# Supplementary material for: Changes in H3K27ac at Gene Regulatory Regions in Porcine Alveolar Macrophages Following LPS or PolyIC Exposure
Source: Front Genet. 2020 Aug 20;11:817. doi: 10.3389/fgene.2020.00817 (PMC7468443; doi:10.3389/fgene.2020.00817)
Supplement: Supplementary file 2 [file Table_1.XLSX]

## Sheet: Sheet1
Supplementary table 1. Primer sequences of genes used by qPCR.
Gene	Forward sequence	Reverse sequence	Annealing temperature of primer set (ºC)
HPRT	ACACTGGCAAAACAATGCAA	ACACTTCGAGGGGTCCTTTT	60
IL6	AGGAACCCAGCTATGAACTCC	AGTAGCCATCACCAGAAGCA	60
IL8	GCACTTACTCTTGCCAGAACTG	CAAACTGGCTGTTGCCTTCTT	60
IL1B	TGGCCCACACATGCTGAA	CCTTGCACAAAGCTCATGCA	60
TNFα	CTGGCCCCTTGAGCATCA	GGGCTTATCTGAGGTTTGAGAC	60
CASP1	GCCATTAAGAAAGCCCACATAGAA	AGGGATGTCGCCAAGAAACA	60
