# Supplementary material for: Changes in H3K27ac at Gene Regulatory Regions in Porcine Alveolar Macrophages Following LPS or PolyIC Exposure
Source: Front Genet. 2020 Aug 20;11:817. doi: 10.3389/fgene.2020.00817 (PMC7468443; doi:10.3389/fgene.2020.00817)
Supplement: Supplementary file 3 [file Table_2.XLSX]

## Sheet: Sheet1
Supplementary table 2. Summary of the qPCR stastistics. Kruskal-Wallis-one-way ANOVA to compare treatments with non-stimulated AM. Significance was set at P<0.05. *P<0.05, **P<0.01, ***P<0.001, ****P<0.0001.
Kruskal-Wallis test-one way analysis of variance (ANOVA)	TNFa-LPS	TNFa-Poly(I:C)	IL6-LPS	IL6-Poly(I:C)	IL8-LPS	IL8-Poly(I:C)	CASP1-LPS	CASP1-Poly(I:C)	IL1B-LPS	IL1B-Poly(I:C)
P value	<0.0001	0.0003	0.0003	0.0003	0.0002	0.0365	0.0088	0.0098	<0.0001	0.0003
Exact or approximate P value?	Approximate	Approximate	Approximate	Approximate	Approximate	Approximate	Approximate	Approximate	Approximate	Approximate
P value summary	****	***	***	***	***	*	**	**	****	***
Do the medians vary signif. (P < 0.05)?	Yes	Yes	Yes	Yes	Yes	Yes	Yes	Yes	Yes	Yes
	TNFa-LPS				TNFa-Poly(I:C)
Dunn's multiple comparisons test	Mean rank diff.	Significant?	Summary	Adjusted P Value	Mean rank diff.	Significant?	Summary	Adjusted P Value
Media 2h vs. 2h	-19.25	Yes	***	0.0002	-16.25	Yes	**	0.0032
Media 2h vs. Media 6h	-0.75	No	ns	>0.9999	-0.75	No	ns	>0.9999
Media 2h vs. 6h	-13.5	Yes	*	0.024	-12.5	Yes	*	0.0462
2h vs. Media 6h	18.5	Yes	***	0.0005	15.5	Yes	**	0.0057
2h vs. 6h	5.75	No	ns	>0.9999	3.75	No	ns	>0.9999
Media 6h vs. 6h	-12.75	Yes	*	0.0394	-11.75	No	ns	0.0734
	IL6-LPS				IL6-Poly(I:C)
Media 2h vs. 2h	-14.75	Yes	**	0.01	-15.94	Yes	**	0.0041
Media 2h vs. Media 6h	-1.125	No	ns	>0.9999	-1.688	No	ns	>0.9999
Media 2h vs. 6h	-15.13	Yes	**	0.0076	-14.13	Yes	*	0.0156
2h vs. Media 6h	13.63	Yes	*	0.022	14.25	Yes	*	0.0143
2h vs. 6h	-0.375	No	ns	>0.9999	1.813	No	ns	>0.9999
Media 6h vs. 6h	-14	Yes	*	0.017	-12.44	Yes	*	0.048
	IL8-LPS				IL8-Poly(I:C)
Media 2h vs. 2h	-12.75	Yes	*	0.0394	-10.63	No	ns	0.1409
Media 2h vs. Media 6h	-1.25	No	ns	>0.9999	-0.875	No	ns	>0.9999
Media 2h vs. 6h	-17	Yes	**	0.0017	-9.5	No	ns	0.2568
2h vs. Media 6h	11.5	No	ns	0.0853	9.75	No	ns	0.2258
2h vs. 6h	-4.25	No	ns	>0.9999	1.125	No	ns	>0.9999
Media 6h vs. 6h	-15.75	Yes	**	0.0047	-8.625	No	ns	0.3955
	CASP1-LPS				CASP1-Poly(I:C)
Media 2h vs. 2h	-0.5	No	ns	>0.9999	-3.75	No	ns	>0.9999
Media 2h vs. Media 6h	0.875	No	ns	>0.9999	0.625	No	ns	>0.9999
Media 2h vs. 6h	-12.88	Yes	*	0.0363	-13.38	Yes	*	0.0261
2h vs. Media 6h	1.375	No	ns	>0.9999	4.375	No	ns	>0.9999
2h vs. 6h	-12.38	Yes	*	0.05	-9.625	No	ns	0.241
Media 6h vs. 6h	-13.75	Yes	*	0.0202	-14	Yes	*	0.017
	IL1B-LPS				IL1B-Poly(I:C)
Media 2h vs. 2h	-14.88	Yes	**	0.0091	-16.88	Yes	**	0.0019
Media 2h vs. Media 6h	-0.75	No	ns	>0.9999	-1.125	No	ns	>0.9999
Media 2h vs. 6h	-17.88	Yes	***	0.0008	-12.5	Yes	*	0.0462
2h vs. Media 6h	14.13	Yes	*	0.0156	15.75	Yes	**	0.0047
2h vs. 6h	-3	No	ns	>0.9999	4.375	No	ns	>0.9999
Media 6h vs. 6h	-17.13	Yes	**	0.0016	-11.38	No	ns	0.0918
