# Supplementary material for: Changes in H3K27ac at Gene Regulatory Regions in Porcine Alveolar Macrophages Following LPS or PolyIC Exposure
Source: Front Genet. 2020 Aug 20;11:817. doi: 10.3389/fgene.2020.00817 (PMC7468443; doi:10.3389/fgene.2020.00817)
Supplement: Supplementary file 4 [file Table_3.XLSX]

## Sheet: Sheet1
Supplementary table 3. Spearman correlation and Wilcoxon test of LPS-response genes in MBMM, HMDM, PMDM and AM
Correlation	Estimate (rho, Spearman correlation coefficients)	Statistic	P.value	Method	Alternative
AM_LPS_6h vs. HMDM_LPs_6h	0.49284	10066700	<2.2 X 10E-16	Spearman's rank correlation rho	two.sided
AM_LPS_6h vs. MBMM_LPS_6h	0.426308	11387306	<2.2 X 10E-16	Spearman's rank correlation rho	two.sided
AM_LPS_6h vs. PMDM_LPS_7h	0.78823	4203456	<2.2 X 10E-16	Spearman's rank correlation rho	two.sided
Comparison	Statistic	P.value	Method	Alternative
AM_LPS_6h vs. HMDM_LPs_6h	128300	0.103018	Wilcoxon rank sum test with continuity correction	two.sided
AM_LPS_6h vs. MBMM_LPS_6h	136319	0.000604964	Wilcoxon rank sum test with continuity correction	two.sided
AM_LPS_6h vs. PMDM_LPS_7h	128471	0.0951658	Wilcoxon rank sum test with continuity correction	two.sided
