# Supplementary material for: Changes in H3K27ac at Gene Regulatory Regions in Porcine Alveolar Macrophages Following LPS or PolyIC Exposure
Source: Front Genet. 2020 Aug 20;11:817. doi: 10.3389/fgene.2020.00817 (PMC7468443; doi:10.3389/fgene.2020.00817)
Supplement: Supplementary file 5 [file Table_4.XLSX]

## Sheet: Genome-wide 13,539,226 SNPs-bas
Supplementary table 4 . Genetic differences across animals. Genome-wide 13,539,226 SNPs-based average Identity-by-state identity score
	Pig10	Pig11	Pig7	Pig8
Pig10	1	0.745368	0.684465	0.722029
Pig11	0.745368	1	0.686367	0.749441
Pig7	0.684465	0.686367	1	0.677041
Pig8	0.722029	0.749441	0.677041	1
