# Supplementary material for: Changes in H3K27ac at Gene Regulatory Regions in Porcine Alveolar Macrophages Following LPS or PolyIC Exposure
Source: Front Genet. 2020 Aug 20;11:817. doi: 10.3389/fgene.2020.00817 (PMC7468443; doi:10.3389/fgene.2020.00817)
Supplement: Supplementary file 6 [file Table_5.XLSX]

## Sheet: Sheet1
Supplementary table 5. KEGG pathways summary of DEG of alveolar macrophages after stimuli that showed increase of the level of enrichment of H3K27ac at promotor regions.
Genes / KEEG	Influenza A	Cytokine-cytokine receptor interaction	TNF signaling pathway	Toll-like receptor signaling pathway	NF-kappa B signaling pathway	RIG-I-like receptor signaling pathway	NOD-like receptor signaling pathway	JAK-STAT signaling pathway	IL-17 signaling pathway	Th17 differentiation
PPP3CC										1
STAT5A								1		1
NFKB2					1
IFNLR1		1						1
FOSL1									2
AMCF-II		2							2
CXCL2		2							2
IL1A	2	2
IFN-ALPHAOMEGA	3	3		3		3	3	1,3
PANX1							3
TXNIP							3
FASLG	3	3
TRAF3	3		3	3	3	3	3		3
PIK3CD	3		3	3				3
IFIH1	3					3
JAK2	3							3		3
MAPK14			3	3		3	3		3	3
NOD2			3				3
MLKL			3
CD40		3		3	3
TNFSF13B		3			3
IL27RA		3						3		3
IL10RB		3						3
TIRAP				3	3
CD80				3
TNFSF10	3,4	3,4
OAS2	3,4						3
IL6R		3,4						3		3
IL7R		3,4						3
IRF7	4			4		4
PML	4
SLA-DQB1	4
CXCL8	1,2	1,2		1,2	1	1,2	1		1,2
CCL5	1,3	1,2,3	1,3	1,3			1,3
CSF3		1,3						1,3	1,2,3
TNF	1,3	1,3	1,3	1,3	1,3	1,3	1,3		1,3
NFKB1	1,3		1,3	1,3	1,3	1,3	1,3		1, 3	1, 3
LTA		1,3	1,3		1,3
IL4R		1,3						1,3		1,3
CFLAR			1,3		1,3
TRAF1			1,3		1,3
SOCS1								1,3
CXCL10	1,3,4	1,3,4	1,3,4	1,3,4		1,3,4			1,3
DDX58	1,3,4				1,3,4	1,3,4
TNFAIP3			1,3,4		1,3,4		1,3		1,3
EDN1			1,3,4
IRF1			1,3,4
BCL2A1					1,3,4
ADAR	2,3,4
MX1	2,3,4
TRIM25	2,4				4	2,4
RSAD2	2,4
CCL3L1		1,2,3,4		1,2,3,4
IL27		1,2,3,4
MAP3K8			1,3,4	1,2,3,4
DHX58						1,2,3,4
1. LPS 2h / Control 2h
2. LPS 6h / Control 6h
3. Poly(I:C) 2h / Control 2h
4. Poly(I:C) 6h / Control 6h
