# Supplementary material for: Changes in H3K27ac at Gene Regulatory Regions in Porcine Alveolar Macrophages Following LPS or PolyIC Exposure
Source: Front Genet. 2020 Aug 20;11:817. doi: 10.3389/fgene.2020.00817 (PMC7468443; doi:10.3389/fgene.2020.00817)
Supplement: Supplementary file 7 [file Table_6.XLSX]

## Sheet: Sheet1
Supplementary table 6. Transcription factor motif predicted by Homer for TF expressed in alveolar macrophages
	H3K27ac enriched regions genome-wide	Active promoter chromatin state-derived + H3K27ac	DHMR-H3K27ac
Treatments
Control 2h	63	-	-
LPS 2h	65	-	-
Poly(I:C) 2h	60	-	-
Control 6h	62	-	-
LPS 6h	60	-	-
Poly(I:C) 6h	61	-	-
DEG
LPS 2h Up	-	18	-
LPS 2h Down	-	12	-
LPS 6h Up	-	28	-
LPS 6h Down	-	16	-
Poly(I:C) 2h Up	-	12	-
Poly(I:C) 2h Down	-	3	-
Poly(I:C) 6h Up	-	22	-
Poly(I:C) 6h Down	-	9	-
DHMR
DHMR LPS 2h Up	-	-	46
DHMR LPS 2h Down	-	-	9
DHMR to LPS 6h Up	-	-	33
DHMR to LPS 6h Down	-	-	12
DHMR Poly(I:C) 2h Up	-	-	53
DHMR Poly(I:C) 2h Down	-	-	23
DHMR Poly(I:C) 6h Up	-	-	43
DHMR Poly(I:C) 6h Down	-	-	12
