# Supplementary material for: Changes in H3K27ac at Gene Regulatory Regions in Porcine Alveolar Macrophages Following LPS or PolyIC Exposure
Source: Front Genet. 2020 Aug 20;11:817. doi: 10.3389/fgene.2020.00817 (PMC7468443; doi:10.3389/fgene.2020.00817)
Supplement: Supplementary file 8 [file Data_Sheet_1.xlsx]

## Sheet: Supplementary file S1
Supplementary file S1. Summary of the sequencing metrics of the RNA-seq.
FileName	Number of input reads	Average input read length	Uniquely mapped reads number	Uniquely mapped reads %	Average mapped length	Number of splices: Total	Number of splices: Annotated (sjdb)	Number of splices: GT/AG	Number of splices: GC/AG	Number of splices: AT/AC	Number of splices: Non-canonical	Mismatch rate per base, %	Deletion rate per base	Deletion average length	Insertion rate per base	Insertion average length	Number of reads mapped to multiple loci	% of reads mapped to multiple loci	Number of reads mapped to too many loci	% of reads mapped to too many loci	% of reads unmapped: too many mismatches	% of reads unmapped: too short	% of reads unmapped: other	Number of chimeric reads	% of chimeric reads
P10Con2h.PE	46956930	198	42136552	0.8973	197.7	32775636	32774930	32105688	610229	59719	0	0.0034	0.0001	1.94	0.0002	1.33	4022192	0.0857	21224	0.0005	0	0.0118	0.0048	0	0
P10Con6h.PE	47772528	198	43421966	0.9089	197.61	30408022	30407433	29732024	615619	60379	0	0.0033	0.0001	1.85	0.0002	1.33	3413947	0.0715	15883	0.0003	0	0.0141	0.0052	0	0
P10Lps2h.PE	44381239	197	39874980	0.8985	197.17	30049590	30048878	29417934	579993	51663	0	0.0032	0.0001	1.9	0.0002	1.38	3765044	0.0848	18281	0.0004	0	0.0117	0.0046	0	0
P10Lps6h.PE	47212844	196	41667125	0.8825	196.6	30764024	30763001	30106644	602653	54727	0	0.0036	0.0001	1.86	0.0002	1.31	3641988	0.0771	19893	0.0004	0	0.034	0.0059	0	0
P10Pol2h.PE	43814437	198	39067747	0.8917	197.79	29276142	29275429	28652423	571510	52209	0	0.0034	0.0001	1.92	0.0002	1.34	3881459	0.0886	18731	0.0004	0	0.0146	0.0047	0	0
P10Pol6h.PE	44123309	197	39694532	0.8996	196.75	29831186	29830489	29200088	576163	54935	0	0.0034	0.0001	1.88	0.0002	1.31	3541760	0.0803	19102	0.0004	0	0.0137	0.0059	0	0
P11Con2h.PE	48793073	196	44357711	0.9091	196.17	33311361	33310419	32603503	644546	63312	0	0.0035	0.0001	1.91	0.0002	1.32	3526558	0.0723	20960	0.0004	0	0.0114	0.0068	0	0
P11Con6h.PE	41051331	197	36474685	0.8885	196.72	28527877	28527181	27951669	522434	53774	0	0.0034	0.0001	1.88	0.0002	1.31	3792259	0.0924	17184	0.0004	0	0.0123	0.0064	0	0
P11Lps2h.PE	45005862	196	40986373	0.9107	196.02	30106826	30105782	29461048	591855	53923	0	0.0036	0.0001	1.91	0.0002	1.36	3168092	0.0704	18236	0.0004	0	0.0119	0.0066	0	0
P11Lps6h.PE	46398187	197	42392741	0.9137	196.74	32352457	32351609	31690713	609061	52683	0	0.0036	0.0001	1.88	0.0002	1.31	3101099	0.0668	21690	0.0005	0	0.0121	0.0069	0	0
P11Pol2h.PE	39150504	196	35202446	0.8992	196.4	25727637	25726738	25166193	514672	46772	0	0.0037	0.0002	1.9	0.0002	1.35	2878000	0.0735	16509	0.0004	0	0.0202	0.0067	0	0
P11Pol6h.PE	50851778	197	45701736	0.8987	196.57	32046863	32046046	31279611	703962	63290	0	0.0038	0.0002	1.86	0.0002	1.32	3766108	0.0741	17316	0.0003	0	0.0185	0.0084	0	0
P7Con2h.PE	41715270	197	37916098	0.9089	196.81	29628167	29627398	29034338	545880	47949	0	0.0031	0.0001	1.86	0.0002	1.32	3099263	0.0743	19784	0.0005	0	0.012	0.0043	0	0
P7Con6h.PE	47527877	197	43729084	0.9201	196.71	34638876	34638104	33982652	597496	58728	0	0.0031	0.0001	1.87	0.0002	1.31	3100200	0.0652	19054	0.0004	0	0.0102	0.0041	0	0
P7Lps2h.PE	44495546	196	40244594	0.9045	196.35	30414122	30413302	29777623	585680	50819	0	0.0037	0.0001	1.84	0.0002	1.33	3462568	0.0778	18377	0.0004	0	0.013	0.0043	0	0
P7Lps6h.PE	38744772	197	34512276	0.8908	196.93	26074555	26073870	25513361	515772	45422	0	0.0034	0.0001	1.83	0.0002	1.32	3428780	0.0885	18665	0.0005	0	0.0152	0.0051	0	0
P7Pol2h.PE	48570383	196	44238886	0.9108	196.36	32829937	32828995	32152571	622466	54900	0	0.0033	0.0001	1.84	0.0002	1.34	3534685	0.0728	20869	0.0004	0	0.0117	0.0043	0	0
P7Pol6h.PE	46648877	197	41981688	0.9	196.81	31698842	31698170	31027446	616607	54789	0	0.0034	0.0001	1.83	0.0002	1.31	3866682	0.0829	20028	0.0004	0	0.0117	0.005	0	0
P8Con2h.PE	40406599	197	37280809	0.9226	197.26	28736756	28736059	28194761	495723	46272	0	0.0033	0.0001	1.9	0.0002	1.33	2503740	0.062	18448	0.0005	0	0.0103	0.0046	0	0
P8Con6h.PE	47456246	197	43395001	0.9144	197.32	34939657	34938941	34274726	604338	60593	0	0.0033	0.0001	1.91	0.0002	1.32	3270559	0.0689	20347	0.0004	0	0.0115	0.0047	0	0
P8Lps2h.PE	47937665	197	43810148	0.9139	197.41	32711991	32711295	32041469	616505	54017	0	0.0034	0.0001	1.88	0.0002	1.35	3303016	0.0689	19401	0.0004	0	0.0114	0.0054	0	0
P8Lps6h.PE	43167592	197	39567372	0.9166	196.91	30319989	30319350	29704776	563577	51636	0	0.0034	0.0001	1.9	0.0002	1.32	2899888	0.0672	19499	0.0005	0	0.0108	0.0049	0	0
P8Pol2h.PE	45228908	197	41198387	0.9109	196.91	31437231	31436338	30795348	588567	53316	0	0.0034	0.0001	1.9	0.0002	1.34	3230500	0.0714	22760	0.0005	0	0.0121	0.0051	0	0
P8Pol6h.PE	50524728	197	45861348	0.9077	196.94	35942420	35941572	35191427	687292	63701	0	0.0036	0.0001	1.91	0.0002	1.31	3762045	0.0745	22056	0.0004	0	0.0117	0.0058	0	0
Average	4.53307e+07	196.875	4.10298e+07	0.904983	196.873	3.10229e+07	3.10221e+07	3.03774e+07	590942	54563.7	0	0.00342917	0.000108333	1.88167	0.0002	1.32792	3.29886e+06	0.0705	20929	0.00045	0	0.0115	0.0053	0	0
