# Supplementary material for: Changes in H3K27ac at Gene Regulatory Regions in Porcine Alveolar Macrophages Following LPS or PolyIC Exposure
Source: Front Genet. 2020 Aug 20;11:817. doi: 10.3389/fgene.2020.00817 (PMC7468443; doi:10.3389/fgene.2020.00817)
Supplement: Supplementary file 9 [file Data_Sheet_2.xlsx]

## Sheet: DEG 2h LPS
Supplementary file S2. Differential gene expression results of alveolar macrophages stimulated with LPS at 2h
Row.names	baseMean	log2FoldChange	lfcSE	stat	pvalue	padj	Symbol	Description
ENSSSCG00000015334	239.571	-3.82291	0.314975	-10.28	8.67009e-25	8.01333e-23	PDK4	pyruvate dehydrogenase kinase, isozyme 4 [Source:RefSeq peptide;Acc:NP_001152778]
ENSSSCG00000025208	150.609	-3.3633	0.307828	-9.02561	1.78697e-19	1.24649e-17	RNF39	RING finger protein 39 [Source:RefSeq peptide;Acc:NP_001121918]
ENSSSCG00000012618	99.4878	-2.94868	0.345445	-6.84252	7.78112e-12	3.26895e-10	SOWAHD	sosondowah ankyrin repeat domain family member D [Source:HGNC Symbol;Acc:HGNC:32960]
ENSSSCG00000035876	17.1782	-2.89248	0.535573	-4.30851	1.64358e-05	0.000319805	ZNF599	zinc finger protein 599 [Source:HGNC Symbol;Acc:HGNC:26408]
ENSSSCG00000032157	18.3107	-2.56565	0.449298	-4.40842	1.04129e-05	0.000209219	GVQW3	GVQW motif containing 3 [Source:HGNC Symbol;Acc:HGNC:51239]
ENSSSCG00000012933	70.2046	-2.56169	0.348741	-5.66818	1.44321e-08	4.30286e-07	CCDC87	coiled-coil domain containing 87 [Source:HGNC Symbol;Acc:HGNC:25579]
ENSSSCG00000008972	71.9252	-2.36485	0.344136	-5.17203	2.31562e-07	5.85023e-06	PPEF2	protein phosphatase with EF-hand domain 2 [Source:HGNC Symbol;Acc:HGNC:9244]
ENSSSCG00000032445	23.2875	-2.33018	0.451176	-3.86816	0.000109659	0.00186824	ENSSSCG00000032445
ENSSSCG00000039514	497.583	-2.32987	0.436139	-4.00082	6.31239e-05	0.00110601	ID3	DNA-binding protein inhibitor ID-3 [Source:RefSeq peptide;Acc:NP_001230531]
ENSSSCG00000009729	102.209	-2.28679	0.255731	-6.65475	2.83782e-11	1.16141e-09	ENSSSCG00000009729
ENSSSCG00000020801	911.311	-2.25451	0.162932	-10.2469	1.22162e-24	1.11058e-22	ARX	aristaless related homeobox [Source:HGNC Symbol;Acc:HGNC:18060]
ENSSSCG00000003783	239.344	-2.2337	0.165637	-9.95392	2.42449e-23	2.05268e-21	FPGT	fucose-1-phosphate guanylyltransferase [Source:RefSeq peptide;Acc:NP_001191781]
ENSSSCG00000036356	84.9179	-2.23299	0.251442	-6.55431	5.58991e-11	2.23013e-09	ZSCAN2	zinc finger and SCAN domain containing 2 [Source:HGNC Symbol;Acc:HGNC:20994]
ENSSSCG00000005630	39.1638	-2.22527	0.342937	-4.78313	1.72589e-06	3.88274e-05	NAIF1	nuclear apoptosis inducing factor 1 [Source:HGNC Symbol;Acc:HGNC:25446]
ENSSSCG00000009429	76.3434	-2.2234	0.311482	-5.26014	1.43948e-07	3.76539e-06	TNFSF11	TNF superfamily member 11 [Source:HGNC Symbol;Acc:HGNC:11926]
ENSSSCG00000030368	124.052	-2.17464	0.235918	-6.73826	1.60296e-11	6.68363e-10	HSPA1L	Heat shock 70 kDa protein 1-like [Source:UniProtKB/Swiss-Prot;Acc:A5A8V7]
ENSSSCG00000032673	25.7799	-2.14422	0.452742	-3.44403	0.00057312	0.00852075	ZFP14	ZFP14 zinc finger protein [Source:HGNC Symbol;Acc:HGNC:29312]
ENSSSCG00000032979	96.5212	-2.12058	0.207409	-7.4038	1.32343e-13	6.1415e-12	TMEM267	transmembrane protein 267 [Source:HGNC Symbol;Acc:HGNC:26139]
ENSSSCG00000033616	48.8381	-1.98638	0.255972	-5.47491	4.37729e-08	1.2322e-06	ZNF10	zinc finger protein 10 [Source:HGNC Symbol;Acc:HGNC:12879]
ENSSSCG00000040215	48.2128	-1.98531	0.283422	-4.94086	7.77798e-07	1.84328e-05	TFAP4	transcription factor AP-4 [Source:HGNC Symbol;Acc:HGNC:11745]
ENSSSCG00000017195	45.5366	-1.94955	0.281932	-4.84013	1.29752e-06	2.96106e-05	TRIM65	tripartite motif containing 65 [Source:HGNC Symbol;Acc:HGNC:27316]
ENSSSCG00000002988	57.0177	-1.93828	0.258537	-5.23452	1.6541e-07	4.25653e-06	ENSSSCG00000002988
ENSSSCG00000035895	664.494	-1.93802	0.223652	-6.04986	1.44974e-09	4.93224e-08	JDP2	Jun dimerization protein 2 [Source:HGNC Symbol;Acc:HGNC:17546]
ENSSSCG00000036554	29.9013	-1.90189	0.33122	-3.976	7.00844e-05	0.00122026	ENSSSCG00000036554
ENSSSCG00000031727	177.575	-1.89733	0.17854	-7.35057	1.97365e-13	9.04536e-12	ENSSSCG00000031727
ENSSSCG00000023349	711.612	-1.88986	0.180228	-7.24029	4.47723e-13	2.0104e-11	ZNF768	zinc finger protein 768 [Source:HGNC Symbol;Acc:HGNC:26273]
ENSSSCG00000002392	1773.61	-1.88215	0.320339	-4.04942	5.13446e-05	0.000917517	IRF2BPL	interferon regulatory factor 2 binding protein like [Source:HGNC Symbol;Acc:HGNC:14282]
ENSSSCG00000011071	134.067	-1.87168	0.20274	-6.34668	2.20016e-10	8.16119e-09	THNSL1	threonine synthase like 1 [Source:HGNC Symbol;Acc:HGNC:26160]
ENSSSCG00000033283	114.723	-1.86877	0.197478	-6.50099	7.97953e-11	3.13833e-09	ZBTB42	zinc finger and BTB domain containing 42 [Source:HGNC Symbol;Acc:HGNC:32550]
ENSSSCG00000027052	367.004	-1.8593	0.172518	-7.3867	1.50512e-13	6.92668e-12	PEX11A	peroxisomal biogenesis factor 11 alpha [Source:HGNC Symbol;Acc:HGNC:8852]
ENSSSCG00000028192	42.5305	-1.85035	0.304097	-4.16114	3.16664e-05	0.000586331	DNAJC28	DnaJ heat shock protein family (Hsp40) member C28 [Source:HGNC Symbol;Acc:HGNC:1297]
ENSSSCG00000034293	1427	-1.83982	0.222556	-5.63838	1.71661e-08	5.10426e-07	ARL4C	ADP-ribosylation factor-like protein 4C [Source:RefSeq peptide;Acc:NP_001231244]
ENSSSCG00000032367	9977.05	-1.82387	0.190346	-6.50872	7.57947e-11	2.9916e-09	CEBPD	CCAAT/enhancer binding protein delta [Source:HGNC Symbol;Acc:HGNC:1835]
ENSSSCG00000040419	56.5538	-1.78185	0.273404	-4.37772	1.19927e-05	0.000239229	ENSSSCG00000040419
ENSSSCG00000021436	103.665	-1.77798	0.188432	-6.33128	2.43129e-10	8.89947e-09	DFFB	DNA fragmentation factor subunit beta [Source:HGNC Symbol;Acc:HGNC:2773]
ENSSSCG00000027869	631.764	-1.77305	0.335879	-3.53726	0.000404308	0.00621077	PHF13	PHD finger protein 13 [Source:HGNC Symbol;Acc:HGNC:22983]
ENSSSCG00000017937	77.5536	-1.75182	0.311043	-3.75145	0.000175818	0.00288461	PHF23	PHD finger protein 23 [Source:RefSeq peptide;Acc:NP_001231243]
ENSSSCG00000028085	42.9967	-1.74862	0.294707	-3.94853	7.86324e-05	0.00136481	CCDC96	coiled-coil domain containing 96 [Source:HGNC Symbol;Acc:HGNC:26900]
ENSSSCG00000016086	330.089	-1.73427	0.129824	-8.85278	8.53667e-19	5.56942e-17	C2orf69	chromosome 2 open reading frame 69 [Source:HGNC Symbol;Acc:HGNC:26799]
ENSSSCG00000033506	318.781	-1.73171	0.140629	-8.15445	3.50771e-16	1.93553e-14	KCTD21	potassium channel tetramerization domain containing 21 [Source:HGNC Symbol;Acc:HGNC:27452]
ENSSSCG00000001560	69.2921	-1.7281	0.254164	-4.49765	6.87088e-06	0.000141645	C6orf222	chromosome 6 open reading frame 222 [Source:HGNC Symbol;Acc:HGNC:33769]
ENSSSCG00000011307	28.569	-1.72359	0.354965	-3.20772	0.00133792	0.0182327	ZNF501	zinc finger protein 501 [Source:HGNC Symbol;Acc:HGNC:23717]
ENSSSCG00000013859	30.5184	-1.72148	0.336922	-3.37324	0.000742884	0.0107704	C19orf44	chromosome 19 open reading frame 44 [Source:HGNC Symbol;Acc:HGNC:26141]
ENSSSCG00000004004	130.263	-1.72112	0.198939	-5.71109	1.12253e-08	3.42031e-07	ZNF584	zinc finger protein 584 [Source:HGNC Symbol;Acc:HGNC:27318]
ENSSSCG00000010507	91.4343	-1.71445	0.275537	-4.09924	4.14518e-05	0.000753675	TLL2	tolloid like 2 [Source:HGNC Symbol;Acc:HGNC:11844]
ENSSSCG00000006110	544.908	-1.71309	0.144034	-7.83238	4.78737e-15	2.4928e-13	RBM12B	RNA binding motif protein 12B [Source:HGNC Symbol;Acc:HGNC:32310]
ENSSSCG00000013145	998.472	-1.69691	0.217165	-5.12027	3.05095e-07	7.57005e-06	DTX4	deltex E3 ubiquitin ligase 4 [Source:HGNC Symbol;Acc:HGNC:29151]
ENSSSCG00000017518	518.957	-1.68768	0.186612	-5.90915	3.43875e-09	1.11845e-07	OSBPL7	oxysterol binding protein like 7 [Source:HGNC Symbol;Acc:HGNC:16387]
ENSSSCG00000034883	19.9931	-1.68573	0.347608	-3.16669	0.00154184	0.0207531	AMIGO1	adhesion molecule with Ig like domain 1 [Source:HGNC Symbol;Acc:HGNC:20824]
ENSSSCG00000009477	383.391	-1.68076	0.248079	-4.41715	1.00013e-05	0.000202416	EDNRB	Endothelin receptor type B [Source:UniProtKB/Swiss-Prot;Acc:P35463]
ENSSSCG00000026731	160.4	-1.67541	0.196897	-5.53816	3.05675e-08	8.783e-07	CEP85	centrosomal protein 85 [Source:HGNC Symbol;Acc:HGNC:25309]
ENSSSCG00000028725	123.418	-1.66104	0.186636	-5.76567	8.1335e-09	2.5198e-07	TMEM102	transmembrane protein 102 [Source:HGNC Symbol;Acc:HGNC:26722]
ENSSSCG00000033311	141.708	-1.65778	0.20504	-5.23222	1.67483e-07	4.29989e-06	TMEM186	transmembrane protein 186 [Source:HGNC Symbol;Acc:HGNC:24530]
ENSSSCG00000001156	4816.09	-1.65274	0.107448	-9.93756	2.85739e-23	2.40085e-21	ZNF322	zinc finger protein 322 [Source:HGNC Symbol;Acc:HGNC:23640]
ENSSSCG00000033032	211.477	-1.63727	0.142122	-7.40422	1.31927e-13	6.1415e-12	ZBTB14	zinc finger and BTB domain containing 14 [Source:HGNC Symbol;Acc:HGNC:12860]
ENSSSCG00000014830	115.579	-1.62507	0.19306	-5.38746	7.14589e-08	1.94253e-06	COA4	cytochrome c oxidase assembly factor 4 homolog [Source:HGNC Symbol;Acc:HGNC:24604]
ENSSSCG00000001906	53.6538	-1.60897	0.331462	-3.08938	0.00200576	0.0262024	CYP1A1	cytochrome P450 1A1 [Source:RefSeq peptide;Acc:NP_999577]
ENSSSCG00000028788	314.237	-1.60859	0.188654	-5.42591	5.76589e-08	1.59874e-06	BORCS6	BLOC-1 related complex subunit 6 [Source:HGNC Symbol;Acc:HGNC:25939]
ENSSSCG00000023975	59.3114	-1.59976	0.288259	-3.52044	0.000430829	0.00653669	CCDC9B	coiled-coil domain containing 9B [Source:HGNC Symbol;Acc:HGNC:33488]
ENSSSCG00000033238	112.16	-1.59883	0.268616	-3.77442	0.000160379	0.00264698	ENSSSCG00000033238
ENSSSCG00000029875	78.7632	-1.59392	0.240097	-4.20228	2.64237e-05	0.00049672	ZNF461	zinc finger protein 461 [Source:HGNC Symbol;Acc:HGNC:21629]
ENSSSCG00000012348	576.474	-1.58631	0.0990941	-10.105	5.24829e-24	4.58337e-22	ENSSSCG00000012348
ENSSSCG00000011949	243.966	-1.585	0.156874	-6.3748	1.83205e-10	6.86463e-09	CEP97	centrosomal protein 97 [Source:HGNC Symbol;Acc:HGNC:26244]
ENSSSCG00000007984	34.1086	-1.57718	0.289786	-3.42396	0.000617166	0.00909029	MRPL28	mitochondrial ribosomal protein L28 [Source:HGNC Symbol;Acc:HGNC:14484]
ENSSSCG00000001750	1601.47	-1.55223	0.128651	-7.5185	5.54074e-14	2.64881e-12	PAQR8	Membrane progestin receptor beta [Source:UniProtKB/Swiss-Prot;Acc:Q865K9]
ENSSSCG00000011787	109.213	-1.55156	0.183673	-5.26261	1.42028e-07	3.72395e-06	MAGEF1	MAGE family member F1 [Source:HGNC Symbol;Acc:HGNC:29639]
ENSSSCG00000021798	239.756	-1.5447	0.172541	-5.56235	2.66168e-08	7.72348e-07	LZTS2	leucine zipper tumor suppressor 2 [Source:HGNC Symbol;Acc:HGNC:29381]
ENSSSCG00000010573	368.751	-1.53935	0.161763	-5.89987	3.63784e-09	1.16948e-07	HPS6
ENSSSCG00000006174	61.6216	-1.53913	0.2889	-3.30276	0.000957396	0.013544	JPH1	junctophilin 1 [Source:HGNC Symbol;Acc:HGNC:14201]
ENSSSCG00000040913	23.1669	-1.53276	0.332238	-2.85278	0.00433389	0.0521901	ENSSSCG00000040913
ENSSSCG00000002378	175.406	-1.53144	0.155422	-6.08977	1.13071e-09	3.89464e-08	MLH3	mutL homolog 3 [Source:HGNC Symbol;Acc:HGNC:7128]
ENSSSCG00000023303	44.4369	-1.51105	0.246095	-3.76311	0.000167813	0.00275735	FIGNL1	fidgetin like 1 [Source:HGNC Symbol;Acc:HGNC:13286]
ENSSSCG00000009901	62.603	-1.50987	0.239943	-3.85469	0.000115877	0.00195914	SIRT4	NAD-dependent protein lipoamidase sirtuin-4, mitochondrial [Source:RefSeq peptide;Acc:NP_001107742]
ENSSSCG00000004547	3828.18	-1.50982	0.163138	-5.66918	1.43484e-08	4.28942e-07	ENSSSCG00000004547
ENSSSCG00000031719	372.882	-1.50758	0.149954	-6.15265	7.61966e-10	2.68285e-08	SEMA4B	semaphorin 4B [Source:HGNC Symbol;Acc:HGNC:10730]
ENSSSCG00000031072	198.671	-1.50668	0.179563	-5.1331	2.85005e-07	7.10336e-06	ZNF514	zinc finger protein 514 [Source:HGNC Symbol;Acc:HGNC:25894]
ENSSSCG00000012691	58.2455	-1.50436	0.208088	-4.41831	9.94756e-06	0.000201697	ZNF449	zinc finger protein 449 [Source:HGNC Symbol;Acc:HGNC:21039]
ENSSSCG00000015427	258.06	-1.50186	0.178104	-5.14808	2.63166e-07	6.61854e-06	ORC5	origin recognition complex subunit 5 [Source:HGNC Symbol;Acc:HGNC:8491]
ENSSSCG00000010416	123.092	-1.49579	0.190988	-4.76905	1.85099e-06	4.14734e-05	ZNF32	zinc finger protein 32 [Source:HGNC Symbol;Acc:HGNC:13095]
ENSSSCG00000007531	70.511	-1.49243	0.295392	-3.07208	0.00212572	0.0275103	FAM217B	family with sequence similarity 217 member B [Source:HGNC Symbol;Acc:HGNC:16170]
ENSSSCG00000034763	1877.54	-1.48182	0.168976	-5.30761	1.11072e-07	2.9401e-06	IRS2	insulin receptor substrate 2 [Source:HGNC Symbol;Acc:HGNC:6126]
ENSSSCG00000037159	1400.44	-1.48144	0.138248	-6.48453	8.90065e-11	3.47595e-09	MNT	MAX network transcriptional repressor [Source:HGNC Symbol;Acc:HGNC:7188]
ENSSSCG00000011167	41.0416	-1.47968	0.267015	-3.35083	0.000805707	0.0116204	ZNF782	zinc finger protein 782 [Source:HGNC Symbol;Acc:HGNC:33110]
ENSSSCG00000028606	2418.95	-1.47654	0.136047	-6.55342	5.62344e-11	2.23547e-09	ZBTB7B	zinc finger and BTB domain containing 7B [Source:HGNC Symbol;Acc:HGNC:18668]
ENSSSCG00000003461	3673.04	-1.47276	0.0929213	-9.55429	1.24439e-21	9.38876e-20	RSC1A1	regulatory solute carrier protein family 1 member 1 [Source:RefSeq peptide;Acc:NP_998958]
ENSSSCG00000034816	103.719	-1.46334	0.23756	-3.69751	0.000217723	0.00351495	METTL4	methyltransferase like 4 [Source:HGNC Symbol;Acc:HGNC:24726]
ENSSSCG00000004331	479.746	-1.45003	0.13198	-6.55451	5.58253e-11	2.23013e-09	CASP8AP2	caspase 8 associated protein 2 [Source:HGNC Symbol;Acc:HGNC:1510]
ENSSSCG00000018031	59.4154	-1.44851	0.210808	-4.09637	4.19676e-05	0.000760561	ZNF287	zinc finger protein 287 [Source:HGNC Symbol;Acc:HGNC:13502]
ENSSSCG00000007425	459.579	-1.44266	0.115106	-7.45139	9.23642e-14	4.34072e-12	SNX21	sorting nexin family member 21 [Source:HGNC Symbol;Acc:HGNC:16154]
ENSSSCG00000004752	80.1316	-1.44101	0.204209	-4.19203	2.76473e-05	0.000517093	EXD1	exonuclease 3'-5' domain containing 1 [Source:HGNC Symbol;Acc:HGNC:28507]
ENSSSCG00000000545	106.017	-1.44074	0.216774	-3.94778	7.88796e-05	0.00136696	KLHL42	kelch like family member 42 [Source:HGNC Symbol;Acc:HGNC:29252]
ENSSSCG00000000437	1527.41	-1.43953	0.14709	-5.80983	6.25374e-09	1.95933e-07	ARHGAP9	Rho GTPase activating protein 9 [Source:HGNC Symbol;Acc:HGNC:14130]
ENSSSCG00000007801	243.32	-1.42693	0.15614	-5.39241	6.95184e-08	1.89442e-06	ZNF48	zinc finger protein 48 [Source:HGNC Symbol;Acc:HGNC:13114]
ENSSSCG00000011721	483.441	-1.42456	0.128859	-6.51566	7.23718e-11	2.8667e-09	P2RY1	purinergic receptor P2Y1 [Source:HGNC Symbol;Acc:HGNC:8539]
ENSSSCG00000021628	774.87	-1.42022	0.104425	-7.99861	1.25831e-15	6.74198e-14	TMEM70	transmembrane protein 70 [Source:HGNC Symbol;Acc:HGNC:26050]
ENSSSCG00000033833	47.4363	-1.41846	0.272213	-3.06193	0.00219915	0.0283284	ENSSSCG00000033833
ENSSSCG00000033297	95.0949	-1.41561	0.180176	-4.61018	4.02322e-06	8.54819e-05	AP5S1	adaptor related protein complex 5 sigma 1 subunit [Source:HGNC Symbol;Acc:HGNC:15875]
ENSSSCG00000023724	622.617	-1.41454	0.11537	-7.19058	6.45177e-13	2.86227e-11	ZBTB1	zinc finger and BTB domain containing 1 [Source:HGNC Symbol;Acc:HGNC:20259]
ENSSSCG00000037015	2431.91	-1.40939	0.114356	-7.20936	5.62142e-13	2.514e-11	SESN3	sestrin 3 [Source:HGNC Symbol;Acc:HGNC:23060]
ENSSSCG00000021216	407.422	-1.40079	0.128326	-6.35747	2.051e-10	7.65912e-09	TCEANC2	transcription elongation factor A N-terminal and central domain containing 2 [Source:HGNC Symbol;Acc:HGNC:26494]
ENSSSCG00000007967	71.5587	-1.40025	0.266147	-3.06329	0.00218916	0.0282325	ZNF213	zinc finger protein 213 [Source:HGNC Symbol;Acc:HGNC:13005]
ENSSSCG00000009482	60.4376	-1.39968	0.267689	-3.04353	0.00233818	0.0300148	SPRY2	sprouty RTK signaling antagonist 2 [Source:HGNC Symbol;Acc:HGNC:11270]
ENSSSCG00000035527	79.4266	-1.39428	0.190503	-4.24834	2.15357e-05	0.00041429	ENSSSCG00000035527
ENSSSCG00000014331	190.055	-1.39374	0.159256	-5.07851	3.8041e-07	9.31374e-06	KDM3B	lysine demethylase 3B [Source:HGNC Symbol;Acc:HGNC:1337]
ENSSSCG00000017985	71.4906	-1.38831	0.259206	-3.09927	0.00194	0.0255238	RNF222	ring finger protein 222 [Source:HGNC Symbol;Acc:HGNC:34517]
ENSSSCG00000001859	124.715	-1.3833	0.178583	-4.47041	7.80684e-06	0.000160641	ENSSSCG00000001859
ENSSSCG00000009243	65.1041	-1.37985	0.229849	-3.4583	0.000543592	0.00812531	THAP9	THAP domain containing 9 [Source:HGNC Symbol;Acc:HGNC:23192]
ENSSSCG00000025460	852.12	-1.37558	0.15818	-4.99825	5.78519e-07	1.38582e-05	SPSB2	SPRY domain-containing SOCS box protein 2 [Source:RefSeq peptide;Acc:NP_001230244]
ENSSSCG00000007767	177.62	-1.37405	0.181935	-4.33721	1.44303e-05	0.00028377	ZNF668	zinc finger protein 668 [Source:HGNC Symbol;Acc:HGNC:25821]
ENSSSCG00000038810	52.442	-1.36232	0.26093	-2.97919	0.00289012	0.0364254	ADAT3	adenosine deaminase, tRNA specific 3 [Source:HGNC Symbol;Acc:HGNC:25151]
ENSSSCG00000010108	607.288	-1.35051	0.12598	-6.07673	1.22661e-09	4.19888e-08	KLHL22	kelch like family member 22 [Source:HGNC Symbol;Acc:HGNC:25888]
ENSSSCG00000010485	404.848	-1.35029	0.159712	-4.79192	1.65195e-06	3.72395e-05	TBC1D12	TBC1 domain family member 12 [Source:HGNC Symbol;Acc:HGNC:29082]
ENSSSCG00000029687	601.603	-1.34946	0.150501	-5.07967	3.78085e-07	9.27729e-06	TMEM246	transmembrane protein 246 [Source:HGNC Symbol;Acc:HGNC:28180]
ENSSSCG00000031510	307.399	-1.34927	0.126725	-6.0312	1.62746e-09	5.50309e-08	POMK	protein-O-mannose kinase [Source:HGNC Symbol;Acc:HGNC:26267]
ENSSSCG00000032156	301.939	-1.34899	0.174126	-4.38775	1.14529e-05	0.000228872	GPR146	G protein-coupled receptor 146 [Source:HGNC Symbol;Acc:HGNC:21718]
ENSSSCG00000006107	265.406	-1.34636	0.140473	-5.42021	5.95286e-08	1.64646e-06	PDP1	pyruvate dehyrogenase phosphatase catalytic subunit 1 [Source:HGNC Symbol;Acc:HGNC:9279]
ENSSSCG00000002900	67.9586	-1.34472	0.221373	-3.43201	0.00059912	0.00883622	ENSSSCG00000002900
ENSSSCG00000009193	737.225	-1.34368	0.119822	-6.33203	2.41953e-10	8.88575e-09	SMARCAD1	SWI/SNF-related, matrix-associated actin-dependent regulator of chromatin, subfamily a, containing DEAD/H box 1 [Source:HGNC Symbol;Acc:HGNC:18398]
ENSSSCG00000013873	450.369	-1.33561	0.121881	-6.15885	7.32729e-10	2.58812e-08	NR2F6	nuclear receptor subfamily 2 group F member 6 [Source:HGNC Symbol;Acc:HGNC:7977]
ENSSSCG00000005894	130.204	-1.33433	0.157406	-4.76077	1.92856e-06	4.30375e-05	ARHGAP39	Rho GTPase activating protein 39 [Source:HGNC Symbol;Acc:HGNC:29351]
ENSSSCG00000011929	802.945	-1.33378	0.0813424	-9.20577	3.39216e-20	2.46133e-18	SLC35A5	solute carrier family 35 member A5 [Source:HGNC Symbol;Acc:HGNC:20792]
ENSSSCG00000038856	1496.13	-1.33242	0.168418	-4.4381	9.07563e-06	0.000184944	TRIM8	tripartite motif containing 8 [Source:HGNC Symbol;Acc:HGNC:15579]
ENSSSCG00000024913	141.684	-1.32565	0.158277	-4.67972	2.87266e-06	6.23497e-05	HYLS1	HYLS1, centriolar and ciliogenesis associated [Source:HGNC Symbol;Acc:HGNC:26558]
ENSSSCG00000009774	71.9137	-1.32499	0.214456	-3.45073	0.000559079	0.00833433	C12orf65	chromosome 12 open reading frame 65 [Source:HGNC Symbol;Acc:HGNC:26784]
ENSSSCG00000014834	351.858	-1.32387	0.163313	-4.5245	6.05373e-06	0.00012597	UCP3	mitochondrial uncoupling protein 3 [Source:RefSeq peptide;Acc:NP_999214]
ENSSSCG00000012284	116.322	-1.323	0.180232	-4.09495	4.22255e-05	0.000763985	ZNF182	zinc finger protein 182 [Source:HGNC Symbol;Acc:HGNC:13001]
ENSSSCG00000002769	1146.51	-1.32202	0.136574	-5.39676	6.78534e-08	1.8536e-06	THAP11	THAP domain-containing protein 11 [Source:RefSeq peptide;Acc:NP_001233111]
ENSSSCG00000001875	588.668	-1.32077	0.18259	-4.02983	5.58168e-05	0.000988921	SNX33	sorting nexin 33 [Source:HGNC Symbol;Acc:HGNC:28468]
ENSSSCG00000033176	1564.22	-1.31712	0.0877354	-8.34502	7.12046e-17	4.13471e-15	SAP30L	SAP30 like [Source:HGNC Symbol;Acc:HGNC:25663]
ENSSSCG00000039695	109.43	-1.31579	0.181627	-4.02376	5.72752e-05	0.00100832	ENSSSCG00000039695
ENSSSCG00000008645	4740.05	-1.3137	0.180381	-4.03997	5.34573e-05	0.000950152	ID2	DNA-binding protein inhibitor ID-2 [Source:UniProtKB/Swiss-Prot;Acc:Q2VIU1]
ENSSSCG00000037413	141.975	-1.30813	0.194664	-3.71497	0.000203228	0.00330486	ENSSSCG00000037413
ENSSSCG00000001431	59.7486	-1.30206	0.220723	-3.24883	0.00115879	0.0160853	ENSSSCG00000001431	FK506-binding protein-like [Source:RefSeq peptide;Acc:NP_001121957]
ENSSSCG00000037146	97.669	-1.30088	0.191158	-3.74515	0.000180285	0.00295353	SWSAP1	SWIM-type zinc finger 7 associated protein 1 [Source:HGNC Symbol;Acc:HGNC:26638]
ENSSSCG00000020965	289.424	-1.30075	0.15418	-4.64254	3.44158e-06	7.35464e-05	LYSMD1	lysM and putative peptidoglycan-binding domain-containing protein 1 [Source:RefSeq peptide;Acc:NP_001230430]
ENSSSCG00000037807	189.622	-1.29293	0.140564	-5.03664	4.73778e-07	1.13984e-05	ENSSSCG00000037807
ENSSSCG00000033792	542.759	-1.2873	0.13867	-5.06483	4.08774e-07	9.9642e-06	ENSSSCG00000033792
ENSSSCG00000002995	779.987	-1.28452	0.122581	-5.70693	1.15029e-08	3.49532e-07	EGLN2	egl-9 family hypoxia inducible factor 2 [Source:HGNC Symbol;Acc:HGNC:14660]
ENSSSCG00000004771	232.468	-1.27858	0.169621	-4.08922	4.32822e-05	0.000781829	CHST14	carbohydrate sulfotransferase 14 [Source:HGNC Symbol;Acc:HGNC:24464]
ENSSSCG00000037661	89.1955	-1.27849	0.233063	-2.97572	0.00292303	0.0367567	INAFM2	InaF motif containing 2 [Source:HGNC Symbol;Acc:HGNC:35165]
ENSSSCG00000021918	49.8453	-1.27377	0.239472	-2.87635	0.00402305	0.0490865	CEP19	centrosomal protein 19 [Source:HGNC Symbol;Acc:HGNC:28209]
ENSSSCG00000034450	381.462	-1.27141	0.161464	-4.25139	2.12444e-05	0.000409776	ABHD10	abhydrolase domain containing 10 [Source:HGNC Symbol;Acc:HGNC:25656]
ENSSSCG00000007428	63.8217	-1.27	0.215307	-3.18168	0.00146422	0.0198044	ZSWIM1	zinc finger SWIM-type containing 1 [Source:HGNC Symbol;Acc:HGNC:16155]
ENSSSCG00000003610	128.044	-1.26519	0.163429	-4.16223	3.15153e-05	0.000584508	IQCC	IQ motif containing C [Source:HGNC Symbol;Acc:HGNC:25545]
ENSSSCG00000017919	188.71	-1.2648	0.144451	-4.70635	2.52193e-06	5.50605e-05	MED11	mediator of RNA polymerase II transcription subunit 11 [Source:RefSeq peptide;Acc:NP_001231752]
ENSSSCG00000032973	329.753	-1.26398	0.166967	-4.06679	4.76656e-05	0.000856822	ENSSSCG00000032973
ENSSSCG00000001383	282.778	-1.25993	0.131464	-5.13427	2.83247e-07	7.07543e-06	GTF2H4	general transcription factor IIH subunit 4 [Source:RefSeq peptide;Acc:NP_001116592]
ENSSSCG00000007798	3018.19	-1.25703	0.142722	-4.70894	2.4901e-06	5.44727e-05	TBC1D10B	TBC1 domain family member 10B [Source:RefSeq peptide;Acc:NP_001231352]
ENSSSCG00000032710	118.491	-1.25607	0.235865	-2.84529	0.00443708	0.0532018	E2F2	E2F transcription factor 2 [Source:HGNC Symbol;Acc:HGNC:3114]
ENSSSCG00000000958	382.716	-1.25606	0.133015	-5.04531	4.52787e-07	1.09648e-05	DYRK2	dual specificity tyrosine phosphorylation regulated kinase 2 [Source:HGNC Symbol;Acc:HGNC:3093]
ENSSSCG00000003719	167.752	-1.25121	0.165769	-4.01915	5.84086e-05	0.00102664	ENSSSCG00000003719	BTB/POZ domain-containing protein KCTD1 [Source:RefSeq peptide;Acc:NP_001231900]
ENSSSCG00000037204	154.362	-1.24968	0.178946	-3.71461	0.000203518	0.00330486	ZNF248	zinc finger protein 248 [Source:HGNC Symbol;Acc:HGNC:13041]
ENSSSCG00000038617	385.369	-1.24925	0.129368	-5.13483	2.82401e-07	7.07022e-06	PCMTD2	protein-L-isoaspartate (D-aspartate) O-methyltransferase domain containing 2 [Source:HGNC Symbol;Acc:HGNC:15882]
ENSSSCG00000005361	90.4351	-1.24709	0.208072	-3.18219	0.00146164	0.0197937	ALDH1B1	aldehyde dehydrogenase 1 family member B1 [Source:HGNC Symbol;Acc:HGNC:407]
ENSSSCG00000017864	152.387	-1.24584	0.154224	-4.2852	1.82575e-05	0.000354011	ENSSSCG00000017864
ENSSSCG00000023681	537.138	-1.24275	0.145335	-4.52602	6.01042e-06	0.00012554	PWWP2B	PWWP domain containing 2B [Source:HGNC Symbol;Acc:HGNC:25150]
ENSSSCG00000038927	128.003	-1.24056	0.189382	-3.46176	0.000536651	0.00804324	ZNF649	zinc finger protein 649 [Source:HGNC Symbol;Acc:HGNC:25741]
ENSSSCG00000027230	1985.39	-1.24025	0.0932606	-7.02642	2.11895e-12	9.10901e-11	SLC35G1	solute carrier family 35 member G1 [Source:HGNC Symbol;Acc:HGNC:26607]
ENSSSCG00000029752	2791.44	-1.23841	0.202014	-3.23466	0.00121789	0.0167693	C16orf54	chromosome 16 open reading frame 54 [Source:HGNC Symbol;Acc:HGNC:26649]
ENSSSCG00000040119	126.509	-1.23608	0.203691	-3.1966	0.00139056	0.0189004	TIGD5	tigger transposable element derived 5 [Source:HGNC Symbol;Acc:HGNC:18336]
ENSSSCG00000013895	1269.23	-1.23541	0.116013	-5.60665	2.06279e-08	6.10091e-07	MAST3	microtubule associated serine/threonine kinase 3 [Source:HGNC Symbol;Acc:HGNC:19036]
ENSSSCG00000028172	340.016	-1.23288	0.200317	-3.23448	0.00121865	0.0167693	FAM78A	family with sequence similarity 78 member A [Source:HGNC Symbol;Acc:HGNC:25465]
ENSSSCG00000011732	371.1	-1.22853	0.194076	-3.31604	0.000913013	0.0130325	TRIM59	tripartite motif containing 59 [Source:HGNC Symbol;Acc:HGNC:30834]
ENSSSCG00000036963	631.286	-1.22437	0.17178	-3.72227	0.000197444	0.00321563	LRRC25	leucine rich repeat containing 25 [Source:HGNC Symbol;Acc:HGNC:29806]
ENSSSCG00000007530	169.039	-1.22422	0.15787	-4.04929	5.1373e-05	0.000917517	PPP1R3D	protein phosphatase 1 regulatory subunit 3D [Source:HGNC Symbol;Acc:HGNC:9294]
ENSSSCG00000033363	249.372	-1.21991	0.196986	-3.22333	0.00126708	0.0173282	ENSSSCG00000033363
ENSSSCG00000002681	394.875	-1.21924	0.142927	-4.43781	9.08797e-06	0.000184944	HSDL1	hydroxysteroid dehydrogenase like 1 [Source:HGNC Symbol;Acc:HGNC:16475]
ENSSSCG00000036876	366.291	-1.21169	0.102537	-6.11217	9.82859e-10	3.39592e-08	THAP3	THAP domain containing 3 [Source:HGNC Symbol;Acc:HGNC:20855]
ENSSSCG00000012940	85.8292	-1.2106	0.211368	-2.95995	0.00307686	0.0385599	B4GAT1	beta-1,4-glucuronyltransferase 1 [Source:RefSeq peptide;Acc:NP_001302508]
ENSSSCG00000009940	69.593	-1.20288	0.210223	-2.93933	0.0032892	0.0407604	ALKBH2	alkB homolog 2, alpha-ketoglutarate dependent dioxygenase [Source:HGNC Symbol;Acc:HGNC:32487]
ENSSSCG00000005773	253.647	-1.20251	0.17449	-3.53918	0.000401374	0.00619143	RBFA	ribosome binding factor A [Source:HGNC Symbol;Acc:HGNC:26120]
ENSSSCG00000021946	131.379	-1.20193	0.214823	-2.87198	0.0040791	0.0496612	ZNF383	zinc finger protein 383 [Source:HGNC Symbol;Acc:HGNC:18609]
ENSSSCG00000002628	75.9303	-1.20169	0.215544	-2.86125	0.00421974	0.0510929	ICK	intestinal cell kinase [Source:HGNC Symbol;Acc:HGNC:21219]
ENSSSCG00000032144	176.973	-1.20099	0.121762	-5.05929	4.20831e-07	1.02132e-05	ZNF140	zinc finger protein 140 [Source:HGNC Symbol;Acc:HGNC:12925]
ENSSSCG00000027016	252	-1.19871	0.126495	-4.85194	1.22262e-06	2.80747e-05	C19orf47	chromosome 19 open reading frame 47 [Source:HGNC Symbol;Acc:HGNC:26723]
ENSSSCG00000010600	572.971	-1.19744	0.166128	-3.68679	0.000227098	0.00365565	CALHM2	calcium homeostasis modulator family member 2 [Source:HGNC Symbol;Acc:HGNC:23493]
ENSSSCG00000009926	189.041	-1.19594	0.168459	-3.62689	0.000286861	0.00454511	TCHP	trichoplein keratin filament binding [Source:HGNC Symbol;Acc:HGNC:28135]
ENSSSCG00000037309	91.1331	-1.19474	0.187327	-3.25518	0.00113322	0.0157699	TIGD7	tigger transposable element derived 7 [Source:HGNC Symbol;Acc:HGNC:18331]
ENSSSCG00000038852	187.35	-1.19413	0.19313	-3.15418	0.00160951	0.0216115	ENSSSCG00000038852
ENSSSCG00000015828	852.549	-1.19053	0.146004	-4.14759	3.35998e-05	0.000618002	ZNF703	zinc finger protein 703 [Source:HGNC Symbol;Acc:HGNC:25883]
ENSSSCG00000029533	59.2501	-1.17917	0.201299	-2.95188	0.00315849	0.0394047	SEMA4G	semaphorin 4G [Source:HGNC Symbol;Acc:HGNC:10735]
ENSSSCG00000033325	152.922	-1.17874	0.17815	-3.33303	0.000859057	0.0123257	TRIM35	tripartite motif containing 35 [Source:HGNC Symbol;Acc:HGNC:16285]
ENSSSCG00000038580	219.239	-1.17432	0.166333	-3.54322	0.000395266	0.0061057	ENSSSCG00000038580
ENSSSCG00000003986	96.5464	-1.17359	0.187227	-3.1439	0.00166712	0.0221969	ENSSSCG00000003986
ENSSSCG00000004263	308.182	-1.17171	0.137366	-4.27137	1.94274e-05	0.000376037	ZUFSP	zinc finger with UFM1-specific peptidase domain protein [Source:RefSeq peptide;Acc:NP_001229962]
ENSSSCG00000011950	2062.31	-1.17017	0.133747	-4.37548	1.21166e-05	0.000241266	NXPE3	neurexophilin and PC-esterase domain family member 3 [Source:HGNC Symbol;Acc:HGNC:28238]
ENSSSCG00000030182	545.013	-1.16974	0.135048	-4.33018	1.48988e-05	0.000291948	DEDD2	death effector domain containing 2 [Source:HGNC Symbol;Acc:HGNC:24450]
ENSSSCG00000020988	367.126	-1.16969	0.169621	-3.44727	0.000566292	0.00843052	ENSSSCG00000020988
ENSSSCG00000008132	451.063	-1.16917	0.161727	-3.6123	0.000303488	0.00476093	STARD7	StAR related lipid transfer domain containing 7 [Source:HGNC Symbol;Acc:HGNC:18063]
ENSSSCG00000013360	662.105	-1.16632	0.128546	-4.52254	6.11028e-06	0.000126909	TMEM86A	transmembrane protein 86A [Source:HGNC Symbol;Acc:HGNC:26890]
ENSSSCG00000013715	170.404	-1.16609	0.131753	-4.41073	1.03024e-05	0.000207375	ENSSSCG00000013715
ENSSSCG00000040100	438.682	-1.1618	0.136839	-4.21542	2.49311e-05	0.000471861	ITPKB	inositol-trisphosphate 3-kinase B [Source:HGNC Symbol;Acc:HGNC:6179]
ENSSSCG00000017941	711.662	-1.16125	0.102887	-5.60112	2.12967e-08	6.28197e-07	NEURL4	neuralized E3 ubiquitin protein ligase 4 [Source:HGNC Symbol;Acc:HGNC:34410]
ENSSSCG00000038977	814.49	-1.16008	0.109618	-5.24653	1.54995e-07	4.02587e-06	RSBN1L	round spermatid basic protein 1 like [Source:HGNC Symbol;Acc:HGNC:24765]
ENSSSCG00000032554	661.041	-1.15935	0.145824	-3.93894	8.18413e-05	0.00141607	ENSSSCG00000032554	solute carrier family 25 member 51 [Source:RefSeq peptide;Acc:NP_001245337]
ENSSSCG00000002935	65.9637	-1.15616	0.198862	-2.87234	0.00407447	0.0496592	ZNF568	zinc finger protein 568 [Source:HGNC Symbol;Acc:HGNC:25392]
ENSSSCG00000016773	432.948	-1.15327	0.125456	-4.5299	5.90124e-06	0.000123492	ZNF282	zinc finger protein 282 [Source:HGNC Symbol;Acc:HGNC:13076]
ENSSSCG00000031206	665.027	-1.15128	0.104567	-5.41587	6.09922e-08	1.68275e-06	TFCP2	transcription factor CP2 [Source:HGNC Symbol;Acc:HGNC:11748]
ENSSSCG00000023619	1327.87	-1.14568	0.108877	-5.15	2.60493e-07	6.56619e-06	SLC12A9	solute carrier family 12 member 9 [Source:HGNC Symbol;Acc:HGNC:17435]
ENSSSCG00000010794	354.45	-1.14218	0.109645	-5.08204	3.73395e-07	9.20294e-06	PALB2	partner and localizer of BRCA2 [Source:HGNC Symbol;Acc:HGNC:26144]
ENSSSCG00000021361	1979.65	-1.14103	0.114271	-4.86619	1.13772e-06	2.64146e-05	ZNF710	zinc finger protein 710 [Source:HGNC Symbol;Acc:HGNC:25352]
ENSSSCG00000003383	334.422	-1.13857	0.118338	-4.6782	2.89401e-06	6.26904e-05	ZBTB48	zinc finger and BTB domain containing 48 [Source:HGNC Symbol;Acc:HGNC:4930]
ENSSSCG00000038643	359.331	-1.13427	0.178081	-3.08458	0.00203837	0.0265036	KLF11	Krueppel-like factor 11 [Source:RefSeq peptide;Acc:NP_001127818]
ENSSSCG00000022664	134.467	-1.13401	0.167782	-3.27235	0.00106657	0.0149738	ZSCAN16	zinc finger and SCAN domain containing 16 [Source:HGNC Symbol;Acc:HGNC:20813]
ENSSSCG00000032541	389.59	-1.13361	0.121257	-4.52468	6.04877e-06	0.00012597	TIGD2	tigger transposable element derived 2 [Source:HGNC Symbol;Acc:HGNC:18333]
ENSSSCG00000030118	658.943	-1.12938	0.114774	-4.74334	2.10219e-06	4.62606e-05	SAP30	Sin3A associated protein 30 [Source:HGNC Symbol;Acc:HGNC:10532]
ENSSSCG00000007427	219.272	-1.12812	0.150055	-3.61972	0.000294921	0.00464627	ZSWIM3	zinc finger SWIM-type containing 3 [Source:HGNC Symbol;Acc:HGNC:16157]
ENSSSCG00000003269	248.054	-1.12571	0.15401	-3.5111	0.000446253	0.00672472	LENG9	leukocyte receptor cluster member 9 [Source:HGNC Symbol;Acc:HGNC:16306]
ENSSSCG00000007481	298.544	-1.12528	0.106697	-5.06404	4.10459e-07	9.98335e-06	ZFP64	zinc finger protein 64 [Source:RefSeq peptide;Acc:NP_001106920]
ENSSSCG00000002808	426.911	-1.12009	0.129458	-4.13356	3.57191e-05	0.000653729	ZNF319	zinc finger protein 319 [Source:HGNC Symbol;Acc:HGNC:13644]
ENSSSCG00000012293	270.245	-1.11921	0.162366	-3.2904	0.00100045	0.0140811	PRICKLE3	prickle planar cell polarity protein 3 [Source:HGNC Symbol;Acc:HGNC:6645]
ENSSSCG00000037875	329.593	-1.11861	0.138727	-3.84674	0.000119702	0.00201765	ZNF688	zinc finger protein 688 [Source:HGNC Symbol;Acc:HGNC:30489]
ENSSSCG00000029408	360.539	-1.11588	0.129423	-4.10221	4.09229e-05	0.00074528	ZFP30	ZFP30 zinc finger protein [Source:HGNC Symbol;Acc:HGNC:29555]
ENSSSCG00000000695	989.544	-1.11382	0.168069	-3.14665	0.00165153	0.0220423	IFFO1	intermediate filament family orphan 1 [Source:HGNC Symbol;Acc:HGNC:24970]
ENSSSCG00000015286	237.38	-1.11293	0.128515	-4.1082	3.98756e-05	0.000727402	DSTYK	dual serine/threonine and tyrosine protein kinase [Source:HGNC Symbol;Acc:HGNC:29043]
ENSSSCG00000012816	141.923	-1.11057	0.16235	-3.23752	0.00120573	0.0166328	MTCP1	mature T cell proliferation 1 [Source:HGNC Symbol;Acc:HGNC:7423]
ENSSSCG00000013432	1751.32	-1.10901	0.158738	-3.30133	0.000962283	0.0135958	MIDN	midnolin [Source:HGNC Symbol;Acc:HGNC:16298]
ENSSSCG00000027251	146.401	-1.1088	0.172559	-3.03571	0.00239969	0.0307688	CDC7	cell division cycle 7 [Source:HGNC Symbol;Acc:HGNC:1745]
ENSSSCG00000003460	1197.86	-1.10831	0.107777	-4.85586	1.19866e-06	2.7639e-05	CASP9	caspase 9 [Source:HGNC Symbol;Acc:HGNC:1511]
ENSSSCG00000022801	162.423	-1.10627	0.169685	-3.07221	0.00212483	0.0275103	S100PBP	S100P binding protein [Source:HGNC Symbol;Acc:HGNC:25768]
ENSSSCG00000037151	308.675	-1.10532	0.181412	-2.86839	0.00412568	0.0500634	MIEF2	mitochondrial elongation factor 2 [Source:HGNC Symbol;Acc:HGNC:17920]
ENSSSCG00000007526	252.49	-1.10273	0.168849	-3.06647	0.00216606	0.0279671	ZNF831	zinc finger protein 831 [Source:RefSeq peptide;Acc:NP_001116559]
ENSSSCG00000003843	245.76	-1.10152	0.146218	-3.53277	0.000411237	0.00629977	PARS2	prolyl-tRNA synthetase 2, mitochondrial [Source:HGNC Symbol;Acc:HGNC:30563]
ENSSSCG00000040593	639.556	-1.10093	0.145818	-3.53841	0.000402548	0.00620091	BLOC1S5	biogenesis of lysosome-related organelles complex 1 subunit 5 [Source:RefSeq peptide;Acc:NP_001092061]
ENSSSCG00000022302	266.003	-1.09958	0.153635	-3.3496	0.00080929	0.0116569	BICRA	BRD4 interacting chromatin remodeling complex associated protein [Source:HGNC Symbol;Acc:HGNC:4332]
ENSSSCG00000035829	250.73	-1.09885	0.153673	-3.34404	0.000825672	0.0118775	KMT5C	lysine methyltransferase 5C [Source:HGNC Symbol;Acc:HGNC:28405]
ENSSSCG00000027105	173.898	-1.09823	0.142122	-3.61146	0.000304476	0.00476969	TUBGCP5	tubulin gamma complex associated protein 5 [Source:HGNC Symbol;Acc:HGNC:18600]
ENSSSCG00000017791	850.95	-1.08817	0.151245	-3.32712	0.00087747	0.0125737	SSH2	slingshot protein phosphatase 2 [Source:HGNC Symbol;Acc:HGNC:30580]
ENSSSCG00000007958	273.118	-1.08789	0.157399	-3.19522	0.00139725	0.018968	ZNF174	zinc finger protein 174 [Source:HGNC Symbol;Acc:HGNC:12963]
ENSSSCG00000037056	1737.47	-1.08761	0.128712	-3.90522	9.41382e-05	0.00161623	PPP1R37	protein phosphatase 1 regulatory subunit 37 [Source:HGNC Symbol;Acc:HGNC:27607]
ENSSSCG00000006161	353.195	-1.08692	0.157451	-3.18803	0.00143246	0.0194222	IL7	Interleukin-7 [Source:UniProtKB/Swiss-Prot;Acc:Q9N2G6]
ENSSSCG00000036160	222.87	-1.0851	0.1672	-2.99128	0.00277814	0.0350938	ZNF250	zinc finger protein 250 [Source:HGNC Symbol;Acc:HGNC:13044]
ENSSSCG00000032453	280.282	-1.08382	0.157404	-3.16931	0.00152801	0.020617	SUV39H1	suppressor of variegation 3-9 homolog 1 [Source:HGNC Symbol;Acc:HGNC:11479]
ENSSSCG00000011430	613.915	-1.08373	0.112284	-4.44203	8.91143e-06	0.00018202	DUSP7	dual specificity phosphatase 7 [Source:HGNC Symbol;Acc:HGNC:3073]
ENSSSCG00000002350	329.541	-1.07899	0.159793	-3.09169	0.00199018	0.0260296	ELMSAN1	ELM2 and Myb/SANT domain containing 1 [Source:HGNC Symbol;Acc:HGNC:19853]
ENSSSCG00000013227	794.363	-1.07699	0.102547	-4.79803	1.60238e-06	3.62799e-05	KBTBD4	kelch repeat and BTB domain containing 4 [Source:HGNC Symbol;Acc:HGNC:23761]
ENSSSCG00000005501	196.377	-1.07362	0.15631	-3.1262	0.00177079	0.0234366	TRIM32	tripartite motif containing 32 [Source:HGNC Symbol;Acc:HGNC:16380]
ENSSSCG00000025349	106.49	-1.07061	0.157313	-3.08713	0.00202098	0.0263393	CCDC14	coiled-coil domain containing 14 [Source:HGNC Symbol;Acc:HGNC:25766]
ENSSSCG00000012854	381.616	-1.07026	0.130777	-3.71089	0.000206529	0.00334395	RASSF7	Ras association domain family member 7 [Source:HGNC Symbol;Acc:HGNC:1166]
ENSSSCG00000024028	1418.96	-1.06999	0.114589	-4.23274	2.30863e-05	0.000439949	STARD3NL	MLN64 N-terminal domain homolog [Source:RefSeq peptide;Acc:NP_001188314]
ENSSSCG00000036775	1609.7	-1.06876	0.164002	-2.94993	0.00317847	0.039565	SLC48A1	solute carrier family 48 member 1 [Source:HGNC Symbol;Acc:HGNC:26035]
ENSSSCG00000004105	273.391	-1.06504	0.114921	-4.17752	2.94711e-05	0.000549351	NUP43	nucleoporin 43 [Source:HGNC Symbol;Acc:HGNC:21182]
ENSSSCG00000007954	205.482	-1.06208	0.152869	-3.12106	0.00180201	0.0238213	SLX4	SLX4 structure-specific endonuclease subunit [Source:HGNC Symbol;Acc:HGNC:23845]
ENSSSCG00000006853	251.624	-1.0612	0.124516	-3.82473	0.000130916	0.00220333	PRMT6	protein arginine N-methyltransferase 6 [Source:RefSeq peptide;Acc:NP_001177112]
ENSSSCG00000033156	1226.37	-1.05966	0.0979948	-4.84406	1.2721e-06	2.90904e-05	CMTR2	cap methyltransferase 2 [Source:HGNC Symbol;Acc:HGNC:25635]
ENSSSCG00000011782	3220.52	-1.05654	0.123572	-3.81625	0.000135497	0.00226324	ABCC5	ATP binding cassette subfamily C member 5 [Source:HGNC Symbol;Acc:HGNC:56]
ENSSSCG00000025821	1150.59	-1.05489	0.112618	-4.17279	3.00895e-05	0.000559937	C2CD2	C2 calcium dependent domain containing 2 [Source:HGNC Symbol;Acc:HGNC:1266]
ENSSSCG00000033816	248.327	-1.04219	0.145051	-3.15221	0.00162041	0.0217315	ENSSSCG00000033816
ENSSSCG00000004441	368.724	-1.04151	0.127096	-3.59211	0.000328009	0.00509517	ENSSSCG00000004441
ENSSSCG00000003063	127.458	-1.04145	0.154619	-2.95235	0.0031537	0.0393985	PHLDB3	pleckstrin homology like domain family B member 3 [Source:HGNC Symbol;Acc:HGNC:30499]
ENSSSCG00000017737	330.319	-1.04013	0.120347	-3.78214	0.000155488	0.0025739	RNF135	ring finger protein 135 [Source:HGNC Symbol;Acc:HGNC:21158]
ENSSSCG00000006968	1325.04	-1.02852	0.114819	-3.86312	0.00011195	0.00190127	LONRF1	LON peptidase N-terminal domain and ring finger 1 [Source:HGNC Symbol;Acc:HGNC:26302]
ENSSSCG00000004507	391.756	-1.02765	0.15499	-2.85625	0.0042868	0.0516876	SMAD7	mothers against decapentaplegic homolog 7 [Source:RefSeq peptide;Acc:NP_001231104]
ENSSSCG00000005749	659.964	-1.02734	0.111101	-3.98174	6.84121e-05	0.00119302	BRD3	bromodomain containing 3 [Source:HGNC Symbol;Acc:HGNC:1104]
ENSSSCG00000008117	180.133	-1.02578	0.132728	-3.3212	0.000896297	0.0128103	ZNF2	zinc finger protein 2 [Source:HGNC Symbol;Acc:HGNC:12991]
ENSSSCG00000017476	2350.34	-1.02557	0.0829226	-5.31344	1.07574e-07	2.86115e-06	MSL1	male specific lethal 1 homolog [Source:HGNC Symbol;Acc:HGNC:27905]
ENSSSCG00000024555	187.352	-1.01764	0.12602	-3.43344	0.00059598	0.00881419	ING2	inhibitor of growth family member 2 [Source:HGNC Symbol;Acc:HGNC:6063]
ENSSSCG00000017360	2436.9	-1.01375	0.139721	-3.06888	0.00214861	0.0277742	UBTF	upstream binding transcription factor, RNA polymerase I [Source:HGNC Symbol;Acc:HGNC:12511]
ENSSSCG00000003464	985.392	-1.01291	0.118853	-3.60064	0.000317436	0.00495871	DNAJC16	DnaJ heat shock protein family (Hsp40) member C16 [Source:HGNC Symbol;Acc:HGNC:29157]
ENSSSCG00000001667	530.7	-1.01185	0.116417	-3.66685	0.000245561	0.00393572	ZNF318	zinc finger protein 318 [Source:HGNC Symbol;Acc:HGNC:13578]
ENSSSCG00000022162	349.294	-1.00995	0.122826	-3.46007	0.000540036	0.00808305	RAB11FIP5	RAB11 family interacting protein 5 [Source:HGNC Symbol;Acc:HGNC:24845]
ENSSSCG00000000189	756.434	-1.00898	0.0927851	-4.5699	4.87947e-06	0.000102691	LMBR1L	limb development membrane protein 1 like [Source:HGNC Symbol;Acc:HGNC:18268]
ENSSSCG00000005007	218.327	-1.00872	0.117355	-3.61094	0.000305087	0.00477252	DNAAF2	dynein axonemal assembly factor 2 [Source:HGNC Symbol;Acc:HGNC:20188]
ENSSSCG00000031835	693.165	-1.00817	0.0786072	-5.38377	7.29424e-08	1.97801e-06	GATAD1	GATA zinc finger domain containing 1 [Source:HGNC Symbol;Acc:HGNC:29941]
ENSSSCG00000028186	1190.13	-1.00809	0.0997392	-4.24237	2.21169e-05	0.000424393	FBXL19	F-box and leucine rich repeat protein 19 [Source:HGNC Symbol;Acc:HGNC:25300]
ENSSSCG00000004120	482.894	-1.00762	0.119695	-3.5311	0.000413838	0.00633087	SHPRH	SNF2 histone linker PHD RING helicase [Source:HGNC Symbol;Acc:HGNC:19336]
ENSSSCG00000034716	393.961	-1.00506	0.119435	-3.51734	0.000435889	0.00657747	CCDC137	coiled-coil domain containing 137 [Source:HGNC Symbol;Acc:HGNC:33451]
ENSSSCG00000037501	457.052	-1.00078	0.114248	-3.63957	0.000273092	0.00433934	FANCF	Fanconi anemia complementation group F [Source:HGNC Symbol;Acc:HGNC:3587]
ENSSSCG00000015947	172.579	-1.0002	0.144294	-2.87773	0.00400548	0.048926	DCAF17	DDB1 and CUL4 associated factor 17 [Source:HGNC Symbol;Acc:HGNC:25784]
ENSSSCG00000015497	569.775	-0.998602	0.140383	-2.9465	0.0032139	0.0399611	KLHL20	kelch like family member 20 [Source:HGNC Symbol;Acc:HGNC:25056]
ENSSSCG00000031653	2764.12	-0.998208	0.145555	-2.83909	0.00452417	0.0541875	DOK3	docking protein 3 [Source:HGNC Symbol;Acc:HGNC:24583]
ENSSSCG00000023155	850.223	-0.99676	0.113967	-3.6133	0.000302325	0.00474941	ENSSSCG00000023155	protein CLN8 [Source:RefSeq peptide;Acc:NP_001231494]
ENSSSCG00000025791	517.177	-0.995364	0.114879	-3.57246	0.000353646	0.00548571	MON1A	vacuolar fusion protein MON1 homolog A [Source:RefSeq peptide;Acc:NP_001230630]
ENSSSCG00000001787	664.826	-0.99461	0.119246	-3.4353	0.000591889	0.00877626	IL16	interleukin 16 [Source:HGNC Symbol;Acc:HGNC:5980]
ENSSSCG00000017819	348.744	-0.98845	0.112251	-3.59452	0.000324992	0.00506233	SMYD4	SET and MYND domain containing 4 [Source:HGNC Symbol;Acc:HGNC:21067]
ENSSSCG00000015613	447.779	-0.988079	0.114491	-3.52094	0.000430027	0.00653346	C1orf74	chromosome 1 open reading frame 74 [Source:HGNC Symbol;Acc:HGNC:26319]
ENSSSCG00000032154	827.037	-0.984339	0.123162	-3.24269	0.00118407	0.0163747	ERF	ETS2 repressor factor [Source:HGNC Symbol;Acc:HGNC:3444]
ENSSSCG00000001021	1552.89	-0.983808	0.119441	-3.33925	0.000840037	0.0120685	RREB1	ras responsive element binding protein 1 [Source:HGNC Symbol;Acc:HGNC:10449]
ENSSSCG00000006319	669.815	-0.981792	0.134513	-2.95011	0.00317662	0.039565	POGK	pogo transposable element with KRAB domain [Source:RefSeq peptide;Acc:NP_001231188]
ENSSSCG00000038964	638.278	-0.978999	0.0971745	-4.05494	5.01474e-05	0.000899975	COX19	COX19, cytochrome c oxidase assembly factor [Source:HGNC Symbol;Acc:HGNC:28074]
ENSSSCG00000001840	1572.7	-0.977959	0.120438	-3.26305	0.00110222	0.0154157	KIF7	kinesin family member 7 [Source:HGNC Symbol;Acc:HGNC:30497]
ENSSSCG00000001646	436.065	-0.976304	0.118819	-3.29359	0.000989162	0.01394	BICRAL	BRD4 interacting chromatin remodeling complex associated protein like [Source:HGNC Symbol;Acc:HGNC:21111]
ENSSSCG00000031701	298.697	-0.971153	0.11832	-3.26395	0.00109871	0.0153861	GXYLT1	glucoside xylosyltransferase 1 [Source:HGNC Symbol;Acc:HGNC:27482]
ENSSSCG00000017787	883.593	-0.970526	0.106405	-3.62353	0.000290607	0.00458914	GIT1	GIT ArfGAP 1 [Source:HGNC Symbol;Acc:HGNC:4272]
ENSSSCG00000036067	523.991	-0.967869	0.09055	-4.22867	2.35073e-05	0.000447203	PDP2	pyruvate dehyrogenase phosphatase catalytic subunit 2 [Source:HGNC Symbol;Acc:HGNC:30263]
ENSSSCG00000027911	391.552	-0.967432	0.12613	-3.03235	0.00242655	0.0310413	LTB4R	leukotriene B4 receptor [Source:HGNC Symbol;Acc:HGNC:6713]
ENSSSCG00000038161	607.177	-0.964288	0.104523	-3.62912	0.000284394	0.00451246	ARL16	ADP ribosylation factor like GTPase 16 [Source:HGNC Symbol;Acc:HGNC:27902]
ENSSSCG00000040863	1275.45	-0.962948	0.0972435	-3.887	0.00010149	0.00173173	IPMK	inositol polyphosphate multikinase [Source:HGNC Symbol;Acc:HGNC:20739]
ENSSSCG00000008437	991.223	-0.96158	0.109707	-3.43295	0.000597054	0.00881748	SOCS5	suppressor of cytokine signaling 5 [Source:RefSeq peptide;Acc:NP_001156362]
ENSSSCG00000032566	358.777	-0.960121	0.113565	-3.30349	0.000954907	0.013526	ZHX3	zinc fingers and homeoboxes protein 3 [Source:RefSeq peptide;Acc:NP_001245334]
ENSSSCG00000003114	1710.64	-0.958603	0.120097	-3.11116	0.00186353	0.024576	DHX34	DExH-box helicase 34 [Source:HGNC Symbol;Acc:HGNC:16719]
ENSSSCG00000005376	3690.43	-0.956281	0.111645	-3.3259	0.000881338	0.0126128	TBC1D2	TBC1 domain family member 2 [Source:HGNC Symbol;Acc:HGNC:18026]
ENSSSCG00000008921	861.099	-0.956198	0.127444	-2.91293	0.00358059	0.0441248	CENPC	centromere protein C [Source:HGNC Symbol;Acc:HGNC:1854]
ENSSSCG00000037568	1045.37	-0.953479	0.103679	-3.55439	0.000378858	0.00586041	RAB43	RAB43, member RAS oncogene family [Source:HGNC Symbol;Acc:HGNC:19983]
ENSSSCG00000040732	2549.25	-0.948374	0.111924	-3.24694	0.00116654	0.0161524	WDR81	WD repeat domain 81 [Source:HGNC Symbol;Acc:HGNC:26600]
ENSSSCG00000004739	856.857	-0.941921	0.109217	-3.26834	0.0010818	0.0151684	MGA	MGA, MAX dimerization protein [Source:HGNC Symbol;Acc:HGNC:14010]
ENSSSCG00000004505	1189.63	-0.938048	0.101816	-3.46789	0.000524562	0.00788335	SMAD2	mothers against decapentaplegic homolog 2 [Source:RefSeq peptide;Acc:NP_001243077]
ENSSSCG00000040796	468.333	-0.938036	0.109428	-3.22655	0.00125294	0.017156	IPP	intracisternal A particle-promoted polypeptide [Source:HGNC Symbol;Acc:HGNC:6108]
ENSSSCG00000024481	767.663	-0.930965	0.116826	-2.96169	0.00305953	0.038386	ENSSSCG00000024481
ENSSSCG00000002667	1755.18	-0.930645	0.106887	-3.23408	0.00122033	0.0167717	ZDHHC7	zinc finger DHHC-type containing 7 [Source:HGNC Symbol;Acc:HGNC:18459]
ENSSSCG00000010699	758.52	-0.929888	0.0980231	-3.51882	0.000433469	0.00654987	ATE1	arginyltransferase 1 [Source:HGNC Symbol;Acc:HGNC:782]
ENSSSCG00000032494	393.302	-0.928772	0.115532	-2.97588	0.00292149	0.0367567	TIMM21	translocase of inner mitochondrial membrane 21 [Source:HGNC Symbol;Acc:HGNC:25010]
ENSSSCG00000033222	3058.83	-0.928771	0.109569	-3.13783	0.00170202	0.0225802	TRIM14	tripartite motif containing 14 [Source:HGNC Symbol;Acc:HGNC:16283]
ENSSSCG00000012968	711.67	-0.926384	0.103001	-3.31475	0.000917259	0.0130427	CCDC85B	coiled-coil domain containing 85B [Source:HGNC Symbol;Acc:HGNC:24926]
ENSSSCG00000034024	318.041	-0.924323	0.119113	-2.84906	0.0043849	0.05269	TMEM250	transmembrane protein 250 [Source:HGNC Symbol;Acc:HGNC:31009]
ENSSSCG00000029697	1081.54	-0.921354	0.0974605	-3.45157	0.000557332	0.00831948	FAM120B	family with sequence similarity 120B [Source:HGNC Symbol;Acc:HGNC:21109]
ENSSSCG00000024661	426.407	-0.921264	0.0902851	-3.72488	0.000195406	0.00318713	ZNF524	zinc finger protein 524 [Source:HGNC Symbol;Acc:HGNC:28322]
ENSSSCG00000016206	1786.63	-0.917002	0.0971507	-3.41778	0.000631345	0.00924999	CNPPD1	cyclin Pas1/PHO80 domain containing 1 [Source:HGNC Symbol;Acc:HGNC:25220]
ENSSSCG00000032836	1086.63	-0.913732	0.0869212	-3.78238	0.000155336	0.0025739	TRIM41	tripartite motif containing 41 [Source:HGNC Symbol;Acc:HGNC:19013]
ENSSSCG00000031954	406.608	-0.913108	0.112721	-2.91113	0.00360119	0.0443294	SLC39A10	solute carrier family 39 member 10 [Source:HGNC Symbol;Acc:HGNC:20861]
ENSSSCG00000037673	1972.19	-0.909521	0.0882886	-3.67612	0.000236812	0.0038065	ENSSSCG00000037673	bifunctional apoptosis regulator [Source:RefSeq peptide;Acc:NP_001231147]
ENSSSCG00000026248	357.838	-0.908258	0.104351	-3.09815	0.00194735	0.0255901	PAQR4	progestin and adipoQ receptor family member 4 [Source:HGNC Symbol;Acc:HGNC:26386]
ENSSSCG00000007637	1182.99	-0.908205	0.10285	-3.14286	0.00167303	0.0222489	TRIM4	tripartite motif containing 4 [Source:HGNC Symbol;Acc:HGNC:16275]
ENSSSCG00000007804	591.699	-0.890677	0.0867775	-3.52296	0.000426748	0.00649254	SH2B1	SH2B adaptor protein 1 [Source:HGNC Symbol;Acc:HGNC:30417]
ENSSSCG00000025221	419.262	-0.88873	0.100424	-3.02484	0.00248766	0.0317134	PAXIP1	PAX interacting protein 1 [Source:HGNC Symbol;Acc:HGNC:8624]
ENSSSCG00000033411	672.95	-0.877886	0.0957786	-3.05834	0.00222569	0.028637	ZBED5	zinc finger BED-type containing 5 [Source:HGNC Symbol;Acc:HGNC:30803]
ENSSSCG00000040252	366.856	-0.873073	0.0986763	-2.91976	0.00350306	0.0432174	ENSSSCG00000040252
ENSSSCG00000014998	717.662	-0.872579	0.0883525	-3.25533	0.00113261	0.0157699	AASDHPPT	aminoadipate-semialdehyde dehydrogenase-phosphopantetheinyl transferase [Source:HGNC Symbol;Acc:HGNC:14235]
ENSSSCG00000035313	758.874	-0.867945	0.0853686	-3.31483	0.000916976	0.0130427	ZBED4	zinc finger BED-type containing 4 [Source:HGNC Symbol;Acc:HGNC:20721]
ENSSSCG00000036027	530.1	-0.866788	0.0975743	-2.88832	0.00387311	0.047466	TPRN	taperin [Source:HGNC Symbol;Acc:HGNC:26894]
ENSSSCG00000027076	1189.87	-0.852968	0.085084	-3.14989	0.0016333	0.0218779	CYHR1	cysteine and histidine rich 1 [Source:HGNC Symbol;Acc:HGNC:17806]
ENSSSCG00000008713	1664.14	-0.849688	0.0774251	-3.41911	0.000628258	0.00921695	KIAA0232	KIAA0232 [Source:HGNC Symbol;Acc:HGNC:28992]
ENSSSCG00000006371	4755.98	-0.848446	0.0853154	-3.08835	0.0020127	0.0262622	USF1	upstream stimulatory factor 1 [Source:RefSeq peptide;Acc:NP_001177174]
ENSSSCG00000017779	924.504	-0.843872	0.09097	-2.8461	0.00442588	0.0531249	PHF12	PHD finger protein 12 [Source:HGNC Symbol;Acc:HGNC:20816]
ENSSSCG00000022708	1785.95	-0.8337	0.070452	-3.5306	0.00041462	0.0063341	ZNF638	zinc finger protein 638 [Source:HGNC Symbol;Acc:HGNC:17894]
ENSSSCG00000010135	1051.06	-0.819801	0.0822205	-2.8562	0.0042875	0.0516876	DGCR8	microprocessor complex subunit DGCR8 [Source:RefSeq peptide;Acc:NP_001193848]
ENSSSCG00000022901	818.14	-0.810016	0.072773	-3.09254	0.00198449	0.0259858	KLHDC3	kelch domain-containing protein 3 [Source:RefSeq peptide;Acc:NP_001098784]
ENSSSCG00000009612	3816	-0.809673	0.0695643	-3.23026	0.00123677	0.0169556	DOK2	docking protein 2 [Source:RefSeq peptide;Acc:NP_001172031]
ENSSSCG00000001402	660.085	0.809777	0.0788674	2.85054	0.00436452	0.052502	NFKBIL1	NFKB inhibitor like 1 [Source:HGNC Symbol;Acc:HGNC:7800]
ENSSSCG00000038967	20215.2	0.813904	0.0692549	3.30579	0.000947105	0.0134327	NADK	NAD kinase [Source:HGNC Symbol;Acc:HGNC:29831]
ENSSSCG00000032092	27097.8	0.815264	0.0744665	3.09268	0.00198356	0.0259858	DDX5	DEAD-box helicase 5 [Source:HGNC Symbol;Acc:HGNC:2746]
ENSSSCG00000031103	3310.57	0.827449	0.0752963	3.22043	0.00127998	0.0174831	TBK1	serine/threonine-protein kinase TBK1 [Source:RefSeq peptide;Acc:NP_001098762]
ENSSSCG00000012604	23306.7	0.835671	0.0747848	3.3524	0.000801129	0.0115845	LAMP2	lysosome-associated membrane glycoprotein 2 isoform 1 precursor [Source:RefSeq peptide;Acc:NP_001231184]
ENSSSCG00000026383	17791	0.842956	0.0755909	3.41302	0.000642469	0.00938818	NRP2	neuropilin 2 [Source:HGNC Symbol;Acc:HGNC:8005]
ENSSSCG00000026904	3019.26	0.844297	0.0764572	3.3919	0.000694108	0.0101028	NFKBIB	NFKB inhibitor beta [Source:HGNC Symbol;Acc:HGNC:7798]
ENSSSCG00000009934	3469.38	0.852215	0.0820491	3.25723	0.00112507	0.0156958	KCTD10	potassium channel tetramerization domain containing 10 [Source:HGNC Symbol;Acc:HGNC:23236]
ENSSSCG00000021821	3532.83	0.862515	0.0886451	3.13105	0.00174185	0.023081	MYO1C	myosin IC [Source:HGNC Symbol;Acc:HGNC:7597]
ENSSSCG00000007355	9067.58	0.873187	0.0965229	2.98607	0.00282587	0.0356562	TOP1	DNA topoisomerase I [Source:HGNC Symbol;Acc:HGNC:11986]
ENSSSCG00000021206	5866.56	0.880365	0.101168	2.91992	0.00350118	0.0432174	IL1RAP	interleukin 1 receptor accessory protein [Source:HGNC Symbol;Acc:HGNC:5995]
ENSSSCG00000014794	6592.59	0.881145	0.0961917	3.07908	0.0020764	0.0269664	NUP98	nucleoporin 98 [Source:HGNC Symbol;Acc:HGNC:8068]
ENSSSCG00000001958	10120.3	0.883814	0.0870421	3.43341	0.000596037	0.00881419	BAZ1A	bromodomain adjacent to zinc finger domain protein 1A [Source:RefSeq peptide;Acc:NP_001231088]
ENSSSCG00000037277	1272.88	0.885391	0.0852662	3.52342	0.000426015	0.00649029	RFK	riboflavin kinase [Source:HGNC Symbol;Acc:HGNC:30324]
ENSSSCG00000040181	2839.72	0.886207	0.104595	2.88011	0.00397538	0.0486118	ELL	elongation factor for RNA polymerase II [Source:HGNC Symbol;Acc:HGNC:23114]
ENSSSCG00000010876	965.323	0.894922	0.0984791	3.14747	0.00164692	0.022022	DESI2	Desumoylating isopeptidase 2 [Source:UniProtKB/Swiss-Prot;Acc:A3QRX8]
ENSSSCG00000037598	65612.6	0.898047	0.0791953	3.95333	7.70716e-05	0.00133981	SNX10	sorting nexin 10 [Source:HGNC Symbol;Acc:HGNC:14974]
ENSSSCG00000034645	5650.96	0.900129	0.109866	2.86865	0.00412223	0.0500634	C3orf38	chromosome 3 open reading frame 38 [Source:HGNC Symbol;Acc:HGNC:28384]
ENSSSCG00000032108	1444.94	0.902072	0.0973362	3.25788	0.00112249	0.0156795	SH2D1B	SH2 domain containing 1B [Source:HGNC Symbol;Acc:HGNC:30416]
ENSSSCG00000016193	1639.77	0.90732	0.0778266	4.142	3.44287e-05	0.0006322	CNOT9	CCR4-NOT transcription complex subunit 9 [Source:HGNC Symbol;Acc:HGNC:10445]
ENSSSCG00000012252	22825.9	0.920884	0.102427	3.2796	0.00103953	0.0146127	DDX3X	ATP-dependent RNA helicase DDX3X [Source:RefSeq peptide;Acc:NP_001233132]
ENSSSCG00000039314	27522.8	0.925594	0.088306	3.8574	0.0001146	0.00194051	MCL1	MCL1, BCL2 family apoptosis regulator [Source:HGNC Symbol;Acc:HGNC:6943]
ENSSSCG00000009335	1025.44	0.927468	0.105478	3.24718	0.00116553	0.0161524	B3GLCT	beta 3-glucosyltransferase [Source:HGNC Symbol;Acc:HGNC:20207]
ENSSSCG00000017920	25369.6	0.928977	0.0878384	3.91644	8.98648e-05	0.00155006	ENSSSCG00000017920	C-X-C motif chemokine 16 precursor [Source:RefSeq peptide;Acc:NP_998976]
ENSSSCG00000025298	1006.25	0.929863	0.10256	3.3629	0.000771276	0.0111674	TWISTNB	DNA-directed RNA polymerase I subunit RPA43 [Source:RefSeq peptide;Acc:NP_001230885]
ENSSSCG00000040617	2369.98	0.932866	0.112152	3.10207	0.00192176	0.0253138	TNFAIP8	tumor necrosis factor alpha-induced protein 8 [Source:RefSeq peptide;Acc:NP_001231434]
ENSSSCG00000038730	6700.05	0.933188	0.0921058	3.78071	0.000156379	0.00258479	SSFA2	sperm specific antigen 2 [Source:HGNC Symbol;Acc:HGNC:11319]
ENSSSCG00000004938	1228.01	0.935276	0.0896513	3.90751	9.32528e-05	0.00160351	DENND4A	DENN domain containing 4A [Source:HGNC Symbol;Acc:HGNC:24321]
ENSSSCG00000032645	1885.36	0.935942	0.0976526	3.59416	0.000325439	0.00506233	CHIC2	cysteine rich hydrophobic domain 2 [Source:HGNC Symbol;Acc:HGNC:1935]
ENSSSCG00000012006	1782.2	0.936389	0.115834	3.03387	0.00241442	0.0309219	ENSSSCG00000012006
ENSSSCG00000028025	1078.09	0.938232	0.118951	2.96988	0.00297915	0.0374198	WDR74	WD repeat-containing protein 74 [Source:RefSeq peptide;Acc:NP_001230324]
ENSSSCG00000015987	14585.1	0.938942	0.104767	3.37874	0.00072819	0.0105711	NFE2L2	nuclear factor, erythroid 2 like 2 [Source:HGNC Symbol;Acc:HGNC:7782]
ENSSSCG00000007585	106726	0.94159	0.0884308	4.03284	5.51058e-05	0.000977886	ACTB	Actin, cytoplasmic 1 Actin, cytoplasmic 1, N-terminally processed [Source:UniProtKB/Swiss-Prot;Acc:Q6QAQ1]
ENSSSCG00000013052	9622.32	0.944738	0.0628996	5.71983	1.0663e-08	3.276e-07	ENSSSCG00000013052
ENSSSCG00000031147	6168.34	0.946666	0.0918542	3.93779	8.22338e-05	0.00142065	ACAP2	ArfGAP with coiled-coil, ankyrin repeat and PH domains 2 [Source:HGNC Symbol;Acc:HGNC:16469]
ENSSSCG00000009705	780.56	0.951218	0.122002	3.00205	0.00268172	0.033992	GALNT7	polypeptide N-acetylgalactosaminyltransferase 7 [Source:HGNC Symbol;Acc:HGNC:4129]
ENSSSCG00000003707	11558.7	0.953549	0.0725372	5.08134	3.74788e-07	9.2168e-06	NPC1	Niemann-Pick C1 protein precursor [Source:RefSeq peptide;Acc:NP_999487]
ENSSSCG00000014339	10204.2	0.954181	0.0878294	4.20382	2.62448e-05	0.000494195	CTNNA1	catenin alpha 1 [Source:HGNC Symbol;Acc:HGNC:2509]
ENSSSCG00000037531	4653.9	0.95562	0.0777002	4.77035	1.83904e-06	4.1289e-05	MAP3K11	mitogen-activated protein kinase kinase kinase 11 [Source:HGNC Symbol;Acc:HGNC:6850]
ENSSSCG00000020879	782.127	0.963197	0.082223	4.60011	4.22274e-06	8.95495e-05	FBXW7	F-box and WD repeat domain containing 7 [Source:HGNC Symbol;Acc:HGNC:16712]
ENSSSCG00000032381	20272.5	0.965945	0.0863434	4.41241	1.02225e-05	0.000206516	LITAF	lipopolysaccharide induced TNF factor [Source:HGNC Symbol;Acc:HGNC:16841]
ENSSSCG00000028902	12531.1	0.970553	0.0734118	5.25243	1.50105e-07	3.90924e-06	RB1CC1	RB1 inducible coiled-coil 1 [Source:HGNC Symbol;Acc:HGNC:15574]
ENSSSCG00000017543	3966.75	0.972736	0.0769411	5.03988	4.65833e-07	1.12316e-05	CALCOCO2	calcium binding and coiled-coil domain 2 [Source:HGNC Symbol;Acc:HGNC:29912]
ENSSSCG00000040056	1729.84	0.976453	0.0982114	3.98621	6.71381e-05	0.00117264	ENSSSCG00000040056
ENSSSCG00000037536	6098.74	0.980297	0.127758	3.0944	0.00197213	0.0258851	SLC25A28	solute carrier family 25 member 28 [Source:HGNC Symbol;Acc:HGNC:23472]
ENSSSCG00000016916	519.497	0.98079	0.124587	3.17712	0.00148744	0.0200941	IL6ST	interleukin-6 receptor subunit beta precursor [Source:RefSeq peptide;Acc:NP_001090901]
ENSSSCG00000037216	5096.74	0.980876	0.0762416	5.19289	2.07056e-07	5.24304e-06	PPP4R2	protein phosphatase 4 regulatory subunit 2 [Source:HGNC Symbol;Acc:HGNC:18296]
ENSSSCG00000011746	2501.66	0.981769	0.131101	3.02673	0.00247215	0.0315519	SKIL	SKI like proto-oncogene [Source:HGNC Symbol;Acc:HGNC:10897]
ENSSSCG00000007874	8265.19	0.981947	0.108365	3.6634	0.000248894	0.00397764	ENSSSCG00000007874
ENSSSCG00000004942	188.608	0.987816	0.140437	2.86857	0.00412334	0.0500634	TIPIN	TIMELESS interacting protein [Source:HGNC Symbol;Acc:HGNC:30750]
ENSSSCG00000005518	26097.3	0.987855	0.104241	3.86502	0.000111082	0.00188958	ENSSSCG00000005518	N-acetyllactosaminide alpha-1,3-galactosyltransferase [Source:UniProtKB/Swiss-Prot;Acc:P50127]
ENSSSCG00000015444	7466.92	0.989501	0.14127	2.86359	0.00418873	0.0507729	LAMB1	laminin subunit beta 1 [Source:HGNC Symbol;Acc:HGNC:6486]
ENSSSCG00000040286	8348.07	0.99046	0.0740131	5.47872	4.28413e-08	1.20904e-06	CYLD	CYLD lysine 63 deubiquitinase [Source:HGNC Symbol;Acc:HGNC:2584]
ENSSSCG00000008794	6975.76	0.995315	0.130652	3.14081	0.00168483	0.022379	RHOH	rho-related GTP-binding protein RhoH [Source:RefSeq peptide;Acc:NP_001231718]
ENSSSCG00000030154	1159.98	1.00003	0.089015	4.66293	3.11733e-06	6.73964e-05	RSBN1	round spermatid basic protein 1 [Source:HGNC Symbol;Acc:HGNC:25642]
ENSSSCG00000017991	8913.11	1.0076	0.13575	3.11336	0.0018497	0.0244226	PIK3R5	phosphoinositide 3-kinase regulatory subunit 5 [Source:RefSeq peptide;Acc:NP_999016]
ENSSSCG00000037976	232.687	1.00897	0.108684	3.90128	9.56835e-05	0.00164022	ENSSSCG00000037976
ENSSSCG00000005575	1757.77	1.0123	0.123319	3.46531	0.000529627	0.00794871	RC3H2	ring finger and CCCH-type domains 2 [Source:HGNC Symbol;Acc:HGNC:21461]
ENSSSCG00000011576	1859.99	1.01487	0.0879186	4.88982	1.00927e-06	2.3536e-05	HRH1	histamine receptor H1 [Source:HGNC Symbol;Acc:HGNC:5182]
ENSSSCG00000010295	2321.74	1.01505	0.106337	4.04462	5.24077e-05	0.000934491	ECD	ecdysoneless cell cycle regulator [Source:HGNC Symbol;Acc:HGNC:17029]
ENSSSCG00000028637	21544.2	1.016	0.143865	2.99615	0.00273408	0.034616	CYP27B1	25-hydroxyvitamin D-1 alpha hydroxylase, mitochondrial [Source:RefSeq peptide;Acc:NP_999160]
ENSSSCG00000001565	3241.96	1.0256	0.12025	3.66435	0.000247967	0.00396855	CDKN1A	cyclin dependent kinase inhibitor 1A [Source:HGNC Symbol;Acc:HGNC:1784]
ENSSSCG00000017167	9328.44	1.02947	0.141341	3.14491	0.00166136	0.0221468	CYTH1	cytohesin 1 [Source:HGNC Symbol;Acc:HGNC:9501]
ENSSSCG00000016882	846.688	1.03138	0.10895	4.09743	4.17761e-05	0.000758328	PARP8	poly(ADP-ribose) polymerase family member 8 [Source:HGNC Symbol;Acc:HGNC:26124]
ENSSSCG00000017505	4527.12	1.03662	0.0970838	4.65228	3.28279e-06	7.02884e-05	MED1	mediator complex subunit 1 [Source:HGNC Symbol;Acc:HGNC:9234]
ENSSSCG00000012279	1449.73	1.03747	0.132225	3.42228	0.00062098	0.00913434	ELK1	ELK1, ETS transcription factor [Source:HGNC Symbol;Acc:HGNC:3321]
ENSSSCG00000011465	2350.29	1.03783	0.154388	2.93334	0.00335341	0.0415097	ENSSSCG00000011465
ENSSSCG00000004163	8340.06	1.04127	0.109704	4.15948	3.18979e-05	0.000589633	BCLAF1	bcl-2-associated transcription factor 1 [Source:RefSeq peptide;Acc:NP_001177106]
ENSSSCG00000025293	1219.74	1.04821	0.14719	3.14727	0.00164802	0.022022	HLTF	helicase like transcription factor [Source:HGNC Symbol;Acc:HGNC:11099]
ENSSSCG00000007311	2128.44	1.05477	0.130671	3.59535	0.000323952	0.00505338	PHF20	PHD finger protein 20 [Source:HGNC Symbol;Acc:HGNC:16098]
ENSSSCG00000034310	362.564	1.05512	0.152736	3.0782	0.00208252	0.0270143	ENSSSCG00000034310
ENSSSCG00000008617	2023.16	1.06183	0.12393	3.84789	0.000119141	0.00201125	FAM49A	family with sequence similarity 49 member A [Source:HGNC Symbol;Acc:HGNC:25373]
ENSSSCG00000036911	921.245	1.06239	0.11456	4.16745	3.0803e-05	0.000572255	ENSSSCG00000036911
ENSSSCG00000017213	2535.98	1.06501	0.0811835	5.9131	3.35734e-09	1.09519e-07	JPT1	hematological and neurological expressed 1 protein [Source:RefSeq peptide;Acc:NP_001041534]
ENSSSCG00000027121	17629.4	1.06512	0.0872335	5.50426	3.70715e-08	1.05156e-06	ODC1	ornithine decarboxylase [Source:RefSeq peptide;Acc:NP_001116455]
ENSSSCG00000032583	4564	1.06907	0.0915365	5.28863	1.23233e-07	3.23881e-06	SRSF5	serine and arginine rich splicing factor 5 [Source:HGNC Symbol;Acc:HGNC:10787]
ENSSSCG00000030423	4292.5	1.08019	0.139997	3.5374	0.000404094	0.00621077	MIER1	MIER1 transcriptional regulator [Source:HGNC Symbol;Acc:HGNC:29657]
ENSSSCG00000007465	17824.6	1.08067	0.124182	3.99177	6.5582e-05	0.00114727	B4GALT5	beta-1,4-galactosyltransferase 5 [Source:HGNC Symbol;Acc:HGNC:928]
ENSSSCG00000010235	1252	1.08122	0.0901005	5.50782	3.63299e-08	1.03317e-06	SIRT1	sirtuin 1 [Source:HGNC Symbol;Acc:HGNC:14929]
ENSSSCG00000033180	1755.38	1.08227	0.130992	3.79644	0.000146786	0.00244079	PSMD10	proteasome 26S subunit, non-ATPase 10 [Source:HGNC Symbol;Acc:HGNC:9555]
ENSSSCG00000016646	3532.56	1.08248	0.0873099	5.69825	1.21043e-08	3.65801e-07	IFRD1	interferon-related developmental regulator 1 [Source:RefSeq peptide;Acc:NP_001007520]
ENSSSCG00000006296	9550.38	1.08423	0.146803	3.40096	0.000671498	0.00978658	ATP1B1	Sodium/potassium-transporting ATPase subunit beta-1 [Source:UniProtKB/Swiss-Prot;Acc:P05027]
ENSSSCG00000028210	566.399	1.08456	0.0846747	5.90024	3.62963e-09	1.16948e-07	NT5C	5', 3'-nucleotidase, cytosolic [Source:HGNC Symbol;Acc:HGNC:17144]
ENSSSCG00000003770	106.589	1.09186	0.168692	3.00483	0.00265726	0.0337204	MIGA1	mitoguardin 1 [Source:HGNC Symbol;Acc:HGNC:24741]
ENSSSCG00000031262	56195.9	1.09242	0.138235	3.67099	0.000241613	0.00387805	TXNIP	Thioredoxin-interacting protein [Source:UniProtKB/Swiss-Prot;Acc:Q2HY40]
ENSSSCG00000009047	9442.55	1.0961	0.0916277	5.57846	2.42655e-08	7.06375e-07	SMARCA5	SWI/SNF related, matrix associated, actin dependent regulator of chromatin, subfamily a, member 5 [Source:HGNC Symbol;Acc:HGNC:11101]
ENSSSCG00000007586	1406.65	1.09755	0.173277	2.95821	0.00309435	0.0387352	FSCN1	fascin [Source:RefSeq peptide;Acc:NP_001139772]
ENSSSCG00000038082	1166.91	1.09807	0.174419	2.94181	0.00326298	0.0405129	TRAF6	TNF receptor-associated factor 6 [Source:UniProtKB/Swiss-Prot;Acc:A7XUJ6]
ENSSSCG00000037029	1665.55	1.10581	0.107097	4.8633	1.15445e-06	2.66751e-05	CSRNP2	cysteine and serine rich nuclear protein 2 [Source:HGNC Symbol;Acc:HGNC:16006]
ENSSSCG00000009408	1613.97	1.10631	0.164542	3.16845	0.00153253	0.0206528	LRCH1	leucine rich repeats and calponin homology domain containing 1 [Source:HGNC Symbol;Acc:HGNC:20309]
ENSSSCG00000000891	11168.6	1.10678	0.106152	4.91576	8.84374e-07	2.0737e-05	LTA4H	leukotriene A-4 hydrolase [Source:RefSeq peptide;Acc:NP_001172061]
ENSSSCG00000038735	5379.27	1.10679	0.129567	4.02748	5.63785e-05	0.000997279	SNAP23	synaptosomal-associated protein 23 [Source:RefSeq peptide;Acc:NP_001231648]
ENSSSCG00000003730	635.205	1.10723	0.096646	5.40395	6.51909e-08	1.78527e-06	RNF138	ring finger protein 138 [Source:HGNC Symbol;Acc:HGNC:17765]
ENSSSCG00000032468	5279.51	1.10805	0.106978	4.88966	1.01011e-06	2.3536e-05	RAB21	RAB21, member RAS oncogene family [Source:HGNC Symbol;Acc:HGNC:18263]
ENSSSCG00000002841	10024.3	1.10973	0.111082	4.72418	2.31047e-06	5.06431e-05	N4BP1	NEDD4 binding protein 1 [Source:HGNC Symbol;Acc:HGNC:29850]
ENSSSCG00000002009	4633.26	1.11005	0.0944147	5.56154	2.67408e-08	7.72348e-07	PCK2	phosphoenolpyruvate carboxykinase [Source:RefSeq peptide;Acc:NP_001155225]
ENSSSCG00000016067	13679.5	1.1177	0.125593	4.24178	2.21756e-05	0.000424783	STK17B	serine/threonine kinase 17b [Source:HGNC Symbol;Acc:HGNC:11396]
ENSSSCG00000012889	1896.52	1.12482	0.100296	5.38268	7.33837e-08	1.98512e-06	CHKA	choline kinase alpha [Source:HGNC Symbol;Acc:HGNC:1937]
ENSSSCG00000032416	1642.57	1.12605	0.149282	3.6246	0.000289407	0.00457891	RGS1	regulator of G protein signaling 1 [Source:HGNC Symbol;Acc:HGNC:9991]
ENSSSCG00000030547	2613.61	1.12628	0.088341	6.12764	8.91924e-10	3.10104e-08	PIP5K1A	phosphatidylinositol 4-phosphate 5-kinase type-1 alpha [Source:RefSeq peptide;Acc:NP_001231380]
ENSSSCG00000023738	2102.71	1.1263	0.0933164	5.80105	6.59027e-09	2.05895e-07	COG3	component of oligomeric golgi complex 3 [Source:HGNC Symbol;Acc:HGNC:18619]
ENSSSCG00000030089	3794.41	1.12664	0.0947205	5.71867	1.0736e-08	3.28931e-07	RBM18	RNA binding motif protein 18 [Source:HGNC Symbol;Acc:HGNC:28413]
ENSSSCG00000008123	3385.68	1.12804	0.142231	3.81827	0.00013439	0.00224814	ARID5A	AT-rich interaction domain 5A [Source:HGNC Symbol;Acc:HGNC:17361]
ENSSSCG00000038138	7478.15	1.1283	0.159666	3.40297	0.000666577	0.00972764	TFEC	transcription factor EC [Source:HGNC Symbol;Acc:HGNC:11754]
ENSSSCG00000011076	550.4	1.13013	0.131116	4.15792	3.21165e-05	0.000592685	OTUD1	OTU deubiquitinase 1 [Source:HGNC Symbol;Acc:HGNC:27346]
ENSSSCG00000037371	185.125	1.13377	0.177803	3.08662	0.00202448	0.0263538	TMPPE	transmembrane protein with metallophosphoesterase domain [Source:HGNC Symbol;Acc:HGNC:33865]
ENSSSCG00000011676	16580.5	1.13458	0.105303	5.2194	1.79505e-07	4.5873e-06	ENSSSCG00000011676
ENSSSCG00000005083	903.229	1.13606	0.129727	4.24816	2.15531e-05	0.00041429	DHRS7	dehydrogenase/reductase SDR family member 7 [Source:RefSeq peptide;Acc:NP_001231089]
ENSSSCG00000024439	4362.57	1.14125	0.173423	3.20767	0.00133815	0.0182327	PTGER4	prostaglandin E receptor 4 [Source:HGNC Symbol;Acc:HGNC:9596]
ENSSSCG00000005267	74564.1	1.1418	0.114432	4.86607	1.13842e-06	2.64146e-05	ANXA1	annexin A1 [Source:RefSeq peptide;Acc:NP_001157470]
ENSSSCG00000035715	498.257	1.14342	0.107205	5.20925	1.89604e-07	4.83424e-06	GCH1	GTP cyclohydrolase 1 [Source:HGNC Symbol;Acc:HGNC:4193]
ENSSSCG00000005636	547.283	1.14346	0.127701	4.37349	1.22275e-05	0.000243038	SLC25A25	calcium-binding mitochondrial carrier protein SCaMC-2 [Source:RefSeq peptide;Acc:NP_001157982]
ENSSSCG00000011264	3099.25	1.14433	0.127178	4.3983	1.09103e-05	0.000218422	CSRNP1	cysteine and serine rich nuclear protein 1 [Source:HGNC Symbol;Acc:HGNC:14300]
ENSSSCG00000005311	3808.05	1.14554	0.194425	2.88327	0.00393569	0.0481797	CD72	B-cell differentiation antigen CD72 [Source:RefSeq peptide;Acc:NP_001090962]
ENSSSCG00000031122	167.352	1.14603	0.1576	3.56005	0.000370787	0.00574357	HIST1H2BB	histone cluster 1 H2B family member b [Source:HGNC Symbol;Acc:HGNC:4751]
ENSSSCG00000037832	275.861	1.14838	0.178299	3.15998	0.00157781	0.0212115	PMP22	peripheral myelin protein 22 [Source:HGNC Symbol;Acc:HGNC:9118]
ENSSSCG00000006066	7982.56	1.158	0.118071	4.85334	1.21397e-06	2.79338e-05	RNF19A	E3 ubiquitin-protein ligase RNF19A [Source:UniProtKB/Swiss-Prot;Acc:Q2VJ60]
ENSSSCG00000008202	4713.68	1.15934	0.112131	5.12236	3.01737e-07	7.5035e-06	CNNM4	cyclin and CBS domain divalent metal cation transport mediator 4 [Source:HGNC Symbol;Acc:HGNC:105]
ENSSSCG00000033591	2500.94	1.16038	0.12168	4.72892	2.25718e-06	4.9573e-05	CHD9	chromodomain helicase DNA binding protein 9 [Source:HGNC Symbol;Acc:HGNC:25701]
ENSSSCG00000023326	6620.78	1.16571	0.100279	5.79134	6.98288e-09	2.17548e-07	PNRC2	proline-rich nuclear receptor coactivator 2 [Source:RefSeq peptide;Acc:NP_001231437]
ENSSSCG00000009128	2123.85	1.18424	0.0996588	6.01333	1.8175e-09	6.07167e-08	ENSSSCG00000009128
ENSSSCG00000008773	4256.25	1.19027	0.116463	5.19741	2.02089e-07	5.12898e-06	PGM2	phosphoglucomutase 2 [Source:HGNC Symbol;Acc:HGNC:8906]
ENSSSCG00000037563	223.787	1.19272	0.16471	3.68984	0.000224392	0.00361734	RF00002
ENSSSCG00000013298	1811.53	1.19586	0.128721	4.74587	2.07611e-06	4.57776e-05	PDHX	pyruvate dehydrogenase complex component X [Source:HGNC Symbol;Acc:HGNC:21350]
ENSSSCG00000028182	785.022	1.19792	0.128852	4.75704	1.96448e-06	4.35761e-05	CDK17	cyclin dependent kinase 17 [Source:HGNC Symbol;Acc:HGNC:8750]
ENSSSCG00000032728	753.887	1.20175	0.1237	4.98615	6.15941e-07	1.47228e-05	EFNB1	ephrin B1 [Source:HGNC Symbol;Acc:HGNC:3226]
ENSSSCG00000029874	80.5738	1.20678	0.187574	3.31507	0.000916213	0.0130427	DUSP14	dual specificity phosphatase 14 [Source:HGNC Symbol;Acc:HGNC:17007]
ENSSSCG00000038132	6429.14	1.2069	0.124122	5.01071	5.42295e-07	1.30186e-05	IRF2BP2	interferon regulatory factor 2 binding protein 2 [Source:HGNC Symbol;Acc:HGNC:21729]
ENSSSCG00000016518	1703.77	1.21147	0.10992	5.69968	1.20036e-08	3.63748e-07	TRIM24	tripartite motif containing 24 [Source:HGNC Symbol;Acc:HGNC:11812]
ENSSSCG00000008796	6443.53	1.21218	0.10056	6.23725	4.45328e-10	1.60361e-08	RBM47	RNA binding motif protein 47 [Source:HGNC Symbol;Acc:HGNC:30358]
ENSSSCG00000040847	2569.4	1.21304	0.209755	2.99432	0.0027506	0.0347855	AP1S3	adaptor related protein complex 1 sigma 3 subunit [Source:HGNC Symbol;Acc:HGNC:18971]
ENSSSCG00000001073	562.043	1.21371	0.112271	5.60028	2.14004e-08	6.29581e-07	TPMT	thiopurine S-methyltransferase [Source:RefSeq peptide;Acc:NP_001230604]
ENSSSCG00000006063	64906	1.21396	0.103965	6.05009	1.44765e-09	4.93224e-08	PABPC1	poly(A) binding protein cytoplasmic 1 [Source:HGNC Symbol;Acc:HGNC:8554]
ENSSSCG00000000841	1402.16	1.21442	0.135283	4.65289	3.27321e-06	7.0219e-05	APPL2	DCC-interacting protein 13-beta [Source:RefSeq peptide;Acc:NP_001129433]
ENSSSCG00000030679	379.56	1.21702	0.194246	3.2539	0.00113834	0.0158212	C14orf28	chromosome 14 open reading frame 28 [Source:HGNC Symbol;Acc:HGNC:19834]
ENSSSCG00000006850	2328.71	1.22142	0.174499	3.64733	0.000264975	0.00421642	FAM102B	family with sequence similarity 102 member B [Source:HGNC Symbol;Acc:HGNC:27637]
ENSSSCG00000033381	154.542	1.22225	0.170707	3.73323	0.000189036	0.00308778	IRF4	interferon regulatory factor 4 [Source:RefSeq peptide;Acc:NP_001240281]
ENSSSCG00000010032	1870.26	1.22531	0.0884338	7.241	4.45373e-13	2.00798e-11	PISD	phosphatidylserine decarboxylase proenzyme, mitochondrial [Source:RefSeq peptide;Acc:NP_001172059]
ENSSSCG00000014426	265.074	1.22611	0.187426	3.42083	0.000624294	0.00917092	SPINK9	serine peptidase inhibitor, Kazal type 9 [Source:HGNC Symbol;Acc:HGNC:32951]
ENSSSCG00000022413	663.751	1.2273	0.120257	5.34138	9.22399e-08	2.47708e-06	TIRAP	TIR domain containing adaptor protein [Source:HGNC Symbol;Acc:HGNC:17192]
ENSSSCG00000009129	296.683	1.231	0.199491	3.23844	0.00120184	0.0165998	TIFA	TRAF interacting protein with forkhead associated domain [Source:HGNC Symbol;Acc:HGNC:19075]
ENSSSCG00000036639	32995.6	1.23354	0.116617	5.56163	2.67273e-08	7.72348e-07	STOM	stomatin [Source:HGNC Symbol;Acc:HGNC:3383]
ENSSSCG00000039321	1209.99	1.23408	0.16181	4.01162	6.03043e-05	0.00105828	FAM222B	family with sequence similarity 222 member B [Source:HGNC Symbol;Acc:HGNC:25563]
ENSSSCG00000015544	1774.03	1.23724	0.180329	3.61716	0.000297855	0.00468582	ZNF648	zinc finger protein 648 [Source:HGNC Symbol;Acc:HGNC:18190]
ENSSSCG00000015343	1155.44	1.23802	0.078755	8.29224	1.11132e-16	6.32083e-15	MIOS	WD repeat-containing protein mio [Source:RefSeq peptide;Acc:NP_001182282]
ENSSSCG00000003744	525.902	1.23857	0.17898	3.65185	0.000260354	0.00414882	MOCOS	molybdenum cofactor sulfurase [Source:HGNC Symbol;Acc:HGNC:18234]
ENSSSCG00000007140	2650.49	1.24013	0.0860444	7.61433	2.65071e-14	1.30663e-12	SMOX	spermine oxidase [Source:RefSeq peptide;Acc:NP_001172099]
ENSSSCG00000040061	3590.68	1.24035	0.141698	4.62522	3.74205e-06	7.98135e-05	NINJ1	ninjurin 1 [Source:HGNC Symbol;Acc:HGNC:7824]
ENSSSCG00000023607	66.4641	1.24049	0.229189	2.8602	0.00423379	0.0512071	CYP4F22	cytochrome P450 family 4 subfamily F member 22 [Source:HGNC Symbol;Acc:HGNC:26820]
ENSSSCG00000004138	870.664	1.24502	0.120871	5.46086	4.73828e-08	1.32373e-06	HIVEP2	human immunodeficiency virus type I enhancer binding protein 2 [Source:HGNC Symbol;Acc:HGNC:4921]
ENSSSCG00000016194	1066.67	1.24791	0.104938	6.31749	2.65845e-10	9.66716e-09	USP37	ubiquitin specific peptidase 37 [Source:HGNC Symbol;Acc:HGNC:20063]
ENSSSCG00000026454	21167.7	1.24934	0.157912	4.2073	2.58443e-05	0.000487482	PMAIP1	phorbol-12-myristate-13-acetate-induced protein 1 [Source:RefSeq peptide;Acc:NP_999312]
ENSSSCG00000032626	1742.1	1.25326	0.112853	5.92188	3.1829e-09	1.04752e-07	ENSSSCG00000032626
ENSSSCG00000014214	2413.99	1.25997	0.114371	5.90194	3.59252e-09	1.16165e-07	TRIM36	tripartite motif containing 36 [Source:HGNC Symbol;Acc:HGNC:16280]
ENSSSCG00000007469	4658.28	1.26119	0.101886	6.63709	3.19929e-11	1.29975e-09	PTPN1	tyrosine-protein phosphatase non-receptor type 1 [Source:RefSeq peptide;Acc:NP_001106906]
ENSSSCG00000026455	49.2847	1.2631	0.237342	2.85721	0.00427378	0.0516346	TMEM54	transmembrane protein 54 [Source:HGNC Symbol;Acc:HGNC:24143]
ENSSSCG00000029438	1098.17	1.26348	0.212113	3.19883	0.00137986	0.018778	SESN2	sestrin 2 [Source:HGNC Symbol;Acc:HGNC:20746]
ENSSSCG00000037209	3940.51	1.26724	0.160888	4.2407	2.22828e-05	0.000426101	TLNRD1	mesoderm development candidate 1 [Source:RefSeq peptide;Acc:NP_001245222]
ENSSSCG00000031442	1798.91	1.26805	0.169722	4.02474	5.7039e-05	0.00100575	CLP1	cleavage and polyadenylation factor I subunit 1 [Source:HGNC Symbol;Acc:HGNC:16999]
ENSSSCG00000028552	5379.01	1.27318	0.141914	4.84955	1.23739e-06	2.83552e-05	BHLHE41	basic helix-loop-helix family member e41 [Source:HGNC Symbol;Acc:HGNC:16617]
ENSSSCG00000014780	5554.4	1.27512	0.196107	3.51932	0.000432658	0.00654987	TRIM21	E3 ubiquitin-protein ligase TRIM21 [Source:RefSeq peptide;Acc:NP_001157121]
ENSSSCG00000023174	196.288	1.28024	0.183705	3.78474	0.00015387	0.00255475	USP53	ubiquitin specific peptidase 53 [Source:HGNC Symbol;Acc:HGNC:29255]
ENSSSCG00000022288	1269.88	1.28387	0.122256	5.71681	1.08544e-08	3.31642e-07	STK38L	serine/threonine kinase 38 like [Source:HGNC Symbol;Acc:HGNC:17848]
ENSSSCG00000034697	1794.06	1.28491	0.0966612	7.24125	4.44564e-13	2.00798e-11	ENSSSCG00000034697
ENSSSCG00000007942	2073.55	1.28713	0.0891647	7.87494	3.40909e-15	1.7835e-13	HMOX2	heme oxygenase 2 [Source:RefSeq peptide;Acc:NP_001231341]
ENSSSCG00000036113	1682.24	1.2878	0.116444	6.03588	1.581e-09	5.36233e-08	ENSSSCG00000036113
ENSSSCG00000007817	7688.14	1.29008	0.0612703	11.5083	1.19861e-30	1.44498e-28	IL4R	interleukin-4 receptor subunit alpha precursor [Source:RefSeq peptide;Acc:NP_999505]
ENSSSCG00000036524	77.7921	1.29425	0.219431	3.23238	0.00122762	0.0168509	ENSSSCG00000036524
ENSSSCG00000036002	749.147	1.29478	0.194173	3.6556	0.000256577	0.00409452	TGIF2	TGFB induced factor homeobox 2 [Source:HGNC Symbol;Acc:HGNC:15764]
ENSSSCG00000017986	3605.87	1.29617	0.112452	6.32457	2.53937e-10	9.26452e-09	NDEL1	nuclear distribution protein nudE-like 1 [Source:RefSeq peptide;Acc:NP_001230791]
ENSSSCG00000034753	2254.43	1.29907	0.106766	6.68854	2.25415e-11	9.29395e-10	FAM177A1	protein FAM177A1 [Source:RefSeq peptide;Acc:NP_001177147]
ENSSSCG00000021026	780.929	1.30065	0.155891	4.59097	4.41198e-06	9.30291e-05	TMEM51	transmembrane protein 51 [Source:HGNC Symbol;Acc:HGNC:25488]
ENSSSCG00000004249	204.246	1.30583	0.194439	3.70741	0.00020939	0.00338534	CEP85L	centrosomal protein 85 like [Source:HGNC Symbol;Acc:HGNC:21638]
ENSSSCG00000011567	1902.24	1.31108	0.12967	5.59976	2.14646e-08	6.29799e-07	ENSSSCG00000011567
ENSSSCG00000010448	2815.1	1.31668	0.0819778	8.92574	4.42716e-19	2.994e-17	FAS	tumor necrosis factor receptor superfamily member 6 precursor [Source:RefSeq peptide;Acc:NP_999004]
ENSSSCG00000011004	4088.74	1.32358	0.157467	4.6906	2.72409e-06	5.93573e-05	TOPORS	TOP1 binding arginine/serine rich protein [Source:HGNC Symbol;Acc:HGNC:21653]
ENSSSCG00000037910	5800.35	1.32746	0.17765	4.17954	2.92102e-05	0.000545405	DUSP6	dual specificity protein phosphatase 6 [Source:RefSeq peptide;Acc:NP_001254771]
ENSSSCG00000039953	5582.77	1.33146	0.103794	7.19215	6.37778e-13	2.8408e-11	PNRC1	proline rich nuclear receptor coactivator 1 [Source:HGNC Symbol;Acc:HGNC:17278]
ENSSSCG00000002252	8399.13	1.33366	0.133925	5.59043	2.26503e-08	6.6109e-07	ARRDC4	arrestin domain containing 4 [Source:HGNC Symbol;Acc:HGNC:28087]
ENSSSCG00000003928	4133.8	1.33483	0.15418	4.86357	1.15286e-06	2.66751e-05	PLK3	polo like kinase 3 [Source:HGNC Symbol;Acc:HGNC:2154]
ENSSSCG00000014997	27159.9	1.33547	0.117392	6.39321	1.62444e-10	6.19128e-09	ENSSSCG00000014997
ENSSSCG00000025179	4381.32	1.33774	0.0997886	7.54377	4.56565e-14	2.23073e-12	NECAP1	NECAP endocytosis associated 1 [Source:HGNC Symbol;Acc:HGNC:24539]
ENSSSCG00000013303	348.395	1.33799	0.257191	2.92789	0.00341267	0.0421962	ABTB2	ankyrin repeat and BTB domain containing 2 [Source:HGNC Symbol;Acc:HGNC:23842]
ENSSSCG00000036810	4644.26	1.34161	0.194111	3.89801	9.69866e-05	0.00166	ARL11	ADP ribosylation factor like GTPase 11 [Source:HGNC Symbol;Acc:HGNC:24046]
ENSSSCG00000017202	42744.4	1.342	0.116603	6.49248	8.4435e-11	3.30908e-09	ENSSSCG00000017202	Histone H3.3 [Source:UniProtKB/Swiss-Prot;Acc:Q71LE2]
ENSSSCG00000015435	12060.5	1.34382	0.119749	6.33706	2.3419e-10	8.62923e-09	NAMPT	Nicotinamide phosphoribosyltransferase [Source:UniProtKB/Swiss-Prot;Acc:Q52I78]
ENSSSCG00000007897	1098.03	1.34954	0.17332	4.41134	1.02731e-05	0.000207163	SNN	stannin [Source:HGNC Symbol;Acc:HGNC:11149]
ENSSSCG00000004236	2152.08	1.34988	0.119705	6.39	1.65883e-10	6.27922e-09	PKIB	cAMP-dependent protein kinase inhibitor beta [Source:HGNC Symbol;Acc:HGNC:9018]
ENSSSCG00000024933	2650.8	1.3543	0.141658	5.43095	5.60559e-08	1.55819e-06	SLC36A4	solute carrier family 36 member 4 [Source:HGNC Symbol;Acc:HGNC:19660]
ENSSSCG00000024914	879.701	1.35631	0.123066	6.26779	3.66202e-10	1.3273e-08	ENSSSCG00000024914	complement factor B precursor [Source:RefSeq peptide;Acc:NP_001095294]
ENSSSCG00000002821	1740.88	1.35666	0.168995	4.56641	4.96157e-06	0.000104221	CCL22	C-C motif chemokine 22 precursor [Source:RefSeq peptide;Acc:NP_001243705]
ENSSSCG00000006155	441.803	1.35776	0.181661	4.25407	2.09919e-05	0.000405612	ZBTB10	zinc finger and BTB domain containing 10 [Source:HGNC Symbol;Acc:HGNC:30953]
ENSSSCG00000015889	3046.39	1.36334	0.135513	5.74392	9.25076e-09	2.85794e-07	TANK	TRAF family member associated NFKB activator [Source:HGNC Symbol;Acc:HGNC:11562]
ENSSSCG00000037096	62.7209	1.36957	0.234087	3.35176	0.000802995	0.0115964	TMEM88	transmembrane protein 88 [Source:HGNC Symbol;Acc:HGNC:32371]
ENSSSCG00000038948	10324	1.37076	0.128486	6.11577	9.60918e-10	3.33048e-08	ETS2	ETS proto-oncogene 2, transcription factor [Source:HGNC Symbol;Acc:HGNC:3489]
ENSSSCG00000025114	24097.9	1.37148	0.15921	4.94013	7.80719e-07	1.84626e-05	FMNL3	formin like 3 [Source:HGNC Symbol;Acc:HGNC:23698]
ENSSSCG00000009633	10814.4	1.3721	0.211984	3.71318	0.000204671	0.00331873	ENSSSCG00000009633
ENSSSCG00000005472	2909.46	1.37494	0.171209	4.61412	3.94764e-06	8.4037e-05	SLC46A2	solute carrier family 46 member 2 [Source:HGNC Symbol;Acc:HGNC:16055]
ENSSSCG00000010054	1923.42	1.38454	0.196252	4.07425	4.61627e-05	0.000832506	ADORA2A	adenosine A2a receptor [Source:HGNC Symbol;Acc:HGNC:263]
ENSSSCG00000008348	25747.9	1.39211	0.137816	5.85675	4.72026e-09	1.49578e-07	PLEK	pleckstrin [Source:HGNC Symbol;Acc:HGNC:9070]
ENSSSCG00000024096	1624.03	1.39557	0.173948	4.66004	3.16149e-06	6.79536e-05	RIPK2	receptor interacting serine/threonine kinase 2 [Source:HGNC Symbol;Acc:HGNC:10020]
ENSSSCG00000030642	5440.62	1.39827	0.0962176	8.45275	2.84517e-17	1.66962e-15	PCNA	proliferating cell nuclear antigen [Source:RefSeq peptide;Acc:NP_001278854]
ENSSSCG00000036063	2518.43	1.40083	0.156756	5.20466	1.94347e-07	4.94381e-06	LPAR6	lysophosphatidic acid receptor 6 [Source:HGNC Symbol;Acc:HGNC:15520]
ENSSSCG00000017330	1369.55	1.40748	0.106509	7.72256	1.1402e-14	5.77439e-13	MAP3K14	mitogen-activated protein kinase kinase kinase 14 [Source:HGNC Symbol;Acc:HGNC:6853]
ENSSSCG00000035057	2337.93	1.41008	0.103703	7.95655	1.76898e-15	9.43257e-14	RUNDC1	RUN domain containing 1 [Source:HGNC Symbol;Acc:HGNC:25418]
ENSSSCG00000014217	2833.78	1.41101	0.168026	4.91617	8.82557e-07	2.0737e-05	FEM1C	fem-1 homolog C [Source:HGNC Symbol;Acc:HGNC:16933]
ENSSSCG00000012743	1630.35	1.41134	0.140824	5.86819	4.40568e-09	1.40817e-07	MTMR1	myotubularin related protein 1 [Source:HGNC Symbol;Acc:HGNC:7449]
ENSSSCG00000022942	1028.83	1.41356	0.172717	4.79742	1.60722e-06	3.63048e-05	PHF6	PHD finger protein 6 [Source:RefSeq peptide;Acc:NP_001172032]
ENSSSCG00000012276	65.478	1.41532	0.281259	2.95227	0.00315444	0.0393985	SYN1	synapsin-1 [Source:RefSeq peptide;Acc:NP_001135460]
ENSSSCG00000024001	4439.6	1.41693	0.107358	7.74941	9.23211e-15	4.76248e-13	PLXNA1	plexin A1 [Source:HGNC Symbol;Acc:HGNC:9099]
ENSSSCG00000013296	300.119	1.41748	0.16786	4.95961	7.06365e-07	1.67758e-05	SLC1A2	solute carrier family 1 member 2 [Source:HGNC Symbol;Acc:HGNC:10940]
ENSSSCG00000010509	18817.8	1.41895	0.129047	6.4627	1.02854e-10	3.97475e-09	PIK3AP1	phosphoinositide 3-kinase adapter protein 1 [Source:RefSeq peptide;Acc:NP_001231432]
ENSSSCG00000032658	181.945	1.41925	0.125051	6.6716	2.53028e-11	1.03938e-09	TRAF4	TNF receptor associated factor 4 [Source:HGNC Symbol;Acc:HGNC:12034]
ENSSSCG00000034386	12299.7	1.41953	0.0920941	9.06213	1.27922e-19	8.97964e-18	ATP2A2	Sarcoplasmic/endoplasmic reticulum calcium ATPase 2 [Source:UniProtKB/Swiss-Prot;Acc:P11607]
ENSSSCG00000017091	22286.7	1.42085	0.071382	11.7101	1.13131e-31	1.42584e-29	TNIP1	TNFAIP3-interacting protein 1 [Source:RefSeq peptide;Acc:NP_001139459]
ENSSSCG00000024344	3337.45	1.42116	0.2193	3.81305	0.00013726	0.00228903	CCR5	C-C chemokine receptor type 5 [Source:RefSeq peptide;Acc:NP_001001618]
ENSSSCG00000033786	385.113	1.42649	0.191101	4.40356	1.06489e-05	0.000213575	ENSSSCG00000033786
ENSSSCG00000012277	831.585	1.42812	0.209405	4.02647	5.66207e-05	0.000999968	TIMP1	metalloproteinase inhibitor 1 precursor [Source:RefSeq peptide;Acc:NP_999022]
ENSSSCG00000012981	5746.9	1.43007	0.0994605	8.49693	1.94672e-17	1.16709e-15	RELA	transcription factor p65 [Source:RefSeq peptide;Acc:NP_001107753]
ENSSSCG00000027722	4207.73	1.4304	0.137636	6.14256	8.12008e-10	2.83207e-08	BMP2K	BMP2 inducible kinase [Source:HGNC Symbol;Acc:HGNC:18041]
ENSSSCG00000032936	3036.83	1.431	0.0949875	8.90679	5.25311e-19	3.53105e-17	PIM3	Pim-3 proto-oncogene, serine/threonine kinase [Source:HGNC Symbol;Acc:HGNC:19310]
ENSSSCG00000004670	856.633	1.43589	0.186958	4.55142	5.32852e-06	0.000111718	C15orf48	chromosome 15 open reading frame 48 [Source:HGNC Symbol;Acc:HGNC:29898]
ENSSSCG00000024132	1540.16	1.43887	0.223963	3.81271	0.000137453	0.00228903	TMEM47	transmembrane protein 47 [Source:HGNC Symbol;Acc:HGNC:18515]
ENSSSCG00000038406	1612.26	1.44129	0.163037	5.25237	1.50152e-07	3.90924e-06	ENSSSCG00000038406
ENSSSCG00000015850	443.726	1.44148	0.186364	4.59595	4.30787e-06	9.11804e-05	DUSP4	dual specificity phosphatase 4 [Source:HGNC Symbol;Acc:HGNC:3070]
ENSSSCG00000005437	2546.19	1.44254	0.156979	5.46299	4.6818e-08	1.31126e-06	KLF4	Krueppel-like factor 4 [Source:RefSeq peptide;Acc:NP_001026952]
ENSSSCG00000027529	36447.9	1.44647	0.143719	5.99441	2.04228e-09	6.80207e-08	BIRC3	baculoviral IAP repeat containing 3 [Source:HGNC Symbol;Acc:HGNC:591]
ENSSSCG00000003201	5288.86	1.45053	0.162165	5.33758	9.41936e-08	2.52343e-06	ATF5	activating transcription factor 5 [Source:HGNC Symbol;Acc:HGNC:790]
ENSSSCG00000036556	12989.5	1.45227	0.0887614	9.77117	1.49718e-22	1.20327e-20	IL10RB	interferon alpha/beta receptor 2 [Source:RefSeq peptide;Acc:NP_001191704]
ENSSSCG00000017261	503.715	1.45506	0.169314	5.13897	2.76244e-07	6.93173e-06	ARSG	arylsulfatase G [Source:HGNC Symbol;Acc:HGNC:24102]
ENSSSCG00000008374	18809.5	1.45515	0.112487	7.73589	1.02684e-14	5.27255e-13	B3GNT2	UDP-GlcNAc:betaGal beta-1,3-N-acetylglucosaminyltransferase 2 [Source:HGNC Symbol;Acc:HGNC:15629]
ENSSSCG00000032741	14198.8	1.4578	0.122713	7.11288	1.13643e-12	4.96227e-11	TBC1D9	TBC1 domain family member 9 [Source:HGNC Symbol;Acc:HGNC:21710]
ENSSSCG00000011579	6498.51	1.46393	0.184738	4.75789	1.95625e-06	4.35679e-05	PPARG	Peroxisome proliferator-activated receptor gamma [Source:UniProtKB/Swiss-Prot;Acc:O62807]
ENSSSCG00000017506	3044.83	1.46688	0.133492	6.60651	3.93489e-11	1.58698e-09	FBXL20	F-box and leucine rich repeat protein 20 [Source:HGNC Symbol;Acc:HGNC:24679]
ENSSSCG00000039609	1575.71	1.46928	0.158113	5.59298	2.23211e-08	6.532e-07	ANKRD33B	ankyrin repeat domain 33B [Source:HGNC Symbol;Acc:HGNC:35240]
ENSSSCG00000016958	5536.08	1.47336	0.156491	5.67697	1.37101e-08	4.10969e-07	PIK3R1	phosphoinositide-3-kinase regulatory subunit 1 [Source:HGNC Symbol;Acc:HGNC:8979]
ENSSSCG00000021597	490.91	1.47523	0.151735	5.86723	4.43145e-09	1.41233e-07	PHLDA2	pleckstrin homology-like domain family A member 2 [Source:RefSeq peptide;Acc:NP_001167528]
ENSSSCG00000009192	2316.09	1.4789	0.293087	3.05009	0.00228772	0.0294011	PDLIM5	PDZ and LIM domain 5 [Source:HGNC Symbol;Acc:HGNC:17468]
ENSSSCG00000031616	479.873	1.48276	0.254503	3.52766	0.000419247	0.00639596	FOSB	FosB proto-oncogene, AP-1 transcription factor subunit [Source:HGNC Symbol;Acc:HGNC:3797]
ENSSSCG00000015136	4171.1	1.48464	0.216677	4.15216	3.29357e-05	0.000606794	UBASH3B	ubiquitin associated and SH3 domain containing B [Source:HGNC Symbol;Acc:HGNC:29884]
ENSSSCG00000004497	7334.49	1.49217	0.216315	4.19392	2.74178e-05	0.000513667	PSTPIP2	proline-serine-threonine phosphatase interacting protein 2 [Source:HGNC Symbol;Acc:HGNC:9581]
ENSSSCG00000032360	2248.41	1.49299	0.188564	4.8155	1.46831e-06	3.33709e-05	PANX1	pannexin 1 [Source:HGNC Symbol;Acc:HGNC:8599]
ENSSSCG00000004241	2253.77	1.4938	0.221209	4.1085	3.98242e-05	0.000727402	GJA1	gap junction alpha-1 protein [Source:RefSeq peptide;Acc:NP_001231141]
ENSSSCG00000027426	1346.49	1.49938	0.147767	6.18822	6.08467e-10	2.16994e-08	BCL3	B-cell lymphoma 3 protein [Source:RefSeq peptide;Acc:NP_001302645]
ENSSSCG00000017921	100.906	1.50333	0.187231	4.90498	9.34347e-07	2.18625e-05	ZMYND15	zinc finger MYND-type containing 15 [Source:HGNC Symbol;Acc:HGNC:20997]
ENSSSCG00000010437	384.627	1.50449	0.193324	4.75642	1.97061e-06	4.36248e-05	PAPSS2	3'-phosphoadenosine 5'-phosphosulfate synthase 2 [Source:HGNC Symbol;Acc:HGNC:8604]
ENSSSCG00000040010	7635	1.51355	0.0777354	11.9454	6.85886e-33	9.05615e-31	BCL2A1	bcl-2-related protein A1 [Source:RefSeq peptide;Acc:NP_001157983]
ENSSSCG00000017504	4707.37	1.52004	0.0871011	10.7355	6.93487e-27	6.99224e-25	CDK12	cyclin dependent kinase 12 [Source:HGNC Symbol;Acc:HGNC:24224]
ENSSSCG00000011065	258.527	1.52062	0.217089	4.31002	1.63243e-05	0.000318194	MASTL	microtubule associated serine/threonine kinase like [Source:HGNC Symbol;Acc:HGNC:19042]
ENSSSCG00000001573	1847.96	1.52415	0.150165	6.2544	3.99044e-10	1.44163e-08	PIM1	Pim-1 proto-oncogene, serine/threonine kinase [Source:HGNC Symbol;Acc:HGNC:8986]
ENSSSCG00000015541	5648.64	1.52812	0.125375	7.52269	5.36592e-14	2.57634e-12	IER5	immediate early response gene 5 protein [Source:RefSeq peptide;Acc:NP_001245365]
ENSSSCG00000004050	7544.4	1.53081	0.0801707	11.7979	4.00153e-32	5.16058e-30	WTAP	pre-mRNA-splicing regulator WTAP isoform 1 [Source:RefSeq peptide;Acc:NP_001231170]
ENSSSCG00000021862	31.7732	1.53675	0.316624	3.00607	0.00264651	0.0336225	PTGER2	prostaglandin E receptor 2 [Source:HGNC Symbol;Acc:HGNC:9594]
ENSSSCG00000004384	25.7036	1.53946	0.317293	3.00826	0.00262748	0.0334574	NR2E1	nuclear receptor subfamily 2 group E member 1 [Source:HGNC Symbol;Acc:HGNC:7973]
ENSSSCG00000022839	53.4689	1.54221	0.330799	2.89375	0.00380673	0.046704	ENSSSCG00000022839
ENSSSCG00000007043	7748.17	1.55242	0.126798	7.62989	2.34946e-14	1.1633e-12	GPCPD1	glycerophosphocholine phosphodiesterase 1 [Source:HGNC Symbol;Acc:HGNC:26957]
ENSSSCG00000014369	30187.6	1.5568	0.0740593	13.1224	2.44927e-39	4.05445e-37	CD14	monocyte differentiation antigen CD14 precursor [Source:RefSeq peptide;Acc:NP_001090914]
ENSSSCG00000022780	5717.74	1.5648	0.177185	5.53002	3.20192e-08	9.1527e-07	UGCG	UDP-glucose ceramide glucosyltransferase [Source:HGNC Symbol;Acc:HGNC:12524]
ENSSSCG00000015897	16323.2	1.56488	0.163531	5.99226	2.06948e-09	6.87202e-08	IFIH1	interferon-induced helicase C domain-containing protein 1 [Source:RefSeq peptide;Acc:NP_001093664]
ENSSSCG00000002716	967.248	1.56508	0.182511	5.37017	7.86622e-08	2.12273e-06	MLKL	mixed lineage kinase domain like pseudokinase [Source:HGNC Symbol;Acc:HGNC:26617]
ENSSSCG00000002389	2278.65	1.56751	0.102555	9.58064	9.64489e-22	7.37734e-20	VASH1	vasohibin 1 [Source:HGNC Symbol;Acc:HGNC:19964]
ENSSSCG00000010261	7004.91	1.5787	0.224442	4.42759	9.52909e-06	0.000193566	PPA1	pyrophosphatase (inorganic) 1 [Source:HGNC Symbol;Acc:HGNC:9226]
ENSSSCG00000039998	10661.4	1.57875	0.150334	6.61056	3.82881e-11	1.54983e-09	CLIC2	chloride intracellular channel protein 2 [Source:RefSeq peptide;Acc:NP_001231357]
ENSSSCG00000008765	131.703	1.58373	0.282501	3.53543	0.000407108	0.00624513	ENSSSCG00000008765
ENSSSCG00000016535	39.7962	1.58412	0.246503	4.05334	5.04921e-05	0.000904698	CALD1	caldesmon 1 [Source:HGNC Symbol;Acc:HGNC:1441]
ENSSSCG00000038879	4561.12	1.5854	0.119987	8.33789	7.56254e-17	4.36855e-15	RELB	RELB proto-oncogene, NF-kB subunit [Source:HGNC Symbol;Acc:HGNC:9956]
ENSSSCG00000006290	753.841	1.58921	0.0980472	10.2425	1.27938e-24	1.15362e-22	SLC19A2	thiamine transporter 1 [Source:RefSeq peptide;Acc:NP_001136139]
ENSSSCG00000015413	2730.37	1.59769	0.344283	2.94157	0.00326558	0.0405129	FGL2	fibroleukin precursor [Source:RefSeq peptide;Acc:NP_001005152]
ENSSSCG00000007659	2004.35	1.59911	0.213473	4.7507	2.02717e-06	4.47875e-05	ZCWPW1	zinc finger CW-type and PWWP domain containing 1 [Source:HGNC Symbol;Acc:HGNC:23486]
ENSSSCG00000010312	756.411	1.59924	0.227693	4.45461	8.40476e-06	0.000171987	PLAU	urokinase-type plasminogen activator precursor [Source:RefSeq peptide;Acc:NP_999110]
ENSSSCG00000012828	411.473	1.60143	0.232931	4.3638	1.27825e-05	0.000252711	STARD8	StAR related lipid transfer domain containing 8 [Source:HGNC Symbol;Acc:HGNC:19161]
ENSSSCG00000033702	28.8318	1.61014	0.302492	3.3891	0.000701223	0.010193	SBSN	suprabasin [Source:HGNC Symbol;Acc:HGNC:24950]
ENSSSCG00000011133	22433.7	1.61089	0.16651	6.16139	7.21078e-10	2.5551e-08	PFKFB3	6-phosphofructo-2-kinase/fructose-2,6-biphosphatase 3 [Source:HGNC Symbol;Acc:HGNC:8874]
ENSSSCG00000013754	125.713	1.6133	0.269021	3.82251	0.0001321	0.00221653	CACNA1A	calcium voltage-gated channel subunit alpha1 A [Source:HGNC Symbol;Acc:HGNC:1388]
ENSSSCG00000022197	3161.86	1.63373	0.110406	9.49919	2.11537e-21	1.58524e-19	HS6ST1	heparan sulfate 6-O-sulfotransferase 1 [Source:HGNC Symbol;Acc:HGNC:5201]
ENSSSCG00000013554	2451.74	1.63728	0.121218	8.68115	3.9177e-18	2.45487e-16	TRIP10	thyroid hormone receptor interactor 10 [Source:HGNC Symbol;Acc:HGNC:12304]
ENSSSCG00000005949	1891.84	1.64011	0.180695	5.83935	5.24061e-09	1.65594e-07	SLA	Src like adaptor [Source:HGNC Symbol;Acc:HGNC:10902]
ENSSSCG00000039182	2616.68	1.64721	0.182463	5.82172	5.82451e-09	1.83522e-07	C11orf96	chromosome 11 open reading frame 96 [Source:HGNC Symbol;Acc:HGNC:38675]
ENSSSCG00000015644	2143.97	1.64761	0.108862	9.76144	1.64806e-22	1.31501e-20	IKBKE	inhibitor of nuclear factor kappa B kinase subunit epsilon [Source:HGNC Symbol;Acc:HGNC:14552]
ENSSSCG00000036560	77.5848	1.65458	0.237268	4.50806	6.54223e-06	0.000135121	PAWR	pro-apoptotic WT1 regulator [Source:HGNC Symbol;Acc:HGNC:8614]
ENSSSCG00000037449	4615.08	1.65469	0.214945	4.97674	6.46638e-07	1.54233e-05	CSF1	macrophage colony-stimulating factor 1 precursor [Source:RefSeq peptide;Acc:NP_001231452]
ENSSSCG00000021173	158.151	1.6606	0.167976	6.40355	1.51807e-10	5.80582e-09	BSPRY	B-box and SPRY domain containing [Source:HGNC Symbol;Acc:HGNC:18232]
ENSSSCG00000000475	58.4552	1.66525	0.298152	3.62329	0.000290881	0.00458914	IRAK3	interleukin 1 receptor associated kinase 3 [Source:HGNC Symbol;Acc:HGNC:17020]
ENSSSCG00000033457	20421.7	1.66526	0.14525	7.43753	1.02588e-13	4.80084e-12	ENSSSCG00000033457
ENSSSCG00000008768	2458.88	1.67104	0.167641	6.4786	9.25789e-11	3.60278e-09	ARAP2	ArfGAP with RhoGAP domain, ankyrin repeat and PH domain 2 [Source:HGNC Symbol;Acc:HGNC:16924]
ENSSSCG00000028327	639.137	1.67202	0.228505	4.75724	1.96258e-06	4.35761e-05	RHOBTB1	Rho related BTB domain containing 1 [Source:HGNC Symbol;Acc:HGNC:18738]
ENSSSCG00000038062	969.054	1.67287	0.207747	5.2367	1.63474e-07	4.21649e-06	SAMSN1	SAM domain, SH3 domain and nuclear localization signals 1 [Source:HGNC Symbol;Acc:HGNC:10528]
ENSSSCG00000003755	443.013	1.67344	0.252532	4.31027	1.63058e-05	0.000318194	MCOLN2	mucolipin 2 [Source:HGNC Symbol;Acc:HGNC:13357]
ENSSSCG00000007854	891.622	1.67839	0.177961	6.1442	8.03676e-10	2.81971e-08	DCUN1D3	defective in cullin neddylation 1 domain containing 3 [Source:HGNC Symbol;Acc:HGNC:28734]
ENSSSCG00000002135	14599.7	1.68238	0.140725	7.79836	6.27176e-15	3.25047e-13	PNP	purine nucleoside phosphorylase [Source:HGNC Symbol;Acc:HGNC:7892]
ENSSSCG00000028518	21.9557	1.68292	0.378678	2.89944	0.00373829	0.0459151	ENSSSCG00000028518
ENSSSCG00000012741	57.1412	1.68609	0.26089	4.22064	2.43613e-05	0.000461864	MAMLD1	mastermind like domain containing 1 [Source:HGNC Symbol;Acc:HGNC:2568]
ENSSSCG00000002294	1306.86	1.68623	0.142844	7.70958	1.26229e-14	6.36365e-13	ARG2	arginase 2 [Source:HGNC Symbol;Acc:HGNC:664]
ENSSSCG00000031109	3114.95	1.6933	0.15937	6.95451	3.53796e-12	1.50343e-10	HILPDA	hypoxia-inducible lipid droplet-associated protein [Source:RefSeq peptide;Acc:NP_001335686]
ENSSSCG00000014900	279.504	1.70622	0.190919	5.87297	4.28057e-09	1.37213e-07	RAB30	RAB30, member RAS oncogene family [Source:HGNC Symbol;Acc:HGNC:9770]
ENSSSCG00000000623	3051.7	1.70982	0.186606	6.02797	1.66031e-09	5.58016e-08	BCL2L14	apoptosis facilitator Bcl-2-like protein 14 [Source:RefSeq peptide;Acc:NP_001302597]
ENSSSCG00000016690	34.6206	1.71063	0.294687	3.81989	0.000133512	0.00223683	CREB5	cAMP responsive element binding protein 5 [Source:HGNC Symbol;Acc:HGNC:16844]
ENSSSCG00000005688	929.466	1.71546	0.170212	6.64172	3.10043e-11	1.26422e-09	PTGES	prostaglandin E synthase [Source:RefSeq peptide;Acc:NP_001033720]
ENSSSCG00000014336	2503.12	1.72085	0.303918	3.73748	0.000185875	0.00304061	EGR1	early growth response 1 [Source:HGNC Symbol;Acc:HGNC:3238]
ENSSSCG00000030108	41131.4	1.72627	0.158922	7.18157	6.89135e-13	3.0451e-11	ZNFX1	zinc finger NFX1-type containing 1 [Source:HGNC Symbol;Acc:HGNC:29271]
ENSSSCG00000025588	11295.3	1.72667	0.193056	5.91387	3.34166e-09	1.09329e-07	FJX1	four jointed box 1 [Source:HGNC Symbol;Acc:HGNC:17166]
ENSSSCG00000006379	25674.8	1.73054	0.116705	9.81599	9.60912e-23	7.83638e-21	CD48	CD48 antigen precursor [Source:RefSeq peptide;Acc:NP_001230643]
ENSSSCG00000010540	14705.1	1.73426	0.130533	8.80466	1.31253e-18	8.513e-17	ENTPD7	ectonucleoside triphosphate diphosphohydrolase 7 [Source:HGNC Symbol;Acc:HGNC:19745]
ENSSSCG00000032613	129.723	1.73667	0.233375	4.93501	8.01478e-07	1.89132e-05	SNAI1	snail family transcriptional repressor 1 [Source:HGNC Symbol;Acc:HGNC:11128]
ENSSSCG00000005027	126.686	1.74447	0.241666	4.79797	1.60285e-06	3.62799e-05	FRMD6	FERM domain containing 6 [Source:HGNC Symbol;Acc:HGNC:19839]
ENSSSCG00000016031	697.44	1.7455	0.204182	5.68381	1.31723e-08	3.96994e-07	CALCRL	calcitonin gene-related peptide type 1 receptor precursor [Source:RefSeq peptide;Acc:NP_999260]
ENSSSCG00000037821	57.0398	1.7512	0.286433	4.0716	4.66914e-05	0.000840672	RGS5	Regulator of G-protein signaling 5 [Source:UniProtKB/Swiss-Prot;Acc:Q864Z2]
ENSSSCG00000011218	1312.44	1.75255	0.142184	8.21183	2.17849e-16	1.21415e-14	SLC4A7	solute carrier family 4 member 7 [Source:HGNC Symbol;Acc:HGNC:11033]
ENSSSCG00000012967	253.151	1.75403	0.197529	5.91847	3.24946e-09	1.06626e-07	FOSL1	FOS like 1, AP-1 transcription factor subunit [Source:HGNC Symbol;Acc:HGNC:13718]
ENSSSCG00000000657	3120.21	1.76168	0.0820394	14.3433	1.1735e-46	3.25382e-44	ENSSSCG00000000657
ENSSSCG00000014249	93.6487	1.762	0.256295	4.5925	4.37962e-06	9.25225e-05	MARCH3	E3 ubiquitin-protein ligase MARCH3 [Source:RefSeq peptide;Acc:NP_001231760]
ENSSSCG00000009468	9126.39	1.762	0.156416	7.52508	5.26879e-14	2.5407e-12	KCTD12	potassium channel tetramerization domain containing 12 [Source:HGNC Symbol;Acc:HGNC:14678]
ENSSSCG00000007243	1021.6	1.76265	0.148064	7.95388	1.80757e-15	9.59224e-14	PLAGL2	PLAG1 like zinc finger 2 [Source:HGNC Symbol;Acc:HGNC:9047]
ENSSSCG00000017402	5827.8	1.7671	0.114191	10.3523	4.08617e-25	3.84065e-23	STAT5A	signal transducer and activator of transcription 5A [Source:RefSeq peptide;Acc:NP_999455]
ENSSSCG00000003897	2108.96	1.78754	0.164485	7.31116	2.64841e-13	1.20423e-11	MOB3C	MOB kinase activator 3C [Source:HGNC Symbol;Acc:HGNC:29800]
ENSSSCG00000036555	21.4541	1.78812	0.397149	3.02949	0.00244966	0.0313009	PRDM8	PR/SET domain 8 [Source:HGNC Symbol;Acc:HGNC:13993]
ENSSSCG00000017416	10607	1.78877	0.211936	5.68004	1.34662e-08	4.04753e-07	DHX58	probable ATP-dependent RNA helicase DHX58 [Source:RefSeq peptide;Acc:NP_001186061]
ENSSSCG00000006718	849.507	1.79951	0.196932	6.16732	6.94556e-10	2.46901e-08	ZNF697	zinc finger protein 697 [Source:HGNC Symbol;Acc:HGNC:32034]
ENSSSCG00000007437	57.0399	1.80699	0.302472	4.04013	5.34218e-05	0.000950152	SLC12A5	solute carrier family 12 member 5 [Source:HGNC Symbol;Acc:HGNC:13818]
ENSSSCG00000033120	79.1105	1.80896	0.239211	5.11681	3.10745e-07	7.69302e-06	PALM2	A-kinase anchor protein 2 [Source:RefSeq peptide;Acc:NP_001191110]
ENSSSCG00000014156	6693.08	1.81605	0.20415	6.03032	1.63636e-09	5.51638e-08	ARRDC3	arrestin domain containing 3 [Source:HGNC Symbol;Acc:HGNC:29263]
ENSSSCG00000038994	11817.1	1.83794	0.143773	8.71496	2.90855e-18	1.83288e-16	CLIC4	chloride intracellular channel 4 [Source:HGNC Symbol;Acc:HGNC:13518]
ENSSSCG00000016832	5022.79	1.86383	0.371811	3.43957	0.000582641	0.0086507	IL7R	interleukin-7 receptor subunit alpha precursor [Source:RefSeq peptide;Acc:NP_001139600]
ENSSSCG00000022689	2298.57	1.89191	0.184577	7.08078	1.43349e-12	6.1863e-11	GADD45B	growth arrest and DNA damage inducible beta [Source:HGNC Symbol;Acc:HGNC:4096]
ENSSSCG00000036136	6671.35	1.89816	0.153912	8.53215	1.43647e-17	8.65865e-16	BHLHE40	class E basic helix-loop-helix protein 40 [Source:RefSeq peptide;Acc:NP_001231939]
ENSSSCG00000034280	665.676	1.90007	0.204756	6.42283	1.33765e-10	5.15134e-09	LARP1B	La ribonucleoprotein domain family member 1B [Source:HGNC Symbol;Acc:HGNC:24704]
ENSSSCG00000038521	38.7167	1.90051	0.452156	2.9095	0.00362006	0.0445123	CHAC1	ChaC glutathione specific gamma-glutamylcyclotransferase 1 [Source:HGNC Symbol;Acc:HGNC:28680]
ENSSSCG00000016184	1317.83	1.90212	0.238147	5.53085	3.18691e-08	9.13334e-07	ENSSSCG00000016184
ENSSSCG00000005078	2810.34	1.90547	0.172311	7.66347	1.80969e-14	9.08202e-13	DAAM1	dishevelled associated activator of morphogenesis 1 [Source:HGNC Symbol;Acc:HGNC:18142]
ENSSSCG00000014168	3904.37	1.90587	0.204278	6.46621	1.00492e-10	3.89706e-09	ELL2	elongation factor for RNA polymerase II 2 [Source:HGNC Symbol;Acc:HGNC:17064]
ENSSSCG00000031106	1842.34	1.91433	0.377751	3.51917	0.000432905	0.00654987	PLA2G2D	group IID secretory phospholipase A2 precursor [Source:RefSeq peptide;Acc:NP_001231624]
ENSSSCG00000028947	7558.46	1.91617	0.146594	9.08096	1.07625e-19	7.60301e-18	PELI1	pellino E3 ubiquitin protein ligase 1 [Source:HGNC Symbol;Acc:HGNC:8827]
ENSSSCG00000032622	13212.7	1.91902	0.161035	8.2843	1.18807e-16	6.68877e-15	PPP3CC	protein phosphatase 3 catalytic subunit gamma [Source:HGNC Symbol;Acc:HGNC:9316]
ENSSSCG00000008988	2129.18	1.91948	0.198629	6.71863	1.8344e-11	7.61999e-10	CCNG2	cyclin G2 [Source:HGNC Symbol;Acc:HGNC:1593]
ENSSSCG00000014943	181.138	1.93008	0.311216	4.32212	1.54536e-05	0.000302285	DEUP1	deuterosome assembly protein 1 [Source:HGNC Symbol;Acc:HGNC:26344]
ENSSSCG00000011570	4132.41	1.93555	0.188097	7.18028	6.95691e-13	3.06187e-11	IRAK2	interleukin 1 receptor associated kinase 2 [Source:HGNC Symbol;Acc:HGNC:6113]
ENSSSCG00000000148	6011.57	1.94013	0.359238	3.77235	0.000161719	0.00266512	ENSSSCG00000000148
ENSSSCG00000014224	33.2949	1.94554	0.328547	4.14119	3.45516e-05	0.000633408	SEMA6A	semaphorin 6A [Source:HGNC Symbol;Acc:HGNC:10738]
ENSSSCG00000039580	4743.01	1.95838	0.137132	10.0152	1.30633e-23	1.1173e-21	FOXJ2	forkhead box J2 [Source:HGNC Symbol;Acc:HGNC:24818]
ENSSSCG00000009680	1273.66	1.96166	0.192008	7.17001	7.4991e-13	3.28745e-11	EXTL3	exostosin like glycosyltransferase 3 [Source:HGNC Symbol;Acc:HGNC:3518]
ENSSSCG00000026041	1261.73	1.96259	0.194168	7.09504	1.2931e-12	5.60224e-11	MAP3K5	mitogen-activated protein kinase kinase kinase 5 [Source:HGNC Symbol;Acc:HGNC:6857]
ENSSSCG00000005423	1466.59	1.96396	0.228892	6.02469	1.69435e-09	5.67736e-08	ABCA1	ATP-binding cassette sub-family A member 1 [Source:RefSeq peptide;Acc:NP_001304009]
ENSSSCG00000001063	317.01	1.96872	0.217974	6.34826	2.1776e-10	8.10461e-09	ENSSSCG00000001063
ENSSSCG00000009002	14934.1	1.9704	0.103735	13.3556	1.09888e-40	1.99798e-38	TLR2	toll-like receptor 2 precursor [Source:RefSeq peptide;Acc:NP_998926]
ENSSSCG00000023557	8207.45	1.97473	0.188028	7.39131	1.45389e-13	6.7188e-12	CCRL2	Chemokine C-C motif receptor-like 2 [Source:UniProtKB/Swiss-Prot;Acc:Q75ZH0]
ENSSSCG00000040445	798.613	1.97776	0.128785	10.8149	2.92633e-27	3.06188e-25	RND3	rho-related GTP-binding protein RhoE precursor [Source:RefSeq peptide;Acc:NP_999461]
ENSSSCG00000004586	26.5989	1.97876	0.369983	3.76719	0.000165097	0.00271676	FAM81A	family with sequence similarity 81 member A [Source:HGNC Symbol;Acc:HGNC:28379]
ENSSSCG00000009445	21.6241	1.97886	0.421637	3.30593	0.000946624	0.0134327	PCDH8	protocadherin 8 [Source:HGNC Symbol;Acc:HGNC:8660]
ENSSSCG00000000647	16999.9	1.99291	0.158943	8.85819	8.1322e-19	5.33694e-17	OLR1	oxidized low-density lipoprotein receptor 1 [Source:RefSeq peptide;Acc:NP_998970]
ENSSSCG00000015085	6120.08	1.99773	0.144541	9.77417	1.45347e-22	1.17667e-20	IL10RA	interleukin 10 receptor subunit alpha [Source:HGNC Symbol;Acc:HGNC:5964]
ENSSSCG00000035503	37.9467	2.00339	0.430639	3.29376	0.000988555	0.01394	RF01210
ENSSSCG00000040720	505.415	2.00405	0.167087	8.49306	2.01262e-17	1.19369e-15	SLC26A9	solute carrier family 26 member 9 [Source:HGNC Symbol;Acc:HGNC:14469]
ENSSSCG00000022312	2858.97	2.01638	0.305375	4.68742	2.76674e-06	6.01684e-05	RHPN2	rhophilin Rho GTPase binding protein 2 [Source:HGNC Symbol;Acc:HGNC:19974]
ENSSSCG00000015375	3647.56	2.01852	0.136908	10.471	1.17453e-25	1.12299e-23	ITGB8	integrin beta-8 precursor [Source:RefSeq peptide;Acc:NP_001090893]
ENSSSCG00000010454	19256.9	2.02085	0.207986	6.9038	5.06307e-12	2.1433e-10	IFIT5	interferon-induced protein with tetratricopeptide repeats 5 [Source:RefSeq peptide;Acc:NP_001302501]
ENSSSCG00000013408	5195.4	2.02328	0.292561	4.91628	8.82036e-07	2.0737e-05	ADM	ADM Adrenomedullin Proadrenomedullin N-20 terminal peptide [Source:UniProtKB/Swiss-Prot;Acc:P53366]
ENSSSCG00000004629	225.316	2.02548	0.15076	9.55504	1.23532e-21	9.38421e-20	LYSMD2	LysM domain containing 2 [Source:HGNC Symbol;Acc:HGNC:28571]
ENSSSCG00000017927	97.8254	2.02582	0.297888	4.8369	1.3188e-06	3.00346e-05	BCL6B	B cell CLL/lymphoma 6B [Source:HGNC Symbol;Acc:HGNC:1002]
ENSSSCG00000015037	259.244	2.02734	0.213506	6.75569	1.4216e-11	5.94982e-10	IL18	Interleukin-18 [Source:UniProtKB/Swiss-Prot;Acc:O19073]
ENSSSCG00000036746	1270.02	2.02806	0.186765	7.72684	1.10249e-14	5.60907e-13	RASL10B	RAS like family 10 member B [Source:HGNC Symbol;Acc:HGNC:30295]
ENSSSCG00000030408	64755.5	2.04105	0.347128	4.19466	2.73283e-05	0.000512857	DDX58	probable ATP-dependent RNA helicase DDX58 [Source:RefSeq peptide;Acc:NP_998969]
ENSSSCG00000031321	658.276	2.04507	0.346636	4.21221	2.52885e-05	0.000477811	NR4A1	nuclear receptor subfamily 4 group A member 1 [Source:HGNC Symbol;Acc:HGNC:7980]
ENSSSCG00000032517	14408.9	2.06183	0.16184	9.12542	7.14558e-20	5.11301e-18	DMXL2	Dmx like 2 [Source:HGNC Symbol;Acc:HGNC:2938]
ENSSSCG00000035199	423.962	2.06553	0.18461	8.01997	1.05772e-15	5.69472e-14	PTGES3L	prostaglandin E synthase 3 like [Source:HGNC Symbol;Acc:HGNC:43943]
ENSSSCG00000025560	215.588	2.06569	0.267364	5.53826	3.05488e-08	8.783e-07	PGLYRP2	N-acetylmuramoyl-L-alanine amidase precursor [Source:RefSeq peptide;Acc:NP_998903]
ENSSSCG00000040400	28.0508	2.06851	0.318312	4.66067	3.15183e-06	6.78775e-05	GPR19	G protein-coupled receptor 19 [Source:HGNC Symbol;Acc:HGNC:4473]
ENSSSCG00000002311	11939.8	2.06896	0.107761	13.7713	3.79465e-43	7.79378e-41	SUSD6	sushi domain containing 6 [Source:HGNC Symbol;Acc:HGNC:19956]
ENSSSCG00000027646	12503.9	2.0715	0.294689	5.04444	4.54842e-07	1.09905e-05	TIPARP	TCDD inducible poly(ADP-ribose) polymerase [Source:HGNC Symbol;Acc:HGNC:23696]
ENSSSCG00000036695	2295.27	2.07232	0.233154	6.37927	1.77938e-10	6.71088e-09	IGF2BP3	insulin like growth factor 2 mRNA binding protein 3 [Source:HGNC Symbol;Acc:HGNC:28868]
ENSSSCG00000006013	83.2723	2.08095	0.234525	6.37879	1.78497e-10	6.71088e-09	AARD	alanine and arginine rich domain containing protein [Source:HGNC Symbol;Acc:HGNC:33842]
ENSSSCG00000024596	460.241	2.08162	0.196731	7.60765	2.79114e-14	1.36976e-12	NOCT	nocturnin [Source:HGNC Symbol;Acc:HGNC:14254]
ENSSSCG00000031788	1080.03	2.08662	0.173421	8.65902	4.75823e-18	2.96481e-16	PTAFR	platelet activating factor receptor [Source:HGNC Symbol;Acc:HGNC:9582]
ENSSSCG00000011437	7320.36	2.08818	0.147735	10.1751	2.56143e-24	2.27271e-22	ALAS1	5'-aminolevulinate synthase 1 [Source:HGNC Symbol;Acc:HGNC:396]
ENSSSCG00000001695	4889.37	2.09839	0.170418	8.88066	6.64658e-19	4.4408e-17	VEGFA	vascular endothelial growth factor A precursor [Source:RefSeq peptide;Acc:NP_999249]
ENSSSCG00000023320	2446.67	2.10371	0.181531	8.36631	5.94485e-17	3.47023e-15	CYP3A39	Sus scrofa cytochrome P450 3A39 (CYP3A39), mRNA. [Source:RefSeq mRNA;Acc:NM_214422]
ENSSSCG00000032601	4848.82	2.104	0.114526	13.2637	3.75816e-40	6.51277e-38	RASSF2	Ras association domain family member 2 [Source:HGNC Symbol;Acc:HGNC:9883]
ENSSSCG00000015785	679.289	2.10477	0.207876	7.31112	2.64928e-13	1.20423e-11	CENPU	centromere protein U [Source:HGNC Symbol;Acc:HGNC:21348]
ENSSSCG00000011518	561.221	2.1084	0.16218	9.39349	5.80419e-21	4.32042e-19	SHQ1	SHQ1, H/ACA ribonucleoprotein assembly factor [Source:HGNC Symbol;Acc:HGNC:25543]
ENSSSCG00000025686	3785.94	2.11541	0.123739	12.3684	3.87436e-35	5.65402e-33	KMO	kynurenine 3-monooxygenase [Source:RefSeq peptide;Acc:NP_999241]
ENSSSCG00000027477	6316.87	2.11752	0.184106	8.32432	8.48151e-17	4.87401e-15	TBC1D2B	TBC1 domain family member 2B [Source:HGNC Symbol;Acc:HGNC:29183]
ENSSSCG00000040575	138632	2.12304	0.300794	5.11337	3.16462e-07	7.81711e-06	ISG15	ISG15 ubiquitin-like modifier [Source:HGNC Symbol;Acc:HGNC:4053]
ENSSSCG00000030623	955.502	2.12824	0.19971	7.72762	1.09574e-14	5.6004e-13	XKR8	XK related 8 [Source:HGNC Symbol;Acc:HGNC:25508]
ENSSSCG00000017893	57.4143	2.12964	0.289758	5.33093	9.77135e-08	2.61142e-06	PIMREG	PICALM interacting mitotic regulator [Source:HGNC Symbol;Acc:HGNC:25483]
ENSSSCG00000021038	702.55	2.13524	0.192566	8.05065	8.23581e-16	4.49967e-14	NRIP1	nuclear receptor interacting protein 1 [Source:HGNC Symbol;Acc:HGNC:8001]
ENSSSCG00000007249	2498.12	2.14235	0.166297	9.36507	7.60026e-21	5.61963e-19	NOL4L	nucleolar protein 4 like [Source:HGNC Symbol;Acc:HGNC:16106]
ENSSSCG00000004223	34.2213	2.14923	0.346843	4.51	6.48273e-06	0.000134142	HEY2	hairy/enhancer-of-split related with YRPW motif protein 2 [Source:RefSeq peptide;Acc:NP_001230258]
ENSSSCG00000002737	94.5384	2.14946	0.364913	4.28732	1.80843e-05	0.000351266	CHST4	carbohydrate sulfotransferase 4 [Source:HGNC Symbol;Acc:HGNC:1972]
ENSSSCG00000003805	3199.5	2.15407	0.145469	10.7865	3.98502e-27	4.0924e-25	PDE4B	cAMP-specific 3',5'-cyclic phosphodiesterase 4B isoform 2 [Source:RefSeq peptide;Acc:NP_001123490]
ENSSSCG00000034260	91.4392	2.16336	0.286168	5.51564	3.47516e-08	9.90822e-07	GDF15	growth/differentiation factor 15 precursor [Source:RefSeq peptide;Acc:NP_001167527]
ENSSSCG00000004179	164.725	2.18597	0.294283	5.44035	5.31751e-08	1.48182e-06	VNN2	vanin 2 [Source:HGNC Symbol;Acc:HGNC:12706]
ENSSSCG00000035101	3354.08	2.1925	0.162567	9.88846	4.67154e-23	3.89564e-21	KLF5	Krueppel-like factor 5 [Source:RefSeq peptide;Acc:NP_001090958]
ENSSSCG00000004509	55.4738	2.19779	0.536199	3.00789	0.00263069	0.0334598	LIPG	endothelial lipase precursor [Source:RefSeq peptide;Acc:NP_001229958]
ENSSSCG00000025053	2169.81	2.20385	0.164507	9.84082	7.50976e-23	6.16969e-21	RYBP	RING1 and YY1 binding protein [Source:HGNC Symbol;Acc:HGNC:10480]
ENSSSCG00000037600	43.38	2.20642	0.270623	5.99158	2.07816e-09	6.88026e-08	C1orf216	chromosome 1 open reading frame 216 [Source:HGNC Symbol;Acc:HGNC:26800]
ENSSSCG00000025436	93.6859	2.21081	0.475797	3.4171	0.000632922	0.00926087	ILDR1	immunoglobulin like domain containing receptor 1 [Source:HGNC Symbol;Acc:HGNC:28741]
ENSSSCG00000009975	26.2377	2.21379	0.372638	4.37106	1.23644e-05	0.00024532	EMID1	EMI domain containing 1 [Source:HGNC Symbol;Acc:HGNC:18036]
ENSSSCG00000008820	2100.92	2.2148	0.132792	12.2736	1.25548e-34	1.80838e-32	TEC	tec protein tyrosine kinase [Source:HGNC Symbol;Acc:HGNC:11719]
ENSSSCG00000001403	49.5785	2.21644	0.34268	4.76094	1.92692e-06	4.30375e-05	LTA	Lymphotoxin-alpha [Source:UniProtKB/Swiss-Prot;Acc:P26445]
ENSSSCG00000001931	103.112	2.22118	0.375472	4.35777	1.31397e-05	0.00025885	ENSSSCG00000001931
ENSSSCG00000017705	111810	2.2358	0.145449	11.35	7.4189e-30	8.75351e-28	CCL5	C-C motif chemokine 5 precursor [Source:RefSeq peptide;Acc:NP_001123418]
ENSSSCG00000003251	91.8994	2.25937	0.283459	5.90705	3.48283e-09	1.12947e-07	NLRP12	NLR family pyrin domain containing 12 [Source:HGNC Symbol;Acc:HGNC:22938]
ENSSSCG00000005511	2677.68	2.28451	0.167159	10.1673	2.77607e-24	2.4436e-22	TRAF1	TNF receptor associated factor 1 [Source:HGNC Symbol;Acc:HGNC:12031]
ENSSSCG00000014362	2603.58	2.28599	0.211911	8.02708	9.98174e-16	5.42684e-14	HBEGF	Proheparin-binding EGF-like growth factor Heparin-binding EGF-like growth factor [Source:UniProtKB/Swiss-Prot;Acc:Q01580]
ENSSSCG00000040317	131674	2.29843	0.101179	16.9349	2.48693e-64	1.19924e-61	SOD2	superoxide dismutase [Source:RefSeq peptide;Acc:NP_999292]
ENSSSCG00000036457	167.93	2.30478	0.229945	7.47923	7.47599e-14	3.54343e-12	TNFSF8	tumor necrosis factor ligand superfamily member 8 [Source:RefSeq peptide;Acc:NP_001020390]
ENSSSCG00000035420	29750.2	2.31175	0.387105	4.46076	8.16687e-06	0.000167428	HES4	hes family bHLH transcription factor 4 [Source:HGNC Symbol;Acc:HGNC:24149]
ENSSSCG00000014939	26.6057	2.31464	0.493772	3.503	0.000460052	0.00692325	MTNR1B	melatonin receptor 1B [Source:HGNC Symbol;Acc:HGNC:7464]
ENSSSCG00000017962	6711.44	2.32055	0.130285	13.3214	1.73719e-40	3.05829e-38	KDM6B	lysine demethylase 6B [Source:HGNC Symbol;Acc:HGNC:29012]
ENSSSCG00000015595	2627.32	2.3256	0.283318	6.14376	8.05922e-10	2.81971e-08	ATF3	activating transcription factor 3 [Source:HGNC Symbol;Acc:HGNC:785]
ENSSSCG00000020921	1597.81	2.3372	0.110256	15.8924	7.15419e-57	2.73611e-54	ENSSSCG00000020921
ENSSSCG00000009535	1279.49	2.33733	0.311672	5.62248	1.8824e-08	5.58228e-07	EFNB2	ephrin-B2 [Source:RefSeq peptide;Acc:NP_001107758]
ENSSSCG00000000186	399.149	2.34937	0.170865	10.3263	5.35656e-25	4.99241e-23	RHEBL1	RHEB like 1 [Source:HGNC Symbol;Acc:HGNC:21166]
ENSSSCG00000005211	20377.9	2.35534	0.284603	6.22052	4.955e-10	1.77851e-08	CD274	programmed cell death 1 ligand 1 precursor [Source:RefSeq peptide;Acc:NP_001020392]
ENSSSCG00000025206	16258.7	2.3608	0.156979	11.3126	1.1368e-29	1.32718e-27	RNF19B	ring finger protein 19B [Source:HGNC Symbol;Acc:HGNC:26886]
ENSSSCG00000016101	21385.1	2.36111	0.119772	14.8295	9.44729e-50	2.75737e-47	CFLAR	CASP8 and FADD-like apoptosis regulator [Source:RefSeq peptide;Acc:NP_001001628]
ENSSSCG00000017262	2684.9	2.37481	0.166209	10.7686	4.84157e-27	4.9264e-25	SLC16A6	solute carrier family 16 member 6 [Source:HGNC Symbol;Acc:HGNC:10927]
ENSSSCG00000002504	98.5678	2.39873	0.228601	7.9342	2.11861e-15	1.11363e-13	AK7	adenylate kinase 7 [Source:HGNC Symbol;Acc:HGNC:20091]
ENSSSCG00000031896	55.5134	2.40707	0.333375	5.46564	4.61236e-08	1.29508e-06	ENSSSCG00000031896
ENSSSCG00000016642	117.523	2.42765	0.222349	8.28737	1.15779e-16	6.55158e-15	GPR85	G protein-coupled receptor 85 [Source:HGNC Symbol;Acc:HGNC:4536]
ENSSSCG00000034087	171.946	2.43317	0.291444	6.34156	2.27449e-10	8.40879e-09	TNFSF15	tumor necrosis factor ligand superfamily member 15 [Source:RefSeq peptide;Acc:NP_001231484]
ENSSSCG00000034980	3820.22	2.43594	0.232738	7.95304	1.81991e-15	9.61173e-14	IRF8	interferon regulatory factor 8 [Source:HGNC Symbol;Acc:HGNC:5358]
ENSSSCG00000013735	13701.8	2.44003	0.163139	11.371	5.82908e-30	6.95165e-28	JUNB	JunB proto-oncogene, AP-1 transcription factor subunit [Source:HGNC Symbol;Acc:HGNC:6205]
ENSSSCG00000028964	2301.59	2.4496	0.155841	11.965	5.41887e-33	7.24105e-31	PIM2	Pim-2 proto-oncogene, serine/threonine kinase [Source:HGNC Symbol;Acc:HGNC:8987]
ENSSSCG00000001703	10584.5	2.46327	0.169521	11.0801	1.56757e-28	1.68795e-26	NFKBIE	NFKB inhibitor epsilon [Source:HGNC Symbol;Acc:HGNC:7799]
ENSSSCG00000030957	15562.3	2.46585	0.139436	13.4892	1.80964e-41	3.46047e-39	NFKB1	nuclear factor NF-kappa-B p105 subunit [Source:RefSeq peptide;Acc:NP_001041697]
ENSSSCG00000003155	18594.1	2.4659	0.221449	8.49376	2.00065e-17	1.19297e-15	PPP1R15A	protein phosphatase 1 regulatory subunit 15A [Source:HGNC Symbol;Acc:HGNC:14375]
ENSSSCG00000032097	4057.06	2.46973	0.146929	12.8278	1.1459e-37	1.76517e-35	DUSP16	dual specificity phosphatase 16 [Source:HGNC Symbol;Acc:HGNC:17909]
ENSSSCG00000010581	48.1456	2.47335	0.349013	5.41065	6.27963e-08	1.72822e-06	PSD	pleckstrin and Sec7 domain containing [Source:HGNC Symbol;Acc:HGNC:9507]
ENSSSCG00000015652	66.0392	2.47817	0.372892	5.07709	3.83258e-07	9.3628e-06	IL10	Interleukin-10 [Source:UniProtKB/Swiss-Prot;Acc:Q29055]
ENSSSCG00000005533	84.2563	2.48256	0.272643	6.96002	3.40232e-12	1.45491e-10	PTGS1	prostaglandin-endoperoxide synthase 1 [Source:HGNC Symbol;Acc:HGNC:9604]
ENSSSCG00000011819	43.268	2.48282	0.326602	5.81092	6.21287e-09	1.95204e-07	MB21D2	Mab-21 domain containing 2 [Source:HGNC Symbol;Acc:HGNC:30438]
ENSSSCG00000008388	5001	2.49145	0.161894	11.7761	5.1822e-32	6.60641e-30	REL	REL proto-oncogene, NF-kB subunit [Source:HGNC Symbol;Acc:HGNC:9954]
ENSSSCG00000019154	74.048	2.50102	0.439487	4.35975	1.30211e-05	0.000256971	ssc-mir-155	ssc-mir-155 [Source:miRBase;Acc:MI0015907]
ENSSSCG00000015617	71.0535	2.5017	0.286107	6.69936	2.09332e-11	8.66306e-10	G0S2	G0/G1 switch protein 2 [Source:RefSeq peptide;Acc:NP_001273733]
ENSSSCG00000008742	1471.15	2.50616	0.126595	15.1759	5.11098e-52	1.66723e-49	CD38	ADP-ribosyl cyclase/cyclic ADP-ribose hydrolase 1 [Source:RefSeq peptide;Acc:NP_001230812]
ENSSSCG00000010302	32.2096	2.51531	0.45678	4.226	2.37885e-05	0.000451778	USP54	ubiquitin specific peptidase 54 [Source:HGNC Symbol;Acc:HGNC:23513]
ENSSSCG00000035971	3796.22	2.53676	0.148494	13.1439	1.84498e-39	3.14811e-37	DUSP2	dual specificity phosphatase 2 [Source:HGNC Symbol;Acc:HGNC:3068]
ENSSSCG00000030165	6611.34	2.53942	0.143645	13.6062	3.68106e-42	7.29048e-40	MAFF	MAF bZIP transcription factor F [Source:HGNC Symbol;Acc:HGNC:6780]
ENSSSCG00000021146	369.415	2.54655	0.212398	9.23545	2.5721e-20	1.88922e-18	GPR65	G protein-coupled receptor 65 [Source:HGNC Symbol;Acc:HGNC:4517]
ENSSSCG00000024793	29.6153	2.54791	0.371054	5.29021	1.22178e-07	3.2187e-06	PORCN	porcupine O-acyltransferase [Source:HGNC Symbol;Acc:HGNC:17652]
ENSSSCG00000010451	75213.8	2.55202	0.371665	5.29256	1.20615e-07	3.1851e-06	IFIT2	interferon-induced protein with tetratricopeptide repeats 2 [Source:RefSeq peptide;Acc:NP_001302587]
ENSSSCG00000040220	3168.98	2.55726	0.105673	18.6642	9.67744e-78	7.66661e-75	ENSSSCG00000040220
ENSSSCG00000004902	140.894	2.56551	0.284575	6.95967	3.41067e-12	1.45491e-10	RNF152	E3 ubiquitin-protein ligase RNF152 [Source:RefSeq peptide;Acc:NP_001231507]
ENSSSCG00000009786	618.782	2.56905	0.15135	13.1092	2.91558e-39	4.7554e-37	HIP1R	huntingtin interacting protein 1 related [Source:HGNC Symbol;Acc:HGNC:18415]
ENSSSCG00000032474	89720.5	2.59144	0.515903	3.88924	0.000100558	0.00171847	CXCL10	C-X-C motif chemokine 10 precursor [Source:RefSeq peptide;Acc:NP_001008691]
ENSSSCG00000012915	483.238	2.60966	0.187416	10.8032	3.32415e-27	3.44562e-25	CLCF1	cardiotrophin like cytokine factor 1 [Source:HGNC Symbol;Acc:HGNC:17412]
ENSSSCG00000000653	315.321	2.61066	0.269931	7.50447	6.16761e-14	2.93584e-12	CD69	early activation antigen CD69 [Source:RefSeq peptide;Acc:NP_999256]
ENSSSCG00000036892	2260.6	2.6258	0.202619	10.0723	7.32532e-24	6.34728e-22	GPR132	G protein-coupled receptor 132 [Source:HGNC Symbol;Acc:HGNC:17482]
ENSSSCG00000024674	6931.69	2.6286	0.228879	8.92891	4.30218e-19	2.92733e-17	ABL2	ABL proto-oncogene 2, non-receptor tyrosine kinase [Source:HGNC Symbol;Acc:HGNC:77]
ENSSSCG00000012014	1308.08	2.62921	0.204118	10.015	1.30961e-23	1.1173e-21	ENSSSCG00000012014	Protein BTG3 [Source:UniProtKB/Swiss-Prot;Acc:A4UTQ2]
ENSSSCG00000015579	7103.64	2.63122	0.225175	9.0874	1.01438e-19	7.21184e-18	PTGS2	prostaglandin G/H synthase 2 precursor [Source:RefSeq peptide;Acc:NP_999486]
ENSSSCG00000037532	5295.81	2.64395	0.456117	4.51416	6.35693e-06	0.000131785	MNDA	myeloid cell nuclear differentiation antigen [Source:HGNC Symbol;Acc:HGNC:7183]
ENSSSCG00000032911	77.5385	2.64781	0.290067	7.11164	1.14672e-12	4.98756e-11	DUSP8	dual specificity phosphatase 8 [Source:HGNC Symbol;Acc:HGNC:3074]
ENSSSCG00000010452	164607	2.66451	0.39654	5.24425	1.5692e-07	4.06634e-06	IFIT1	interferon-induced protein with tetratricopeptide repeats 1 [Source:RefSeq peptide;Acc:NP_001231292]
ENSSSCG00000002829	37.2247	2.6737	0.34361	6.07879	1.21095e-09	4.15808e-08	MMP2	72 kDa type IV collagenase precursor [Source:RefSeq peptide;Acc:NP_999357]
ENSSSCG00000004142	6093.31	2.68143	0.483678	4.33443	1.4614e-05	0.000286873	CITED2	Cbp/p300 interacting transactivator with Glu/Asp rich carboxy-terminal domain 2 [Source:HGNC Symbol;Acc:HGNC:1987]
ENSSSCG00000040162	4330.06	2.7174	0.188886	11.2895	1.47815e-29	1.70772e-27	NUPR1	nuclear protein 1, transcriptional regulator [Source:HGNC Symbol;Acc:HGNC:29990]
ENSSSCG00000016925	3883.08	2.72141	0.333527	6.40561	1.4977e-10	5.74774e-09	PLK2	polo like kinase 2 [Source:HGNC Symbol;Acc:HGNC:19699]
ENSSSCG00000017208	759.968	2.72757	0.175114	12.2355	2.00868e-34	2.85619e-32	SLC25A19	mitochondrial thiamine pyrophosphate carrier [Source:RefSeq peptide;Acc:NP_001157986]
ENSSSCG00000010052	38.6719	2.73596	0.492364	4.36871	1.24983e-05	0.000247533	BCR	BCR, RhoGEF and GTPase activating protein [Source:HGNC Symbol;Acc:HGNC:1014]
ENSSSCG00000015784	17426.2	2.74313	0.191562	11.2661	1.92831e-29	2.20484e-27	ACSL1	long-chain-fatty-acid--CoA ligase 1 [Source:RefSeq peptide;Acc:NP_001161101]
ENSSSCG00000034615	26.4846	2.7479	0.510158	4.23974	2.23783e-05	0.000427191	TNFAIP8L1	TNF alpha induced protein 8 like 1 [Source:HGNC Symbol;Acc:HGNC:28279]
ENSSSCG00000015650	3317.49	2.74898	0.153953	14.0563	7.04305e-45	1.69814e-42	MAPKAPK2	mitogen-activated protein kinase-activated protein kinase 2 [Source:HGNC Symbol;Acc:HGNC:6887]
ENSSSCG00000033255	38.4015	2.75064	0.566363	3.82383	0.000131393	0.002208	ENSSSCG00000033255
ENSSSCG00000013498	703.147	2.75135	0.244373	8.86508	7.64459e-19	5.04679e-17	EBI3	interleukin-27 subunit beta precursor [Source:RefSeq peptide;Acc:NP_001302611]
ENSSSCG00000001952	28373.2	2.76209	0.130869	16.6359	3.8313e-62	1.63435e-59	NFKBIA	NF-kappa-B inhibitor alpha [Source:UniProtKB/Swiss-Prot;Acc:Q08353]
ENSSSCG00000017706	21.0343	2.76539	0.557671	3.90987	9.23445e-05	0.00159036	HEATR9	HEAT repeat containing 9 [Source:HGNC Symbol;Acc:HGNC:26548]
ENSSSCG00000034039	4224.99	2.76621	0.129652	16.824	1.62922e-63	7.22787e-61	SLC11A2	natural resistance-associated macrophage protein 2 [Source:RefSeq peptide;Acc:NP_001121912]
ENSSSCG00000026940	1735.31	2.78091	0.163905	13.3977	6.23889e-41	1.17281e-38	CASP10	caspase-10 [Source:RefSeq peptide;Acc:NP_001155112]
ENSSSCG00000025005	42.2512	2.78184	0.413846	5.30844	1.10567e-07	2.93373e-06	B4GALT6	beta-1,4-galactosyltransferase 6 [Source:HGNC Symbol;Acc:HGNC:929]
ENSSSCG00000019401	17.9889	2.79959	0.424145	5.22139	1.77582e-07	4.54864e-06	ENSSSCG00000019401
ENSSSCG00000008881	3001.73	2.79981	0.386801	5.72608	1.02779e-08	3.16646e-07	RAPGEF2	Rap guanine nucleotide exchange factor 2 [Source:HGNC Symbol;Acc:HGNC:16854]
ENSSSCG00000009434	18482	2.80526	0.126196	17.594	2.73751e-69	1.51809e-66	RGCC	regulator of cell cycle RGCC [Source:RefSeq peptide;Acc:NP_001231156]
ENSSSCG00000004180	33.7887	2.80955	0.411497	5.40609	6.44166e-08	1.76843e-06	ENSSSCG00000004180
ENSSSCG00000008978	3936.34	2.81304	0.57681	3.86276	0.000112112	0.00190127	CXCL11	C-X-C motif chemokine 11 precursor [Source:RefSeq peptide;Acc:NP_001121963]
ENSSSCG00000017730	31.8711	2.814	0.380269	5.86174	4.5803e-09	1.45559e-07	CDK5R1	cyclin dependent kinase 5 regulatory subunit 1 [Source:HGNC Symbol;Acc:HGNC:1775]
ENSSSCG00000028322	3901.19	2.84145	0.215822	10.4553	1.38512e-25	1.31302e-23	BTG2	protein BTG2 [Source:RefSeq peptide;Acc:NP_001090974]
ENSSSCG00000023796	1091.87	2.84316	0.203069	11.1204	9.98756e-29	1.086e-26	ENSSSCG00000023796
ENSSSCG00000005738	8762.33	2.8687	0.145008	15.7491	6.9709e-56	2.57714e-53	ENSSSCG00000005738
ENSSSCG00000036844	7561.64	2.87189	0.164799	13.8771	8.72276e-44	1.97437e-41	GPR171	G protein-coupled receptor 171 [Source:HGNC Symbol;Acc:HGNC:30057]
ENSSSCG00000011972	755.223	2.87743	0.258346	8.87364	7.07942e-19	4.70167e-17	FILIP1L	filamin A interacting protein 1 like [Source:HGNC Symbol;Acc:HGNC:24589]
ENSSSCG00000004065	219.432	2.87849	0.187826	12.2109	2.71874e-34	3.81691e-32	TIAM2	T cell lymphoma invasion and metastasis 2 [Source:HGNC Symbol;Acc:HGNC:11806]
ENSSSCG00000011712	13359.1	2.89934	0.184056	12.5743	2.92344e-36	4.32319e-34	P2RY14	purinergic receptor P2Y14 [Source:HGNC Symbol;Acc:HGNC:16442]
ENSSSCG00000006187	97.8355	2.90019	0.267645	8.65037	5.13346e-18	3.18074e-16	MSC	musculin [Source:HGNC Symbol;Acc:HGNC:7321]
ENSSSCG00000022849	362.194	2.90346	0.264737	8.75772	1.99245e-18	1.27002e-16	IL2RA	interleukin-2 receptor subunit alpha precursor [Source:RefSeq peptide;Acc:NP_999000]
ENSSSCG00000006335	5773.62	2.90558	0.363128	6.39062	1.65211e-10	6.2752e-09	RGS4	regulator of G-protein signaling 4 [Source:RefSeq peptide;Acc:NP_001172113]
ENSSSCG00000003079	6216.94	2.91523	0.179379	12.9907	1.38139e-38	2.18872e-36	ENSSSCG00000003079
ENSSSCG00000004369	10396.7	2.9184	0.168428	13.8542	1.19933e-43	2.66036e-41	PRDM1	PR/SET domain 1 [Source:HGNC Symbol;Acc:HGNC:9346]
ENSSSCG00000010580	18198.3	2.92559	0.134993	17.3389	2.39118e-67	1.26289e-64	NFKB2	nuclear factor kappa B subunit 2 [Source:HGNC Symbol;Acc:HGNC:7795]
ENSSSCG00000038073	6009.44	2.96703	0.166645	14.2943	2.37445e-46	6.42318e-44	NOD2	nucleotide-binding oligomerization domain-containing protein 2 [Source:RefSeq peptide;Acc:NP_001098765]
ENSSSCG00000010544	122.502	2.9737	0.272646	8.76133	1.9296e-18	1.23707e-16	DNMBP	dynamin binding protein [Source:HGNC Symbol;Acc:HGNC:30373]
ENSSSCG00000040815	5687.15	2.99065	0.179647	13.3912	6.80627e-41	1.25814e-38	DUSP5	dual specificity phosphatase 5 [Source:HGNC Symbol;Acc:HGNC:3071]
ENSSSCG00000035457	22.7615	2.99117	0.448665	5.36304	8.18337e-08	2.20296e-06	ENSSSCG00000035457
ENSSSCG00000032434	9206	2.99161	0.115834	20.7766	7.04471e-96	1.30221e-92	PLAUR	plasminogen activator, urokinase receptor [Source:HGNC Symbol;Acc:HGNC:9053]
ENSSSCG00000032162	46.3382	2.99395	0.439441	5.48192	4.20724e-08	1.19037e-06	P2RY13	purinergic receptor P2Y13 [Source:HGNC Symbol;Acc:HGNC:4537]
ENSSSCG00000013653	89.0319	3.02757	0.299354	8.15959	3.36176e-16	1.86426e-14	ICAM5	intercellular adhesion molecule 5 [Source:HGNC Symbol;Acc:HGNC:5348]
ENSSSCG00000009051	1224.26	3.0394	0.202452	12.1236	7.92421e-34	1.08503e-31	IL15	interleukin-15 precursor [Source:RefSeq peptide;Acc:NP_999555]
ENSSSCG00000004154	32338.3	3.04015	0.201291	12.1972	3.218e-34	4.46135e-32	TNFAIP3	tumor necrosis factor alpha-induced protein 3 [Source:RefSeq peptide;Acc:NP_001254819]
ENSSSCG00000038418	6098.4	3.04165	0.129366	18.9902	2.05452e-80	2.05656e-77	ENSSSCG00000038418
ENSSSCG00000026587	276.638	3.04177	0.221991	11.0672	1.81045e-28	1.93074e-26	BATF3	basic leucine zipper ATF-like transcription factor 3 [Source:HGNC Symbol;Acc:HGNC:28915]
ENSSSCG00000014277	16905.5	3.04413	0.162652	15.1192	1.2093e-51	3.83211e-49	IRF1	Interferon regulatory factor 1 [Source:UniProtKB/Swiss-Prot;Acc:A0FIN4]
ENSSSCG00000024970	12700	3.04686	0.17131	14.371	7.86653e-47	2.23712e-44	ETV3	ETS variant 3 [Source:HGNC Symbol;Acc:HGNC:3492]
ENSSSCG00000034213	1030.02	3.05007	0.303377	8.12557	4.45252e-16	2.4447e-14	ACER2	alkaline ceramidase 2 [Source:HGNC Symbol;Acc:HGNC:23675]
ENSSSCG00000035883	33.0028	3.05293	0.359376	6.86736	6.53993e-12	2.75796e-10	GPR160	G protein-coupled receptor 160 [Source:HGNC Symbol;Acc:HGNC:23693]
ENSSSCG00000037803	2581.21	3.06804	0.23288	10.6625	1.52483e-26	1.52359e-24	MARCKS	myristoylated alanine rich protein kinase C substrate [Source:HGNC Symbol;Acc:HGNC:6759]
ENSSSCG00000023716	22042.2	3.09183	0.138292	18.1273	1.9394e-73	1.34437e-70	TNFAIP6	tumor necrosis factor-inducible gene 6 protein precursor [Source:RefSeq peptide;Acc:NP_001153079]
ENSSSCG00000015299	594.551	3.09412	0.538307	4.6612	3.14375e-06	6.78352e-05	STEAP4	metalloreductase STEAP4 [Source:RefSeq peptide;Acc:NP_001159961]
ENSSSCG00000028376	10878	3.10401	0.29374	8.5758	9.83982e-18	6.02947e-16	ENSSSCG00000028376
ENSSSCG00000036956	13729.7	3.10611	0.422482	5.96746	2.4097e-09	7.95415e-08	SOCS3	suppressor of cytokine signaling 3 [Source:RefSeq peptide;Acc:NP_001116668]
ENSSSCG00000002917	2170.62	3.12404	0.190236	13.347	1.23307e-40	2.20581e-38	NFKBID	NFKB inhibitor delta [Source:HGNC Symbol;Acc:HGNC:15671]
ENSSSCG00000013017	3608.25	3.13063	0.187138	13.6031	3.83564e-42	7.46335e-40	EHD1	EH domain containing 1 [Source:HGNC Symbol;Acc:HGNC:3242]
ENSSSCG00000009152	2447.27	3.13739	0.218653	11.6734	1.74263e-31	2.17163e-29	SGMS2	sphingomyelin synthase 2 [Source:HGNC Symbol;Acc:HGNC:28395]
ENSSSCG00000031456	8199.58	3.13744	0.215954	11.8195	3.09496e-32	4.03837e-30	ARL5B	ADP ribosylation factor like GTPase 5B [Source:HGNC Symbol;Acc:HGNC:23052]
ENSSSCG00000013655	48980	3.15442	0.18568	13.8381	1.5021e-43	3.26662e-41	ICAM1	intercellular adhesion molecule 1 precursor [Source:RefSeq peptide;Acc:NP_998981]
ENSSSCG00000037358	7424.24	3.17035	0.305239	8.47004	2.453e-17	1.44714e-15	ENSSSCG00000037358	serum amyloid A-3 protein precursor [Source:RefSeq peptide;Acc:NP_001038017]
ENSSSCG00000012026	669.399	3.17131	0.244463	10.5797	3.70152e-26	3.63306e-24	ADAMTS1	A disintegrin and metalloproteinase with thrombospondin motifs 1 precursor [Source:RefSeq peptide;Acc:NP_001138315]
ENSSSCG00000031242	6849.83	3.17929	0.14659	17.6978	4.35688e-70	2.54327e-67	ENSSSCG00000031242
ENSSSCG00000040036	183.729	3.18394	0.268178	9.69125	3.28493e-22	2.58391e-20	ENSSSCG00000040036
ENSSSCG00000015550	197.323	3.19339	0.25408	10.2662	1.00072e-24	9.17274e-23	RGS16	regulator of G protein signaling 16 [Source:HGNC Symbol;Acc:HGNC:9997]
ENSSSCG00000032438	599.959	3.22984	0.164621	16.0664	4.38807e-58	1.80252e-55	FFAR2	free fatty acid receptor 2 [Source:HGNC Symbol;Acc:HGNC:4501]
ENSSSCG00000013654	55.3312	3.2422	0.309991	8.57199	1.01715e-17	6.19849e-16	ENSSSCG00000013654
ENSSSCG00000001081	68.1085	3.25489	0.349731	7.63423	2.27167e-14	1.12982e-12	SOX4	SRY-box 4 [Source:HGNC Symbol;Acc:HGNC:11200]
ENSSSCG00000007007	32599.5	3.25829	0.275947	9.68785	3.39611e-22	2.65256e-20	IDO1	indoleamine 2,3-dioxygenase 1 [Source:RefSeq peptide;Acc:NP_001233169]
ENSSSCG00000009808	919.743	3.28359	0.223054	12.0986	1.07489e-33	1.45386e-31	TMEM120B	transmembrane protein 120B [Source:HGNC Symbol;Acc:HGNC:32008]
ENSSSCG00000010330	1221.57	3.33798	0.199869	13.7741	3.64832e-43	7.63463e-41	PPIF	peptidylprolyl isomerase F [Source:HGNC Symbol;Acc:HGNC:9259]
ENSSSCG00000015649	44.2245	3.36299	0.315897	8.79412	1.44178e-18	9.297e-17	DYRK3	dual specificity tyrosine phosphorylation regulated kinase 3 [Source:HGNC Symbol;Acc:HGNC:3094]
ENSSSCG00000027607	9290.73	3.36808	0.272431	10.2158	1.68405e-24	1.50628e-22	IER3	immediate early response 3 [Source:HGNC Symbol;Acc:HGNC:5392]
ENSSSCG00000015014	10378	3.37587	0.147996	18.858	2.5259e-79	2.15498e-76	ZC3H12C	zinc finger CCCH-type containing 12C [Source:HGNC Symbol;Acc:HGNC:29362]
ENSSSCG00000003766	8386.1	3.37739	0.212557	13.1373	2.01279e-39	3.38239e-37	DNAJB4	DnaJ heat shock protein family (Hsp40) member B4 [Source:HGNC Symbol;Acc:HGNC:14886]
ENSSSCG00000037815	3530.98	3.38038	0.220628	12.6703	8.6409e-37	1.29508e-34	ZC3H12A	zinc finger CCCH-type containing 12A [Source:HGNC Symbol;Acc:HGNC:26259]
ENSSSCG00000003768	196.681	3.39378	0.249699	11.2488	2.34654e-29	2.62883e-27	ENSSSCG00000003768
ENSSSCG00000008957	43952.5	3.39557	0.372906	7.53705	4.80736e-14	2.32832e-12	AMCF-II	Alveolar macrophage chemotactic factor 2 [Source:UniProtKB/Swiss-Prot;Acc:P22952]
ENSSSCG00000010445	5400.31	3.40342	0.142765	19.7419	9.41945e-87	1.16079e-83	ANKRD22	ankyrin repeat domain 22 [Source:HGNC Symbol;Acc:HGNC:28321]
ENSSSCG00000037735	8494.31	3.41093	0.200731	14.0784	5.15743e-45	1.27113e-42	ENSSSCG00000037735
ENSSSCG00000031154	539.439	3.44257	0.495363	5.76872	7.98748e-09	2.48149e-07	ACKR2	atypical chemokine receptor 2 [Source:RefSeq peptide;Acc:NP_001243702]
ENSSSCG00000009100	1659.64	3.45664	0.297835	9.64186	5.32152e-22	4.12734e-20	TNIP3	TNFAIP3 interacting protein 3 [Source:HGNC Symbol;Acc:HGNC:19315]
ENSSSCG00000003801	206.176	3.48607	0.276611	10.4881	9.80305e-26	9.4544e-24	IL23R	interleukin-23 receptor [Source:RefSeq peptide;Acc:NP_001131093]
ENSSSCG00000031380	18228.3	3.49237	0.20537	14.1569	1.69226e-45	4.36486e-43	ENSSSCG00000031380
ENSSSCG00000006862	16906.1	3.5078	0.172651	16.9292	2.74151e-64	1.26692e-61	VCAM1	vascular cell adhesion protein 1 precursor [Source:RefSeq peptide;Acc:NP_999056]
ENSSSCG00000011292	51.0659	3.53648	0.554207	5.32567	1.00581e-07	2.6816e-06	ZNF662	zinc finger protein 662 [Source:HGNC Symbol;Acc:HGNC:31930]
ENSSSCG00000007899	41.6554	3.54559	0.397276	7.45232	9.17103e-14	4.32834e-12	ENSSSCG00000007899
ENSSSCG00000037087	120.04	3.55493	0.359619	8.25865	1.47329e-16	8.25265e-15	PRRT4	proline rich transmembrane protein 4 [Source:HGNC Symbol;Acc:HGNC:37280]
ENSSSCG00000035078	16747.9	3.56548	0.140136	21.2688	2.2104e-100	6.12888e-97	CD40	Tumor necrosis factor receptor superfamily member 5 [Source:UniProtKB/Swiss-Prot;Acc:Q8SQ34]
ENSSSCG00000004125	21088.9	3.61657	0.155451	19.502	1.05591e-84	1.17111e-81	STX11	syntaxin 11 [Source:HGNC Symbol;Acc:HGNC:11429]
ENSSSCG00000017723	6202.69	3.67505	0.384992	8.02637	1.00401e-15	5.43196e-14	CCL2	C-C motif chemokine 2 [Source:UniProtKB/Swiss-Prot;Acc:P42831]
ENSSSCG00000014012	1215.8	3.70301	0.245196	12.7166	4.7848e-37	7.26962e-35	GFPT2	glutamine-fructose-6-phosphate transaminase 2 [Source:HGNC Symbol;Acc:HGNC:4242]
ENSSSCG00000035077	8061.2	3.70772	0.200895	15.5442	1.74088e-54	6.03378e-52	INHBA	Inhibin beta A chain [Source:UniProtKB/Swiss-Prot;Acc:P03970]
ENSSSCG00000013940	2211.58	3.74638	0.166513	18.986	2.22511e-80	2.05656e-77	NLRP3	NACHT, LRR and PYD domains-containing protein 3 [Source:RefSeq peptide;Acc:NP_001243699]
ENSSSCG00000032860	309.01	3.7492	0.366651	8.63012	6.12873e-18	3.77632e-16	IFNLR1	interferon lambda receptor 1 [Source:HGNC Symbol;Acc:HGNC:18584]
ENSSSCG00000027855	3034.95	3.79363	0.330602	9.70552	2.85622e-22	2.26274e-20	SOCS1	suppressor of cytokine signaling 1 [Source:RefSeq peptide;Acc:NP_001191697]
ENSSSCG00000038594	12921.1	3.86659	0.282604	11.6121	3.57673e-31	4.35929e-29	SDC4	Syndecan-4 [Source:UniProtKB/Swiss-Prot;Acc:Q8HZJ6]
ENSSSCG00000004891	289.703	3.90508	0.232877	14.257	4.05745e-46	1.07146e-43	SERPINB7	serpin family B member 7 [Source:HGNC Symbol;Acc:HGNC:13902]
ENSSSCG00000020705	2353.69	3.90663	0.16746	19.8356	1.46883e-87	2.03635e-84	MAP3K8	mitogen-activated protein kinase kinase kinase 8 [Source:HGNC Symbol;Acc:HGNC:6860]
ENSSSCG00000026602	20.6213	3.99032	0.762545	4.46578	7.97785e-06	0.000163856	PTGIR	prostaglandin I2 receptor [Source:HGNC Symbol;Acc:HGNC:9602]
ENSSSCG00000007067	6440.62	4.05421	0.231142	15.0092	6.39621e-51	1.97056e-48	JAG1	jagged 1 [Source:HGNC Symbol;Acc:HGNC:6188]
ENSSSCG00000017755	113.372	4.05823	0.396912	8.75073	2.1197e-18	1.34341e-16	NOS2	nitric oxide synthase, inducible [Source:RefSeq peptide;Acc:NP_001137162]
ENSSSCG00000036612	25554.2	4.07703	0.270871	12.892	4.99428e-38	7.80163e-36	TNFAIP2	TNF alpha induced protein 2 [Source:HGNC Symbol;Acc:HGNC:11895]
ENSSSCG00000008953	233961	4.09366	0.300739	11.6669	1.88131e-31	2.31841e-29	CXCL8	Interleukin-8 [Source:UniProtKB/Swiss-Prot;Acc:P26894]
ENSSSCG00000035598	15020.5	4.12783	0.166351	21.2976	1.19572e-100	4.42056e-97	EDN1	endothelin-1 preproprotein [Source:RefSeq peptide;Acc:NP_999047]
ENSSSCG00000022370	3396.4	4.12812	0.336286	10.5361	5.88596e-26	5.72642e-24	TNFSF9	TNF superfamily member 9 [Source:HGNC Symbol;Acc:HGNC:11939]
ENSSSCG00000008954	14280.1	4.17116	0.318733	11.2514	2.27887e-29	2.57908e-27	ENSSSCG00000008954
ENSSSCG00000004890	2212.66	4.40325	0.446879	8.54434	1.29279e-17	7.83513e-16	SERPINB2	serpin family B member 2 [Source:HGNC Symbol;Acc:HGNC:8584]
ENSSSCG00000017044	34.5223	4.46041	0.51386	7.54184	4.6338e-14	2.2541e-12	IL12B	Interleukin-12 subunit beta [Source:UniProtKB/Swiss-Prot;Acc:Q28938]
ENSSSCG00000006378	41523.9	4.466	0.348242	11.1447	7.604e-29	8.43359e-27	SLAMF7	SLAM family member 7 [Source:HGNC Symbol;Acc:HGNC:21394]
ENSSSCG00000038562	223.334	4.62529	0.286761	14.0895	4.40421e-45	1.11016e-42	RND1	Rho family GTPase 1 [Source:HGNC Symbol;Acc:HGNC:18314]
ENSSSCG00000023760	180.197	4.6971	0.416438	9.87455	5.36716e-23	4.44233e-21	CLEC14A	C-type lectin domain containing 14A [Source:HGNC Symbol;Acc:HGNC:19832]
ENSSSCG00000011899	9430.16	4.75313	0.199037	20.9417	2.23219e-97	4.95144e-94	CD80	T-lymphocyte activation antigen CD80 precursor [Source:RefSeq peptide;Acc:NP_999252]
ENSSSCG00000040961	148.621	4.9092	0.566146	7.63804	2.20558e-14	1.1019e-12	LIF	leukemia inhibitory factor precursor [Source:RefSeq peptide;Acc:NP_999567]
ENSSSCG00000024166	1919.72	4.9935	0.339309	12.9927	1.34602e-38	2.16358e-36	SLC2A6	solute carrier family 2 member 6 [Source:HGNC Symbol;Acc:HGNC:11011]
ENSSSCG00000009469	53234.1	5.04657	0.323594	13.7876	3.02467e-43	6.45126e-41	ACOD1	aconitate decarboxylase 1 [Source:HGNC Symbol;Acc:HGNC:33904]
ENSSSCG00000008959	94589.7	5.15241	0.287167	15.9052	5.82989e-57	2.30926e-54	CXCL2	C-X-C motif chemokine 2 precursor [Source:RefSeq peptide;Acc:NP_001001861]
ENSSSCG00000008124	105.631	5.1992	0.511457	9.02174	1.85123e-19	1.28325e-17	NEURL3	neuralized E3 ubiquitin protein ligase 3 [Source:HGNC Symbol;Acc:HGNC:25162]
ENSSSCG00000011951	15255.9	5.21672	0.225526	20.5376	9.93023e-94	1.57337e-90	NFKBIZ	NF-kappa-B inhibitor zeta [Source:RefSeq peptide;Acc:NP_001302528]
ENSSSCG00000004572	2330.02	5.25031	0.438402	10.6417	1.90594e-26	1.8874e-24	ENSSSCG00000004572
ENSSSCG00000035774	9775.8	5.29384	0.272981	17.2498	1.12206e-66	5.65669e-64	ERRFI1	ERBB receptor feedback inhibitor 1 [Source:HGNC Symbol;Acc:HGNC:18185]
ENSSSCG00000008090	44806.5	5.52485	0.362138	13.6409	2.2881e-42	4.61406e-40	IL1A	Interleukin-1 alpha [Source:UniProtKB/Swiss-Prot;Acc:P18430]
ENSSSCG00000038185	495.369	5.52491	0.514276	9.60562	7.56983e-22	5.83034e-20	EREG	epiregulin [Source:HGNC Symbol;Acc:HGNC:3443]
ENSSSCG00000008963	1197.72	5.55478	0.552223	8.99966	2.26424e-19	1.55016e-17	AREG	amphiregulin precursor [Source:RefSeq peptide;Acc:NP_999541]
ENSSSCG00000022447	2383.3	5.67464	0.463868	10.9723	5.19522e-28	5.48763e-26	F3	tissue factor [Source:RefSeq peptide;Acc:NP_998950]
ENSSSCG00000012839	382.217	5.67883	0.287783	17.7004	4.16463e-70	2.54327e-67	ENSSSCG00000012839
ENSSSCG00000039300	9729.41	5.73512	0.231339	22.2623	8.56689e-110	4.75077e-106	IL27	interleukin-27 subunit alpha precursor [Source:RefSeq peptide;Acc:NP_001007521]
ENSSSCG00000037818	142.47	5.79652	0.994617	5.23976	1.60787e-07	4.15686e-06	IFNA1	interferon alpha-1 precursor [Source:RefSeq peptide;Acc:NP_999558]
ENSSSCG00000040648	16000.8	5.98384	0.302437	17.8512	2.82798e-71	1.845e-68	CCL11	C-C motif chemokine 8 precursor [Source:RefSeq peptide;Acc:NP_001157987]
ENSSSCG00000007964	269.908	5.99749	0.486101	11.1346	8.51686e-29	9.35253e-27	ENSSSCG00000007964
ENSSSCG00000024140	60.9313	6.0639	1.10185	4.97251	6.60912e-07	1.573e-05	ENSSSCG00000024140
ENSSSCG00000000291	7520.06	6.10926	0.231293	23.8844	4.44831e-126	4.93362e-122	GPR84	G-protein coupled receptor 84 [Source:RefSeq peptide;Acc:NP_001245230]
ENSSSCG00000005163	3159.38	6.16389	0.670943	8.31506	9.17052e-17	5.2428e-15	IFNB1	interferon beta precursor [Source:RefSeq peptide;Acc:NP_001003923]
ENSSSCG00000017700	59870.9	6.27826	0.314069	18.1275	1.93238e-73	1.34437e-70	CCL3L1	C-C motif chemokine 3-like 1 precursor [Source:RefSeq peptide;Acc:NP_001009579]
ENSSSCG00000023737	440.256	6.2966	0.633512	9.01583	1.95382e-19	1.34595e-17	CSF2	granulocyte-macrophage colony-stimulating factor precursor [Source:RefSeq peptide;Acc:NP_999283]
ENSSSCG00000033015	34.4644	6.53841	0.649867	9.16102	5.14069e-20	3.7023e-18	B3GNT7	UDP-GlcNAc:betaGal beta-1,3-N-acetylglucosaminyltransferase 7 [Source:HGNC Symbol;Acc:HGNC:18811]
ENSSSCG00000021504	348.41	6.8124	1.00559	6.19284	5.90913e-10	2.11413e-08	IFN-ALPHAOMEGA	interferon-alphaomega precursor [Source:RefSeq peptide;Acc:NP_001159792]
ENSSSCG00000017488	6116.71	6.9614	0.457548	13.9361	3.82227e-44	8.83182e-42	CSF3	Granulocyte colony-stimulating factor [Source:UniProtKB/Swiss-Prot;Acc:O02837]
ENSSSCG00000003669	103.293	7.05054	0.433981	14.8983	3.38122e-50	1.01354e-47	MFSD2A	major facilitator superfamily domain containing 2A [Source:HGNC Symbol;Acc:HGNC:25897]
ENSSSCG00000001404	46988.4	7.29881	0.434519	15.4512	7.40373e-54	2.48833e-51	TNF	Tumor necrosis factor Tumor necrosis factor, membrane form Intracellular domain 1 Intracellular domain 2 C-domain 1 C-domain 2 Tumor necrosis factor, soluble form [Source:UniProtKB/Swiss-Prot;Acc:P23563]
ENSSSCG00000039214	86466.7	7.38909	0.487678	13.9521	3.0551e-44	7.20939e-42	IL1B	Interleukin-1 beta [Source:UniProtKB/Swiss-Prot;Acc:P26889]
ENSSSCG00000016254	1623.96	7.71868	0.774927	9.20567	3.3954e-20	2.46133e-18	CCL20	C-C motif chemokine 20 precursor [Source:RefSeq peptide;Acc:NP_001019760]
ENSSSCG00000020970	51.6229	8.19685	1.16077	6.55765	5.46628e-11	2.19661e-09	IL6	interleukin-6 precursor [Source:RefSeq peptide;Acc:NP_999564]
ENSSSCG00000033520	10664.2	8.82796	0.526833	15.6463	3.52077e-55	1.25964e-52	IL23A	Interleukin-23 subunit alpha [Source:UniProtKB/Swiss-Prot;Acc:Q9N2H9]

## Sheet: DEG 6h LPS
Supplementary file S2. Differential gene expression results of alveolar macrophages stimulated with LPS at 6h
Row.names	baseMean	log2FoldChange	lfcSE	stat	pvalue	padj	Symbol	Description
ENSSSCG00000005997	100.299	-4.7522	0.329451	-12.649	1.13254e-36	1.0381e-34	COL14A1	collagen type XIV alpha 1 chain [Source:HGNC Symbol;Acc:HGNC:2191]
ENSSSCG00000002014	64.8883	-4.73603	0.371944	-11.1605	6.36561e-29	3.65808e-27	JPH4	junctophilin 4 [Source:HGNC Symbol;Acc:HGNC:20156]
ENSSSCG00000004948	59.6579	-4.13573	0.416705	-8.52106	1.58104e-17	4.09703e-16	SMAD6	SMAD family member 6 [Source:HGNC Symbol;Acc:HGNC:6772]
ENSSSCG00000033238	112.16	-3.9422	0.290647	-11.5509	7.3037e-31	4.70962e-29	ENSSSCG00000033238
ENSSSCG00000008972	71.9252	-3.90481	0.363273	-9.13871	6.32011e-20	2.07386e-18	PPEF2	protein phosphatase with EF-hand domain 2 [Source:HGNC Symbol;Acc:HGNC:9244]
ENSSSCG00000039270	22.0553	-3.61767	0.555946	-5.45504	4.89615e-08	5.04208e-07	TREM2	triggering receptor expressed on myeloid cells 2 precursor [Source:RefSeq peptide;Acc:NP_001243706]
ENSSSCG00000035189	43.9722	-3.59942	0.449333	-6.70873	1.96322e-11	2.91486e-10	ENSSSCG00000035189
ENSSSCG00000010293	20.5791	-3.55516	0.665071	-4.466	7.96973e-06	6.28232e-05	OIT3	oncoprotein-induced transcript 3 protein precursor [Source:RefSeq peptide;Acc:NP_001231828]
ENSSSCG00000012118	765.238	-3.53538	0.317656	-9.28809	1.57088e-20	5.3608e-19	TLR8	toll-like receptor 8 precursor [Source:RefSeq peptide;Acc:NP_999352]
ENSSSCG00000001906	53.6538	-3.39314	0.352123	-7.97498	1.52407e-15	3.19338e-14	CYP1A1	cytochrome P450 1A1 [Source:RefSeq peptide;Acc:NP_999577]
ENSSSCG00000036977	17.6086	-3.14452	0.455038	-5.62494	1.85572e-08	1.98858e-07	ENSSSCG00000036977
ENSSSCG00000013579	22.4817	-3.13751	0.599762	-4.25593	2.08185e-05	0.000154861	CD209	CD209 antigen [Source:RefSeq peptide;Acc:NP_001123444]
ENSSSCG00000010170	38.9188	-3.11338	0.457415	-5.52762	3.24606e-08	3.39002e-07	DISC1	disrupted in schizophrenia 1 [Source:HGNC Symbol;Acc:HGNC:2888]
ENSSSCG00000039761	398.589	-3.04626	0.37295	-6.59954	4.12435e-11	5.95614e-10	MYCL	MYCL proto-oncogene, bHLH transcription factor [Source:HGNC Symbol;Acc:HGNC:7555]
ENSSSCG00000003410	16.318	-3.0311	0.487108	-5.02177	5.11981e-07	4.70457e-06	MASP2	mannan-binding lectin serine protease 2 precursor [Source:RefSeq peptide;Acc:NP_001157120]
ENSSSCG00000000437	1527.41	-2.99749	0.146194	-16.5023	3.53363e-61	1.03135e-58	ARHGAP9	Rho GTPase activating protein 9 [Source:HGNC Symbol;Acc:HGNC:14130]
ENSSSCG00000022309	298.562	-2.98857	0.14274	-16.8391	1.2613e-63	4.66303e-61	GPR34	G protein-coupled receptor 34 [Source:HGNC Symbol;Acc:HGNC:4490]
ENSSSCG00000002032	18.1178	-2.97297	0.535666	-4.458	8.27263e-06	6.51184e-05	SLC7A8	solute carrier family 7 member 8 [Source:HGNC Symbol;Acc:HGNC:11066]
ENSSSCG00000004789	973.321	-2.96227	0.328182	-7.24386	4.36077e-13	7.54529e-12	THBS1	thrombospondin-1 precursor [Source:RefSeq peptide;Acc:NP_001231465]
ENSSSCG00000035195	5935.13	-2.95704	0.150328	-15.7793	4.32027e-56	9.39532e-54	HNMT	histamine N-methyltransferase [Source:RefSeq peptide;Acc:NP_001231490]
ENSSSCG00000040215	48.2128	-2.94099	0.286707	-8.21753	2.07734e-16	4.67338e-15	TFAP4	transcription factor AP-4 [Source:HGNC Symbol;Acc:HGNC:11745]
ENSSSCG00000029371	6465.95	-2.89497	0.121554	-19.004	1.57937e-80	1.59244e-77	C5AR1	C5a anaphylatoxin chemotactic receptor 1 [Source:RefSeq peptide;Acc:NP_001231144]
ENSSSCG00000016782	609.22	-2.89426	0.216915	-10.6461	1.81856e-26	9.12652e-25	FAM105A	family with sequence similarity 105 member A [Source:HGNC Symbol;Acc:HGNC:25629]
ENSSSCG00000023848	36.1733	-2.84454	0.38931	-5.80407	6.47238e-09	7.26571e-08	C8orf46	chromosome 8 open reading frame 46 [Source:HGNC Symbol;Acc:HGNC:28498]
ENSSSCG00000007185	25.4247	-2.77591	0.52866	-4.14435	3.40784e-05	0.000245431	SIRPB2	signal regulatory protein beta 2 [Source:HGNC Symbol;Acc:HGNC:16247]
ENSSSCG00000022521	624.124	-2.74773	0.13898	-15.5618	1.32365e-54	2.66919e-52	DPY19L3	dpy-19 like C-mannosyltransferase 3 [Source:HGNC Symbol;Acc:HGNC:27120]
ENSSSCG00000032156	301.939	-2.74036	0.176302	-12.2256	2.26909e-34	1.81054e-32	GPR146	G protein-coupled receptor 146 [Source:HGNC Symbol;Acc:HGNC:21718]
ENSSSCG00000011721	483.441	-2.7301	0.131353	-16.3311	5.92653e-60	1.64328e-57	P2RY1	purinergic receptor P2Y1 [Source:HGNC Symbol;Acc:HGNC:8539]
ENSSSCG00000008344	1746.92	-2.71574	0.126305	-16.8701	7.46628e-64	2.85547e-61	ARHGAP25	Rho GTPase activating protein 25 [Source:HGNC Symbol;Acc:HGNC:28951]
ENSSSCG00000008973	14847.1	-2.71263	0.172206	-12.3554	4.55499e-35	3.74218e-33	NAAA	N-acylethanolamine acid amidase [Source:HGNC Symbol;Acc:HGNC:736]
ENSSSCG00000015334	239.571	-2.67658	0.284925	-7.34094	2.121e-13	3.79419e-12	PDK4	pyruvate dehydrogenase kinase, isozyme 4 [Source:RefSeq peptide;Acc:NP_001152778]
ENSSSCG00000010527	107.369	-2.65506	0.257784	-8.03036	9.719e-16	2.06897e-14	MARVELD1	MARVEL domain containing 1 [Source:HGNC Symbol;Acc:HGNC:28674]
ENSSSCG00000003729	128.203	-2.64745	0.180136	-11.4496	2.36223e-30	1.48019e-28	RNF125	ring finger protein 125 [Source:HGNC Symbol;Acc:HGNC:21150]
ENSSSCG00000015717	162.727	-2.6403	0.232728	-8.83151	1.03271e-18	2.99838e-17	C1QL2	complement C1q like 2 [Source:HGNC Symbol;Acc:HGNC:24181]
ENSSSCG00000001072	18.0226	-2.6238	0.515036	-3.95864	7.53775e-05	0.000516694	NHLRC1
ENSSSCG00000023933	20.9838	-2.59739	0.451348	-4.45871	8.24559e-06	6.49516e-05	CRACR2B	EF-hand calcium-binding domain-containing protein 4A [Source:RefSeq peptide;Acc:NP_001230767]
ENSSSCG00000034440	113.296	-2.57896	0.244047	-8.17056	3.06973e-16	6.80928e-15	MMP28	matrix metallopeptidase 28 [Source:HGNC Symbol;Acc:HGNC:14366]
ENSSSCG00000003113	43.4491	-2.538	0.272297	-7.17245	7.36651e-13	1.2531e-11	C5AR2	complement component 5a receptor 2 [Source:HGNC Symbol;Acc:HGNC:4527]
ENSSSCG00000009429	76.3434	-2.53177	0.299237	-6.5059	7.72273e-11	1.08696e-09	TNFSF11	TNF superfamily member 11 [Source:HGNC Symbol;Acc:HGNC:11926]
ENSSSCG00000012618	99.4878	-2.52291	0.305714	-6.33907	2.31149e-10	3.09249e-09	SOWAHD	sosondowah ankyrin repeat domain family member D [Source:HGNC Symbol;Acc:HGNC:32960]
ENSSSCG00000009357	132.024	-2.51741	0.198844	-9.71843	2.5162e-22	9.59008e-21	SMAD9	mothers against decapentaplegic homolog 9 [Source:RefSeq peptide;Acc:NP_001182439]
ENSSSCG00000004597	171.003	-2.50665	0.314474	-6.11078	9.91453e-10	1.22979e-08	AQP9	aquaporin-9 [Source:RefSeq peptide;Acc:NP_001106154]
ENSSSCG00000032612	231.277	-2.49934	0.290666	-6.58618	4.51297e-11	6.4836e-10	MILR1	mast cell immunoglobulin like receptor 1 [Source:HGNC Symbol;Acc:HGNC:27570]
ENSSSCG00000028144	255.765	-2.47619	0.173476	-10.902	1.1281e-27	6.16345e-26	EPHX3	epoxide hydrolase 3 [Source:HGNC Symbol;Acc:HGNC:23760]
ENSSSCG00000010312	756.411	-2.4697	0.229791	-8.20197	2.3648e-16	5.28789e-15	PLAU	urokinase-type plasminogen activator precursor [Source:RefSeq peptide;Acc:NP_999110]
ENSSSCG00000039373	755.185	-2.45318	0.140942	-13.2552	4.20966e-40	4.71609e-38	SNX24	sorting nexin 24 [Source:HGNC Symbol;Acc:HGNC:21533]
ENSSSCG00000014851	1853.26	-2.44986	0.127036	-14.6801	8.64441e-49	1.3316e-46	SLCO2B1	solute carrier organic anion transporter family member 2B1 [Source:HGNC Symbol;Acc:HGNC:10962]
ENSSSCG00000039514	497.583	-2.43789	0.427727	-4.33203	1.47742e-05	0.000112464	ID3	DNA-binding protein inhibitor ID-3 [Source:RefSeq peptide;Acc:NP_001230531]
ENSSSCG00000036314	409.223	-2.43757	0.209875	-8.82718	1.07344e-18	3.1004e-17	HHEX	hematopoietically-expressed homeobox protein HHEX [Source:RefSeq peptide;Acc:NP_001231508]
ENSSSCG00000040339	183.115	-2.41416	0.208233	-8.7844	1.57197e-18	4.49348e-17	ZFHX2	zinc finger homeobox 2 [Source:HGNC Symbol;Acc:HGNC:20152]
ENSSSCG00000011379	179.968	-2.4076	0.214301	-8.50502	1.8157e-17	4.66155e-16	KLHDC8B	kelch domain containing 8B [Source:HGNC Symbol;Acc:HGNC:28557]
ENSSSCG00000013292	1330.72	-2.40381	0.186341	-9.76086	1.65751e-22	6.40538e-21	PRR5L	proline rich 5 like [Source:HGNC Symbol;Acc:HGNC:25878]
ENSSSCG00000015136	4171.1	-2.39015	0.214692	-8.40825	4.16185e-17	1.03146e-15	UBASH3B	ubiquitin associated and SH3 domain containing B [Source:HGNC Symbol;Acc:HGNC:29884]
ENSSSCG00000017750	5297.33	-2.38129	0.165892	-10.8283	2.52683e-27	1.33453e-25	EVI2B	ecotropic viral integration site 2B [Source:HGNC Symbol;Acc:HGNC:3500]
ENSSSCG00000029998	79.1075	-2.37373	0.272559	-6.56287	5.27811e-11	7.52436e-10	KLF7	Krueppel-like factor 7 [Source:RefSeq peptide;Acc:NP_001090956]
ENSSSCG00000037835	20.8858	-2.37199	0.435462	-4.10374	4.06523e-05	0.000290325	TRIM7	tripartite motif containing 7 [Source:HGNC Symbol;Acc:HGNC:16278]
ENSSSCG00000016567	96.8229	-2.33495	0.207734	-8.42416	3.63362e-17	9.05629e-16	STRIP2	striatin interacting protein 2 [Source:HGNC Symbol;Acc:HGNC:22209]
ENSSSCG00000034120	48.9037	-2.30891	0.373536	-4.6152	3.92724e-06	3.22645e-05	CDKN2B	cyclin-dependent kinase 4 inhibitor B [Source:RefSeq peptide;Acc:NP_999289]
ENSSSCG00000035993	37.9263	-2.27682	0.280437	-6.03295	1.60996e-09	1.94511e-08	C1QTNF2	complement C1q tumor necrosis factor-related protein 2 precursor [Source:RefSeq peptide;Acc:NP_001136301]
ENSSSCG00000002033	33.2624	-2.27611	0.547501	-3.08885	0.00200932	0.0109242	CEBPE	CCAAT/enhancer binding protein epsilon [Source:HGNC Symbol;Acc:HGNC:1836]
ENSSSCG00000027198	243.039	-2.27304	0.18576	-9.08743	1.01407e-19	3.2506e-18	PDK2	pyruvate dehydrogenase kinase 2 [Source:HGNC Symbol;Acc:HGNC:8810]
ENSSSCG00000015333	36.7082	-2.25944	0.330571	-5.06541	4.0753e-07	3.80784e-06	ASB4	ankyrin repeat and SOCS box containing 4 [Source:HGNC Symbol;Acc:HGNC:16009]
ENSSSCG00000016260	119.381	-2.25343	0.287945	-5.79438	6.85738e-09	7.69011e-08	SLC16A14	solute carrier family 16 member 14 [Source:HGNC Symbol;Acc:HGNC:26417]
ENSSSCG00000023975	59.3114	-2.25128	0.260624	-6.3936	1.62027e-10	2.20226e-09	CCDC9B	coiled-coil domain containing 9B [Source:HGNC Symbol;Acc:HGNC:33488]
ENSSSCG00000032687	2202.29	-2.24764	0.105155	-15.8117	2.58518e-56	5.73446e-54	CYP4V2	cytochrome P450 family 4 subfamily V member 2 [Source:HGNC Symbol;Acc:HGNC:23198]
ENSSSCG00000008307	396.98	-2.2338	0.199643	-8.25893	1.4698e-16	3.38207e-15	SFXN5	sideroflexin 5 [Source:HGNC Symbol;Acc:HGNC:16073]
ENSSSCG00000017195	45.5366	-2.22683	0.264681	-6.20317	5.53355e-10	7.07057e-09	TRIM65	tripartite motif containing 65 [Source:HGNC Symbol;Acc:HGNC:27316]
ENSSSCG00000015563	1377.98	-2.22206	0.172315	-9.50063	2.08633e-21	7.48851e-20	RGL1	ral guanine nucleotide dissociation stimulator like 1 [Source:HGNC Symbol;Acc:HGNC:30281]
ENSSSCG00000017873	671.982	-2.22074	0.170162	-9.61302	7.04515e-22	2.59594e-20	CAMKK1	calcium/calmodulin dependent protein kinase kinase 1 [Source:HGNC Symbol;Acc:HGNC:1469]
ENSSSCG00000032691	73.1752	-2.21992	0.273916	-5.96884	2.38946e-09	2.84047e-08	ANKRD66	ankyrin repeat domain 66 [Source:HGNC Symbol;Acc:HGNC:44669]
ENSSSCG00000027849	39.5434	-2.19792	0.41447	-3.89161	9.95804e-05	0.000671396	CNR2	cannabinoid receptor 2 [Source:HGNC Symbol;Acc:HGNC:2160]
ENSSSCG00000001848	96.6762	-2.19685	0.278781	-5.78192	7.38527e-09	8.24044e-08	MESP2	mesoderm posterior bHLH transcription factor 2 [Source:HGNC Symbol;Acc:HGNC:29659]
ENSSSCG00000031346	79.7189	-2.185	0.271467	-5.89406	3.76812e-09	4.36701e-08	CMKLR1	Chemokine-like receptor 1 [Source:UniProtKB/Swiss-Prot;Acc:B1PHQ8]
ENSSSCG00000029715	3712.7	-2.1724	0.0978033	-16.2309	3.04856e-59	8.24672e-57	OLFM1	olfactomedin 1 [Source:HGNC Symbol;Acc:HGNC:17187]
ENSSSCG00000040660	237.954	-2.17179	0.182633	-8.68864	3.66815e-18	1.01203e-16	TRAPPC3L	trafficking protein particle complex 3 like [Source:HGNC Symbol;Acc:HGNC:21090]
ENSSSCG00000007547	544.13	-2.16912	0.137794	-11.4965	1.37335e-30	8.65446e-29	ADAP1	arf-GAP with dual PH domain-containing protein 1 [Source:RefSeq peptide;Acc:NP_999391]
ENSSSCG00000026742	1555.23	-2.15751	0.0991679	-15.8574	1.24965e-56	2.88746e-54	BTK	tyrosine-protein kinase BTK [Source:RefSeq peptide;Acc:NP_001230505]
ENSSSCG00000000672	70.9602	-2.15295	0.22943	-6.83426	8.24285e-12	1.27684e-10	CLSTN3	calsyntenin 3 [Source:HGNC Symbol;Acc:HGNC:18371]
ENSSSCG00000002666	2952.52	-2.1505	0.147815	-10.5912	3.27392e-26	1.60668e-24	KIAA0513	KIAA0513 [Source:HGNC Symbol;Acc:HGNC:29058]
ENSSSCG00000010026	1460.68	-2.14963	0.127748	-12.2481	1.7205e-34	1.39285e-32	PIK3IP1	phosphoinositide-3-kinase interacting protein 1 [Source:HGNC Symbol;Acc:HGNC:24942]
ENSSSCG00000034821	34.5246	-2.14284	0.375469	-4.14915	3.33712e-05	0.00024065	ARMCX4	armadillo repeat containing, X-linked 4 [Source:HGNC Symbol;Acc:HGNC:28615]
ENSSSCG00000011330	939.816	-2.14129	0.15289	-10.1794	2.45122e-24	1.03765e-22	NBEAL2	neurobeachin like 2 [Source:HGNC Symbol;Acc:HGNC:31928]
ENSSSCG00000005673	286.332	-2.12993	0.242315	-6.37583	1.81969e-10	2.45525e-09	IER5L	immediate early response 5 like [Source:HGNC Symbol;Acc:HGNC:23679]
ENSSSCG00000022194	29.3301	-2.12894	0.368858	-4.18584	2.84119e-05	0.000207041	ENSSSCG00000022194
ENSSSCG00000000896	362.295	-2.12405	0.11697	-13.158	1.53135e-39	1.69842e-37	NTN4	netrin 4 [Source:HGNC Symbol;Acc:HGNC:13658]
ENSSSCG00000007239	258.702	-2.11643	0.179066	-8.55256	1.20385e-17	3.19423e-16	CCM2L	CCM2 like scaffolding protein [Source:HGNC Symbol;Acc:HGNC:16153]
ENSSSCG00000015716	178.832	-2.11115	0.181456	-8.41074	4.07423e-17	1.01317e-15	MARCO	macrophage receptor MARCO [Source:RefSeq peptide;Acc:NP_001243295]
ENSSSCG00000029359	102.844	-2.10418	0.215666	-7.0443	1.86391e-12	3.04009e-11	PHLDA3	pleckstrin homology like domain family A member 3 [Source:HGNC Symbol;Acc:HGNC:8934]
ENSSSCG00000016083	1385.7	-2.08703	0.179821	-8.35313	6.64785e-17	1.60041e-15	PLCL1	phospholipase C like 1 (inactive) [Source:HGNC Symbol;Acc:HGNC:9063]
ENSSSCG00000037102	60.1004	-2.08296	0.257369	-5.82041	5.87048e-09	6.63705e-08	FSTL3	follistatin like 3 [Source:HGNC Symbol;Acc:HGNC:3973]
ENSSSCG00000036675	31.3445	-2.06625	0.335261	-4.41831	9.94769e-06	7.75878e-05	ENSSSCG00000036675
ENSSSCG00000011404	210.374	-2.05811	0.136674	-10.7786	4.34562e-27	2.26278e-25	HYAL1	hyaluronidase-1 precursor [Source:RefSeq peptide;Acc:NP_999606]
ENSSSCG00000004109	147.079	-2.0526	0.253584	-5.7876	7.13983e-09	7.9907e-08	ZC3H12D	zinc finger CCCH-type containing 12D [Source:HGNC Symbol;Acc:HGNC:21175]
ENSSSCG00000016751	728.749	-2.05153	0.216085	-6.78698	1.14501e-11	1.74202e-10	GCK	Myosin regulatory light chain 2, atrial isoform [Source:UniProtKB/Swiss-Prot;Acc:F1SSF9]
ENSSSCG00000004570	120.41	-2.04542	0.190008	-7.68632	1.51428e-14	2.93616e-13	TPM1	tropomyosin alpha-1 chain [Source:RefSeq peptide;Acc:NP_001090952]
ENSSSCG00000038631	330.859	-2.04046	0.18429	-7.89786	2.83737e-15	5.83845e-14	TCFL5	transcription factor like 5 [Source:HGNC Symbol;Acc:HGNC:11646]
ENSSSCG00000004435	46.2354	-2.03976	0.285761	-5.09097	3.56245e-07	3.35694e-06	NT5DC1	5'-nucleotidase domain containing 1 [Source:HGNC Symbol;Acc:HGNC:21556]
ENSSSCG00000036963	631.286	-2.02936	0.16621	-8.69018	3.61853e-18	1.00083e-16	LRRC25	leucine rich repeat containing 25 [Source:HGNC Symbol;Acc:HGNC:29806]
ENSSSCG00000040967	340.055	-2.02707	0.182681	-7.89413	2.92338e-15	5.99319e-14	NACC2	NACC family member 2 [Source:HGNC Symbol;Acc:HGNC:23846]
ENSSSCG00000033930	46.1352	-2.02636	0.278167	-5.18179	2.19766e-07	2.11398e-06	ENSSSCG00000033930
ENSSSCG00000007995	282.049	-2.02396	0.167885	-8.57133	1.02294e-17	2.72725e-16	MCRIP2	MAPK regulated corepressor interacting protein 2 [Source:HGNC Symbol;Acc:HGNC:14142]
ENSSSCG00000003022	84.9984	-2.02044	0.227783	-6.30194	2.93951e-10	3.86298e-09	TMEM145	transmembrane protein 145 [Source:HGNC Symbol;Acc:HGNC:26912]
ENSSSCG00000037854	56.1181	-2.01751	0.210911	-6.79218	1.1045e-11	1.685e-10	L3HYPDH	trans-L-3-hydroxyproline dehydratase [Source:HGNC Symbol;Acc:HGNC:20488]
ENSSSCG00000005952	31.3854	-2.01372	0.463743	-3.08092	0.00206359	0.0111809	LRRC6	protein tilB homolog [Source:RefSeq peptide;Acc:NP_001230263]
ENSSSCG00000022005	544.029	-2.01119	0.0945953	-15.0771	2.29093e-51	3.97011e-49	SFXN3	sideroflexin 3 [Source:HGNC Symbol;Acc:HGNC:16087]
ENSSSCG00000007531	70.511	-2.00676	0.268319	-5.29892	1.1649e-07	1.15151e-06	FAM217B	family with sequence similarity 217 member B [Source:HGNC Symbol;Acc:HGNC:16170]
ENSSSCG00000016841	415.122	-2.00618	0.183963	-7.72554	1.11378e-14	2.17482e-13	SLC1A3	excitatory amino acid transporter 1 isoform 4 [Source:RefSeq peptide;Acc:NP_001276875]
ENSSSCG00000001846	235.429	-2.00564	0.167246	-8.49451	1.98763e-17	5.09119e-16	WDR93	WD repeat domain 93 [Source:HGNC Symbol;Acc:HGNC:26924]
ENSSSCG00000005452	451.774	-1.99343	0.21255	-6.62653	3.43678e-11	4.98603e-10	C9orf152	chromosome 9 open reading frame 152 [Source:HGNC Symbol;Acc:HGNC:31455]
ENSSSCG00000017258	68.5634	-1.99065	0.330803	-4.24931	2.1443e-05	0.000159293	FAM20A	FAM20A, golgi associated secretory pathway pseudokinase [Source:HGNC Symbol;Acc:HGNC:23015]
ENSSSCG00000006206	595.287	-1.98747	0.209035	-6.70944	1.95368e-11	2.90459e-10	SGK3	serum/glucocorticoid regulated kinase family member 3 [Source:HGNC Symbol;Acc:HGNC:10812]
ENSSSCG00000029776	155.894	-1.9871	0.177854	-7.88364	3.1798e-15	6.50687e-14	FAM219B	protein FAM219B [Source:RefSeq peptide;Acc:NP_001230511]
ENSSSCG00000040811	187.513	-1.98662	0.222367	-6.30337	2.91251e-10	3.84098e-09	ENSSSCG00000040811
ENSSSCG00000012295	25.3953	-1.96211	0.318389	-4.32534	1.52294e-05	0.000115691	MAGIX	MAGI family member, X-linked [Source:HGNC Symbol;Acc:HGNC:30006]
ENSSSCG00000039498	28.7835	-1.96016	0.358624	-3.83464	0.000125749	0.00083664	RBFOX3	RNA binding fox-1 homolog 3 [Source:HGNC Symbol;Acc:HGNC:27097]
ENSSSCG00000035159	45.2218	-1.95807	0.295468	-4.64723	3.36425e-06	2.78455e-05	ENSSSCG00000035159
ENSSSCG00000016784	126.708	-1.95435	0.198821	-6.88753	5.67694e-12	8.94361e-11	ANKH	ANKH inorganic pyrophosphate transport regulator [Source:HGNC Symbol;Acc:HGNC:15492]
ENSSSCG00000032692	25.8579	-1.93945	0.299411	-4.52382	6.0732e-06	4.87431e-05	SPIN3	spindlin family member 3 [Source:HGNC Symbol;Acc:HGNC:27272]
ENSSSCG00000005135	400.587	-1.93428	0.108695	-12.4137	2.20107e-35	1.8355e-33	MTAP	methylthioadenosine phosphorylase [Source:HGNC Symbol;Acc:HGNC:7413]
ENSSSCG00000001078	1938.16	-1.93238	0.172073	-7.8305	4.85915e-15	9.72795e-14	MBOAT1	membrane bound O-acyltransferase domain containing 1 [Source:HGNC Symbol;Acc:HGNC:21579]
ENSSSCG00000025176	49.1418	-1.92539	0.359057	-3.73318	0.00018908	0.00123213	NOTCH3	notch 3 [Source:HGNC Symbol;Acc:HGNC:7883]
ENSSSCG00000006702	57.1477	-1.92442	0.220368	-6.07827	1.21483e-09	1.4921e-08	FMO5	flavin containing monooxygenase 5 [Source:HGNC Symbol;Acc:HGNC:3773]
ENSSSCG00000012532	126.895	-1.9241	0.176666	-7.58005	3.45414e-14	6.51528e-13	TCEAL1	transcription elongation factor A like 1 [Source:HGNC Symbol;Acc:HGNC:11616]
ENSSSCG00000040838	100.915	-1.92073	0.175531	-7.60985	2.74407e-14	5.19359e-13	AGBL2	ATP/GTP binding protein like 2 [Source:HGNC Symbol;Acc:HGNC:26296]
ENSSSCG00000035934	314.365	-1.91892	0.152968	-8.72051	2.7696e-18	7.73744e-17	TXNDC16	thioredoxin domain containing 16 [Source:HGNC Symbol;Acc:HGNC:19965]
ENSSSCG00000037098	30.6026	-1.90967	0.331364	-3.99773	6.39525e-05	0.000444144	C19orf81	chromosome 19 open reading frame 81 [Source:HGNC Symbol;Acc:HGNC:40041]
ENSSSCG00000036494	2706.1	-1.89601	0.079344	-16.5236	2.48055e-61	7.43562e-59	ERG28	probable ergosterol biosynthetic protein 28 precursor [Source:RefSeq peptide;Acc:NP_001161109]
ENSSSCG00000010817	146.287	-1.89544	0.161592	-8.10982	5.06966e-16	1.10684e-14	LYPLAL1	lysophospholipase like 1 [Source:HGNC Symbol;Acc:HGNC:20440]
ENSSSCG00000005277	3400.56	-1.89399	0.179744	-7.28275	3.27077e-13	5.72178e-12	GCNT1	glucosaminyl (N-acetyl) transferase 1, core 2 [Source:HGNC Symbol;Acc:HGNC:4203]
ENSSSCG00000033363	249.372	-1.89258	0.199514	-6.55401	5.60136e-11	7.9545e-10	ENSSSCG00000033363
ENSSSCG00000001727	4433.85	-1.89188	0.0907794	-14.3966	5.43498e-47	7.72813e-45	TNFRSF21	TNF receptor superfamily member 21 [Source:HGNC Symbol;Acc:HGNC:13469]
ENSSSCG00000032949	333.575	-1.89049	0.124506	-10.4856	1.00564e-25	4.68635e-24	ENSSSCG00000032949
ENSSSCG00000010007	64.3133	-1.88731	0.205979	-6.32274	2.56968e-10	3.40914e-09	MTFP1	mitochondrial fission process 1 [Source:HGNC Symbol;Acc:HGNC:26945]
ENSSSCG00000030638	18.9396	-1.88391	0.380336	-3.41525	0.000637233	0.00375335	ENSSSCG00000030638
ENSSSCG00000016009	2462.86	-1.88171	0.0973354	-13.3225	1.71369e-40	2.00069e-38	ITGA4	integrin subunit alpha 4 [Source:HGNC Symbol;Acc:HGNC:6140]
ENSSSCG00000003687	3283.77	-1.88089	0.0943994	-13.7281	6.88846e-43	8.68181e-41	EPB41L3	erythrocyte membrane protein band 4.1 like 3 [Source:HGNC Symbol;Acc:HGNC:3380]
ENSSSCG00000007664	905.599	-1.88039	0.111948	-11.5716	5.73774e-31	3.72148e-29	AGFG2	ArfGAP with FG repeats 2 [Source:HGNC Symbol;Acc:HGNC:5177]
ENSSSCG00000003191	21.9485	-1.87276	0.338024	-3.80979	0.000139087	0.000921515	TSKS	testis specific serine kinase substrate [Source:HGNC Symbol;Acc:HGNC:30719]
ENSSSCG00000029687	601.603	-1.87171	0.146684	-8.77223	1.75165e-18	4.98143e-17	TMEM246	transmembrane protein 246 [Source:HGNC Symbol;Acc:HGNC:28180]
ENSSSCG00000003971	84.3734	-1.86946	0.227796	-5.6388	1.71238e-08	1.83853e-07	SCMH1	Scm polycomb group protein homolog 1 [Source:HGNC Symbol;Acc:HGNC:19003]
ENSSSCG00000033175	337.457	-1.86647	0.264835	-4.83889	1.30566e-06	1.14204e-05	SASH1	SAM and SH3 domain containing 1 [Source:HGNC Symbol;Acc:HGNC:19182]
ENSSSCG00000012254	348.003	-1.86506	0.144693	-8.84695	8.99417e-19	2.63204e-17	GPR82	probable G-protein coupled receptor 82 [Source:RefSeq peptide;Acc:NP_001230635]
ENSSSCG00000007878	756.668	-1.86232	0.121245	-10.5353	5.93946e-26	2.85171e-24	PARN	poly(A)-specific ribonuclease [Source:HGNC Symbol;Acc:HGNC:8609]
ENSSSCG00000009322	398.765	-1.85782	0.144932	-8.78242	1.6e-18	4.56186e-17	SLC46A3	solute carrier family 46 member 3 precursor [Source:RefSeq peptide;Acc:NP_001230400]
ENSSSCG00000024810	1231.91	-1.85504	0.147667	-8.60099	7.90293e-18	2.12746e-16	PRAM1	PML-RARA regulated adaptor molecule 1 [Source:HGNC Symbol;Acc:HGNC:30091]
ENSSSCG00000017749	2050.08	-1.85449	0.112974	-11.2373	2.6732e-29	1.57705e-27	ENSSSCG00000017749
ENSSSCG00000036776	49.0144	-1.85432	0.334893	-3.79035	0.000150438	0.000990802	LRRC75A	leucine rich repeat containing 75A [Source:HGNC Symbol;Acc:HGNC:32403]
ENSSSCG00000012167	26.2778	-1.84416	0.427042	-2.94865	0.00319164	0.0167368	PHEX	phosphate-regulating neutral endopeptidase [Source:RefSeq peptide;Acc:NP_001231523]
ENSSSCG00000007456	680.909	-1.84128	0.194742	-6.45118	1.10984e-10	1.53291e-09	SULF2	sulfatase 2 [Source:HGNC Symbol;Acc:HGNC:20392]
ENSSSCG00000013494	47.0274	-1.83328	0.245668	-5.08133	3.7481e-07	3.52289e-06	MATK	megakaryocyte-associated tyrosine kinase [Source:HGNC Symbol;Acc:HGNC:6906]
ENSSSCG00000020813	1328.27	-1.83327	0.169208	-7.37737	1.61453e-13	2.92116e-12	FAM20C	FAM20C, golgi associated secretory pathway kinase [Source:HGNC Symbol;Acc:HGNC:22140]
ENSSSCG00000017896	5741.28	-1.83253	0.118639	-10.5157	7.31733e-26	3.48311e-24	SCIMP	SLP adaptor and CSK interacting membrane protein [Source:HGNC Symbol;Acc:HGNC:33504]
ENSSSCG00000037015	2431.91	-1.82785	0.112091	-11.0882	1.43086e-28	8.05567e-27	SESN3	sestrin 3 [Source:HGNC Symbol;Acc:HGNC:23060]
ENSSSCG00000021176	2172.14	-1.8236	0.0851447	-14.5474	6.06621e-48	8.97071e-46	LPXN	leupaxin [Source:HGNC Symbol;Acc:HGNC:14061]
ENSSSCG00000000139	26.275	-1.82249	0.363462	-3.40484	0.000662025	0.00389524	IFT27	intraflagellar transport 27 [Source:HGNC Symbol;Acc:HGNC:18626]
ENSSSCG00000017274	776.774	-1.81977	0.169497	-7.28515	3.21313e-13	5.62983e-12	PITPNC1	cytoplasmic phosphatidylinositol transfer protein 1 [Source:RefSeq peptide;Acc:NP_001137194]
ENSSSCG00000004573	269.745	-1.80883	0.188501	-6.49264	8.43429e-11	1.17963e-09	ENSSSCG00000004573
ENSSSCG00000028166	41.996	-1.80849	0.267645	-4.57145	4.84351e-06	3.93837e-05	ENSSSCG00000028166	outer dense fiber protein 4 [Source:RefSeq peptide;Acc:NP_001189390]
ENSSSCG00000031285	37.6864	-1.8079	0.298927	-4.0911	4.2934e-05	0.00030544	ENSSSCG00000031285
ENSSSCG00000016298	1437.82	-1.80395	0.137275	-8.8799	6.69177e-19	1.99512e-17	INPP5D	inositol polyphosphate-5-phosphatase D [Source:HGNC Symbol;Acc:HGNC:6079]
ENSSSCG00000010665	1089.94	-1.80227	0.0955897	-12.7347	3.79484e-37	3.53836e-35	SHTN1	shootin 1 [Source:HGNC Symbol;Acc:HGNC:29319]
ENSSSCG00000004132	553.138	-1.79758	0.14423	-8.40751	4.18797e-17	1.03449e-15	PHACTR2	phosphatase and actin regulator 2 [Source:HGNC Symbol;Acc:HGNC:20956]
ENSSSCG00000036775	1609.7	-1.79633	0.161845	-7.48472	7.16974e-14	1.32533e-12	SLC48A1	solute carrier family 48 member 1 [Source:HGNC Symbol;Acc:HGNC:26035]
ENSSSCG00000004656	75.2191	-1.79571	0.196435	-6.16359	7.11138e-10	8.94243e-09	ENSSSCG00000004656
ENSSSCG00000032326	98.9439	-1.79529	0.217526	-5.56406	2.63565e-08	2.77607e-07	ENSSSCG00000032326
ENSSSCG00000003478	262.417	-1.79218	0.178676	-6.75645	1.41414e-11	2.13392e-10	ENSSSCG00000003478
ENSSSCG00000000223	1695.74	-1.79038	0.128725	-9.36433	7.65376e-21	2.66943e-19	BIN2	bridging integrator 2 [Source:HGNC Symbol;Acc:HGNC:1053]
ENSSSCG00000034360	48.6245	-1.78623	0.327752	-3.66518	0.000247168	0.00157458	CELSR2	cadherin EGF LAG seven-pass G-type receptor 2 [Source:HGNC Symbol;Acc:HGNC:3231]
ENSSSCG00000033422	677.656	-1.78451	0.149491	-8.02423	1.02161e-15	2.16234e-14	ENSSSCG00000033422
ENSSSCG00000027349	351.833	-1.78313	0.152735	-7.84475	4.33827e-15	8.74831e-14	ENSSSCG00000027349
ENSSSCG00000040248	817.781	-1.77797	0.148324	-8.04324	8.74935e-16	1.88425e-14	ENSSSCG00000040248
ENSSSCG00000027312	182.725	-1.7752	0.165278	-7.20141	5.95911e-13	1.0231e-11	PTCH1	patched 1 [Source:HGNC Symbol;Acc:HGNC:9585]
ENSSSCG00000016173	71.4166	-1.77484	0.264582	-4.49718	6.88614e-06	5.46311e-05	ATIC	bifunctional purine biosynthesis protein PURH [Source:RefSeq peptide;Acc:NP_001124208]
ENSSSCG00000003876	165.899	-1.77144	0.127193	-9.32815	1.07738e-20	3.71093e-19	CDKN2C	cyclin dependent kinase inhibitor 2C [Source:HGNC Symbol;Acc:HGNC:1789]
ENSSSCG00000025537	3609.95	-1.76652	0.104528	-11.3038	1.25723e-29	7.61966e-28	PTPN6	protein tyrosine phosphatase, non-receptor type 6 [Source:HGNC Symbol;Acc:HGNC:9658]
ENSSSCG00000034841	2678.45	-1.75817	0.145882	-8.04218	8.82555e-16	1.89698e-14	RGS19	regulator of G protein signaling 19 [Source:HGNC Symbol;Acc:HGNC:13735]
ENSSSCG00000035342	182.29	-1.75697	0.185274	-6.3258	2.51926e-10	3.35428e-09	ENSSSCG00000035342
ENSSSCG00000010138	662.375	-1.75563	0.212039	-5.52099	3.37089e-08	3.50719e-07	ZDHHC8	zinc finger DHHC-type containing 8 [Source:HGNC Symbol;Acc:HGNC:18474]
ENSSSCG00000011470	730.942	-1.74914	0.102837	-11.3207	1.03698e-29	6.35425e-28	ABHD6	abhydrolase domain containing 6 [Source:HGNC Symbol;Acc:HGNC:21398]
ENSSSCG00000017054	1431.45	-1.74909	0.130063	-8.95046	3.5402e-19	1.08465e-17	CYFIP2	cytoplasmic FMR1 interacting protein 2 [Source:HGNC Symbol;Acc:HGNC:13760]
ENSSSCG00000017518	518.957	-1.74861	0.183218	-6.35114	2.13729e-10	2.86634e-09	OSBPL7	oxysterol binding protein like 7 [Source:HGNC Symbol;Acc:HGNC:16387]
ENSSSCG00000023857	111.902	-1.74444	0.18907	-6.13252	8.64998e-10	1.08281e-08	ARHGEF40	Rho guanine nucleotide exchange factor 40 [Source:HGNC Symbol;Acc:HGNC:25516]
ENSSSCG00000032431	64.99	-1.74438	0.29491	-3.93144	8.44387e-05	0.000575252	TMEM52B	transmembrane protein 52B [Source:HGNC Symbol;Acc:HGNC:26438]
ENSSSCG00000035762	473.919	-1.74046	0.139564	-8.27931	1.23894e-16	2.86273e-15	ENSSSCG00000035762
ENSSSCG00000001657	100.064	-1.73683	0.194753	-5.91449	3.32912e-09	3.8785e-08	CUL7	cullin 7 [Source:HGNC Symbol;Acc:HGNC:21024]
ENSSSCG00000040607	1159.29	-1.73637	0.317481	-3.62671	0.000287053	0.00180482	MAF	MAF bZIP transcription factor [Source:HGNC Symbol;Acc:HGNC:6776]
ENSSSCG00000003114	1710.64	-1.73235	0.117764	-9.74307	1.97492e-22	7.60551e-21	DHX34	DExH-box helicase 34 [Source:HGNC Symbol;Acc:HGNC:16719]
ENSSSCG00000035675	4328.13	-1.72374	0.146171	-7.79071	6.66326e-15	1.31968e-13	ENSSSCG00000035675
ENSSSCG00000037309	91.1331	-1.72189	0.183174	-6.20678	5.40805e-10	6.91819e-09	TIGD7	tigger transposable element derived 7 [Source:HGNC Symbol;Acc:HGNC:18331]
ENSSSCG00000010962	479.66	-1.72009	0.140106	-8.10194	5.40888e-16	1.17858e-14	FRMD3	FERM domain containing 3 [Source:HGNC Symbol;Acc:HGNC:24125]
ENSSSCG00000023408	585.834	-1.71913	0.163999	-6.91575	4.65409e-12	7.3952e-11	SAMD4A	sterile alpha motif domain containing 4A [Source:HGNC Symbol;Acc:HGNC:23023]
ENSSSCG00000013604	6571.7	-1.71529	0.149525	-7.55944	4.04797e-14	7.62241e-13	MYO1F	myosin IF [Source:HGNC Symbol;Acc:HGNC:7600]
ENSSSCG00000017985	71.4906	-1.71242	0.280078	-4.02553	5.68477e-05	0.00039654	RNF222	ring finger protein 222 [Source:HGNC Symbol;Acc:HGNC:34517]
ENSSSCG00000034328	38.9429	-1.71174	0.271545	-4.1495	3.33198e-05	0.000240436	SP7	Sp7 transcription factor [Source:HGNC Symbol;Acc:HGNC:17321]
ENSSSCG00000016971	855.647	-1.7116	0.1466	-7.68513	1.52841e-14	2.9584e-13	MCCC2	methylcrotonoyl-CoA carboxylase 2 [Source:HGNC Symbol;Acc:HGNC:6937]
ENSSSCG00000006893	486.966	-1.70778	0.183478	-6.11964	9.37883e-10	1.17009e-08	BCAR3	BCAR3, NSP family adaptor protein [Source:HGNC Symbol;Acc:HGNC:973]
ENSSSCG00000034972	31.5318	-1.70409	0.309639	-3.61432	0.000301142	0.00188592	CNIH3	cornichon family AMPA receptor auxiliary protein 3 [Source:HGNC Symbol;Acc:HGNC:26802]
ENSSSCG00000002752	300.351	-1.70303	0.173847	-6.43131	1.26511e-10	1.7387e-09	ZFHX3	zinc finger homeobox 3 [Source:HGNC Symbol;Acc:HGNC:777]
ENSSSCG00000006274	206.771	-1.70117	0.134048	-8.32695	8.29546e-17	1.97013e-15	PRKDC	protein kinase, DNA-activated, catalytic polypeptide [Source:HGNC Symbol;Acc:HGNC:9413]
ENSSSCG00000038660	556.888	-1.69464	0.0903865	-12.2771	1.20279e-34	9.8089e-33	HAAO	3-hydroxyanthranilate 3,4-dioxygenase [Source:RefSeq peptide;Acc:NP_001231870]
ENSSSCG00000016531	255.662	-1.69333	0.127033	-8.72506	2.66051e-18	7.47031e-17	C7orf49	chromosome 7 open reading frame 49 [Source:HGNC Symbol;Acc:HGNC:22432]
ENSSSCG00000039769	1522.95	-1.69015	0.108112	-10.2226	1.57058e-24	6.72562e-23	SPIRE1	spire type actin nucleation factor 1 [Source:HGNC Symbol;Acc:HGNC:30622]
ENSSSCG00000024109	184.89	-1.68065	0.15209	-7.20423	5.83724e-13	1.00668e-11	BDH1	3-hydroxybutyrate dehydrogenase 1 [Source:HGNC Symbol;Acc:HGNC:1027]
ENSSSCG00000023957	31.0384	-1.67791	0.316801	-3.44995	0.000560698	0.003338	CFAP126	cilia and flagella associated protein 126 [Source:HGNC Symbol;Acc:HGNC:32325]
ENSSSCG00000034883	19.9931	-1.67514	0.334204	-3.26201	0.00110626	0.00628561	AMIGO1	adhesion molecule with Ig like domain 1 [Source:HGNC Symbol;Acc:HGNC:20824]
ENSSSCG00000032903	403.644	-1.67216	0.126075	-8.62338	6.50069e-18	1.76714e-16	ENSSSCG00000032903
ENSSSCG00000002005	129.684	-1.67194	0.171968	-6.3208	2.60212e-10	3.44393e-09	EMC9	ER membrane protein complex subunit 9 [Source:HGNC Symbol;Acc:HGNC:20273]
ENSSSCG00000035895	664.494	-1.67156	0.216076	-5.02876	4.93652e-07	4.54856e-06	JDP2	Jun dimerization protein 2 [Source:HGNC Symbol;Acc:HGNC:17546]
ENSSSCG00000004771	232.468	-1.67046	0.164173	-6.61191	3.7939e-11	5.49322e-10	CHST14	carbohydrate sulfotransferase 14 [Source:HGNC Symbol;Acc:HGNC:24464]
ENSSSCG00000038622	401.589	-1.6678	0.183441	-5.90292	3.57134e-09	4.15197e-08	ENSSSCG00000038622
ENSSSCG00000013883	3327.31	-1.66749	0.103935	-10.4154	2.10885e-25	9.62522e-24	COLGALT1	collagen beta(1-O)galactosyltransferase 1 [Source:HGNC Symbol;Acc:HGNC:26182]
ENSSSCG00000013659	1145.23	-1.66659	0.0968131	-11.1723	5.56997e-29	3.21753e-27	DNMT1	DNA (cytosine-5)-methyltransferase 1 [Source:RefSeq peptide;Acc:NP_001027526]
ENSSSCG00000008833	66.7923	-1.66628	0.264426	-4.08932	4.32647e-05	0.000307596	SGCB	beta-sarcoglycan [Source:RefSeq peptide;Acc:NP_001107759]
ENSSSCG00000015406	31.0688	-1.66389	0.302653	-3.56489	0.000364016	0.00224045	GNAT3	G protein subunit alpha transducin 3 [Source:HGNC Symbol;Acc:HGNC:22800]
ENSSSCG00000011071	134.067	-1.66135	0.179264	-6.00449	1.91934e-09	2.30383e-08	THNSL1	threonine synthase like 1 [Source:HGNC Symbol;Acc:HGNC:26160]
ENSSSCG00000006099	788.751	-1.66057	0.094341	-11.4012	4.12164e-30	2.56815e-28	ESRP1	epithelial splicing regulatory protein 1 [Source:HGNC Symbol;Acc:HGNC:25966]
ENSSSCG00000031715	1116.18	-1.65696	0.151142	-7.09268	1.31538e-12	2.17744e-11	CARD9	caspase recruitment domain family member 9 [Source:HGNC Symbol;Acc:HGNC:16391]
ENSSSCG00000016432	163.235	-1.65657	0.190667	-5.6203	1.90622e-08	2.04072e-07	PRKAG2	protein kinase AMP-activated non-catalytic subunit gamma 2 [Source:HGNC Symbol;Acc:HGNC:9386]
ENSSSCG00000010732	1224.56	-1.65467	0.14637	-7.30826	2.7062e-13	4.76421e-12	FAM53B	family with sequence similarity 53 member B [Source:HGNC Symbol;Acc:HGNC:28968]
ENSSSCG00000002350	329.541	-1.65124	0.156756	-6.80211	1.031e-11	1.57939e-10	ELMSAN1	ELM2 and Myb/SANT domain containing 1 [Source:HGNC Symbol;Acc:HGNC:19853]
ENSSSCG00000000453	302.401	-1.64956	0.128994	-8.25307	1.54378e-16	3.53762e-15	ATP23	ATP23 metallopeptidase and ATP synthase assembly factor homolog [Source:HGNC Symbol;Acc:HGNC:29452]
ENSSSCG00000011561	37.2864	-1.64887	0.285531	-3.72608	0.000194484	0.00126068	PRRT3	proline rich transmembrane protein 3 [Source:HGNC Symbol;Acc:HGNC:26591]
ENSSSCG00000004441	368.724	-1.6468	0.124766	-8.51065	1.72959e-17	4.45078e-16	ENSSSCG00000004441
ENSSSCG00000037241	1341.91	-1.6455	0.327277	-3.24048	0.00119329	0.00676279	RGS2	Regulator of G-protein signaling 2 [Source:UniProtKB/Swiss-Prot;Acc:Q3S853]
ENSSSCG00000010180	808.406	-1.64524	0.116174	-9.12661	7.06767e-20	2.30552e-18	TTC13	tetratricopeptide repeat domain 13 [Source:HGNC Symbol;Acc:HGNC:26204]
ENSSSCG00000017238	1078.1	-1.64308	0.126897	-8.33838	7.53154e-17	1.80027e-15	TTYH2	tweety family member 2 [Source:HGNC Symbol;Acc:HGNC:13877]
ENSSSCG00000013842	957.497	-1.64237	0.14417	-7.33449	2.22572e-13	3.97511e-12	ENSSSCG00000013842
ENSSSCG00000025208	150.609	-1.63544	0.288789	-3.63754	0.000275251	0.00173258	RNF39	RING finger protein 39 [Source:RefSeq peptide;Acc:NP_001121918]
ENSSSCG00000003253	3158.99	-1.63529	0.120496	-8.71672	2.86376e-18	7.94049e-17	ENSSSCG00000003253
ENSSSCG00000026590	525.782	-1.62842	0.151552	-6.88512	5.77402e-12	9.07363e-11	HGH1	HGH1 homolog [Source:HGNC Symbol;Acc:HGNC:24161]
ENSSSCG00000024960	910.42	-1.62824	0.125129	-8.3376	7.58138e-17	1.8044e-15	PDGFC	platelet derived growth factor C [Source:HGNC Symbol;Acc:HGNC:8801]
ENSSSCG00000009007	539.515	-1.62762	0.0923066	-11.2956	1.38007e-29	8.31868e-28	TMEM131L	transmembrane 131 like [Source:HGNC Symbol;Acc:HGNC:29146]
ENSSSCG00000035227	185.809	-1.62729	0.212921	-4.89536	9.81276e-07	8.71363e-06	ESRP2	epithelial splicing regulatory protein 2 [Source:HGNC Symbol;Acc:HGNC:26152]
ENSSSCG00000005743	214.354	-1.6219	0.194813	-5.32273	1.02219e-07	1.01952e-06	VAV2	vav guanine nucleotide exchange factor 2 [Source:HGNC Symbol;Acc:HGNC:12658]
ENSSSCG00000022162	349.294	-1.62127	0.122447	-8.46334	2.59823e-17	6.54931e-16	RAB11FIP5	RAB11 family interacting protein 5 [Source:HGNC Symbol;Acc:HGNC:24845]
ENSSSCG00000039587	118.054	-1.61773	0.208419	-4.95525	7.22367e-07	6.53489e-06	ENSSSCG00000039587
ENSSSCG00000032831	159.283	-1.61554	0.162981	-6.32333	2.55991e-10	3.40024e-09	BRI3BP	BRI3 binding protein [Source:HGNC Symbol;Acc:HGNC:14251]
ENSSSCG00000031129	227.291	-1.61411	0.142466	-7.22382	5.05489e-13	8.73267e-12	SIRT5	NAD-dependent protein deacylase sirtuin-5, mitochondrial [Source:RefSeq peptide;Acc:NP_001098778]
ENSSSCG00000008233	228.927	-1.61304	0.159383	-6.45036	1.11582e-10	1.53925e-09	TMEM150A	transmembrane protein 150A [Source:HGNC Symbol;Acc:HGNC:24677]
ENSSSCG00000032894	52.3244	-1.61276	0.281322	-3.65345	0.000258744	0.00163984	ENSSSCG00000032894
ENSSSCG00000013658	272.101	-1.61253	0.216875	-4.73807	2.15759e-06	1.83793e-05	S1PR2	sphingosine 1-phosphate receptor 2 [Source:RefSeq peptide;Acc:NP_001230783]
ENSSSCG00000039703	448.759	-1.61241	0.181241	-5.66895	1.43677e-08	1.55465e-07	EEPD1	endonuclease/exonuclease/phosphatase family domain containing 1 [Source:HGNC Symbol;Acc:HGNC:22223]
ENSSSCG00000027745	156.649	-1.6124	0.245081	-4.19222	2.76236e-05	0.000201694	ABCG1	ATP binding cassette subfamily G member 1 [Source:HGNC Symbol;Acc:HGNC:73]
ENSSSCG00000010179	1291.94	-1.61103	0.121744	-8.42811	3.51303e-17	8.81516e-16	ARV1	protein ARV1 [Source:RefSeq peptide;Acc:NP_001230222]
ENSSSCG00000032157	18.3107	-1.60974	0.335244	-3.05681	0.00223709	0.0120211	GVQW3	GVQW motif containing 3 [Source:HGNC Symbol;Acc:HGNC:51239]
ENSSSCG00000034501	167.07	-1.60919	0.191723	-5.34225	9.18019e-08	9.23096e-07	RIOX2	ribosomal oxygenase 2 [Source:HGNC Symbol;Acc:HGNC:19441]
ENSSSCG00000010311	505.556	-1.60832	0.101895	-10.0433	9.83505e-24	4.04002e-22	CAMK2G	calcium/calmodulin-dependent protein kinase type II subunit gamma [Source:RefSeq peptide;Acc:NP_999358]
ENSSSCG00000009963	913.368	-1.60818	0.0855871	-11.9553	6.08995e-33	4.24803e-31	TPST2	protein-tyrosine sulfotransferase 2 precursor [Source:RefSeq peptide;Acc:NP_001230419]
ENSSSCG00000025770	1890.06	-1.60428	0.151449	-6.73041	1.69185e-11	2.53572e-10	ST6GAL1	ST6 beta-galactoside alpha-2,6-sialyltransferase 1 [Source:HGNC Symbol;Acc:HGNC:10860]
ENSSSCG00000010600	572.971	-1.60382	0.168008	-6.06436	1.32476e-09	1.61461e-08	CALHM2	calcium homeostasis modulator family member 2 [Source:HGNC Symbol;Acc:HGNC:23493]
ENSSSCG00000008986	2603.47	-1.60016	0.110011	-9.22821	2.75191e-20	9.13816e-19	SEPT11	septin 11 [Source:HGNC Symbol;Acc:HGNC:25589]
ENSSSCG00000012968	711.67	-1.59805	0.103769	-9.76285	1.62525e-22	6.30266e-21	CCDC85B	coiled-coil domain containing 85B [Source:HGNC Symbol;Acc:HGNC:24926]
ENSSSCG00000016085	229.812	-1.59699	0.12298	-8.22922	1.8844e-16	4.26527e-15	ENSSSCG00000016085
ENSSSCG00000007721	2078.39	-1.59462	0.112128	-9.00457	2.16514e-19	6.7644e-18	GTF2I	general transcription factor IIi [Source:HGNC Symbol;Acc:HGNC:4659]
ENSSSCG00000017296	29.9361	-1.59442	0.382879	-2.6365	0.00837651	0.040481	ACE	angiotensin-converting enzyme isoform 1 precursor [Source:RefSeq peptide;Acc:NP_001028187]
ENSSSCG00000021646	635.586	-1.59178	0.150694	-6.68123	2.36944e-11	3.48535e-10	KLF9	Krueppel-like factor 9 [Source:RefSeq peptide;Acc:NP_001011504]
ENSSSCG00000013079	459.622	-1.58876	0.118313	-8.48426	2.17096e-17	5.53519e-16	DAGLA	diacylglycerol lipase alpha [Source:HGNC Symbol;Acc:HGNC:1165]
ENSSSCG00000032445	23.2875	-1.58534	0.361873	-2.76443	0.00570222	0.0283456	ENSSSCG00000032445
ENSSSCG00000040837	117.183	-1.58244	0.166047	-6.00721	1.88743e-09	2.27045e-08	ENSSSCG00000040837
ENSSSCG00000005930	1951.75	-1.58182	0.14743	-6.76155	1.36522e-11	2.0629e-10	SLC45A4	solute carrier family 45 member 4 [Source:HGNC Symbol;Acc:HGNC:29196]
ENSSSCG00000014173	900.422	-1.57898	0.113321	-8.77169	1.75998e-18	4.99232e-17	LNPEP	leucyl-cystinyl aminopeptidase [Source:RefSeq peptide;Acc:NP_001098761]
ENSSSCG00000030432	78.8208	-1.57866	0.229368	-4.33233	1.47538e-05	0.000112386	ENSSSCG00000030432
ENSSSCG00000003148	39.7441	-1.57695	0.316537	-3.13387	0.00172516	0.00950039	DBP	D-box binding PAR bZIP transcription factor [Source:HGNC Symbol;Acc:HGNC:2697]
ENSSSCG00000027550	3018.03	-1.57623	0.0672343	-14.7435	3.38993e-49	5.37111e-47	PLCD1	1-phosphatidylinositol 4,5-bisphosphate phosphodiesterase delta-1 [Source:RefSeq peptide;Acc:NP_001230518]
ENSSSCG00000040188	1366.77	-1.57583	0.0955812	-10.3668	3.51063e-25	1.57002e-23	TNFSF12	tumor necrosis factor ligand superfamily member 12 [Source:RefSeq peptide;Acc:NP_001106161]
ENSSSCG00000015930	120.786	-1.57562	0.260596	-3.8015	0.000143824	0.000949496	DHRS9	dehydrogenase/reductase 9 [Source:HGNC Symbol;Acc:HGNC:16888]
ENSSSCG00000034757	67.8384	-1.57486	0.257937	-3.83775	0.000124166	0.000827599	FGF11	fibroblast growth factor 11 [Source:HGNC Symbol;Acc:HGNC:3667]
ENSSSCG00000003839	260.889	-1.57131	0.256433	-3.84644	0.000119849	0.000800266	ENSSSCG00000003839
ENSSSCG00000031337	429.761	-1.57097	0.125503	-7.85643	3.9523e-15	8.01371e-14	SNX18	sorting nexin 18 [Source:HGNC Symbol;Acc:HGNC:19245]
ENSSSCG00000011782	3220.52	-1.56537	0.121159	-8.0919	5.87432e-16	1.27499e-14	ABCC5	ATP binding cassette subfamily C member 5 [Source:HGNC Symbol;Acc:HGNC:56]
ENSSSCG00000029860	31.5551	-1.56413	0.329409	-2.97249	0.00295391	0.0156009	EPB41L4A	erythrocyte membrane protein band 4.1 like 4A [Source:HGNC Symbol;Acc:HGNC:13278]
ENSSSCG00000016969	20.783	-1.56106	0.36237	-2.69365	0.00706744	0.0345461	ENSSSCG00000016969
ENSSSCG00000015336	608.041	-1.55976	0.161317	-6.04271	1.51545e-09	1.83894e-08	SLC25A13	solute carrier family 25 member 13 [Source:HGNC Symbol;Acc:HGNC:10983]
ENSSSCG00000009638	503.89	-1.55717	0.146627	-6.63049	3.34563e-11	4.86961e-10	RHOBTB2	Rho related BTB domain containing 2 [Source:HGNC Symbol;Acc:HGNC:18756]
ENSSSCG00000036431	3119.98	-1.55705	0.0799104	-12.1647	4.79422e-34	3.66708e-32	VPS13C	vacuolar protein sorting 13 homolog C [Source:HGNC Symbol;Acc:HGNC:23594]
ENSSSCG00000033918	1713.36	-1.55517	0.110881	-8.75005	2.13265e-18	6.03398e-17	ENSSSCG00000033918
ENSSSCG00000004744	1075.07	-1.55387	0.0762086	-12.7138	4.95448e-37	4.57918e-35	TYRO3	TYRO3 protein tyrosine kinase [Source:HGNC Symbol;Acc:HGNC:12446]
ENSSSCG00000032977	332.46	-1.55363	0.188177	-5.14763	2.63794e-07	2.51137e-06	PPP1R3E	protein phosphatase 1 regulatory subunit 3E [Source:HGNC Symbol;Acc:HGNC:14943]
ENSSSCG00000027952	778.903	-1.55343	0.108979	-8.88676	6.29158e-19	1.88923e-17	ADCY5	adenylate cyclase 5 [Source:HGNC Symbol;Acc:HGNC:236]
ENSSSCG00000002392	1773.61	-1.55278	0.313918	-3.08303	0.00204905	0.0111239	IRF2BPL	interferon regulatory factor 2 binding protein like [Source:HGNC Symbol;Acc:HGNC:14282]
ENSSSCG00000012816	141.923	-1.55099	0.159491	-6.05697	1.38714e-09	1.68692e-08	MTCP1	mature T cell proliferation 1 [Source:HGNC Symbol;Acc:HGNC:7423]
ENSSSCG00000040845	1513.7	-1.54894	0.110579	-8.71753	2.84333e-18	7.9036e-17	AGPAT2	1-acyl-sn-glycerol-3-phosphate acyltransferase beta precursor [Source:RefSeq peptide;Acc:NP_001124006]
ENSSSCG00000034059	190.793	-1.54774	0.216439	-4.44827	8.65659e-06	6.79478e-05	ST3GAL3	CMP-N-acetylneuraminate-beta-1,4-galactoside alpha-2,3-sialyltransferase [Source:RefSeq peptide;Acc:NP_998924]
ENSSSCG00000014146	1354.54	-1.5369	0.0812426	-11.7173	1.03962e-31	6.90446e-30	RASA1	RAS p21 protein activator 1 [Source:HGNC Symbol;Acc:HGNC:9871]
ENSSSCG00000029304	3968.39	-1.53676	0.150391	-6.32884	2.47004e-10	3.29269e-09	STEAP3	STEAP3 metalloreductase [Source:HGNC Symbol;Acc:HGNC:24592]
ENSSSCG00000037766	834.263	-1.53594	0.113611	-8.37042	5.74111e-17	1.39637e-15	NR3C2	nuclear receptor subfamily 3 group C member 2 [Source:HGNC Symbol;Acc:HGNC:7979]
ENSSSCG00000023709	3636.82	-1.53583	0.160528	-5.92335	3.15457e-09	3.69065e-08	PTPRJ	protein tyrosine phosphatase, receptor type J [Source:HGNC Symbol;Acc:HGNC:9673]
ENSSSCG00000033788	241.997	-1.53387	0.128946	-7.35897	1.85338e-13	3.32081e-12	OXLD1	oxidoreductase like domain containing 1 [Source:HGNC Symbol;Acc:HGNC:27901]
ENSSSCG00000004472	28.6804	-1.53132	0.297116	-3.18515	0.0014468	0.00810835	IRAK1BP1	interleukin 1 receptor associated kinase 1 binding protein 1 [Source:HGNC Symbol;Acc:HGNC:17368]
ENSSSCG00000008772	3985.54	-1.52951	0.097072	-9.7304	2.23714e-22	8.5559e-21	RELL1	RELT like 1 [Source:HGNC Symbol;Acc:HGNC:27379]
ENSSSCG00000000864	973.606	-1.52651	0.137816	-6.83192	8.37879e-12	1.29608e-10	CHPT1	choline phosphotransferase 1 [Source:HGNC Symbol;Acc:HGNC:17852]
ENSSSCG00000012161	424.273	-1.52576	0.146471	-6.4231	1.33523e-10	1.82602e-09	MAP7D2	MAP7 domain containing 2 [Source:HGNC Symbol;Acc:HGNC:25899]
ENSSSCG00000023861	415.221	-1.5243	0.175732	-5.34529	9.02715e-08	9.08531e-07	PFAS	phosphoribosylformylglycinamidine synthase [Source:HGNC Symbol;Acc:HGNC:8863]
ENSSSCG00000024060	29.5715	-1.52018	0.303368	-3.08278	0.00205076	0.0111277	LIPT2	lipoyl(octanoyl) transferase 2 [Source:HGNC Symbol;Acc:HGNC:37216]
ENSSSCG00000013360	662.105	-1.51991	0.125449	-7.45278	9.13929e-14	1.67544e-12	TMEM86A	transmembrane protein 86A [Source:HGNC Symbol;Acc:HGNC:26890]
ENSSSCG00000017520	33.8232	-1.51855	0.284557	-3.28085	0.00103493	0.00591671	LRRC46	leucine rich repeat containing 46 [Source:HGNC Symbol;Acc:HGNC:25047]
ENSSSCG00000021933	92.3735	-1.51762	0.227349	-4.10232	4.09036e-05	0.000291932	CLEC5A	C-type lectin domain family 5 member A [Source:UniProtKB/Swiss-Prot;Acc:Q9GLF3]
ENSSSCG00000010280	1847.08	-1.51665	0.150727	-6.1813	6.3574e-10	8.04438e-09	VSIR	V-set immunoregulatory receptor [Source:HGNC Symbol;Acc:HGNC:30085]
ENSSSCG00000024149	3078.45	-1.51485	0.196554	-4.73096	2.23457e-06	1.89912e-05	ELOVL5	ELOVL fatty acid elongase 5 [Source:HGNC Symbol;Acc:HGNC:21308]
ENSSSCG00000023478	366.423	-1.51428	0.140019	-6.63709	3.19939e-11	4.67516e-10	SLC46A1	solute carrier family 46, member 1 [Source:RefSeq peptide;Acc:NP_001230312]
ENSSSCG00000020801	911.311	-1.51298	0.158278	-5.8632	4.5404e-09	5.19151e-08	ARX	aristaless related homeobox [Source:HGNC Symbol;Acc:HGNC:18060]
ENSSSCG00000039089	44.9318	-1.51116	0.344941	-2.6851	0.00725071	0.035364	ENSSSCG00000039089
ENSSSCG00000011578	60.6328	-1.50808	0.225961	-4.08532	4.40162e-05	0.000312538	TAMM41	TAM41 mitochondrial translocator assembly and maintenance homolog [Source:HGNC Symbol;Acc:HGNC:25187]
ENSSSCG00000034994	447.224	-1.50734	0.17498	-5.27133	1.35442e-07	1.32937e-06	AKAP1	A-kinase anchor protein 1, mitochondrial [Source:RefSeq peptide;Acc:NP_001191702]
ENSSSCG00000016725	74.0931	-1.50573	0.296255	-3.10804	0.00188334	0.0103151	ENSSSCG00000016725
ENSSSCG00000001560	69.2921	-1.50557	0.227512	-4.0464	5.20105e-05	0.000364402	C6orf222	chromosome 6 open reading frame 222 [Source:HGNC Symbol;Acc:HGNC:33769]
ENSSSCG00000000600	2725.62	-1.50252	0.130444	-7.03408	2.00587e-12	3.26203e-11	EPS8	epidermal growth factor receptor pathway substrate 8 [Source:HGNC Symbol;Acc:HGNC:3420]
ENSSSCG00000039763	393.413	-1.50004	0.10263	-8.91624	4.82407e-19	1.45787e-17	CMBL	carboxymethylenebutenolidase homolog [Source:RefSeq peptide;Acc:NP_001231279]
ENSSSCG00000013900	161.267	-1.49834	0.157226	-5.80932	6.27286e-09	7.05602e-08	ENSSSCG00000013900
ENSSSCG00000012637	60.8793	-1.49764	0.287729	-3.17201	0.00151387	0.00842464	KLHL13	kelch like family member 13 [Source:HGNC Symbol;Acc:HGNC:22931]
ENSSSCG00000015113	780.523	-1.49642	0.116023	-7.85582	3.97164e-15	8.03823e-14	NLRX1	NLR family member X1 [Source:RefSeq peptide;Acc:NP_001191698]
ENSSSCG00000022324	82.3691	-1.49561	0.193061	-4.71689	2.39482e-06	2.02446e-05	PPFIA3	PTPRF interacting protein alpha 3 [Source:HGNC Symbol;Acc:HGNC:9247]
ENSSSCG00000038886	52.7033	-1.49236	0.254501	-3.56539	0.000363312	0.00223736	CAGE1	cancer antigen 1 [Source:HGNC Symbol;Acc:HGNC:21622]
ENSSSCG00000034293	1427	-1.49145	0.216207	-4.19269	2.75664e-05	0.000201409	ARL4C	ADP-ribosylation factor-like protein 4C [Source:RefSeq peptide;Acc:NP_001231244]
ENSSSCG00000035822	389.21	-1.49127	0.122198	-7.41672	1.20054e-13	2.17925e-12	FAM120C	family with sequence similarity 120C [Source:HGNC Symbol;Acc:HGNC:16949]
ENSSSCG00000001850	579.742	-1.49073	0.111135	-8.1502	3.63323e-16	7.97943e-15	ENSSSCG00000001850	arpin [Source:RefSeq peptide;Acc:NP_001231473]
ENSSSCG00000012691	58.2455	-1.49058	0.195424	-4.63409	3.58515e-06	2.95415e-05	ZNF449	zinc finger protein 449 [Source:HGNC Symbol;Acc:HGNC:21039]
ENSSSCG00000037905	1008.48	-1.48877	0.117191	-7.71228	1.2359e-14	2.40902e-13	ITGB5	integrin beta-5 precursor [Source:RefSeq peptide;Acc:NP_001233598]
ENSSSCG00000039575	42.2337	-1.4848	0.277754	-3.23968	0.00119665	0.00677493	PALM	paralemmin-1 [Source:RefSeq peptide;Acc:NP_001033725]
ENSSSCG00000011249	49.3218	-1.48382	0.222846	-4.03352	5.49481e-05	0.000383772	DLEC1	deleted in lung and esophageal cancer 1 [Source:HGNC Symbol;Acc:HGNC:2899]
ENSSSCG00000012693	29.1235	-1.48073	0.296632	-3.01981	0.00252933	0.013474	ENSSSCG00000012693
ENSSSCG00000012982	2990.13	-1.47757	0.139043	-6.41965	1.3659e-10	1.86566e-09	SIPA1	signal-induced proliferation-associated 1 [Source:HGNC Symbol;Acc:HGNC:10885]
ENSSSCG00000012824	375.01	-1.47404	0.139581	-6.36962	1.89496e-10	2.55061e-09	GAB3	GRB2 associated binding protein 3 [Source:HGNC Symbol;Acc:HGNC:17515]
ENSSSCG00000009079	93.8176	-1.47312	0.199548	-4.45083	8.55371e-06	6.71878e-05	INTU	inturned planar cell polarity protein [Source:HGNC Symbol;Acc:HGNC:29239]
ENSSSCG00000007268	153.695	-1.47218	0.139091	-6.37866	1.78645e-10	2.41334e-09	E2F1	E2F transcription factor 1 [Source:HGNC Symbol;Acc:HGNC:3113]
ENSSSCG00000037995	39.9511	-1.4687	0.254008	-3.47916	0.000502981	0.00302034	ENSSSCG00000037995
ENSSSCG00000037224	124.149	-1.46671	0.176538	-4.99464	5.89452e-07	5.38519e-06	DEXI	Dexi homolog [Source:HGNC Symbol;Acc:HGNC:13267]
ENSSSCG00000009717	162.303	-1.46617	0.14968	-5.88725	3.92663e-09	4.53504e-08	CBR4	carbonyl reductase 4 [Source:HGNC Symbol;Acc:HGNC:25891]
ENSSSCG00000034146	36.7425	-1.46382	0.265066	-3.31562	0.000914396	0.00524926	CBX8	chromobox protein homolog 8 [Source:RefSeq peptide;Acc:NP_001231428]
ENSSSCG00000012699	1293.29	-1.46315	0.165581	-5.30366	1.13502e-07	1.12397e-06	ENSSSCG00000012699	four and a half LIM domains protein 1 [Source:RefSeq peptide;Acc:NP_999540]
ENSSSCG00000024818	1063.61	-1.46124	0.080524	-10.8822	1.40072e-27	7.61539e-26	RCAN3	RCAN family member 3 [Source:HGNC Symbol;Acc:HGNC:3042]
ENSSSCG00000034502	1138.67	-1.45288	0.149282	-5.81395	6.10169e-09	6.87742e-08	H6PD	hexose-6-phosphate dehydrogenase/glucose 1-dehydrogenase [Source:HGNC Symbol;Acc:HGNC:4795]
ENSSSCG00000007950	425.062	-1.45034	0.128844	-6.71642	1.8624e-11	2.77633e-10	ADCY9	adenylate cyclase 9 [Source:HGNC Symbol;Acc:HGNC:240]
ENSSSCG00000012822	2708.74	-1.4495	0.112828	-7.66247	1.82395e-14	3.50596e-13	MPP1	membrane palmitoylated protein 1 [Source:HGNC Symbol;Acc:HGNC:7219]
ENSSSCG00000022161	1167.51	-1.44921	0.151809	-5.69296	1.24852e-08	1.36293e-07	ZNF251	zinc finger protein 251 [Source:HGNC Symbol;Acc:HGNC:13045]
ENSSSCG00000006174	61.6216	-1.44795	0.289946	-2.97637	0.00291684	0.0154124	JPH1	junctophilin 1 [Source:HGNC Symbol;Acc:HGNC:14201]
ENSSSCG00000007774	91.2595	-1.44775	0.212735	-4.0557	4.99846e-05	0.000350873	CTF1	cardiotrophin 1 [Source:HGNC Symbol;Acc:HGNC:2499]
ENSSSCG00000024549	84.2298	-1.44759	0.202183	-4.26655	1.98515e-05	0.000148465	LYL1	LYL1, basic helix-loop-helix family member [Source:HGNC Symbol;Acc:HGNC:6734]
ENSSSCG00000016301	329.551	-1.44726	0.170151	-5.06784	4.02348e-07	3.7626e-06	SAG	S-arrestin [Source:RefSeq peptide;Acc:NP_999244]
ENSSSCG00000026248	357.838	-1.44652	0.103743	-8.30478	1.00001e-16	2.33497e-15	PAQR4	progestin and adipoQ receptor family member 4 [Source:HGNC Symbol;Acc:HGNC:26386]
ENSSSCG00000013023	68.9798	-1.4459	0.196923	-4.37197	1.23128e-05	9.45062e-05	RASGRP2	RAS guanyl-releasing protein 2 [Source:RefSeq peptide;Acc:NP_001231087]
ENSSSCG00000001596	697.942	-1.44502	0.136997	-6.27793	3.43119e-10	4.48765e-09	ENSSSCG00000001596
ENSSSCG00000003573	213.94	-1.44227	0.155241	-5.52241	3.34373e-08	3.48219e-07	MAP3K6	mitogen-activated protein kinase kinase kinase 6 [Source:HGNC Symbol;Acc:HGNC:6858]
ENSSSCG00000017783	994.007	-1.44148	0.102726	-8.33792	7.56072e-17	1.80335e-15	ENSSSCG00000017783
ENSSSCG00000006398	667.619	-1.44136	0.133892	-6.39617	1.59327e-10	2.17088e-09	SLAMF8	SLAM family member 8 [Source:HGNC Symbol;Acc:HGNC:21391]
ENSSSCG00000010774	648.974	-1.43856	0.144236	-5.9181	3.25681e-09	3.80224e-08	ENSSSCG00000010774
ENSSSCG00000033178	235.533	-1.43696	0.136024	-6.26354	3.76339e-10	4.90479e-09	ENSSSCG00000033178	HAUS augmin-like complex subunit 4 [Source:RefSeq peptide;Acc:NP_001231085]
ENSSSCG00000025647	577.005	-1.43315	0.13613	-6.23069	4.64394e-10	5.98266e-09	SLC35C1	GDP-fucose transporter 1 [Source:RefSeq peptide;Acc:NP_001231404]
ENSSSCG00000004510	256.87	-1.43311	0.1441	-5.88585	3.96004e-09	4.56557e-08	ACAA2	3-ketoacyl-CoA thiolase, mitochondrial [Source:RefSeq peptide;Acc:NP_001161110]
ENSSSCG00000033123	905.507	-1.4268	0.107507	-7.83051	4.85905e-15	9.72795e-14	TMEM97	transmembrane protein 97 [Source:HGNC Symbol;Acc:HGNC:28106]
ENSSSCG00000013012	116.477	-1.42172	0.151358	-5.52834	3.2328e-08	3.37936e-07	SNX15	sorting nexin 15 [Source:HGNC Symbol;Acc:HGNC:14978]
ENSSSCG00000037557	136.73	-1.42104	0.141215	-5.92061	3.20757e-09	3.7487e-08	DRC3	dynein regulatory complex subunit 3 [Source:HGNC Symbol;Acc:HGNC:25384]
ENSSSCG00000017743	2304.34	-1.41722	0.0813462	-10.2311	1.43862e-24	6.18438e-23	CRLF3	cytokine receptor-like factor 3 [Source:RefSeq peptide;Acc:NP_001231258]
ENSSSCG00000001887	1080.23	-1.41498	0.0867613	-9.56665	1.10423e-21	4.04193e-20	SCAMP5	secretory carrier membrane protein 5 [Source:HGNC Symbol;Acc:HGNC:30386]
ENSSSCG00000001800	312.193	-1.41324	0.140919	-5.87767	4.16091e-09	4.78225e-08	TM6SF1	transmembrane 6 superfamily member 1 [Source:HGNC Symbol;Acc:HGNC:11860]
ENSSSCG00000021798	239.756	-1.41323	0.168955	-4.9023	9.47227e-07	8.43831e-06	LZTS2	leucine zipper tumor suppressor 2 [Source:HGNC Symbol;Acc:HGNC:29381]
ENSSSCG00000025049	6510.88	-1.40973	0.0784113	-10.5185	7.10076e-26	3.39459e-24	CYBRD1	cytochrome b reductase 1 [Source:RefSeq peptide;Acc:NP_001121924]
ENSSSCG00000017954	36.8701	-1.40752	0.26746	-3.07546	0.00210181	0.0113547	SOX15	SRY-box 15 [Source:HGNC Symbol;Acc:HGNC:11196]
ENSSSCG00000035284	1577.54	-1.40378	0.174437	-4.69405	2.67851e-06	2.24716e-05	BMF	Bcl2 modifying factor [Source:HGNC Symbol;Acc:HGNC:24132]
ENSSSCG00000008039	152.348	-1.40225	0.143851	-5.68147	1.33544e-08	1.44925e-07	NTHL1	nth like DNA glycosylase 1 [Source:HGNC Symbol;Acc:HGNC:8028]
ENSSSCG00000017230	735.641	-1.40053	0.0962854	-8.47032	2.44709e-17	6.1824e-16	TMEM104	transmembrane protein 104 [Source:HGNC Symbol;Acc:HGNC:25984]
ENSSSCG00000033009	1544.2	-1.39943	0.110492	-7.37122	1.69074e-13	3.03922e-12	GCNT2	glucosaminyl (N-acetyl) transferase 2, I-branching enzyme (I blood group) [Source:HGNC Symbol;Acc:HGNC:4204]
ENSSSCG00000034624	3669.63	-1.39441	0.107279	-7.54526	4.51378e-14	8.45647e-13	TMEM50B	transmembrane protein 50B [Source:HGNC Symbol;Acc:HGNC:1280]
ENSSSCG00000012166	4372.51	-1.39304	0.0747563	-10.8094	3.10611e-27	1.6327e-25	ENSSSCG00000012166
ENSSSCG00000000258	40.9815	-1.3917	0.289452	-2.78711	0.00531809	0.0266289	RARG	retinoic acid receptor gamma [Source:HGNC Symbol;Acc:HGNC:9866]
ENSSSCG00000009231	667.09	-1.39013	0.162249	-4.96251	6.95883e-07	6.30044e-06	CDS1	phosphatidate cytidylyltransferase 1 [Source:RefSeq peptide;Acc:NP_001037999]
ENSSSCG00000000958	382.716	-1.39012	0.129851	-6.20062	5.62399e-10	7.16962e-09	DYRK2	dual specificity tyrosine phosphorylation regulated kinase 2 [Source:HGNC Symbol;Acc:HGNC:3093]
ENSSSCG00000007098	473.632	-1.38987	0.0960357	-8.38139	5.23078e-17	1.27786e-15	ENSSSCG00000007098
ENSSSCG00000028978	585.454	-1.38924	0.156308	-5.14551	2.668e-07	2.5378e-06	CAD	carbamoyl-phosphate synthetase 2, aspartate transcarbamylase, and dihydroorotase [Source:HGNC Symbol;Acc:HGNC:1424]
ENSSSCG00000002520	174.702	-1.38739	0.1681	-4.77351	1.8104e-06	1.55773e-05	SLC25A29	solute carrier family 25 member 29 [Source:HGNC Symbol;Acc:HGNC:20116]
ENSSSCG00000024162	222.081	-1.38739	0.146519	-5.47659	4.33598e-08	4.47352e-07	IMPA2	inositol monophosphatase 2 [Source:HGNC Symbol;Acc:HGNC:6051]
ENSSSCG00000014838	181.922	-1.38613	0.147232	-5.44153	5.28255e-08	5.42488e-07	PGM2L1	phosphoglucomutase 2 like 1 [Source:HGNC Symbol;Acc:HGNC:20898]
ENSSSCG00000039797	52.1139	-1.38457	0.306076	-2.61245	0.00898967	0.0431248	APCDD1	APC down-regulated 1 [Source:HGNC Symbol;Acc:HGNC:15718]
ENSSSCG00000001882	194.434	-1.38395	0.113574	-7.03497	1.99303e-12	3.24591e-11	NEIL1	nei like DNA glycosylase 1 [Source:HGNC Symbol;Acc:HGNC:18448]
ENSSSCG00000005982	264.215	-1.38003	0.176345	-4.5086	6.52558e-06	5.2031e-05	ENSSSCG00000005982
ENSSSCG00000012746	2259.68	-1.37346	0.0948048	-8.31702	9.02012e-17	2.12404e-15	ENSSSCG00000012746
ENSSSCG00000017337	47.1939	-1.3719	0.29202	-2.69479	0.00704329	0.0344584	ACBD4	acyl-CoA binding domain containing 4 [Source:HGNC Symbol;Acc:HGNC:23337]
ENSSSCG00000001820	125.124	-1.37062	0.17268	-4.54982	5.36922e-06	4.34038e-05	HDDC3	guanosine-3',5'-bis(diphosphate) 3'-pyrophosphohydrolase MESH1 [Source:RefSeq peptide;Acc:NP_001230338]
ENSSSCG00000031764	157.494	-1.36835	0.158267	-4.94979	7.42942e-07	6.71007e-06	ENSSSCG00000031764
ENSSSCG00000025821	1150.59	-1.36297	0.111611	-6.97076	3.15234e-12	5.07439e-11	C2CD2	C2 calcium dependent domain containing 2 [Source:HGNC Symbol;Acc:HGNC:1266]
ENSSSCG00000038429	2735.62	-1.36294	0.0783479	-9.92981	3.08853e-23	1.23219e-21	ENSSSCG00000038429
ENSSSCG00000005110	1248.61	-1.36165	0.10688	-7.26693	3.67753e-13	6.39303e-12	SYNE2	spectrin repeat containing nuclear envelope protein 2 [Source:HGNC Symbol;Acc:HGNC:17084]
ENSSSCG00000032782	3794.66	-1.36151	0.0985467	-7.88	3.27385e-15	6.68697e-14	PNPO	pyridoxamine 5'-phosphate oxidase [Source:HGNC Symbol;Acc:HGNC:30260]
ENSSSCG00000011848	8144.29	-1.36102	0.125461	-6.1857	6.18281e-10	7.83698e-09	TFRC	Transferrin receptor protein 1 [Source:UniProtKB/Swiss-Prot;Acc:Q8HZV3]
ENSSSCG00000005457	307.696	-1.3598	0.23213	-3.33797	0.000843933	0.00487249	ENSSSCG00000005457	lysophosphatidic acid receptor 1 [Source:RefSeq peptide;Acc:NP_001231286]
ENSSSCG00000032043	1268.05	-1.35805	0.145426	-5.31602	1.06059e-07	1.05592e-06	SLC35D1	solute carrier family 35 member D1 [Source:HGNC Symbol;Acc:HGNC:20800]
ENSSSCG00000035067	35.2601	-1.35767	0.270629	-2.85522	0.00430073	0.0219409	ENSSSCG00000035067
ENSSSCG00000002015	490.591	-1.35643	0.0848258	-9.09468	9.48639e-20	3.04967e-18	AP1G2	adaptor related protein complex 1 gamma 2 subunit [Source:HGNC Symbol;Acc:HGNC:556]
ENSSSCG00000036747	1752.88	-1.35489	0.111746	-6.88995	5.58139e-12	8.82576e-11	WAS	Wiskott-Aldrich syndrome [Source:HGNC Symbol;Acc:HGNC:12731]
ENSSSCG00000021255	542.941	-1.35485	0.10106	-7.61806	2.57509e-14	4.88211e-13	ADA	adenosine deaminase [Source:HGNC Symbol;Acc:HGNC:186]
ENSSSCG00000008874	225.76	-1.35455	0.175418	-4.38715	1.14844e-05	8.87621e-05	TMEM144	transmembrane protein 144 [Source:HGNC Symbol;Acc:HGNC:25633]
ENSSSCG00000010259	2102.48	-1.35434	0.137578	-5.5923	2.2408e-08	2.38739e-07	TYSND1	trypsin domain containing 1 [Source:HGNC Symbol;Acc:HGNC:28531]
ENSSSCG00000040334	97.3519	-1.35376	0.188311	-4.08258	4.45387e-05	0.00031544	CBX6	chromobox 6 [Source:HGNC Symbol;Acc:HGNC:1556]
ENSSSCG00000013243	123.518	-1.35244	0.15772	-4.86608	1.13833e-06	1.0028e-05	DDB2	damage specific DNA binding protein 2 [Source:HGNC Symbol;Acc:HGNC:2718]
ENSSSCG00000009148	65.2278	-1.35237	0.235704	-3.25582	0.00113066	0.0064144	LEF1	lymphoid enhancer-binding factor 1 [Source:RefSeq peptide;Acc:NP_001123439]
ENSSSCG00000031594	244.259	-1.35034	0.115503	-6.62643	3.4391e-11	4.98603e-10	ENSSSCG00000031594
ENSSSCG00000013787	653.336	-1.35027	0.0965384	-7.9275	2.23604e-15	4.60964e-14	ADGRE3	adhesion G protein-coupled receptor E3 [Source:HGNC Symbol;Acc:HGNC:23647]
ENSSSCG00000004917	283.363	-1.34909	0.161977	-4.71749	2.38772e-06	2.02e-05	MALT1	MALT1 paracaspase [Source:HGNC Symbol;Acc:HGNC:6819]
ENSSSCG00000028623	171.155	-1.34879	0.183032	-4.17321	3.00342e-05	0.000217718	RARRES1	retinoic acid receptor responder 1 [Source:HGNC Symbol;Acc:HGNC:9867]
ENSSSCG00000028572	179.368	-1.34742	0.121315	-6.28497	3.27917e-10	4.29389e-09	PER3	period circadian regulator 3 [Source:HGNC Symbol;Acc:HGNC:8847]
ENSSSCG00000016210	245.98	-1.34317	0.149168	-5.08291	3.71705e-07	3.49667e-06	ABCB6	ATP binding cassette subfamily B member 6 (Langereis blood group) [Source:HGNC Symbol;Acc:HGNC:47]
ENSSSCG00000015802	985.465	-1.34311	0.0815363	-9.2983	1.42703e-20	4.88494e-19	FAM149A	family with sequence similarity 149 member A [Source:HGNC Symbol;Acc:HGNC:24527]
ENSSSCG00000039348	582.838	-1.34174	0.172534	-4.38629	1.15303e-05	8.90544e-05	H1F0	H1 histone family member 0 [Source:HGNC Symbol;Acc:HGNC:4714]
ENSSSCG00000005375	243.355	-1.34135	0.153112	-4.94011	7.80767e-07	7.03451e-06	CORO2A	coronin 2A [Source:HGNC Symbol;Acc:HGNC:2255]
ENSSSCG00000025067	103.288	-1.34119	0.183064	-4.13095	3.61271e-05	0.000259175	ENSSSCG00000025067
ENSSSCG00000022128	247.728	-1.34032	0.288401	-2.61913	0.00881553	0.0424178	MXI1	MAX interactor 1, dimerization protein [Source:HGNC Symbol;Acc:HGNC:7534]
ENSSSCG00000000530	2145.3	-1.34023	0.0918366	-8.22407	1.96713e-16	4.44348e-15	FGD4	FYVE, RhoGEF and PH domain containing 4 [Source:HGNC Symbol;Acc:HGNC:19125]
ENSSSCG00000012141	150.102	-1.33969	0.151121	-4.99424	5.90683e-07	5.39199e-06	CA5B	carbonic anhydrase 5B [Source:HGNC Symbol;Acc:HGNC:1378]
ENSSSCG00000027169	104.85	-1.33943	0.18485	-4.0815	4.47452e-05	0.0003167	ENOSF1	mitochondrial enolase superfamily member 1 [Source:RefSeq peptide;Acc:NP_001230546]
ENSSSCG00000002235	98.2739	-1.33846	0.183954	-4.09611	4.20147e-05	0.000299476	LPCAT4	lysophospholipid acyltransferase LPCAT4 [Source:RefSeq peptide;Acc:NP_001139339]
ENSSSCG00000006955	727.258	-1.33738	0.172202	-4.36938	1.24599e-05	9.55033e-05	GSDMD	gasdermin D [Source:HGNC Symbol;Acc:HGNC:25697]
ENSSSCG00000011755	558.95	-1.33738	0.113242	-6.64428	3.04694e-11	4.45825e-10	NCEH1	neutral cholesterol ester hydrolase 1 [Source:RefSeq peptide;Acc:NP_001230413]
ENSSSCG00000003578	6065.22	-1.33625	0.0831287	-9.03766	1.60054e-19	5.07189e-18	FGR	FGR proto-oncogene, Src family tyrosine kinase [Source:HGNC Symbol;Acc:HGNC:3697]
ENSSSCG00000010797	257.639	-1.33522	0.158408	-4.73625	2.17712e-06	1.85314e-05	EARS2	glutamyl-tRNA synthetase 2, mitochondrial [Source:HGNC Symbol;Acc:HGNC:29419]
ENSSSCG00000013879	739.677	-1.33477	0.136835	-5.47963	4.2621e-08	4.4055e-07	SLC27A1	long-chain fatty acid transport protein 1 precursor [Source:RefSeq peptide;Acc:NP_001077400]
ENSSSCG00000012631	2120.29	-1.33415	0.097397	-7.6921	1.44743e-14	2.81147e-13	LONRF3	LON peptidase N-terminal domain and ring finger 3 [Source:HGNC Symbol;Acc:HGNC:21152]
ENSSSCG00000010589	32.3274	-1.33163	0.286912	-2.60242	0.00925682	0.0442532	SFXN2	sideroflexin 2 [Source:HGNC Symbol;Acc:HGNC:16086]
ENSSSCG00000001847	52.1435	-1.33037	0.26547	-2.80786	0.00498712	0.0250395	MESP1	mesoderm posterior bHLH transcription factor 1 [Source:HGNC Symbol;Acc:HGNC:29658]
ENSSSCG00000040203	331.324	-1.33009	0.144471	-5.15762	2.50108e-07	2.38722e-06	ENSSSCG00000040203
ENSSSCG00000011226	4039.98	-1.32995	0.101993	-7.30428	2.78749e-13	4.89953e-12	TGFBR2	transforming growth factor beta receptor 2 [Source:HGNC Symbol;Acc:HGNC:11773]
ENSSSCG00000037645	7641.67	-1.32905	0.136838	-5.43774	5.39593e-08	5.53619e-07	COTL1	coactosin like F-actin binding protein 1 [Source:HGNC Symbol;Acc:HGNC:18304]
ENSSSCG00000025210	109.055	-1.32805	0.147264	-5.04595	4.51283e-07	4.19194e-06	ATG10	autophagy related 10 [Source:HGNC Symbol;Acc:HGNC:20315]
ENSSSCG00000035666	1555.76	-1.32779	0.0832216	-8.92594	4.41943e-19	1.33923e-17	ENSSSCG00000035666
ENSSSCG00000010683	2486.59	-1.32752	0.131324	-5.65437	1.56418e-08	1.68482e-07	GRK5	G protein-coupled receptor kinase 5 [Source:HGNC Symbol;Acc:HGNC:4544]
ENSSSCG00000006560	46.991	-1.3273	0.2339	-3.17372	0.00150496	0.0083835	CREB3L4	cyclic AMP-responsive element-binding protein 3-like protein 4 [Source:RefSeq peptide;Acc:NP_001116574]
ENSSSCG00000009432	4407.48	-1.32703	0.167745	-4.42379	9.69838e-06	7.56965e-05	DGKD	diacylglycerol kinase delta [Source:HGNC Symbol;Acc:HGNC:2851]
ENSSSCG00000024296	167.875	-1.32548	0.173217	-4.27507	1.91074e-05	0.000143094	NKIRAS1	NFKB inhibitor interacting Ras like 1 [Source:HGNC Symbol;Acc:HGNC:17899]
ENSSSCG00000002654	478.867	-1.32502	0.138962	-5.32562	1.0061e-07	1.00568e-06	ENSSSCG00000002654
ENSSSCG00000036973	521.646	-1.32377	0.104175	-7.09197	1.32213e-12	2.18535e-11	RAC3	Rac family small GTPase 3 [Source:HGNC Symbol;Acc:HGNC:9803]
ENSSSCG00000010791	821.208	-1.32373	0.162034	-4.55932	5.13187e-06	4.15457e-05	FUOM	fucose mutarotase [Source:HGNC Symbol;Acc:HGNC:24733]
ENSSSCG00000012916	4277.17	-1.32339	0.0676893	-10.9091	1.04228e-27	5.72272e-26	ENSSSCG00000012916
ENSSSCG00000028406	143.685	-1.32122	0.142335	-5.17275	2.30673e-07	2.21506e-06	FOCAD	focadhesin [Source:HGNC Symbol;Acc:HGNC:23377]
ENSSSCG00000040449	4961.88	-1.32011	0.103529	-7.1009	1.23946e-12	2.05484e-11	ABHD12	abhydrolase domain containing 12 [Source:HGNC Symbol;Acc:HGNC:15868]
ENSSSCG00000009373	53.9473	-1.31992	0.250852	-2.92987	0.00339108	0.0177074	SLC25A15	mitochondrial ornithine transporter 1 [Source:RefSeq peptide;Acc:NP_001230839]
ENSSSCG00000035027	105.627	-1.31707	0.20258	-3.61394	0.000301576	0.00188707	ZDHHC14	zinc finger DHHC-type containing 14 [Source:HGNC Symbol;Acc:HGNC:20341]
ENSSSCG00000014063	224.297	-1.31267	0.177674	-4.09576	4.20784e-05	0.000299738	SFXN1	Sideroflexin-1 [Source:UniProtKB/Swiss-Prot;Acc:A5A761]
ENSSSCG00000010381	448.651	-1.3085	0.166368	-4.34903	1.36741e-05	0.000104593	ARHGAP22	Rho GTPase activating protein 22 [Source:HGNC Symbol;Acc:HGNC:30320]
ENSSSCG00000024621	621.536	-1.30774	0.0835529	-8.65056	5.12471e-18	1.39996e-16	KAT2B	lysine acetyltransferase 2B [Source:HGNC Symbol;Acc:HGNC:8638]
ENSSSCG00000024495	3084.6	-1.30556	0.0745892	-9.66084	4.42202e-22	1.65691e-20	ENSSSCG00000024495
ENSSSCG00000006468	2930.47	-1.30538	0.112931	-6.37926	1.7794e-10	2.40675e-09	HDGF	heparin binding growth factor [Source:HGNC Symbol;Acc:HGNC:4856]
ENSSSCG00000004193	18207.6	-1.30437	0.0981938	-7.32636	2.36487e-13	4.21685e-12	ENPP1	ectonucleotide pyrophosphatase/phosphodiesterase 1 [Source:HGNC Symbol;Acc:HGNC:3356]
ENSSSCG00000008293	213.206	-1.30398	0.127989	-5.6178	1.9341e-08	2.06857e-07	DGUOK	deoxyguanosine kinase [Source:HGNC Symbol;Acc:HGNC:2858]
ENSSSCG00000029662	7596.54	-1.30301	0.106935	-6.71478	1.88346e-11	2.80395e-10	RASSF4	ras association domain-containing protein 4 [Source:RefSeq peptide;Acc:NP_001230266]
ENSSSCG00000026989	353.496	-1.3029	0.122235	-5.87346	4.26793e-09	4.90017e-08	RAD51D	RAD51 paralog D [Source:HGNC Symbol;Acc:HGNC:9823]
ENSSSCG00000012652	2100.51	-1.30182	0.0913962	-7.8434	4.38514e-15	8.82679e-14	SASH3	SAM and SH3 domain containing 3 [Source:HGNC Symbol;Acc:HGNC:15975]
ENSSSCG00000014257	306.22	-1.3006	0.111938	-6.39314	1.6251e-10	2.20612e-09	SLC27A6	solute carrier family 27 member 6 [Source:HGNC Symbol;Acc:HGNC:11000]
ENSSSCG00000015293	76.4782	-1.30017	0.218129	-3.27884	0.00104236	0.0059561	ENSSSCG00000015293
ENSSSCG00000010584	156.227	-1.2997	0.144481	-4.94691	7.53992e-07	6.80433e-06	MFSD13A	major facilitator superfamily domain containing 13A [Source:HGNC Symbol;Acc:HGNC:26196]
ENSSSCG00000033146	18254	-1.29815	0.0950833	-7.50063	6.35097e-14	1.1779e-12	CD163	scavenger receptor cysteine-rich type 1 protein M130 precursor [Source:RefSeq peptide;Acc:NP_999141]
ENSSSCG00000004506	1051.38	-1.29722	0.184143	-3.86796	0.000109752	0.000737283	CTIF	cap binding complex dependent translation initiation factor [Source:HGNC Symbol;Acc:HGNC:23925]
ENSSSCG00000001651	1472.78	-1.29721	0.0916171	-7.77422	7.59166e-15	1.50088e-13	CNPY3	Protein canopy homolog 3 [Source:UniProtKB/Swiss-Prot;Acc:A5GFQ5]
ENSSSCG00000017290	1090.49	-1.29605	0.0870617	-8.16763	3.14518e-16	6.94884e-15	STRADA	STE20-related kinase adaptor alpha [Source:HGNC Symbol;Acc:HGNC:30172]
ENSSSCG00000027665	1349.16	-1.29594	0.119347	-5.95721	2.56574e-09	3.04024e-08	ENSSSCG00000027665
ENSSSCG00000034835	1927.33	-1.29577	0.123013	-5.77833	7.54452e-09	8.40967e-08	SLC7A6	solute carrier family 7 member 6 [Source:HGNC Symbol;Acc:HGNC:11064]
ENSSSCG00000009360	447.225	-1.29306	0.0900555	-7.86285	3.75488e-15	7.62737e-14	ALG5	dolichyl-phosphate beta-glucosyltransferase [Source:RefSeq peptide;Acc:NP_001231249]
ENSSSCG00000008635	510.029	-1.29304	0.142194	-4.97963	6.3707e-07	5.78685e-06	NOL10	nucleolar protein 10 [Source:HGNC Symbol;Acc:HGNC:25862]
ENSSSCG00000011102	6206.28	-1.29271	0.148169	-4.77659	1.78291e-06	1.53646e-05	NRP1	neuropilin 1 [Source:HGNC Symbol;Acc:HGNC:8004]
ENSSSCG00000032721	763.451	-1.29187	0.123618	-5.71848	1.07479e-08	1.17791e-07	TRAF3IP3	TRAF3 interacting protein 3 [Source:HGNC Symbol;Acc:HGNC:30766]
ENSSSCG00000012685	569.538	-1.29176	0.0991432	-7.12909	1.01032e-12	1.69011e-11	FAM122B	family with sequence similarity 122B [Source:HGNC Symbol;Acc:HGNC:30490]
ENSSSCG00000007944	1040.61	-1.29126	0.111453	-6.33717	2.34027e-10	3.12722e-09	ENSSSCG00000007944
ENSSSCG00000004408	1455.73	-1.28957	0.11602	-6.07316	1.25417e-09	1.53702e-08	SMPD2	sphingomyelin phosphodiesterase 2 [Source:HGNC Symbol;Acc:HGNC:11121]
ENSSSCG00000035854	248.629	-1.28831	0.133939	-5.25123	1.51088e-07	1.47771e-06	RAB11FIP3	RAB11 family interacting protein 3 [Source:HGNC Symbol;Acc:HGNC:17224]
ENSSSCG00000029494	258.456	-1.28496	0.11339	-6.17331	6.6873e-10	8.42828e-09	RBBP9	RB binding protein 9, serine hydrolase [Source:HGNC Symbol;Acc:HGNC:9892]
ENSSSCG00000003719	167.752	-1.28264	0.152044	-4.58868	4.4605e-06	3.64028e-05	ENSSSCG00000003719	BTB/POZ domain-containing protein KCTD1 [Source:RefSeq peptide;Acc:NP_001231900]
ENSSSCG00000020926	2682.73	-1.28213	0.0869435	-8.01857	1.06982e-15	2.26008e-14	SDHB	succinate dehydrogenase [Source:RefSeq peptide;Acc:NP_001098423]
ENSSSCG00000022655	575.741	-1.28203	0.113022	-6.16749	6.93818e-10	8.73455e-09	PTGES2	prostaglandin E synthase 2 [Source:HGNC Symbol;Acc:HGNC:17822]
ENSSSCG00000002650	430.537	-1.28081	0.12991	-5.35636	8.49165e-08	8.56969e-07	APRT	adenine phosphoribosyltransferase [Source:HGNC Symbol;Acc:HGNC:626]
ENSSSCG00000008169	247.784	-1.28078	0.128357	-5.42095	5.92848e-08	6.06016e-07	TBC1D8	TBC1 domain family member 8 [Source:HGNC Symbol;Acc:HGNC:17791]
ENSSSCG00000002546	93.0706	-1.27964	0.180591	-3.84666	0.000119737	0.000800002	XRCC3	X-ray repair cross complementing 3 [Source:HGNC Symbol;Acc:HGNC:12830]
ENSSSCG00000038902	93.9368	-1.27893	0.225565	-3.07659	0.00209386	0.0113172	KCNK6	potassium two pore domain channel subfamily K member 6 [Source:HGNC Symbol;Acc:HGNC:6281]
ENSSSCG00000024377	468.362	-1.27891	0.132532	-5.23611	1.63998e-07	1.59973e-06	RPS6KA5	ribosomal protein S6 kinase A5 [Source:HGNC Symbol;Acc:HGNC:10434]
ENSSSCG00000005951	79.7752	-1.27635	0.231798	-2.98273	0.00285693	0.0151103	TMEM71	transmembrane protein 71 [Source:HGNC Symbol;Acc:HGNC:26572]
ENSSSCG00000038053	543.473	-1.27606	0.141003	-4.90126	9.52245e-07	8.4762e-06	TK2	thymidine kinase 2, mitochondrial [Source:HGNC Symbol;Acc:HGNC:11831]
ENSSSCG00000038313	129.498	-1.2735	0.16219	-4.24523	2.18372e-05	0.000162113	ZNF219	zinc finger protein 219 [Source:HGNC Symbol;Acc:HGNC:13011]
ENSSSCG00000009889	3294.51	-1.27301	0.107766	-6.38466	1.71779e-10	2.3291e-09	ALDH2	Aldehyde dehydrogenase, mitochondrial [Source:UniProtKB/Swiss-Prot;Acc:Q2XQV4]
ENSSSCG00000011346	172.456	-1.27208	0.181858	-3.7783	0.000157901	0.00103872	PLXNB1	plexin B1 [Source:HGNC Symbol;Acc:HGNC:9103]
ENSSSCG00000017919	188.71	-1.27198	0.13743	-4.99905	5.76137e-07	5.28093e-06	MED11	mediator of RNA polymerase II transcription subunit 11 [Source:RefSeq peptide;Acc:NP_001231752]
ENSSSCG00000017769	108.356	-1.26731	0.203357	-3.35544	0.0007924	0.00460613	RAB34	Ras-related protein Rab-34 [Source:UniProtKB/Swiss-Prot;Acc:Q06AU4]
ENSSSCG00000017810	79.3887	-1.26584	0.179051	-3.8027	0.000143126	0.000945451	FAM57A	family with sequence similarity 57 member A [Source:HGNC Symbol;Acc:HGNC:29646]
ENSSSCG00000039171	1274	-1.26478	0.0988639	-6.87628	6.14337e-12	9.63309e-11	MKL2	MKL1/myocardin like 2 [Source:HGNC Symbol;Acc:HGNC:29819]
ENSSSCG00000007492	493.226	-1.26461	0.11878	-5.72196	1.05303e-08	1.15521e-07	FAM210B	protein FAM210B [Source:RefSeq peptide;Acc:NP_001107173]
ENSSSCG00000036446	642.864	-1.26445	0.156576	-4.33968	1.42687e-05	0.000108841	PALD1	phosphatase domain containing, paladin 1 [Source:HGNC Symbol;Acc:HGNC:23530]
ENSSSCG00000002852	236.247	-1.26419	0.181797	-3.73621	0.000186816	0.00121952	PLEKHF1	pleckstrin homology and FYVE domain containing 1 [Source:HGNC Symbol;Acc:HGNC:20764]
ENSSSCG00000013144	12954.9	-1.26325	0.182412	-3.71842	0.000200472	0.00129722	ENSSSCG00000013144
ENSSSCG00000010520	584.967	-1.26253	0.121212	-5.58993	2.27168e-08	2.41319e-07	MMS19	MMS19 homolog, cytosolic iron-sulfur assembly component [Source:HGNC Symbol;Acc:HGNC:13824]
ENSSSCG00000032979	96.5212	-1.26214	0.171785	-3.94199	8.08068e-05	0.000552886	TMEM267	transmembrane protein 267 [Source:HGNC Symbol;Acc:HGNC:26139]
ENSSSCG00000032078	202.169	-1.26115	0.119737	-5.64726	1.63025e-08	1.75375e-07	ZNF362	zinc finger protein 362 [Source:HGNC Symbol;Acc:HGNC:18079]
ENSSSCG00000017177	213.706	-1.26097	0.175465	-3.85268	0.000116831	0.000781998	ST6GALNAC2	ST6 N-acetylgalactosaminide alpha-2,6-sialyltransferase 2 [Source:HGNC Symbol;Acc:HGNC:10867]
ENSSSCG00000003271	291.819	-1.26022	0.165558	-4.07865	4.52985e-05	0.000320003	TTYH1	tweety family member 1 [Source:HGNC Symbol;Acc:HGNC:13476]
ENSSSCG00000037232	508.451	-1.25998	0.16906	-3.99278	6.53033e-05	0.000452109	SNX29	sorting nexin 29 [Source:HGNC Symbol;Acc:HGNC:30542]
ENSSSCG00000010332	6557.75	-1.25772	0.074626	-9.01512	1.96659e-19	6.16143e-18	PLAC9	placenta-specific protein 9 precursor [Source:RefSeq peptide;Acc:NP_001177138]
ENSSSCG00000030211	5029.06	-1.25737	0.0685469	-9.8094	1.02574e-22	4.04857e-21	NBR1	NBR1, autophagy cargo receptor [Source:HGNC Symbol;Acc:HGNC:6746]
ENSSSCG00000010073	1386.53	-1.25652	0.0903075	-7.43633	1.03524e-13	1.88846e-12	CHCHD10	coiled-coil-helix-coiled-coil-helix domain containing 10 [Source:HGNC Symbol;Acc:HGNC:15559]
ENSSSCG00000028126	119.403	-1.25513	0.213709	-3.1359	0.0017133	0.00943974	MPPE1	metallophosphoesterase 1 [Source:HGNC Symbol;Acc:HGNC:15988]
ENSSSCG00000028790	104.792	-1.25387	0.173549	-3.85425	0.000116085	0.000777943	ANKRD16	ankyrin repeat domain 16 [Source:HGNC Symbol;Acc:HGNC:23471]
ENSSSCG00000006521	200.414	-1.25344	0.122954	-5.4368	5.42447e-08	5.56033e-07	FAM189B	family with sequence similarity 189 member B [Source:HGNC Symbol;Acc:HGNC:1233]
ENSSSCG00000039986	555.423	-1.25309	0.11191	-5.97026	2.36869e-09	2.8188e-08	RGS8	regulator of G protein signaling 8 [Source:HGNC Symbol;Acc:HGNC:16810]
ENSSSCG00000006767	269.796	-1.25308	0.146194	-4.5701	4.87481e-06	3.95801e-05	MAGI3	membrane associated guanylate kinase, WW and PDZ domain containing 3 [Source:HGNC Symbol;Acc:HGNC:29647]
ENSSSCG00000003183	653.611	-1.25268	0.102643	-6.50529	7.7545e-11	1.09005e-09	RRAS	RAS related [Source:HGNC Symbol;Acc:HGNC:10447]
ENSSSCG00000030118	658.943	-1.25241	0.112064	-5.95596	2.58543e-09	3.0603e-08	SAP30	Sin3A associated protein 30 [Source:HGNC Symbol;Acc:HGNC:10532]
ENSSSCG00000004469	103.737	-1.25035	0.156057	-4.26375	2.01027e-05	0.00015004	LCA5	LCA5, lebercilin [Source:HGNC Symbol;Acc:HGNC:31923]
ENSSSCG00000021941	36.558	-1.25015	0.239459	-2.77786	0.00547182	0.0273	ENSSSCG00000021941
ENSSSCG00000015570	3702.27	-1.24844	0.139634	-4.75153	2.01881e-06	1.72634e-05	IVNS1ABP	influenza virus NS1A-binding protein [Source:RefSeq peptide;Acc:NP_001155121]
ENSSSCG00000024067	142.903	-1.24826	0.223299	-2.97046	0.00297359	0.0156749	KRT23	keratin 23 [Source:HGNC Symbol;Acc:HGNC:6438]
ENSSSCG00000014126	134.736	-1.24796	0.146352	-4.53018	5.89322e-06	4.74323e-05	MSH3	mutS homolog 3 [Source:HGNC Symbol;Acc:HGNC:7326]
ENSSSCG00000005773	253.647	-1.24576	0.170254	-3.88127	0.000103913	0.000699335	RBFA	ribosome binding factor A [Source:HGNC Symbol;Acc:HGNC:26120]
ENSSSCG00000029576	355.25	-1.24497	0.159452	-4.13922	3.48482e-05	0.000250812	ZNF239	zinc finger protein 239 [Source:HGNC Symbol;Acc:HGNC:13031]
ENSSSCG00000015945	419.052	-1.24482	0.104696	-6.30258	2.92738e-10	3.85601e-09	METTL8	methyltransferase like 8 [Source:HGNC Symbol;Acc:HGNC:25856]
ENSSSCG00000036659	1699.07	-1.24376	0.114307	-5.76343	8.24236e-09	9.13247e-08	NIPSNAP2	nipsnap homolog 2 [Source:HGNC Symbol;Acc:HGNC:4179]
ENSSSCG00000004507	391.756	-1.24081	0.153083	-4.28423	1.83371e-05	0.000137882	SMAD7	mothers against decapentaplegic homolog 7 [Source:RefSeq peptide;Acc:NP_001231104]
ENSSSCG00000011593	541.973	-1.24049	0.175329	-3.73884	0.000184875	0.00120756	TMCC1	transmembrane and coiled-coil domains protein 1 [Source:RefSeq peptide;Acc:NP_001245372]
ENSSSCG00000010341	2519.72	-1.23899	0.101447	-6.44701	1.14076e-10	1.57169e-09	TSPAN14	tetraspanin 14 [Source:HGNC Symbol;Acc:HGNC:23303]
ENSSSCG00000006634	1067.49	-1.23822	0.118102	-5.53126	3.17937e-08	3.32978e-07	TNFAIP8L2	tumor necrosis factor alpha-induced protein 8-like protein 2 [Source:RefSeq peptide;Acc:NP_001191299]
ENSSSCG00000002375	65.0588	-1.23741	0.238447	-2.73625	0.00621445	0.030674	RPS6KL1	ribosomal protein S6 kinase like 1 [Source:HGNC Symbol;Acc:HGNC:20222]
ENSSSCG00000017427	395.423	-1.23582	0.13433	-4.84523	1.26466e-06	1.10792e-05	HAP1	huntingtin associated protein 1 [Source:HGNC Symbol;Acc:HGNC:4812]
ENSSSCG00000000105	440.005	-1.23375	0.121862	-5.32393	1.01549e-07	1.01375e-06	KDELR3	ER lumen protein-retaining receptor 3 [Source:RefSeq peptide;Acc:NP_001231899]
ENSSSCG00000032964	405.131	-1.23257	0.114116	-5.67501	1.3868e-08	1.50218e-07	STK11IP	serine/threonine kinase 11 interacting protein [Source:HGNC Symbol;Acc:HGNC:19184]
ENSSSCG00000005896	128.207	-1.23216	0.140544	-4.60496	4.12547e-06	3.38429e-05	LRRC24	leucine rich repeat containing 24 [Source:HGNC Symbol;Acc:HGNC:28947]
ENSSSCG00000035472	673.736	-1.23009	0.0883792	-7.29949	2.8887e-13	5.0694e-12	TTC9C	tetratricopeptide repeat domain 9C [Source:HGNC Symbol;Acc:HGNC:28432]
ENSSSCG00000017366	3005.68	-1.23001	0.083463	-7.72849	1.08829e-14	2.12878e-13	HDAC5	histone deacetylase 5 [Source:HGNC Symbol;Acc:HGNC:14068]
ENSSSCG00000013020	628.031	-1.2291	0.115218	-5.59061	2.2627e-08	2.40841e-07	MAP4K2	mitogen-activated protein kinase kinase kinase kinase 2 [Source:HGNC Symbol;Acc:HGNC:6864]
ENSSSCG00000031110	610.669	-1.22879	0.150507	-4.2777	1.88838e-05	0.000141801	TMEM150B	transmembrane protein 150B [Source:HGNC Symbol;Acc:HGNC:34415]
ENSSSCG00000003877	582.231	-1.2286	0.0865615	-7.4356	1.04094e-13	1.89575e-12	FAF1	Fas associated factor 1 [Source:HGNC Symbol;Acc:HGNC:3578]
ENSSSCG00000011619	245.717	-1.22703	0.146499	-4.38273	1.17203e-05	9.04595e-05	EEFSEC	eukaryotic elongation factor, selenocysteine-tRNA specific [Source:HGNC Symbol;Acc:HGNC:24614]
ENSSSCG00000028977	109.34	-1.22503	0.1715	-3.73219	0.00018982	0.00123623	DOK6	docking protein 6 [Source:HGNC Symbol;Acc:HGNC:28301]
ENSSSCG00000002667	1755.18	-1.22428	0.104849	-6.09756	1.07699e-09	1.33165e-08	ZDHHC7	zinc finger DHHC-type containing 7 [Source:HGNC Symbol;Acc:HGNC:18459]
ENSSSCG00000036512	1262.16	-1.22218	0.0829873	-7.67848	1.60986e-14	3.10332e-13	FGFRL1	fibroblast growth factor receptor like 1 [Source:HGNC Symbol;Acc:HGNC:3693]
ENSSSCG00000035196	138.83	-1.21936	0.183178	-3.4633	0.000533592	0.00319378	BTBD8	BTB domain containing 8 [Source:HGNC Symbol;Acc:HGNC:21019]
ENSSSCG00000015237	1852.53	-1.21917	0.0948792	-6.68437	2.31913e-11	3.41587e-10	FLI1	Fli-1 proto-oncogene, ETS transcription factor [Source:HGNC Symbol;Acc:HGNC:3749]
ENSSSCG00000002355	401.833	-1.21906	0.130643	-4.85366	1.21203e-06	1.06518e-05	ENTPD5	ectonucleoside triphosphate diphosphohydrolase 5 [Source:HGNC Symbol;Acc:HGNC:3367]
ENSSSCG00000012862	843.178	-1.21904	0.146485	-4.32863	1.50037e-05	0.000114133	OSBPL5	oxysterol binding protein like 5 [Source:HGNC Symbol;Acc:HGNC:16392]
ENSSSCG00000014871	418.512	-1.21803	0.16637	-3.80516	0.000141713	0.000936939	TSKU	tsukushi, small leucine rich proteoglycan [Source:HGNC Symbol;Acc:HGNC:28850]
ENSSSCG00000017777	2224.91	-1.21787	0.0959909	-6.59337	4.29942e-11	6.19285e-10	FLOT2	flotillin 2 [Source:HGNC Symbol;Acc:HGNC:3758]
ENSSSCG00000006635	50.8392	-1.2173	0.217369	-2.90903	0.00362549	0.0188339	SEMA6C	semaphorin 6C [Source:HGNC Symbol;Acc:HGNC:10740]
ENSSSCG00000017152	1089.36	-1.21701	0.108612	-5.81927	5.91042e-09	6.6754e-08	SGSH	N-sulfoglucosamine sulfohydrolase [Source:HGNC Symbol;Acc:HGNC:10818]
ENSSSCG00000002629	477.123	-1.21628	0.100588	-6.27631	3.46703e-10	4.5292e-09	FBXO9	F-box only protein 9 [Source:RefSeq peptide;Acc:NP_001153769]
ENSSSCG00000005661	121.466	-1.21595	0.146332	-4.31205	1.61747e-05	0.000122453	ENDOG	endonuclease G [Source:HGNC Symbol;Acc:HGNC:3346]
ENSSSCG00000035403	270.039	-1.21494	0.157231	-4.0067	6.15719e-05	0.000428147	RFX2	regulatory factor X2 [Source:HGNC Symbol;Acc:HGNC:9983]
ENSSSCG00000032063	164.348	-1.21477	0.147602	-4.26695	1.98168e-05	0.000148305	THEM6	thioesterase superfamily member 6 [Source:HGNC Symbol;Acc:HGNC:29656]
ENSSSCG00000040586	391.44	-1.21402	0.0923053	-6.81498	9.42759e-12	1.45023e-10	PAOX	polyamine oxidase [Source:HGNC Symbol;Acc:HGNC:20837]
ENSSSCG00000010275	446.851	-1.21315	0.112767	-5.57065	2.53796e-08	2.67664e-07	PCBD1	pterin-4-alpha-carbinolamine dehydratase [Source:RefSeq peptide;Acc:NP_001177148]
ENSSSCG00000027911	391.552	-1.21309	0.12689	-4.95018	7.41453e-07	6.70208e-06	LTB4R	leukotriene B4 receptor [Source:HGNC Symbol;Acc:HGNC:6713]
ENSSSCG00000021748	502.38	-1.21151	0.12981	-4.82665	1.38852e-06	1.20879e-05	PRR5	proline-rich protein 5 [Source:RefSeq peptide;Acc:NP_001191311]
ENSSSCG00000037999	752.56	-1.21089	0.133234	-4.69795	2.62784e-06	2.20966e-05	PPP1R14B	Protein phosphatase 1 regulatory subunit 14B [Source:UniProtKB/Swiss-Prot;Acc:Q8MIK9]
ENSSSCG00000027147	205.467	-1.20915	0.139347	-4.47936	7.4868e-06	5.92692e-05	CENPH	centromere protein H [Source:HGNC Symbol;Acc:HGNC:17268]
ENSSSCG00000016857	6019.39	-1.20721	0.1431	-4.34837	1.37151e-05	0.000104834	DAB2	DAB2, clathrin adaptor protein [Source:HGNC Symbol;Acc:HGNC:2662]
ENSSSCG00000013919	316.291	-1.20566	0.134899	-4.60119	4.20093e-06	3.43856e-05	HOMER3	homer scaffolding protein 3 [Source:HGNC Symbol;Acc:HGNC:17514]
ENSSSCG00000006273	330.354	-1.20474	0.127054	-4.87803	1.07153e-06	9.46207e-06	MCM4	minichromosome maintenance complex component 4 [Source:HGNC Symbol;Acc:HGNC:6947]
ENSSSCG00000039838	3319.89	-1.20385	0.098858	-6.26035	3.84103e-10	5.00011e-09	RGS10	regulator of G protein signaling 10 [Source:HGNC Symbol;Acc:HGNC:9992]
ENSSSCG00000013886	7768.51	-1.2024	0.0938295	-6.58044	4.69059e-11	6.72136e-10	B3GNT3	UDP-GlcNAc:betaGal beta-1,3-N-acetylglucosaminyltransferase 3 [Source:HGNC Symbol;Acc:HGNC:13528]
ENSSSCG00000015079	65.7876	-1.20178	0.194488	-3.17151	0.00151649	0.00843502	BACE1	beta-secretase 1 precursor [Source:RefSeq peptide;Acc:NP_001276783]
ENSSSCG00000027903	461.305	-1.20171	0.189521	-3.25423	0.00113702	0.00644716	ENSSSCG00000027903
ENSSSCG00000029627	887.464	-1.20103	0.132208	-4.65988	3.16387e-06	2.6226e-05	ENSSSCG00000029627
ENSSSCG00000028725	123.418	-1.19705	0.149893	-4.08351	4.43598e-05	0.000314575	TMEM102	transmembrane protein 102 [Source:HGNC Symbol;Acc:HGNC:26722]
ENSSSCG00000009237	141.843	-1.19602	0.196996	-3.10187	0.00192305	0.0105067	HPSE	heparanase precursor [Source:RefSeq peptide;Acc:NP_001139602]
ENSSSCG00000015023	492.986	-1.19494	0.103964	-5.86719	4.43242e-09	5.07327e-08	ENSSSCG00000015023	alpha-1,2-mannosyltransferase ALG9 [Source:RefSeq peptide;Acc:NP_001240754]
ENSSSCG00000005506	636.993	-1.19259	0.116314	-5.22405	1.75049e-07	1.70453e-06	MEGF9	multiple EGF like domains 9 [Source:HGNC Symbol;Acc:HGNC:3234]
ENSSSCG00000034614	223.501	-1.19204	0.139757	-4.34382	1.40027e-05	0.000106885	ENSSSCG00000034614
ENSSSCG00000013885	641.979	-1.1896	0.143696	-4.20777	2.57906e-05	0.000188932	FCHO1	FCH domain only 1 [Source:HGNC Symbol;Acc:HGNC:29002]
ENSSSCG00000016532	1718.02	-1.18932	0.0880726	-6.86209	6.78599e-12	1.05707e-10	WDR91	WD repeat domain 91 [Source:HGNC Symbol;Acc:HGNC:24997]
ENSSSCG00000009430	785.579	-1.18869	0.11676	-5.17063	2.33304e-07	2.23452e-06	ENSSSCG00000009430
ENSSSCG00000003818	842.089	-1.18832	0.172738	-3.49289	0.000477832	0.00288024	DOCK7	dedicator of cytokinesis 7 [Source:HGNC Symbol;Acc:HGNC:19190]
ENSSSCG00000030484	2939.3	-1.18761	0.122874	-4.90455	9.36402e-07	8.34858e-06	AHR	aryl hydrocarbon receptor [Source:RefSeq peptide;Acc:NP_001289955]
ENSSSCG00000015331	1989.93	-1.18732	0.0864758	-6.96557	3.27073e-12	5.25734e-11	PON2	serum paraoxonase/arylesterase 2 precursor [Source:RefSeq peptide;Acc:NP_001116695]
ENSSSCG00000023639	96.5759	-1.18702	0.169995	-3.5416	0.000397704	0.00243429	NRM	Nurim [Source:UniProtKB/Swiss-Prot;Acc:Q767L9]
ENSSSCG00000016753	331.217	-1.18678	0.114438	-5.2589	1.44917e-07	1.41985e-06	POLD2	DNA polymerase delta subunit 2 [Source:RefSeq peptide;Acc:NP_001231925]
ENSSSCG00000008190	1419.12	-1.18651	0.0984434	-6.11063	9.92394e-10	1.22979e-08	INPP4A	type I inositol 3,4-bisphosphate 4-phosphatase [Source:RefSeq peptide;Acc:NP_001137402]
ENSSSCG00000040796	468.333	-1.18637	0.105471	-5.70208	1.18352e-08	1.29325e-07	IPP	intracisternal A particle-promoted polypeptide [Source:HGNC Symbol;Acc:HGNC:6108]
ENSSSCG00000014819	703.422	-1.18631	0.119246	-5.04296	4.58382e-07	4.24722e-06	ATG16L2	autophagy related 16 like 2 [Source:HGNC Symbol;Acc:HGNC:25464]
ENSSSCG00000036022	142.672	-1.18584	0.16688	-3.60064	0.000317434	0.00197457	ENSSSCG00000036022
ENSSSCG00000025106	78.7214	-1.1837	0.185148	-3.23382	0.00122147	0.00690839	ENSSSCG00000025106
ENSSSCG00000013282	76.699	-1.18209	0.189898	-3.14448	0.0016638	0.00918527	ACCS	1-aminocyclopropane-1-carboxylate synthase homolog (inactive) [Source:HGNC Symbol;Acc:HGNC:23989]
ENSSSCG00000000090	143.275	-1.17999	0.162137	-3.66991	0.000242637	0.0015466	CBX7	chromobox 7 [Source:HGNC Symbol;Acc:HGNC:1557]
ENSSSCG00000004205	5050.06	-1.17987	0.179215	-3.31954	0.00090166	0.00518419	ARHGAP18	Rho GTPase activating protein 18 [Source:HGNC Symbol;Acc:HGNC:21035]
ENSSSCG00000010681	286.073	-1.17984	0.12056	-4.93425	8.0461e-07	7.23171e-06	SFXN4	sideroflexin 4 [Source:HGNC Symbol;Acc:HGNC:16088]
ENSSSCG00000002451	6437.36	-1.17976	0.108125	-5.50098	3.77691e-08	3.91859e-07	RIN3	Ras and Rab interactor 3 [Source:HGNC Symbol;Acc:HGNC:18751]
ENSSSCG00000027763	134.354	-1.17902	0.163012	-3.64423	0.000268191	0.00169198	NDUFAF2	NADH:ubiquinone oxidoreductase complex assembly factor 2 [Source:HGNC Symbol;Acc:HGNC:28086]
ENSSSCG00000013388	1128.75	-1.17772	0.135806	-4.36478	1.27251e-05	9.74685e-05	PDE3B	phosphodiesterase 3B [Source:HGNC Symbol;Acc:HGNC:8779]
ENSSSCG00000000276	312.115	-1.17714	0.160518	-3.68918	0.00022498	0.00144485	TARBP2	TARBP2, RISC loading complex RNA binding subunit [Source:HGNC Symbol;Acc:HGNC:11569]
ENSSSCG00000001840	1572.7	-1.17571	0.118696	-4.97696	6.459e-07	5.86225e-06	KIF7	kinesin family member 7 [Source:HGNC Symbol;Acc:HGNC:30497]
ENSSSCG00000038079	309.709	-1.17557	0.123295	-4.79017	1.6664e-06	1.43941e-05	CLPP	caseinolytic mitochondrial matrix peptidase proteolytic subunit [Source:HGNC Symbol;Acc:HGNC:2084]
ENSSSCG00000026478	2444.13	-1.17553	0.148576	-3.97484	7.04255e-05	0.000485989	PADI2	peptidyl arginine deiminase 2 [Source:HGNC Symbol;Acc:HGNC:18341]
ENSSSCG00000016141	312.166	-1.17537	0.146813	-4.02146	5.78391e-05	0.000402695	PLEKHM3	pleckstrin homology domain containing M3 [Source:HGNC Symbol;Acc:HGNC:34006]
ENSSSCG00000025856	3095.75	-1.17534	0.0983738	-6.00138	1.95643e-09	2.34327e-08	TMEM106A	transmembrane protein 106A [Source:RefSeq peptide;Acc:NP_001231483]
ENSSSCG00000014088	2313.86	-1.17459	0.109388	-5.39029	7.03424e-08	7.14439e-07	IQGAP2	IQ motif containing GTPase activating protein 2 [Source:HGNC Symbol;Acc:HGNC:6111]
ENSSSCG00000029808	233.916	-1.17425	0.123398	-4.77549	1.79272e-06	1.54372e-05	EIF2B3	eukaryotic translation initiation factor 2B subunit gamma [Source:HGNC Symbol;Acc:HGNC:3259]
ENSSSCG00000032994	505.641	-1.17409	0.0973587	-6.05107	1.43884e-09	1.74789e-08	ENSSSCG00000032994
ENSSSCG00000027070	170.292	-1.17335	0.127323	-4.62124	3.81461e-06	3.13856e-05	ENTPD6	ectonucleoside triphosphate diphosphohydrolase 6 (putative) [Source:HGNC Symbol;Acc:HGNC:3368]
ENSSSCG00000000801	147.048	-1.1707	0.19327	-3.03065	0.00244024	0.0130181	TMEM117	transmembrane protein 117 [Source:HGNC Symbol;Acc:HGNC:25308]
ENSSSCG00000026818	130.398	-1.1699	0.174445	-3.35312	0.000799075	0.00464007	CTC1	CST telomere replication complex component 1 [Source:HGNC Symbol;Acc:HGNC:26169]
ENSSSCG00000039618	79.7286	-1.16989	0.188767	-3.09866	0.00194398	0.0105949	ENSSSCG00000039618
ENSSSCG00000014830	115.579	-1.16897	0.162432	-3.59543	0.000323853	0.00201112	COA4	cytochrome c oxidase assembly factor 4 homolog [Source:HGNC Symbol;Acc:HGNC:24604]
ENSSSCG00000005895	290.408	-1.16895	0.143325	-4.07456	4.61019e-05	0.000325265	C8orf82	chromosome 8 open reading frame 82 [Source:HGNC Symbol;Acc:HGNC:33826]
ENSSSCG00000008240	1769.24	-1.16849	0.116827	-4.99479	5.89004e-07	5.38519e-06	SH2D6	SH2 domain containing 6 [Source:HGNC Symbol;Acc:HGNC:30439]
ENSSSCG00000012489	138.828	-1.1681	0.14556	-4.00619	6.17052e-05	0.000428805	TRMT2B	tRNA methyltransferase 2 homolog B [Source:HGNC Symbol;Acc:HGNC:25748]
ENSSSCG00000009998	276.897	-1.16534	0.143771	-4.03685	5.41744e-05	0.000379084	CASTOR1	cytosolic arginine sensor for mTORC1 subunit 1 [Source:HGNC Symbol;Acc:HGNC:34423]
ENSSSCG00000017134	132.369	-1.165	0.134092	-4.32565	1.52086e-05	0.000115612	FN3KRP	fructosamine 3 kinase related protein [Source:HGNC Symbol;Acc:HGNC:25700]
ENSSSCG00000031700	1041.03	-1.16428	0.166391	-3.48166	0.00049831	0.00299391	SLC2A9	solute carrier family 2 member 9 [Source:HGNC Symbol;Acc:HGNC:13446]
ENSSSCG00000014433	115.495	-1.1641	0.190158	-3.04557	0.00232241	0.0124434	PCYOX1L	prenylcysteine oxidase 1 like [Source:HGNC Symbol;Acc:HGNC:28477]
ENSSSCG00000015627	58.4347	-1.16132	0.204588	-2.81715	0.00484522	0.0244154	ZPBP	zona pellucida-binding protein 1 precursor [Source:RefSeq peptide;Acc:NP_999271]
ENSSSCG00000022757	709.517	-1.16067	0.119747	-4.80773	1.52655e-06	1.32584e-05	TIMM13	translocase of inner mitochondrial membrane 13 [Source:HGNC Symbol;Acc:HGNC:11816]
ENSSSCG00000003329	170.518	-1.16066	0.198948	-2.89372	0.00380708	0.0196483	ACAP3	ArfGAP with coiled-coil, ankyrin repeat and PH domains 3 [Source:HGNC Symbol;Acc:HGNC:16754]
ENSSSCG00000039480	1037.32	-1.15587	0.0894689	-6.38113	1.75791e-10	2.38058e-09	ERLIN2	erlin-2 precursor [Source:RefSeq peptide;Acc:NP_001137178]
ENSSSCG00000035448	304.111	-1.15553	0.132462	-4.30742	1.65172e-05	0.000124791	SS18L1	SS18L1, nBAF chromatin remodeling complex subunit [Source:HGNC Symbol;Acc:HGNC:15592]
ENSSSCG00000028172	340.016	-1.15512	0.18711	-3.04717	0.00231004	0.0123891	FAM78A	family with sequence similarity 78 member A [Source:HGNC Symbol;Acc:HGNC:25465]
ENSSSCG00000028135	549.297	-1.15395	0.0999659	-5.69178	1.25723e-08	1.37108e-07	ENSSSCG00000028135
ENSSSCG00000010862	3093.06	-1.15337	0.0864694	-6.57351	4.91416e-11	7.03264e-10	CDC42BPA	CDC42 binding protein kinase alpha [Source:HGNC Symbol;Acc:HGNC:1737]
ENSSSCG00000038514	110.27	-1.15315	0.17749	-3.20122	0.00136847	0.00768878	DDAH2	dimethylarginine dimethylaminohydrolase 2 [Source:HGNC Symbol;Acc:HGNC:2716]
ENSSSCG00000025488	162.057	-1.15262	0.143298	-3.96138	7.45176e-05	0.000511432	MCM3	minichromosome maintenance complex component 3 [Source:HGNC Symbol;Acc:HGNC:6945]
ENSSSCG00000011477	124.081	-1.15246	0.180354	-3.1466	0.00165183	0.00913737	ACOX2	acyl-CoA oxidase 2 [Source:HGNC Symbol;Acc:HGNC:120]
ENSSSCG00000038765	330.486	-1.15242	0.155819	-3.64178	0.000270762	0.00170626	FAM89A	family with sequence similarity 89 member A [Source:HGNC Symbol;Acc:HGNC:25057]
ENSSSCG00000030263	80.7705	-1.15227	0.204781	-2.77032	0.00560019	0.0278778	CHRNB1	cholinergic receptor nicotinic beta 1 subunit [Source:HGNC Symbol;Acc:HGNC:1961]
ENSSSCG00000011430	613.915	-1.15226	0.106524	-5.32555	1.00649e-07	1.00568e-06	DUSP7	dual specificity phosphatase 7 [Source:HGNC Symbol;Acc:HGNC:3073]
ENSSSCG00000031706	739.873	-1.15219	0.206089	-2.75236	0.00591667	0.0293216	ENSSSCG00000031706
ENSSSCG00000017401	1154.99	-1.15157	0.119728	-4.73242	2.21863e-06	1.88703e-05	ATP6V0A1	ATPase H+ transporting V0 subunit a1 [Source:HGNC Symbol;Acc:HGNC:865]
ENSSSCG00000013569	117.205	-1.15132	0.181092	-3.12748	0.0017631	0.00969489	PEX11G	peroxisomal biogenesis factor 11 gamma [Source:HGNC Symbol;Acc:HGNC:20208]
ENSSSCG00000007286	651.75	-1.14983	0.0840539	-6.72029	1.81365e-11	2.71094e-10	ACSS2	acetyl-coenzyme A synthetase, cytoplasmic [Source:RefSeq peptide;Acc:NP_001137167]
ENSSSCG00000027272	1802.9	-1.14949	0.114425	-4.93359	8.0732e-07	7.25019e-06	PIK3CG	phosphatidylinositol 4,5-bisphosphate 3-kinase catalytic subunit gamma isoform [Source:RefSeq peptide;Acc:NP_999104]
ENSSSCG00000038711	1128.49	-1.14907	0.0945801	-5.96439	2.45554e-09	2.91278e-08	TMEM223	transmembrane protein 223 [Source:HGNC Symbol;Acc:HGNC:28464]
ENSSSCG00000038911	223.366	-1.14863	0.213766	-2.63683	0.00836858	0.0404603	KLF2	Krueppel-like factor 2 [Source:RefSeq peptide;Acc:NP_001127823]
ENSSSCG00000030110	76.8966	-1.14834	0.201105	-2.80143	0.00508763	0.025521	ENSSSCG00000030110
ENSSSCG00000006093	179.706	-1.14706	0.162573	-3.45754	0.000545138	0.00325411	NDUFAF6	NADH:ubiquinone oxidoreductase complex assembly factor 6 [Source:HGNC Symbol;Acc:HGNC:28625]
ENSSSCG00000005164	724.433	-1.14706	0.0955752	-5.88124	4.0721e-09	4.68989e-08	HACD4	3-hydroxyacyl-CoA dehydratase 4 [Source:HGNC Symbol;Acc:HGNC:20920]
ENSSSCG00000014056	1472.8	-1.14689	0.0828587	-6.78179	1.187e-11	1.80342e-10	RNF44	ring finger protein 44 [Source:HGNC Symbol;Acc:HGNC:19180]
ENSSSCG00000001700	1747.43	-1.14638	0.124385	-4.51357	6.37441e-06	5.09356e-05	SLC29A1	solute carrier family 29 member 1 (Augustine blood group) [Source:HGNC Symbol;Acc:HGNC:11003]
ENSSSCG00000037832	275.861	-1.14603	0.190232	-2.94937	0.00318423	0.0167059	PMP22	peripheral myelin protein 22 [Source:HGNC Symbol;Acc:HGNC:9118]
ENSSSCG00000031970	1169.75	-1.14517	0.184167	-3.04182	0.00235151	0.0125932	RASSF5	Ras association domain family member 5 [Source:HGNC Symbol;Acc:HGNC:17609]
ENSSSCG00000027565	6909.68	-1.14398	0.107379	-5.20606	1.92897e-07	1.86523e-06	ARHGAP45	Rho GTPase activating protein 45 [Source:HGNC Symbol;Acc:HGNC:17102]
ENSSSCG00000014880	102.046	-1.14247	0.191801	-2.90667	0.00365295	0.0189499	AQP11	aquaporin-11 [Source:RefSeq peptide;Acc:NP_001106152]
ENSSSCG00000004957	614.791	-1.14199	0.0996516	-5.58977	2.27372e-08	2.41319e-07	CLN6	ceroid-lipofuscinosis neuronal protein 6 [Source:RefSeq peptide;Acc:NP_001230543]
ENSSSCG00000028397	719.646	-1.14162	0.0984278	-5.6555	1.55393e-08	1.67653e-07	ENSSSCG00000028397
ENSSSCG00000006642	1072.47	-1.14104	0.150854	-3.68616	0.000227665	0.0014604	MINDY1	MINDY lysine 48 deubiquitinase 1 [Source:HGNC Symbol;Acc:HGNC:25648]
ENSSSCG00000017000	128.721	-1.14005	0.149937	-3.70215	0.000213778	0.00137609	RANBP17	RAN binding protein 17 [Source:HGNC Symbol;Acc:HGNC:14428]
ENSSSCG00000026996	395.532	-1.13829	0.188742	-2.93165	0.00337168	0.0176227	ENSSSCG00000026996
ENSSSCG00000031360	1124.69	-1.13728	0.112364	-4.91543	8.8588e-07	7.91086e-06	ADO	2-aminoethanethiol dioxygenase [Source:HGNC Symbol;Acc:HGNC:23506]
ENSSSCG00000033546	302.668	-1.13677	0.134073	-4.11571	3.85982e-05	0.000276345	UBXN11	UBX domain protein 11 [Source:HGNC Symbol;Acc:HGNC:30600]
ENSSSCG00000009215	250.263	-1.13599	0.141549	-3.89282	9.90849e-05	0.000668868	ABCG2	ATP-binding cassette sub-family G member 2 [Source:UniProtKB/Swiss-Prot;Acc:Q8MIB3]
ENSSSCG00000004779	999.375	-1.13569	0.141172	-3.90112	9.57471e-05	0.000647914	PLCB2	phospholipase C beta 2 [Source:HGNC Symbol;Acc:HGNC:9055]
ENSSSCG00000036466	228.699	-1.13536	0.132562	-4.152	3.29586e-05	0.000238139	METTL21A	methyltransferase like 21A [Source:HGNC Symbol;Acc:HGNC:30476]
ENSSSCG00000037413	141.975	-1.13437	0.194318	-2.82736	0.00469338	0.0237149	ENSSSCG00000037413
ENSSSCG00000011629	300.406	-1.13231	0.14935	-3.66484	0.000247491	0.00157573	ACAD11	acyl-CoA dehydrogenase family member 11 [Source:HGNC Symbol;Acc:HGNC:30211]
ENSSSCG00000025796	164.257	-1.13221	0.156017	-3.5076	0.000452176	0.00274048	NLE1	notchless homolog 1 [Source:HGNC Symbol;Acc:HGNC:19889]
ENSSSCG00000029626	1201.8	-1.13101	0.0996756	-5.47829	4.29464e-08	4.435e-07	NECAB3	N-terminal EF-hand calcium binding protein 3 [Source:HGNC Symbol;Acc:HGNC:15851]
ENSSSCG00000011632	86.9552	-1.12997	0.189969	-2.86895	0.00411839	0.0211077	ENSSSCG00000011632
ENSSSCG00000032146	94.4967	-1.12907	0.159133	-3.41921	0.000628021	0.00370302	ENSSSCG00000032146
ENSSSCG00000005749	659.964	-1.12879	0.108943	-4.99183	5.98101e-07	5.45522e-06	BRD3	bromodomain containing 3 [Source:HGNC Symbol;Acc:HGNC:1104]
ENSSSCG00000021918	49.8453	-1.12845	0.207809	-2.61534	0.00891396	0.0428171	CEP19	centrosomal protein 19 [Source:HGNC Symbol;Acc:HGNC:28209]
ENSSSCG00000006350	301.39	-1.12776	0.107246	-5.06121	4.16611e-07	3.88942e-06	ENSSSCG00000006350	low affinity immunoglobulin gamma Fc region receptor II-b precursor [Source:RefSeq peptide;Acc:NP_001028185]
ENSSSCG00000004845	251.954	-1.12764	0.105709	-5.13373	2.84056e-07	2.69732e-06	FAN1	FANCD2 and FANCI associated nuclease 1 [Source:HGNC Symbol;Acc:HGNC:29170]
ENSSSCG00000015664	470.007	-1.12731	0.1486	-3.6497	0.000262546	0.00166015	ENSSSCG00000015664	complement decay-accelerating factor precursor [Source:RefSeq peptide;Acc:NP_998980]
ENSSSCG00000009879	451.058	-1.12524	0.150017	-3.6014	0.000316502	0.00196988	TPCN1	two pore segment channel 1 [Source:HGNC Symbol;Acc:HGNC:18182]
ENSSSCG00000029815	2498.95	-1.12464	0.182713	-2.95372	0.00313965	0.0164876	SRGAP1	SLIT-ROBO Rho GTPase activating protein 1 [Source:HGNC Symbol;Acc:HGNC:17382]
ENSSSCG00000038417	2226.05	-1.12334	0.128903	-4.1766	2.95903e-05	0.000214641	LRRC8D	leucine rich repeat containing 8 VRAC subunit D [Source:HGNC Symbol;Acc:HGNC:16992]
ENSSSCG00000012233	336.086	-1.12234	0.171226	-3.13841	0.00169868	0.00936849	SYTL5	synaptotagmin like 5 [Source:HGNC Symbol;Acc:HGNC:15589]
ENSSSCG00000012050	950.14	-1.12233	0.177119	-3.03396	0.00241368	0.0128889	RCAN1	calcipressin-1 [Source:RefSeq peptide;Acc:NP_001230842]
ENSSSCG00000016773	432.948	-1.12169	0.123454	-4.34756	1.37661e-05	0.000105152	ZNF282	zinc finger protein 282 [Source:HGNC Symbol;Acc:HGNC:13076]
ENSSSCG00000035430	1387.27	-1.1213	0.108637	-4.93696	7.93507e-07	7.1377e-06	YPEL3	yippee like 3 [Source:HGNC Symbol;Acc:HGNC:18327]
ENSSSCG00000000764	144.263	-1.12059	0.15414	-3.47496	0.000510928	0.00306308	HDHD5	haloacid dehalogenase like hydrolase domain containing 5 [Source:HGNC Symbol;Acc:HGNC:1843]
ENSSSCG00000002428	208.296	-1.12011	0.122222	-4.37847	1.19517e-05	9.20533e-05	TTC8	tetratricopeptide repeat domain 8 [Source:HGNC Symbol;Acc:HGNC:20087]
ENSSSCG00000039598	89.2218	-1.11985	0.204384	-2.61707	0.00886891	0.0426192	ADAT2	adenosine deaminase, tRNA specific 2 [Source:HGNC Symbol;Acc:HGNC:21172]
ENSSSCG00000014248	1084.93	-1.11952	0.165774	-3.22465	0.00126126	0.00712616	LMNB1	lamin B1 [Source:HGNC Symbol;Acc:HGNC:6637]
ENSSSCG00000010969	244.756	-1.11948	0.118841	-4.49775	6.86761e-06	5.4523e-05	GALT	galactose-1-phosphate uridylyltransferase [Source:HGNC Symbol;Acc:HGNC:4135]
ENSSSCG00000038805	107.059	-1.1168	0.195339	-2.72263	0.00647641	0.031896	FBXO17	F-box protein 17 [Source:HGNC Symbol;Acc:HGNC:18754]
ENSSSCG00000000133	2539.05	-1.11556	0.116283	-4.56296	5.0438e-06	4.08625e-05	TST	thiosulfate sulfurtransferase [Source:HGNC Symbol;Acc:HGNC:12388]
ENSSSCG00000014039	164.957	-1.11396	0.157733	-3.35376	0.000797217	0.00463171	RGS14	regulator of G protein signaling 14 [Source:HGNC Symbol;Acc:HGNC:9996]
ENSSSCG00000016556	76.0373	-1.11394	0.196171	-2.69653	0.00700661	0.0343092	CEP41	centrosomal protein 41 [Source:HGNC Symbol;Acc:HGNC:12370]
ENSSSCG00000004113	840.115	-1.11188	0.0985266	-5.348	8.89323e-08	8.95866e-07	STXBP5	syntaxin binding protein 5 [Source:HGNC Symbol;Acc:HGNC:19665]
ENSSSCG00000006848	1882.02	-1.11064	0.106605	-4.93111	8.17621e-07	7.33083e-06	SLC25A24	calcium-binding mitochondrial carrier protein SCaMC-1 [Source:RefSeq peptide;Acc:NP_001186292]
ENSSSCG00000040731	490.897	-1.11056	0.149244	-3.52175	0.000428715	0.00260827	TMEM65	transmembrane protein 65 [Source:HGNC Symbol;Acc:HGNC:25203]
ENSSSCG00000004203	923.068	-1.10974	0.0942052	-5.57059	2.53884e-08	2.67664e-07	L3MBTL3	L3MBTL3, histone methyl-lysine binding protein [Source:HGNC Symbol;Acc:HGNC:23035]
ENSSSCG00000035136	381.493	-1.10937	0.128433	-4.08308	4.44435e-05	0.000314967	SDCCAG8	serologically defined colon cancer antigen 8 [Source:HGNC Symbol;Acc:HGNC:10671]
ENSSSCG00000008201	2028.81	-1.1093	0.0998717	-5.25014	1.51981e-07	1.48513e-06	CNNM3	cyclin and CBS domain divalent metal cation transport mediator 3 [Source:HGNC Symbol;Acc:HGNC:104]
ENSSSCG00000009784	523.35	-1.10806	0.117522	-4.45105	8.54513e-06	6.7168e-05	ABCB9	ATP binding cassette subfamily B member 9 [Source:HGNC Symbol;Acc:HGNC:50]
ENSSSCG00000040452	92.116	-1.10776	0.164024	-3.18735	0.00143583	0.00805094	TMEM241	transmembrane protein 241 [Source:HGNC Symbol;Acc:HGNC:31723]
ENSSSCG00000005842	177.904	-1.10664	0.142905	-3.65056	0.000261674	0.00165652	TMEM141	transmembrane protein 141 [Source:HGNC Symbol;Acc:HGNC:28211]
ENSSSCG00000010403	386.924	-1.10633	0.11096	-4.69869	2.6184e-06	2.20507e-05	MARCH8	membrane associated ring-CH-type finger 8 [Source:HGNC Symbol;Acc:HGNC:23356]
ENSSSCG00000013400	4102.15	-1.10624	0.169802	-3.06994	0.00214104	0.0115441	MICAL2	microtubule associated monooxygenase, calponin and LIM domain containing 2 [Source:HGNC Symbol;Acc:HGNC:24693]
ENSSSCG00000009140	881.764	-1.10616	0.0758928	-6.86755	6.53157e-12	1.01887e-10	CASP6	caspase 6 [Source:HGNC Symbol;Acc:HGNC:1507]
ENSSSCG00000036509	114.17	-1.10566	0.179709	-2.89742	0.00376243	0.0194451	RWDD3	RWD domain containing 3 [Source:HGNC Symbol;Acc:HGNC:21393]
ENSSSCG00000005648	1451.11	-1.10303	0.0816828	-6.34238	2.26239e-10	3.03046e-09	SLC27A4	solute carrier family 27 member 4 [Source:HGNC Symbol;Acc:HGNC:10998]
ENSSSCG00000012653	1275.38	-1.10267	0.114442	-4.52375	6.07527e-06	4.87431e-05	ZDHHC9	zinc finger DHHC-type containing 9 [Source:HGNC Symbol;Acc:HGNC:18475]
ENSSSCG00000012102	308.17	-1.09977	0.202589	-2.54113	0.0110495	0.052016	ENSSSCG00000012102
ENSSSCG00000032081	2128	-1.0978	0.0948657	-5.40598	6.44547e-08	6.56444e-07	NDUFS3	NADH dehydrogenase [Source:RefSeq peptide;Acc:NP_001230725]
ENSSSCG00000040397	1875.98	-1.09764	0.109581	-4.67849	2.88996e-06	2.40817e-05	COLEC12	collectin subfamily member 12 [Source:HGNC Symbol;Acc:HGNC:16016]
ENSSSCG00000038549	5404.65	-1.09502	0.155348	-3.28329	0.00102604	0.00587116	ZFP36L2	ZFP36 ring finger protein like 2 [Source:HGNC Symbol;Acc:HGNC:1108]
ENSSSCG00000031317	231.807	-1.09438	0.129313	-3.93939	8.16878e-05	0.000558388	ENSSSCG00000031317
ENSSSCG00000005232	1969.2	-1.09409	0.0634476	-8.02442	1.02009e-15	2.16234e-14	SMARCA2	SWI/SNF related, matrix associated, actin dependent regulator of chromatin, subfamily a, member 2 [Source:HGNC Symbol;Acc:HGNC:11098]
ENSSSCG00000017694	891.067	-1.09335	0.156028	-3.2583	0.00112083	0.00636516	ACACA	acetyl-CoA carboxylase 1 [Source:RefSeq peptide;Acc:NP_001107741]
ENSSSCG00000001384	311.363	-1.09235	0.124095	-4.08872	4.33754e-05	0.000308185	VARS2	valine--tRNA ligase, mitochondrial precursor [Source:RefSeq peptide;Acc:NP_001116686]
ENSSSCG00000012181	758.399	-1.09186	0.14093	-3.59683	0.000322115	0.00200144	PDK3	pyruvate dehydrogenase kinase 3 [Source:HGNC Symbol;Acc:HGNC:8811]
ENSSSCG00000037237	198.54	-1.09166	0.117173	-4.32439	1.52957e-05	0.000116115	COMTD1	catechol-O-methyltransferase domain containing 1 [Source:HGNC Symbol;Acc:HGNC:26309]
ENSSSCG00000025589	135.298	-1.09128	0.175863	-2.87903	0.00398895	0.0204916	SMIM26	small integral membrane protein 26 [Source:HGNC Symbol;Acc:HGNC:43430]
ENSSSCG00000001989	283.73	-1.09024	0.161785	-3.12314	0.00178935	0.00983432	CIDEB	cell death activator CIDE-B [Source:RefSeq peptide;Acc:NP_001106158]
ENSSSCG00000023139	262.446	-1.08811	0.111023	-4.53191	5.84519e-06	4.71141e-05	ENSSSCG00000023139
ENSSSCG00000037671	1487.4	-1.08745	0.106867	-4.70196	2.57671e-06	2.1716e-05	PACS2	phosphofurin acidic cluster sorting protein 2 [Source:HGNC Symbol;Acc:HGNC:23794]
ENSSSCG00000035493	343.882	-1.08645	0.169098	-2.96567	0.00302025	0.0158982	SACS	sacsin molecular chaperone [Source:HGNC Symbol;Acc:HGNC:10519]
ENSSSCG00000014014	2121.77	-1.08616	0.0899444	-5.57226	2.51455e-08	2.65608e-07	TBC1D9B	TBC1 domain family member 9B [Source:HGNC Symbol;Acc:HGNC:29097]
ENSSSCG00000012126	2961.91	-1.08591	0.103348	-4.84719	1.2522e-06	1.09788e-05	ENSSSCG00000012126
ENSSSCG00000025792	492.618	-1.08484	0.111538	-4.48172	7.40434e-06	5.86582e-05	NOA1	nitric oxide associated 1 [Source:HGNC Symbol;Acc:HGNC:28473]
ENSSSCG00000002143	449.387	-1.08306	0.101067	-4.92837	8.29184e-07	7.4285e-06	PARP2	poly(ADP-ribose) polymerase 2 [Source:HGNC Symbol;Acc:HGNC:272]
ENSSSCG00000006873	223.917	-1.08219	0.113744	-4.3714	1.2345e-05	9.46876e-05	FRRS1	ferric-chelate reductase 1 precursor [Source:RefSeq peptide;Acc:NP_001121958]
ENSSSCG00000012000	7555.31	-1.08198	0.117573	-4.2273	2.36508e-05	0.000174641	GBE1	1,4-alpha-glucan branching enzyme 1 [Source:HGNC Symbol;Acc:HGNC:4180]
ENSSSCG00000006568	1539.24	-1.08077	0.0933992	-5.30844	1.1057e-07	1.0969e-06	DENND4B	DENN domain containing 4B [Source:HGNC Symbol;Acc:HGNC:29044]
ENSSSCG00000009627	226.716	-1.08036	0.169341	-2.92542	0.00343991	0.017937	ENSSSCG00000009627
ENSSSCG00000000907	9157.02	-1.07923	0.0863	-5.72727	1.02062e-08	1.12188e-07	PLXNC1	plexin C1 [Source:HGNC Symbol;Acc:HGNC:9106]
ENSSSCG00000039873	872.589	-1.07861	0.10208	-4.83588	1.32557e-06	1.15763e-05	DCXR	dicarbonyl and L-xylulose reductase [Source:HGNC Symbol;Acc:HGNC:18985]
ENSSSCG00000006850	2328.71	-1.07795	0.17295	-2.8505	0.0043651	0.0222386	FAM102B	family with sequence similarity 102 member B [Source:HGNC Symbol;Acc:HGNC:27637]
ENSSSCG00000031513	879.871	-1.07765	0.101557	-4.85138	1.22603e-06	1.07579e-05	HRAS	HRas proto-oncogene, GTPase [Source:HGNC Symbol;Acc:HGNC:5173]
ENSSSCG00000003268	503.844	-1.07626	0.0807829	-6.08165	1.18952e-09	1.46588e-08	TSEN34	tRNA splicing endonuclease subunit 34 [Source:HGNC Symbol;Acc:HGNC:15506]
ENSSSCG00000032910	663.559	-1.07605	0.0826774	-5.93985	2.85284e-09	3.35891e-08	C12orf73	chromosome 12 open reading frame 73 [Source:HGNC Symbol;Acc:HGNC:34450]
ENSSSCG00000028513	2645.45	-1.07573	0.0776248	-6.32226	2.57763e-10	3.41559e-09	ENSSSCG00000028513
ENSSSCG00000015862	719.071	-1.075	0.140019	-3.49983	0.000465551	0.00281442	LIMS2	LIM zinc finger domain containing 2 [Source:HGNC Symbol;Acc:HGNC:16084]
ENSSSCG00000032073	1501.13	-1.0744	0.09087	-5.38616	7.19807e-08	7.29742e-07	ENSSSCG00000032073
ENSSSCG00000024827	114.643	-1.07435	0.184315	-2.65518	0.00792655	0.0384573	ABTB1	ankyrin repeat and BTB domain containing 1 [Source:HGNC Symbol;Acc:HGNC:18275]
ENSSSCG00000000466	1764.32	-1.07416	0.106275	-4.60314	4.16167e-06	3.41146e-05	XPOT	exportin for tRNA [Source:HGNC Symbol;Acc:HGNC:12826]
ENSSSCG00000006748	379.676	-1.07372	0.11529	-4.23937	2.24146e-05	0.000166288	TSPAN2	tetraspanin 2 [Source:HGNC Symbol;Acc:HGNC:20659]
ENSSSCG00000013468	591.501	-1.07242	0.105511	-4.61998	3.83783e-06	3.15533e-05	THOP1	thimet oligopeptidase [Source:RefSeq peptide;Acc:NP_999388]
ENSSSCG00000037556	549.539	-1.06912	0.103797	-4.66444	3.09465e-06	2.56907e-05	COG5	component of oligomeric golgi complex 5 [Source:HGNC Symbol;Acc:HGNC:14857]
ENSSSCG00000035615	357.461	-1.069	0.10372	-4.66683	3.05884e-06	2.54124e-05	GSTK1	glutathione S-transferase kappa 1 [Source:RefSeq peptide;Acc:NP_001302503]
ENSSSCG00000033298	228.363	-1.06844	0.19184	-2.52023	0.0117277	0.054929	SAMD1	sterile alpha motif domain containing 1 [Source:HGNC Symbol;Acc:HGNC:17958]
ENSSSCG00000002243	1255.51	-1.06813	0.0955884	-5.05472	4.31031e-07	4.01391e-06	SLC12A6	solute carrier family 12 member 6 [Source:HGNC Symbol;Acc:HGNC:10914]
ENSSSCG00000036284	560.953	-1.06612	0.121306	-3.96647	7.29444e-05	0.00050166	ENSSSCG00000036284
ENSSSCG00000006901	811.296	-1.06596	0.13891	-3.46267	0.000534836	0.00319777	EVI5	ecotropic viral integration site 5 [Source:HGNC Symbol;Acc:HGNC:3501]
ENSSSCG00000036883	802.092	-1.0652	0.132135	-3.63448	0.000278538	0.00175228	FABP3	Fatty acid-binding protein, heart [Source:UniProtKB/Swiss-Prot;Acc:O02772]
ENSSSCG00000023527	399.992	-1.06316	0.125846	-3.79987	0.00014477	0.000954603	NRROS	negative regulator of reactive oxygen species [Source:HGNC Symbol;Acc:HGNC:24613]
ENSSSCG00000031435	273.181	-1.06316	0.106132	-4.50567	6.61648e-06	5.26801e-05	MRPS14	mitochondrial ribosomal protein S14 [Source:HGNC Symbol;Acc:HGNC:14049]
ENSSSCG00000009815	468.073	-1.05898	0.108045	-4.3872	1.14821e-05	8.87621e-05	CAMKK2	calcium/calmodulin dependent protein kinase kinase 2 [Source:HGNC Symbol;Acc:HGNC:1470]
ENSSSCG00000011456	147.01	-1.05853	0.187156	-2.53035	0.0113947	0.0534466	CHDH	choline dehydrogenase [Source:HGNC Symbol;Acc:HGNC:24288]
ENSSSCG00000002269	876.353	-1.05838	0.117212	-4.03898	5.36838e-05	0.000375888	MTHFD1	methylenetetrahydrofolate dehydrogenase, cyclohydrolase and formyltetrahydrofolate synthetase 1 [Source:HGNC Symbol;Acc:HGNC:7432]
ENSSSCG00000038757	430.872	-1.05778	0.0981327	-4.8181	1.44934e-06	1.26076e-05	ENSSSCG00000038757
ENSSSCG00000034455	618.641	-1.05674	0.0903374	-5.22237	1.76651e-07	1.71712e-06	RNF166	ring finger protein 166 [Source:HGNC Symbol;Acc:HGNC:28856]
ENSSSCG00000035331	3184.05	-1.0554	0.0926182	-5.07936	3.787e-07	3.55645e-06	ENSSSCG00000035331
ENSSSCG00000033037	87.2031	-1.05506	0.173243	-2.7135	0.00665757	0.0327446	ENSSSCG00000033037
ENSSSCG00000013105	394.125	-1.05417	0.140492	-3.33975	0.000838538	0.00484892	CCDC86	coiled-coil domain containing 86 [Source:HGNC Symbol;Acc:HGNC:28359]
ENSSSCG00000005441	252.407	-1.05341	0.133975	-3.49653	0.000471344	0.00284577	ENSSSCG00000005441
ENSSSCG00000017676	214.57	-1.05247	0.113133	-4.13239	3.59018e-05	0.000257726	BCAS3	BCAS3, microtubule associated cell migration factor [Source:HGNC Symbol;Acc:HGNC:14347]
ENSSSCG00000013226	367.101	-1.05061	0.129925	-3.58397	0.000338411	0.00209448	PTPMT1	phosphatidylglycerophosphatase and protein-tyrosine phosphatase 1 [Source:RefSeq peptide;Acc:NP_001231306]
ENSSSCG00000010278	843.652	-1.0502	0.153341	-3.034	0.00241335	0.0128889	ENSSSCG00000010278
ENSSSCG00000016086	330.089	-1.04917	0.117982	-3.93456	8.33479e-05	0.000569219	C2orf69	chromosome 2 open reading frame 69 [Source:HGNC Symbol;Acc:HGNC:26799]
ENSSSCG00000011733	556.802	-1.04845	0.124292	-3.72905	0.000192205	0.00124956	IFT80	intraflagellar transport 80 [Source:HGNC Symbol;Acc:HGNC:29262]
ENSSSCG00000022098	645.173	-1.04842	0.0787239	-5.88714	3.92947e-09	4.53504e-08	DUS2	dihydrouridine synthase 2 [Source:HGNC Symbol;Acc:HGNC:26014]
ENSSSCG00000007151	499.892	-1.04755	0.118902	-3.89046	0.000100054	0.000674182	CDC25B	M-phase inducer phosphatase 2 [Source:RefSeq peptide;Acc:NP_001165225]
ENSSSCG00000006761	639.106	-1.04716	0.104046	-4.44229	8.90044e-06	6.97139e-05	DCLRE1B	DNA cross-link repair 1B [Source:HGNC Symbol;Acc:HGNC:17641]
ENSSSCG00000031082	902.514	-1.04704	0.109704	-4.21203	2.53085e-05	0.000185769	ATP13A2	ATPase 13A2 [Source:HGNC Symbol;Acc:HGNC:30213]
ENSSSCG00000010108	607.288	-1.04678	0.1215	-3.801	0.000144115	0.00095085	KLHL22	kelch like family member 22 [Source:HGNC Symbol;Acc:HGNC:25888]
ENSSSCG00000023391	3907.74	-1.04627	0.117515	-3.92551	8.65463e-05	0.000589248	LONP2	lon peptidase 2, peroxisomal [Source:HGNC Symbol;Acc:HGNC:20598]
ENSSSCG00000004869	106.799	-1.04595	0.170182	-2.70876	0.00675346	0.0331868	CNDP1	beta-Ala-His dipeptidase [Source:RefSeq peptide;Acc:NP_001277253]
ENSSSCG00000032397	885.761	-1.04489	0.0862713	-5.33117	9.75826e-08	9.77677e-07	LBR	lamin B receptor [Source:HGNC Symbol;Acc:HGNC:6518]
ENSSSCG00000003592	934.29	-1.04396	0.180279	-2.54605	0.010895	0.0513979	SDC3	syndecan 3 [Source:HGNC Symbol;Acc:HGNC:10660]
ENSSSCG00000040435	9095.05	-1.04267	0.124929	-3.66377	0.000248525	0.0015805	STAT6	signal transducer and activator of transcription 6 isoform 2 [Source:RefSeq peptide;Acc:NP_001239030]
ENSSSCG00000000759	813.246	-1.04146	0.110426	-4.13393	3.5662e-05	0.000256336	ENSSSCG00000000759
ENSSSCG00000020777	748.545	-1.04098	0.108857	-4.18911	2.80049e-05	0.000204209	ENSSSCG00000020777
ENSSSCG00000032541	389.59	-1.04034	0.118266	-3.85048	0.000117887	0.000788116	TIGD2	tigger transposable element derived 2 [Source:HGNC Symbol;Acc:HGNC:18333]
ENSSSCG00000000025	1419.82	-1.03918	0.0961884	-4.72215	2.33367e-06	1.97729e-05	PARVG	gamma-parvin [Source:RefSeq peptide;Acc:NP_001231550]
ENSSSCG00000012399	898.042	-1.03886	0.0921761	-4.92428	8.46734e-07	7.57349e-06	FOXO4	forkhead box O4 [Source:HGNC Symbol;Acc:HGNC:7139]
ENSSSCG00000030831	2549.33	-1.03867	0.14086	-3.22095	0.00127764	0.00720039	DENND3	DENN domain containing 3 [Source:HGNC Symbol;Acc:HGNC:29134]
ENSSSCG00000009817	1252.93	-1.03832	0.088308	-5.13385	2.83882e-07	2.69732e-06	P2RX7	purinergic receptor P2X 7 [Source:HGNC Symbol;Acc:HGNC:8537]
ENSSSCG00000021208	906.144	-1.03764	0.106303	-4.25835	2.05944e-05	0.000153607	SELENOP	selenoprotein P precursor [Source:RefSeq peptide;Acc:NP_001128295]
ENSSSCG00000033442	167.458	-1.03543	0.134015	-3.36131	0.000775742	0.0045164	HCN2	hyperpolarization activated cyclic nucleotide gated potassium and sodium channel 2 [Source:HGNC Symbol;Acc:HGNC:4846]
ENSSSCG00000008687	672.346	-1.03526	0.0826166	-5.4504	5.02579e-08	5.166e-07	MXD4	MAX dimerization protein 4 [Source:HGNC Symbol;Acc:HGNC:13906]
ENSSSCG00000027525	828.059	-1.03402	0.0924853	-4.85546	1.20106e-06	1.05638e-05	DHCR24	delta(24)-sterol reductase [Source:RefSeq peptide;Acc:NP_001230283]
ENSSSCG00000024072	3395.12	-1.0337	0.0845218	-5.30917	1.10123e-07	1.09344e-06	P2RY11	P2Y purinoceptor 11 [Source:RefSeq peptide;Acc:NP_001191365]
ENSSSCG00000014893	187.483	-1.03281	0.145414	-3.0798	0.0020714	0.0112123	NARS2	asparaginyl-tRNA synthetase 2, mitochondrial [Source:HGNC Symbol;Acc:HGNC:26274]
ENSSSCG00000013444	1288.83	-1.03266	0.0890404	-5.02804	4.95527e-07	4.5609e-06	BTBD2	BTB domain containing 2 [Source:HGNC Symbol;Acc:HGNC:15504]
ENSSSCG00000036050	199.095	-1.03248	0.157887	-2.83443	0.00459072	0.0232917	CD302	CD302 antigen [Source:UniProtKB/Swiss-Prot;Acc:A8WH75]
ENSSSCG00000038614	512.657	-1.03187	0.088844	-5.03022	4.89919e-07	4.52054e-06	NENF	neudesin neurotrophic factor [Source:HGNC Symbol;Acc:HGNC:30384]
ENSSSCG00000009071	1122.76	-1.03174	0.116725	-3.82764	0.000129378	0.000860273	JADE1	jade family PHD finger 1 [Source:HGNC Symbol;Acc:HGNC:30027]
ENSSSCG00000004347	166.114	-1.03017	0.154128	-2.88858	0.00386985	0.0199538	FBXL4	F-box/LRR-repeat protein 4 [Source:RefSeq peptide;Acc:NP_001165223]
ENSSSCG00000028806	1110.78	-1.03001	0.101746	-4.37412	1.21925e-05	9.36473e-05	RPS6KA4	ribosomal protein S6 kinase A4 [Source:HGNC Symbol;Acc:HGNC:10433]
ENSSSCG00000000034	5726.41	-1.02958	0.0824669	-5.39142	6.99048e-08	7.10645e-07	TTLL12	tubulin tyrosine ligase like 12 [Source:HGNC Symbol;Acc:HGNC:28974]
ENSSSCG00000030156	2419.2	-1.02868	0.161291	-2.75103	0.0059409	0.0294154	APBB1IP	amyloid beta precursor protein binding family B member 1 interacting protein [Source:HGNC Symbol;Acc:HGNC:17379]
ENSSSCG00000015492	183.743	-1.02794	0.116407	-3.8054	0.000141573	0.000936939	DARS2	aspartyl-tRNA synthetase 2, mitochondrial [Source:HGNC Symbol;Acc:HGNC:25538]
ENSSSCG00000035533	334.129	-1.02764	0.0923168	-4.79524	1.62477e-06	1.40784e-05	ANKRD39	ankyrin repeat domain 39 [Source:HGNC Symbol;Acc:HGNC:28640]
ENSSSCG00000039408	1830.29	-1.02762	0.118503	-3.73541	0.000187409	0.00122268	ADCY7	adenylate cyclase 7 [Source:HGNC Symbol;Acc:HGNC:238]
ENSSSCG00000026863	102.593	-1.02631	0.170342	-2.59094	0.0095713	0.0456189	FARP1	FERM, ARH/RhoGEF and pleckstrin domain protein 1 [Source:HGNC Symbol;Acc:HGNC:3591]
ENSSSCG00000002532	359.932	-1.02577	0.130713	-3.3723	0.000745436	0.00435367	ENSSSCG00000002532
ENSSSCG00000011968	369.21	-1.0238	0.0849278	-5.16717	2.37662e-07	2.27307e-06	NIT2	omega-amidase NIT2 [Source:RefSeq peptide;Acc:NP_001231271]
ENSSSCG00000001004	311.657	-1.02369	0.149099	-2.94253	0.00325543	0.0170391	SLC22A23	solute carrier family 22 member 23 [Source:HGNC Symbol;Acc:HGNC:21106]
ENSSSCG00000032648	761.071	-1.02283	0.0715804	-6.11713	9.52785e-10	1.18468e-08	RBL2	RB transcriptional corepressor like 2 [Source:HGNC Symbol;Acc:HGNC:9894]
ENSSSCG00000004538	942.904	-1.02271	0.0724458	-6.04245	1.51791e-09	1.8399e-08	WDR7	WD repeat domain 7 [Source:HGNC Symbol;Acc:HGNC:13490]
ENSSSCG00000002305	221.371	-1.02174	0.12072	-3.61812	0.000296755	0.00186055	EXD2	exonuclease 3'-5' domain containing 2 [Source:HGNC Symbol;Acc:HGNC:20217]
ENSSSCG00000013418	807.299	-1.0213	0.119148	-3.66213	0.000250123	0.00158884	CFD	Complement factor D [Source:UniProtKB/Swiss-Prot;Acc:P51779]
ENSSSCG00000034151	3785.05	-1.02082	0.0766709	-5.68481	1.30958e-08	1.42397e-07	RNPEP	arginyl aminopeptidase [Source:HGNC Symbol;Acc:HGNC:10078]
ENSSSCG00000031981	332.127	-1.02048	0.108972	-3.99661	6.42556e-05	0.000445969	SHISA4	shisa family member 4 [Source:HGNC Symbol;Acc:HGNC:27139]
ENSSSCG00000004412	2661.19	-1.02	0.106295	-4.09273	4.2632e-05	0.000303487	MICAL1	microtubule associated monooxygenase, calponin and LIM domain containing 1 [Source:HGNC Symbol;Acc:HGNC:20619]
ENSSSCG00000033920	726.251	-1.01728	0.126533	-3.41666	0.000633939	0.00373593	CTU2	cytosolic thiouridylase subunit 2 [Source:HGNC Symbol;Acc:HGNC:28005]
ENSSSCG00000010990	569.393	-1.01704	0.136415	-3.16735	0.00153833	0.00854789	NOL6	nucleolar protein 6 [Source:HGNC Symbol;Acc:HGNC:19910]
ENSSSCG00000017137	2106.06	-1.01633	0.124519	-3.46429	0.000531632	0.00318376	METRNL	meteorin like, glial cell differentiation regulator [Source:HGNC Symbol;Acc:HGNC:27584]
ENSSSCG00000016367	3541.31	-1.01508	0.0890359	-4.83081	1.35977e-06	1.18469e-05	RNPEPL1	arginyl aminopeptidase like 1 [Source:HGNC Symbol;Acc:HGNC:10079]
ENSSSCG00000036584	246.314	-1.0146	0.143923	-2.98518	0.00283407	0.0149965	HAUS8	HAUS augmin like complex subunit 8 [Source:HGNC Symbol;Acc:HGNC:30532]
ENSSSCG00000012125	258.734	-1.01454	0.127167	-3.3781	0.000729885	0.00426959	ENSSSCG00000012125
ENSSSCG00000009012	795.708	-1.01445	0.133279	-3.2225	0.00127078	0.00716532	TMEM154	transmembrane protein 154 [Source:HGNC Symbol;Acc:HGNC:26489]
ENSSSCG00000004963	1380.05	-1.01442	0.104819	-4.09712	4.18327e-05	0.000298371	ENSSSCG00000004963
ENSSSCG00000017200	1141.01	-1.01413	0.122099	-3.5149	0.000439927	0.00267062	UNC13D	unc-13 homolog D [Source:HGNC Symbol;Acc:HGNC:23147]
ENSSSCG00000013550	128.888	-1.01316	0.156631	-2.73379	0.006261	0.03089	SLC25A23	calcium-binding mitochondrial carrier protein SCaMC-3 [Source:RefSeq peptide;Acc:NP_001233175]
ENSSSCG00000015814	825.281	-1.01175	0.10811	-3.94768	7.89113e-05	0.000540584	ENSSSCG00000015814
ENSSSCG00000014247	1495.38	-1.01117	0.10723	-3.97473	7.04599e-05	0.000485989	ALDH7A1	aldehyde dehydrogenase 7 family member A1 [Source:HGNC Symbol;Acc:HGNC:877]
ENSSSCG00000013010	168.812	-1.00898	0.139472	-3.04017	0.00236442	0.0126441	NAALADL1	N-acetylated alpha-linked acidic dipeptidase like 1 [Source:HGNC Symbol;Acc:HGNC:23536]
ENSSSCG00000015030	985.406	-1.00845	0.123284	-3.43508	0.000592378	0.00351905	DLAT	dihydrolipoyllysine-residue acetyltransferase component of pyruvate dehydrogenase complex, mitochondrial precursor [Source:RefSeq peptide;Acc:NP_999159]
ENSSSCG00000000510	488.15	-1.00838	0.103683	-4.08375	4.43142e-05	0.000314452	TMEM19	transmembrane protein 19 [Source:HGNC Symbol;Acc:HGNC:25605]
ENSSSCG00000028558	5082.16	-1.00825	0.102272	-4.13881	3.49116e-05	0.000251105	SGPP1	sphingosine-1-phosphate phosphatase 1 [Source:HGNC Symbol;Acc:HGNC:17720]
ENSSSCG00000007153	1329.52	-1.00804	0.102471	-4.12869	3.64841e-05	0.000261567	ATRN	attractin [Source:HGNC Symbol;Acc:HGNC:885]
ENSSSCG00000014250	80.1879	-1.00785	0.16134	-2.62107	0.00876539	0.0421949	ENSSSCG00000014250
ENSSSCG00000030544	87.7527	-1.00783	0.167422	-2.52573	0.0115457	0.0540993	TMEM143	transmembrane protein 143 [Source:HGNC Symbol;Acc:HGNC:25603]
ENSSSCG00000008000	414.552	-1.00701	0.125422	-3.36498	0.00076548	0.004459	RPUSD1	RNA pseudouridylate synthase domain containing 1 [Source:HGNC Symbol;Acc:HGNC:14173]
ENSSSCG00000017227	111.532	-1.00598	0.153861	-2.73634	0.00621272	0.030674	FDXR	NADPH:adrenodoxin oxidoreductase, mitochondrial [Source:RefSeq peptide;Acc:NP_001231656]
ENSSSCG00000014041	455.889	-1.00534	0.131458	-3.19777	0.00138493	0.00777732	MXD3	max dimerization protein 3 [Source:RefSeq peptide;Acc:NP_001231033]
ENSSSCG00000023294	439.332	-1.00447	0.109335	-3.8369	0.000124597	0.000829975	ENSSSCG00000023294	lysine-rich coiled-coil protein 1 [Source:RefSeq peptide;Acc:NP_001230875]
ENSSSCG00000010116	625.735	-1.0041	0.114821	-3.65038	0.000261856	0.00165673	SLC25A1	tricarboxylate transport protein, mitochondrial [Source:RefSeq peptide;Acc:NP_001177118]
ENSSSCG00000029753	1836.22	-1.0027	0.136101	-3.06933	0.00214538	0.0115619	CYTIP	cytohesin 1 interacting protein [Source:HGNC Symbol;Acc:HGNC:9506]
ENSSSCG00000003898	1624.87	-1.00266	0.0979077	-4.26621	1.98822e-05	0.000148577	MKNK1	MAP kinase-interacting serine/threonine-protein kinase 1 [Source:RefSeq peptide;Acc:NP_001137191]
ENSSSCG00000033620	844.067	-1.00146	0.0851372	-4.89203	9.97995e-07	8.85501e-06	ENSSSCG00000033620
ENSSSCG00000027229	315.263	-0.999946	0.121637	-3.41164	0.000645733	0.00380139	B3GNTL1	UDP-GlcNAc:betaGal beta-1,3-N-acetylglucosaminyltransferase like 1 [Source:HGNC Symbol;Acc:HGNC:21727]
ENSSSCG00000012791	891.34	-0.999255	0.0926752	-4.47037	7.8084e-06	6.16391e-05	NAA10	N(alpha)-acetyltransferase 10, NatA catalytic subunit [Source:HGNC Symbol;Acc:HGNC:18704]
ENSSSCG00000033032	211.477	-0.998958	0.126279	-3.27843	0.00104387	0.00596169	ZBTB14	zinc finger and BTB domain containing 14 [Source:HGNC Symbol;Acc:HGNC:12860]
ENSSSCG00000004954	98.8312	-0.996721	0.156403	-2.63268	0.00847142	0.040904	C15orf61	chromosome 15 open reading frame 61 [Source:HGNC Symbol;Acc:HGNC:34453]
ENSSSCG00000026744	4389.1	-0.996001	0.0970081	-4.23716	2.26365e-05	0.00016771	ZDHHC20	zinc finger DHHC-type containing 20 [Source:HGNC Symbol;Acc:HGNC:20749]
ENSSSCG00000038067	125.927	-0.995437	0.143284	-2.86477	0.00417315	0.0213588	ENSSSCG00000038067
ENSSSCG00000040678	223.583	-0.994138	0.111188	-3.68003	0.000233205	0.00149162	TYMS	thymidylate synthase [Source:RefSeq peptide;Acc:NP_001230508]
ENSSSCG00000025711	343.94	-0.992293	0.146025	-2.78947	0.00527946	0.0264474	MEIOB	meiosis specific with OB domains [Source:HGNC Symbol;Acc:HGNC:28569]
ENSSSCG00000040945	1372.87	-0.992283	0.078772	-5.17088	2.3299e-07	2.23344e-06	ZFYVE21	zinc finger FYVE-type containing 21 [Source:HGNC Symbol;Acc:HGNC:20760]
ENSSSCG00000021386	10831.8	-0.992236	0.0943112	-4.31839	1.57168e-05	0.000119231	PTGR1	prostaglandin reductase 1 [Source:RefSeq peptide;Acc:NP_999550]
ENSSSCG00000012813	524.165	-0.992189	0.0974702	-4.17796	2.94135e-05	0.000213638	BRCC3	lys-63-specific deubiquitinase BRCC36 [Source:RefSeq peptide;Acc:NP_001229952]
ENSSSCG00000040782	436.329	-0.991786	0.105213	-3.86667	0.000110332	0.000740733	ENSSSCG00000040782
ENSSSCG00000011424	1860.93	-0.991541	0.120743	-3.36732	0.000759034	0.00442377	TEX264	testis expressed 264 [Source:HGNC Symbol;Acc:HGNC:30247]
ENSSSCG00000039061	891.251	-0.991045	0.089941	-4.51499	6.33187e-06	5.06321e-05	EIF2AK4	eukaryotic translation initiation factor 2 alpha kinase 4 [Source:HGNC Symbol;Acc:HGNC:19687]
ENSSSCG00000002506	235.21	-0.990348	0.115014	-3.52465	0.000424043	0.00258268	VRK1	serine/threonine-protein kinase VRK1 [Source:RefSeq peptide;Acc:NP_001230617]
ENSSSCG00000000433	1077.85	-0.989545	0.143085	-2.82757	0.00469033	0.0237103	B4GALNT1	beta-1,4-N-acetyl-galactosaminyltransferase 1 [Source:HGNC Symbol;Acc:HGNC:4117]
ENSSSCG00000033623	4817.85	-0.989285	0.128931	-3.13596	0.00171292	0.00943974	ENSSSCG00000033623
ENSSSCG00000037459	354.45	-0.989168	0.0865064	-4.67255	2.97478e-06	2.47343e-05	TCTA	T cell leukemia translocation altered [Source:HGNC Symbol;Acc:HGNC:11692]
ENSSSCG00000007425	459.579	-0.989055	0.107496	-3.75914	0.000170496	0.00111628	SNX21	sorting nexin family member 21 [Source:HGNC Symbol;Acc:HGNC:16154]
ENSSSCG00000035147	2094.69	-0.988015	0.0568531	-7.08937	1.34722e-12	2.21752e-11	NAGLU	N-acetyl-alpha-glucosaminidase [Source:HGNC Symbol;Acc:HGNC:7632]
ENSSSCG00000004856	605.865	-0.987246	0.136505	-2.94702	0.0032085	0.0168159	NFATC1	nuclear factor of activated T-cells, cytoplasmic 1 [Source:RefSeq peptide;Acc:NP_999326]
ENSSSCG00000023498	835.948	-0.986879	0.0897825	-4.47656	7.5857e-06	5.99238e-05	HSPB6	heat shock protein family B (small) member 6 [Source:HGNC Symbol;Acc:HGNC:26511]
ENSSSCG00000016217	1258.58	-0.986217	0.0803033	-4.99674	5.83088e-07	5.34024e-06	DNAJB2	DnaJ heat shock protein family (Hsp40) member B2 [Source:HGNC Symbol;Acc:HGNC:5228]
ENSSSCG00000013895	1269.23	-0.985802	0.113349	-3.53632	0.000405736	0.00247798	MAST3	microtubule associated serine/threonine kinase 3 [Source:HGNC Symbol;Acc:HGNC:19036]
ENSSSCG00000032842	896.75	-0.985426	0.0654412	-6.11944	9.39075e-10	1.17026e-08	GIPC1	GIPC PDZ domain containing family member 1 [Source:HGNC Symbol;Acc:HGNC:1226]
ENSSSCG00000005471	1244	-0.984989	0.114635	-3.48958	0.000483786	0.00291296	SNX30	sorting nexin family member 30 [Source:HGNC Symbol;Acc:HGNC:23685]
ENSSSCG00000006260	2927.46	-0.984976	0.0884809	-4.5209	6.15762e-06	4.93455e-05	ENSSSCG00000006260
ENSSSCG00000020677	618.859	-0.984724	0.102106	-3.91515	9.03481e-05	0.00061325	ENSSSCG00000020677
ENSSSCG00000011300	1024.81	-0.984707	0.0939179	-4.25631	2.07824e-05	0.000154696	EXOSC7	exosome complex component RRP42 [Source:RefSeq peptide;Acc:NP_001230753]
ENSSSCG00000037000	2270.76	-0.984483	0.0993594	-4.02097	5.79597e-05	0.000403282	SIGMAR1	sigma non-opioid intracellular receptor 1 [Source:HGNC Symbol;Acc:HGNC:8157]
ENSSSCG00000001787	664.826	-0.983999	0.114198	-3.49425	0.000475388	0.00286707	IL16	interleukin 16 [Source:HGNC Symbol;Acc:HGNC:5980]
ENSSSCG00000009836	462.69	-0.982296	0.107134	-3.70875	0.000208282	0.00134384	ENSSSCG00000009836
ENSSSCG00000007454	1251	-0.982065	0.06928	-5.73185	9.93412e-09	1.09305e-07	ENSSSCG00000007454
ENSSSCG00000024300	2845.61	-0.981614	0.103297	-3.8399	0.000123086	0.000821386	TMEM254	transmembrane protein 254 [Source:HGNC Symbol;Acc:HGNC:25804]
ENSSSCG00000010133	286.45	-0.981514	0.136757	-2.89968	0.00373542	0.0193325	ARVCF	ARVCF, delta catenin family member [Source:HGNC Symbol;Acc:HGNC:728]
ENSSSCG00000001000	9391.15	-0.981371	0.106829	-3.71069	0.000206696	0.00133438	ECI2	enoyl-CoA delta isomerase 2, mitochondrial [Source:RefSeq peptide;Acc:NP_001106914]
ENSSSCG00000032153	823.437	-0.978303	0.101439	-3.87762	0.000105483	0.000709469	C19orf12	chromosome 19 open reading frame 12 [Source:HGNC Symbol;Acc:HGNC:25443]
ENSSSCG00000005908	608.93	-0.978164	0.0775658	-5.06927	3.99344e-07	3.74082e-06	ENSSSCG00000005908	solute carrier family 52, riboflavin transporter, member 2 [Source:RefSeq peptide;Acc:NP_001004033]
ENSSSCG00000036614	698.091	-0.977379	0.112851	-3.47731	0.000506477	0.00303968	PGP	phosphoglycolate phosphatase [Source:HGNC Symbol;Acc:HGNC:8909]
ENSSSCG00000032959	388.994	-0.976648	0.11322	-3.4595	0.000541183	0.00323224	ENSSSCG00000032959
ENSSSCG00000006500	1351.21	-0.976591	0.109418	-3.57918	0.000344669	0.00213084	UBQLN4	ubiquilin 4 [Source:HGNC Symbol;Acc:HGNC:1237]
ENSSSCG00000031876	380.862	-0.975996	0.107315	-3.6438	0.000268639	0.00169385	TMEM159	transmembrane protein 159 [Source:HGNC Symbol;Acc:HGNC:30136]
ENSSSCG00000037880	284.73	-0.97557	0.139038	-2.80936	0.00496395	0.0249344	NSMF	NMDA receptor synaptonuclear signaling and neuronal migration factor [Source:HGNC Symbol;Acc:HGNC:29843]
ENSSSCG00000032313	493.604	-0.975385	0.0929393	-4.20083	2.65938e-05	0.000194688	POGLUT1	protein O-glucosyltransferase 1 [Source:HGNC Symbol;Acc:HGNC:22954]
ENSSSCG00000007987	293.312	-0.975367	0.137631	-2.83659	0.00455976	0.0231452	DECR2	2,4-dienoyl-CoA reductase 2 [Source:HGNC Symbol;Acc:HGNC:2754]
ENSSSCG00000000455	958.613	-0.974823	0.131386	-2.96729	0.00300439	0.0158223	LRIG3	leucine rich repeats and immunoglobulin like domains 3 [Source:HGNC Symbol;Acc:HGNC:30991]
ENSSSCG00000013896	1036.58	-0.974798	0.0839454	-4.64392	3.41857e-06	2.82529e-05	MPV17L2	MPV17 mitochondrial inner membrane protein like 2 [Source:HGNC Symbol;Acc:HGNC:28177]
ENSSSCG00000021138	874.629	-0.974241	0.127268	-3.05873	0.00222279	0.0119501	CEP250	centrosomal protein 250 [Source:HGNC Symbol;Acc:HGNC:1859]
ENSSSCG00000000107	705.24	-0.974212	0.139679	-2.78674	0.00532409	0.0266469	ENSSSCG00000000107
ENSSSCG00000039045	1952.62	-0.9738	0.135809	-2.86312	0.00419488	0.0214502	SLC26A2	solute carrier family 26 member 2 [Source:HGNC Symbol;Acc:HGNC:10994]
ENSSSCG00000011741	1020.4	-0.973542	0.0795008	-4.88775	1.01996e-06	9.04264e-06	GOLIM4	golgi integral membrane protein 4 [Source:HGNC Symbol;Acc:HGNC:15448]
ENSSSCG00000004861	791.611	-0.971472	0.097547	-3.96229	7.42353e-05	0.000509931	TSHZ1	teashirt zinc finger homeobox 1 [Source:HGNC Symbol;Acc:HGNC:10669]
ENSSSCG00000000800	249.403	-0.971	0.10324	-3.73923	0.000184586	0.0012071	PUS7L	pseudouridylate synthase 7 like [Source:HGNC Symbol;Acc:HGNC:25276]
ENSSSCG00000011085	955.924	-0.970491	0.11591	-3.3261	0.00088071	0.005069	MLLT10	MLLT10, histone lysine methyltransferase DOT1L cofactor [Source:HGNC Symbol;Acc:HGNC:16063]
ENSSSCG00000037262	208.789	-0.968722	0.150265	-2.55387	0.0106532	0.0503858	PTX4	pentraxin 4 [Source:HGNC Symbol;Acc:HGNC:14171]
ENSSSCG00000007601	1274.07	-0.968274	0.117207	-3.27038	0.00107405	0.00611825	TECPR1	tectonin beta-propeller repeat containing 1 [Source:HGNC Symbol;Acc:HGNC:22214]
ENSSSCG00000005024	13615.4	-0.967667	0.0648035	-5.90561	3.51354e-09	4.08906e-08	PYGL	glycogen phosphorylase, liver form [Source:RefSeq peptide;Acc:NP_001116644]
ENSSSCG00000023354	531.29	-0.967294	0.0817075	-4.67927	2.87902e-06	2.40265e-05	ACAD9	acyl-CoA dehydrogenase family member 9 [Source:HGNC Symbol;Acc:HGNC:21497]
ENSSSCG00000031509	298.447	-0.966472	0.138034	-2.76389	0.00571173	0.0283694	MTMR12	myotubularin related protein 12 [Source:HGNC Symbol;Acc:HGNC:18191]
ENSSSCG00000038772	174.354	-0.965853	0.131212	-2.90287	0.00369755	0.0191544	IKBIP	inhibitor of nuclear factor kappa-B kinase-interacting protein [Source:RefSeq peptide;Acc:NP_001231058]
ENSSSCG00000000379	3057.64	-0.964797	0.0657549	-5.77652	7.62628e-09	8.49228e-08	ESYT1	extended synaptotagmin 1 [Source:HGNC Symbol;Acc:HGNC:29534]
ENSSSCG00000009944	3583.57	-0.964535	0.107036	-3.54621	0.00039081	0.00239474	CORO1C	coronin 1C [Source:HGNC Symbol;Acc:HGNC:2254]
ENSSSCG00000000087	815.747	-0.960652	0.079512	-4.72494	2.30178e-06	1.95176e-05	TAB1	TGF-beta-activated kinase 1 and MAP3K7-binding protein 1 [Source:RefSeq peptide;Acc:NP_001230996]
ENSSSCG00000005313	222.941	-0.960044	0.115774	-3.23978	0.00119624	0.00677493	CCDC107	coiled-coil domain containing 107 [Source:HGNC Symbol;Acc:HGNC:28465]
ENSSSCG00000017738	573.465	-0.95966	0.127987	-2.92763	0.0034156	0.0178186	ADAP2	arf-GAP with dual PH domain-containing protein 2 [Source:RefSeq peptide;Acc:NP_001182252]
ENSSSCG00000003089	1799.36	-0.958728	0.111553	-3.35057	0.000806458	0.00468049	TOMM40	mitochondrial import receptor subunit TOM40 homolog [Source:RefSeq peptide;Acc:NP_001302677]
ENSSSCG00000005585	877.029	-0.957805	0.0810034	-4.6028	4.1684e-06	3.41445e-05	DENND1A	DENN domain containing 1A [Source:HGNC Symbol;Acc:HGNC:29324]
ENSSSCG00000006612	14105.2	-0.95683	0.0775787	-4.79342	1.63961e-06	1.41959e-05	S100A10	protein S100-A10 [Source:RefSeq peptide;Acc:NP_001278853]
ENSSSCG00000004405	460.074	-0.956341	0.0936305	-3.96643	7.2958e-05	0.00050166	FIG4	polyphosphoinositide phosphatase [Source:RefSeq peptide;Acc:NP_001230179]
ENSSSCG00000037682	371.066	-0.955864	0.133504	-2.7782	0.00546612	0.0272838	HFE	hemochromatosis [Source:HGNC Symbol;Acc:HGNC:4886]
ENSSSCG00000002860	706.524	-0.955765	0.0993619	-3.73184	0.000190088	0.00123725	ENSSSCG00000002860
ENSSSCG00000037566	2014.44	-0.954759	0.0802585	-4.60757	4.07407e-06	3.34459e-05	ENSSSCG00000037566
ENSSSCG00000005668	3391.16	-0.954481	0.0884539	-4.17753	2.94696e-05	0.000213905	SH3GLB2	SH3 domain containing GRB2 like, endophilin B2 [Source:HGNC Symbol;Acc:HGNC:10834]
ENSSSCG00000025492	402.068	-0.953213	0.110263	-3.33975	0.000838526	0.00484892	NUDT13	nudix hydrolase 13 [Source:HGNC Symbol;Acc:HGNC:18827]
ENSSSCG00000034738	595.241	-0.952724	0.11423	-3.21948	0.00128423	0.00723015	TRMT61A	tRNA methyltransferase 61A [Source:HGNC Symbol;Acc:HGNC:23790]
ENSSSCG00000035628	692.293	-0.95248	0.0784786	-4.68303	2.82668e-06	2.36079e-05	CCDC115	coiled-coil domain containing 115 [Source:HGNC Symbol;Acc:HGNC:28178]
ENSSSCG00000009246	820.011	-0.951443	0.10685	-3.42986	0.000603892	0.00357978	ENOPH1	enolase-phosphatase E1 [Source:RefSeq peptide;Acc:NP_001230759]
ENSSSCG00000017866	2523.77	-0.951145	0.0885943	-4.13325	3.57668e-05	0.000256923	TAX1BP3	Tax1 binding protein 3 [Source:HGNC Symbol;Acc:HGNC:30684]
ENSSSCG00000004190	2187.9	-0.950396	0.083479	-4.37755	1.20021e-05	9.23772e-05	STX7	syntaxin 7 [Source:HGNC Symbol;Acc:HGNC:11442]
ENSSSCG00000017761	2053.24	-0.946976	0.101856	-3.55418	0.000379157	0.00232719	UNC119	unc-119 lipid binding chaperone [Source:HGNC Symbol;Acc:HGNC:12565]
ENSSSCG00000017917	2649.65	-0.946648	0.133131	-2.71676	0.00659252	0.0324535	MINK1	misshapen like kinase 1 [Source:HGNC Symbol;Acc:HGNC:17565]
ENSSSCG00000037728	1653.07	-0.945645	0.0626918	-5.75326	8.75397e-09	9.67034e-08	ANAPC16	anaphase-promoting complex subunit 16 [Source:RefSeq peptide;Acc:NP_001177154]
ENSSSCG00000012494	416.434	-0.945564	0.126604	-2.84826	0.00439585	0.0223542	TIMM8A	translocase of inner mitochondrial membrane 8A [Source:HGNC Symbol;Acc:HGNC:11817]
ENSSSCG00000040890	466.421	-0.944743	0.111606	-3.22366	0.00126564	0.00714726	ABHD14B	abhydrolase domain containing 14B [Source:HGNC Symbol;Acc:HGNC:28235]
ENSSSCG00000003815	145.566	-0.943105	0.1303	-2.7486	0.00598497	0.0296204	ALG6	ALG6, alpha-1,3-glucosyltransferase [Source:HGNC Symbol;Acc:HGNC:23157]
ENSSSCG00000004368	1376.73	-0.942342	0.0962686	-3.71231	0.000205374	0.00132739	PREP	Prolyl endopeptidase [Source:UniProtKB/Swiss-Prot;Acc:P23687]
ENSSSCG00000013632	875.438	-0.942264	0.101006	-3.53743	0.000404042	0.00247036	C19orf38	chromosome 19 open reading frame 38 [Source:HGNC Symbol;Acc:HGNC:34073]
ENSSSCG00000010853	1024.08	-0.942025	0.0914857	-3.90293	9.50348e-05	0.00064388	EPHX1	epoxide hydrolase 1 precursor [Source:RefSeq peptide;Acc:NP_999520]
ENSSSCG00000002496	600.133	-0.940696	0.0918413	-3.87335	0.000107351	0.000721595	GLRX5	glutaredoxin 5 [Source:HGNC Symbol;Acc:HGNC:20134]
ENSSSCG00000031182	4994.48	-0.940063	0.0998231	-3.5573	0.000374686	0.0023023	PRELID1	PRELI domain-containing protein 1, mitochondrial [Source:RefSeq peptide;Acc:NP_001231137]
ENSSSCG00000014289	1766.73	-0.938158	0.0906092	-3.89801	9.69872e-05	0.000655905	UQCRQ	ubiquinol-cytochrome c reductase complex III subunit VII [Source:HGNC Symbol;Acc:HGNC:29594]
ENSSSCG00000034779	422.47	-0.937285	0.0975302	-3.61244	0.000303324	0.00189424	NT5C3B	5'-nucleotidase, cytosolic IIIB [Source:HGNC Symbol;Acc:HGNC:28300]
ENSSSCG00000012914	1014.21	-0.937238	0.105938	-3.32529	0.000883276	0.00508113	RAD9A	RAD9 checkpoint clamp component A [Source:HGNC Symbol;Acc:HGNC:9827]
ENSSSCG00000012127	338.005	-0.935077	0.114374	-3.06113	0.002205	0.0118602	GEMIN8	gem-associated protein 8 [Source:RefSeq peptide;Acc:NP_001231794]
ENSSSCG00000016158	416.92	-0.932853	0.0836689	-4.15794	3.21128e-05	0.000232331	LANCL1	LanC like 1 [Source:HGNC Symbol;Acc:HGNC:6508]
ENSSSCG00000001433	202.031	-0.932591	0.137627	-2.52587	0.0115412	0.0540993	ENSSSCG00000001433	lysosomal thioesterase PPT2 precursor [Source:RefSeq peptide;Acc:NP_001116639]
ENSSSCG00000009591	426.142	-0.931704	0.101292	-3.4232	0.000618884	0.00365497	AUH	AU RNA binding methylglutaconyl-CoA hydratase [Source:HGNC Symbol;Acc:HGNC:890]
ENSSSCG00000021238	1851.65	-0.931561	0.0988869	-3.505	0.000456612	0.00276586	STX1B	syntaxin 1B [Source:HGNC Symbol;Acc:HGNC:18539]
ENSSSCG00000002763	959.023	-0.931221	0.083344	-4.15457	3.25898e-05	0.000235628	PRMT7	protein arginine methyltransferase 7 [Source:HGNC Symbol;Acc:HGNC:25557]
ENSSSCG00000010874	1133.79	-0.930126	0.0938582	-3.6775	0.000235532	0.00150564	ADSS	Adenylosuccinate synthetase isozyme 2 [Source:UniProtKB/Swiss-Prot;Acc:A4Z6H1]
ENSSSCG00000002051	2163.29	-0.929908	0.0704397	-4.89703	9.72971e-07	8.65375e-06	ABHD4	abhydrolase domain containing 4 [Source:HGNC Symbol;Acc:HGNC:20154]
ENSSSCG00000035417	170.444	-0.929783	0.122213	-2.82147	0.00478038	0.0241216	TMEM238	transmembrane protein 238 [Source:HGNC Symbol;Acc:HGNC:40042]
ENSSSCG00000032787	487.911	-0.928928	0.105191	-3.26992	0.00107577	0.00612492	ALAD	aminolevulinate dehydratase [Source:HGNC Symbol;Acc:HGNC:395]
ENSSSCG00000011194	1075.79	-0.928423	0.130922	-2.6234	0.00870558	0.0419251	ANKRD28	serine/threonine-protein phosphatase 6 regulatory ankyrin repeat subunit A [Source:RefSeq peptide;Acc:NP_001193378]
ENSSSCG00000004508	1232.53	-0.928101	0.0778415	-4.40817	1.04246e-05	8.10794e-05	DYM	dymeclin [Source:HGNC Symbol;Acc:HGNC:21317]
ENSSSCG00000004728	1116.97	-0.927616	0.0916459	-3.73888	0.000184841	0.00120756	CAPN3	calpain 3 [Source:HGNC Symbol;Acc:HGNC:1480]
ENSSSCG00000026890	4678.98	-0.92646	0.107854	-3.16629	0.00154398	0.00857503	GALNT6	polypeptide N-acetylgalactosaminyltransferase 6 [Source:HGNC Symbol;Acc:HGNC:4128]
ENSSSCG00000012841	5898.1	-0.925998	0.0755757	-4.51251	6.40653e-06	5.11186e-05	PNPLA2	patatin-like phospholipase domain-containing protein 2 [Source:RefSeq peptide;Acc:NP_001092075]
ENSSSCG00000008448	576.803	-0.924686	0.0834408	-4.07143	4.67253e-05	0.000329035	PREPL	prolyl endopeptidase like [Source:HGNC Symbol;Acc:HGNC:30228]
ENSSSCG00000023130	816.793	-0.92245	0.0684232	-4.93235	8.12441e-07	7.29028e-06	ASCC1	activating signal cointegrator 1 complex subunit 1 isoform 1 [Source:RefSeq peptide;Acc:NP_001231012]
ENSSSCG00000023158	2095.71	-0.921879	0.0797628	-4.22397	2.40031e-05	0.000176889	RPS27L	ribosomal protein S27 like [Source:HGNC Symbol;Acc:HGNC:18476]
ENSSSCG00000032763	605.473	-0.92143	0.0971642	-3.46288	0.000534424	0.00319703	PYCR3	pyrroline-5-carboxylate reductase 3 [Source:HGNC Symbol;Acc:HGNC:25846]
ENSSSCG00000021145	2614.23	-0.919985	0.0832618	-4.02372	5.72863e-05	0.000399097	AP1S1	adaptor related protein complex 1 sigma 1 subunit [Source:HGNC Symbol;Acc:HGNC:559]
ENSSSCG00000005271	352.484	-0.919831	0.10762	-3.1116	0.00186078	0.0102067	CARNMT1	carnosine N-methyltransferase 1 [Source:HGNC Symbol;Acc:HGNC:23435]
ENSSSCG00000011410	279.732	-0.919316	0.109188	-3.06217	0.00219736	0.0118248	ENSSSCG00000011410
ENSSSCG00000017737	330.319	-0.918962	0.111018	-3.0085	0.00262537	0.0139588	RNF135	ring finger protein 135 [Source:HGNC Symbol;Acc:HGNC:21158]
ENSSSCG00000012624	403.75	-0.918402	0.0971938	-3.43067	0.000602101	0.00357107	SLC25A43	solute carrier family 25 member 43 [Source:HGNC Symbol;Acc:HGNC:30557]
ENSSSCG00000039655	1282.87	-0.917964	0.0848884	-3.92281	8.75207e-05	0.000595517	TAZ	tafazzin [Source:HGNC Symbol;Acc:HGNC:11577]
ENSSSCG00000007839	1979.18	-0.917825	0.0926683	-3.59198	0.000328178	0.0020357	EEF2K	eukaryotic elongation factor 2 kinase [Source:HGNC Symbol;Acc:HGNC:24615]
ENSSSCG00000015599	1922.57	-0.917586	0.0862962	-3.85443	0.000115997	0.000777828	PPP2R5A	serine/threonine-protein phosphatase 2A 56 kDa regulatory subunit alpha isoform [Source:RefSeq peptide;Acc:NP_001093662]
ENSSSCG00000010368	16585.3	-0.917365	0.0737728	-4.50576	6.61348e-06	5.26801e-05	GLUD1	glutamate dehydrogenase 1, mitochondrial [Source:RefSeq peptide;Acc:NP_001231430]
ENSSSCG00000004774	566.684	-0.916414	0.0782415	-4.23626	2.27274e-05	0.000168271	IVD	isovaleryl-CoA dehydrogenase, mitochondrial [Source:RefSeq peptide;Acc:NP_001161107]
ENSSSCG00000022915	1535.49	-0.916355	0.130181	-2.54563	0.0109082	0.0514166	DDX27	DEAD-box helicase 27 [Source:HGNC Symbol;Acc:HGNC:15837]
ENSSSCG00000014023	2191.68	-0.91585	0.083313	-3.97162	7.13863e-05	0.000492073	RUFY1	RUN and FYVE domain containing 1 [Source:HGNC Symbol;Acc:HGNC:19760]
ENSSSCG00000002142	1624.53	-0.914401	0.118691	-2.77559	0.00551012	0.0274664	TEP1	telomerase associated protein 1 [Source:HGNC Symbol;Acc:HGNC:11726]
ENSSSCG00000033177	909.275	-0.914353	0.091538	-3.5984	0.000320185	0.00199057	CDC26	cell division cycle 26 [Source:HGNC Symbol;Acc:HGNC:17839]
ENSSSCG00000013622	472.214	-0.913608	0.0988007	-3.32635	0.000879922	0.00506709	TMEM205	transmembrane protein 205 [Source:HGNC Symbol;Acc:HGNC:29631]
ENSSSCG00000027587	770.41	-0.912968	0.0823888	-3.98119	6.85699e-05	0.000474133	SPAG1	sperm associated antigen 1 [Source:HGNC Symbol;Acc:HGNC:11212]
ENSSSCG00000035256	6902.05	-0.912512	0.0921196	-3.55569	0.000376982	0.00231512	ENSSSCG00000035256
ENSSSCG00000004419	933.963	-0.911501	0.109515	-2.98169	0.00286665	0.0151545	MFSD4B	major facilitator superfamily domain containing 4B [Source:HGNC Symbol;Acc:HGNC:21053]
ENSSSCG00000005604	725.607	-0.910548	0.0988183	-3.29479	0.000984963	0.00564268	PBX3	PBX homeobox 3 [Source:HGNC Symbol;Acc:HGNC:8634]
ENSSSCG00000040944	2157.98	-0.910098	0.0919869	-3.53458	0.000408421	0.00249301	SKI	SKI proto-oncogene [Source:HGNC Symbol;Acc:HGNC:10896]
ENSSSCG00000003267	3612.43	-0.908322	0.0779933	-4.14599	3.38353e-05	0.000243839	MBOAT7	membrane bound O-acyltransferase domain containing 7 [Source:HGNC Symbol;Acc:HGNC:15505]
ENSSSCG00000033107	758.963	-0.90713	0.0968447	-3.32664	0.000878986	0.00506433	DYNLT1	dynein light chain Tctex-type 1 [Source:RefSeq peptide;Acc:NP_001138857]
ENSSSCG00000039012	1721.25	-0.90644	0.0751969	-4.27514	1.91015e-05	0.000143094	GLTP	glycolipid transfer protein [Source:HGNC Symbol;Acc:HGNC:24867]
ENSSSCG00000014190	199.655	-0.905562	0.104083	-3.08022	0.00206845	0.0112018	FBXL17	F-box and leucine rich repeat protein 17 [Source:HGNC Symbol;Acc:HGNC:13615]
ENSSSCG00000035639	623.14	-0.905482	0.0863601	-3.71143	0.000206094	0.00133127	NAE1	NEDD8 activating enzyme E1 subunit 1 [Source:HGNC Symbol;Acc:HGNC:621]
ENSSSCG00000039295	1046.72	-0.90371	0.0783266	-4.06947	4.71202e-05	0.000331395	MRPL34	mitochondrial ribosomal protein L34 [Source:HGNC Symbol;Acc:HGNC:14488]
ENSSSCG00000009704	2313.89	-0.902593	0.0692362	-4.58764	4.48287e-06	3.65316e-05	HMGB2	high mobility group protein B2 [Source:RefSeq peptide;Acc:NP_999228]
ENSSSCG00000007985	171.112	-0.900719	0.123126	-2.5645	0.0103326	0.0490638	TMEM8A	transmembrane protein 8A [Source:HGNC Symbol;Acc:HGNC:17205]
ENSSSCG00000010613	480.644	-0.900489	0.123147	-2.56219	0.0104014	0.0492999	ITPRIP	inositol 1,4,5-trisphosphate receptor interacting protein [Source:HGNC Symbol;Acc:HGNC:29370]
ENSSSCG00000036789	180.355	-0.899436	0.118796	-2.64717	0.00811678	0.0392943	COX6A2	cytochrome c oxidase subunit 6A2 [Source:HGNC Symbol;Acc:HGNC:2279]
ENSSSCG00000024206	969.988	-0.897499	0.082961	-3.76726	0.000165047	0.00108316	CPPED1	serine/threonine-protein phosphatase CPPED1 [Source:RefSeq peptide;Acc:NP_001230510]
ENSSSCG00000002972	239.783	-0.897072	0.121353	-2.57191	0.0101139	0.0481016	ENSSSCG00000002972
ENSSSCG00000003663	1743.99	-0.896214	0.0953974	-3.26268	0.00110363	0.0062739	HPCAL1	Hippocalcin-like protein 1 [Source:UniProtKB/Swiss-Prot;Acc:Q06AT0]
ENSSSCG00000012875	1385.7	-0.89389	0.103114	-2.99599	0.00273556	0.0145098	TPCN2	two pore segment channel 2 [Source:HGNC Symbol;Acc:HGNC:20820]
ENSSSCG00000038370	387.57	-0.893114	0.107826	-2.85787	0.00426495	0.0217683	UQCC3	ubiquinol-cytochrome c reductase complex assembly factor 3 [Source:HGNC Symbol;Acc:HGNC:34399]
ENSSSCG00000022292	12524.4	-0.892628	0.0623006	-4.93841	7.87633e-07	7.09061e-06	NPL	N-acetylneuraminate lyase [Source:UniProtKB/Swiss-Prot;Acc:Q9BEC7]
ENSSSCG00000016593	520.349	-0.892487	0.0904335	-3.40056	0.000672475	0.00395462	ARF5	ADP-ribosylation factor 5 [Source:RefSeq peptide;Acc:NP_001138693]
ENSSSCG00000009713	985.039	-0.892455	0.1061	-2.89814	0.00375386	0.0194098	CLCN3	chloride voltage-gated channel 3 [Source:HGNC Symbol;Acc:HGNC:2021]
ENSSSCG00000016734	4119.87	-0.891641	0.0762137	-4.02392	5.72368e-05	0.000399003	CCM2	CCM2 scaffolding protein [Source:HGNC Symbol;Acc:HGNC:21708]
ENSSSCG00000023155	850.223	-0.891057	0.109478	-2.79595	0.00517468	0.0259342	ENSSSCG00000023155	protein CLN8 [Source:RefSeq peptide;Acc:NP_001231494]
ENSSSCG00000024424	2779.21	-0.889164	0.0842385	-3.61119	0.000304792	0.00190234	FAM91A1	family with sequence similarity 91 member A1 [Source:HGNC Symbol;Acc:HGNC:26306]
ENSSSCG00000033154	2536.15	-0.884425	0.10747	-2.78646	0.00532874	0.0266581	ARL6IP5	PRA1 family protein 3 [Source:UniProtKB/Swiss-Prot;Acc:Q56P28]
ENSSSCG00000005427	302.116	-0.882742	0.0961563	-3.09683	0.00195605	0.0106555	FKTN	fukutin [Source:HGNC Symbol;Acc:HGNC:3622]
ENSSSCG00000033148	1708.98	-0.881763	0.0943852	-3.14457	0.0016633	0.00918527	MRPL12	mitochondrial ribosomal protein L12 [Source:HGNC Symbol;Acc:HGNC:10378]
ENSSSCG00000004729	262.078	-0.881737	0.0981168	-3.02471	0.0024887	0.0132703	GANC	glucosidase alpha, neutral C [Source:HGNC Symbol;Acc:HGNC:4139]
ENSSSCG00000035657	300.684	-0.881008	0.109942	-2.69273	0.00708691	0.0346259	DIP2A	disco interacting protein 2 homolog A [Source:HGNC Symbol;Acc:HGNC:17217]
ENSSSCG00000013829	754.387	-0.880484	0.107084	-2.75971	0.00578534	0.0286836	SYDE1	synapse defective Rho GTPase homolog 1 [Source:HGNC Symbol;Acc:HGNC:25824]
ENSSSCG00000025955	939.087	-0.879884	0.0813926	-3.62345	0.000290704	0.00182467	SSBP4	single stranded DNA binding protein 4 [Source:HGNC Symbol;Acc:HGNC:15676]
ENSSSCG00000008467	3244.34	-0.878945	0.0800666	-3.67173	0.000240915	0.00153651	EML4	echinoderm microtubule associated protein like 4 [Source:HGNC Symbol;Acc:HGNC:1316]
ENSSSCG00000031600	5113.34	-0.878848	0.0858177	-3.42454	0.000615844	0.0036409	SYNGR2	synaptogyrin 2 [Source:HGNC Symbol;Acc:HGNC:11499]
ENSSSCG00000027689	343.516	-0.878312	0.112515	-2.60721	0.00912826	0.0437329	ENSSSCG00000027689
ENSSSCG00000036455	1249.98	-0.876817	0.0730586	-3.9948	6.47482e-05	0.000448827	ERCC1	DNA excision repair protein ERCC-1 [Source:RefSeq peptide;Acc:NP_001152781]
ENSSSCG00000014258	4943.4	-0.875784	0.111696	-2.60368	0.00922281	0.0441287	ISOC1	isochorismatase domain containing 1 [Source:HGNC Symbol;Acc:HGNC:24254]
ENSSSCG00000001137	1914.08	-0.874054	0.0828713	-3.48844	0.000485857	0.00292384	HIST1H1D	histone cluster 1 H1 family member d [Source:HGNC Symbol;Acc:HGNC:4717]
ENSSSCG00000035555	1028.81	-0.873516	0.0908023	-3.17782	0.00148386	0.00828742	BTBD6	BTB domain containing 6 [Source:HGNC Symbol;Acc:HGNC:19897]
ENSSSCG00000030328	2140.8	-0.872293	0.0996611	-2.88308	0.00393812	0.0202587	NDUFB10	NADH:ubiquinone oxidoreductase subunit B10 [Source:HGNC Symbol;Acc:HGNC:7696]
ENSSSCG00000013409	736.196	-0.872169	0.105741	-2.71614	0.00660484	0.0324997	SBF2	SET binding factor 2 [Source:HGNC Symbol;Acc:HGNC:2135]
ENSSSCG00000003015	460.495	-0.871735	0.113336	-2.53029	0.0113967	0.0534466	EXOSC5	exosome complex component RRP46 [Source:RefSeq peptide;Acc:NP_001231590]
ENSSSCG00000017389	5581.84	-0.86943	0.0935295	-3.04147	0.00235425	0.0125958	RAMP2	receptor activity-modifying protein 2 precursor [Source:RefSeq peptide;Acc:NP_999247]
ENSSSCG00000036712	2736.03	-0.868704	0.0966466	-2.93587	0.00332613	0.017401	ENSSSCG00000036712
ENSSSCG00000035564	1410.22	-0.868428	0.0922489	-3.07284	0.00212036	0.0114437	MCM6	minichromosome maintenance complex component 6 [Source:HGNC Symbol;Acc:HGNC:6949]
ENSSSCG00000004875	834.869	-0.867781	0.084701	-3.33903	0.000840728	0.00485905	CYB5A	Cytochrome b5 [Source:UniProtKB/Swiss-Prot;Acc:P00172]
ENSSSCG00000005240	6942.75	-0.86741	0.105593	-2.67488	0.00747556	0.0363966	DOCK8	dedicator of cytokinesis 8 [Source:HGNC Symbol;Acc:HGNC:19191]
ENSSSCG00000003128	339.068	-0.866385	0.107076	-2.62825	0.00858266	0.0414051	LIG1	DNA ligase 1 [Source:HGNC Symbol;Acc:HGNC:6598]
ENSSSCG00000009914	3076.33	-0.862582	0.102646	-2.70463	0.00683801	0.0335577	MLEC	malectin [Source:HGNC Symbol;Acc:HGNC:28973]
ENSSSCG00000029697	1081.54	-0.861206	0.0946993	-2.91706	0.00353352	0.0183992	FAM120B	family with sequence similarity 120B [Source:HGNC Symbol;Acc:HGNC:21109]
ENSSSCG00000040827	534.898	-0.861126	0.0846291	-3.26322	0.00110153	0.00626516	ENSSSCG00000040827
ENSSSCG00000035364	394.213	-0.861046	0.0915385	-3.01603	0.00256104	0.0136298	VKORC1	vitamin K epoxide reductase complex subunit 1 [Source:HGNC Symbol;Acc:HGNC:23663]
ENSSSCG00000013039	336.596	-0.859343	0.0863469	-3.17765	0.00148473	0.00828742	NUDT22	nudix hydrolase 22 [Source:HGNC Symbol;Acc:HGNC:28189]
ENSSSCG00000033849	2120.84	-0.859268	0.0793479	-3.457	0.000546221	0.00325882	CD37	CD37 molecule [Source:HGNC Symbol;Acc:HGNC:1666]
ENSSSCG00000014288	382.999	-0.858552	0.0965653	-2.83321	0.00460837	0.0233599	GDF9	growth/differentiation factor 9 precursor [Source:RefSeq peptide;Acc:NP_001001909]
ENSSSCG00000036814	861.679	-0.858217	0.104638	-2.61144	0.00901615	0.0432331	CLEC11A	C-type lectin domain containing 11A [Source:HGNC Symbol;Acc:HGNC:10576]
ENSSSCG00000040981	8703.21	-0.858206	0.0835467	-3.27055	0.00107339	0.00611767	GMFG	glia maturation factor gamma [Source:HGNC Symbol;Acc:HGNC:4374]
ENSSSCG00000012731	2687.97	-0.857108	0.0795306	-3.4219	0.000621854	0.00367056	ENSSSCG00000012731
ENSSSCG00000011366	1307	-0.855855	0.103834	-2.6089	0.00908342	0.0435368	SLC25A20	solute carrier family 25 member 20 [Source:HGNC Symbol;Acc:HGNC:1421]
ENSSSCG00000008692	2569.33	-0.854712	0.08574	-3.14614	0.00165443	0.0091472	ADD1	adducin 1 [Source:HGNC Symbol;Acc:HGNC:243]
ENSSSCG00000036938	1961.15	-0.85378	0.10005	-2.68683	0.00721333	0.0351971	CTDSP1	CTD small phosphatase 1 [Source:HGNC Symbol;Acc:HGNC:21614]
ENSSSCG00000002016	596.34	-0.852343	0.0879087	-3.04158	0.00235343	0.0125958	THTPA	thiamine triphosphatase [Source:HGNC Symbol;Acc:HGNC:18987]
ENSSSCG00000017902	2973.36	-0.850212	0.0897374	-2.95584	0.00311816	0.0163903	CAMTA2	calmodulin binding transcription activator 2 [Source:HGNC Symbol;Acc:HGNC:18807]
ENSSSCG00000000018	7560.83	-0.850094	0.0997745	-2.65731	0.00787674	0.0382324	KIAA0930	KIAA0930 [Source:HGNC Symbol;Acc:HGNC:1314]
ENSSSCG00000033162	1933.88	-0.849153	0.0625129	-4.22617	2.37698e-05	0.000175287	UBAC1	UBA domain containing 1 [Source:HGNC Symbol;Acc:HGNC:30221]
ENSSSCG00000026331	316.977	-0.848515	0.102776	-2.56433	0.0103374	0.0490638	COQ8B	coenzyme Q8B [Source:HGNC Symbol;Acc:HGNC:19041]
ENSSSCG00000013033	978.066	-0.848086	0.0757029	-3.47574	0.000509441	0.00305582	BAD	BCL2 associated agonist of cell death [Source:HGNC Symbol;Acc:HGNC:936]
ENSSSCG00000010470	2164.67	-0.846764	0.0935251	-2.79926	0.00512193	0.0256814	IDE	insulin degrading enzyme [Source:HGNC Symbol;Acc:HGNC:5381]
ENSSSCG00000017521	392.236	-0.8451	0.0991007	-2.62498	0.00866538	0.0417497	SCRN2	secernin 2 [Source:HGNC Symbol;Acc:HGNC:30381]
ENSSSCG00000010823	1785.58	-0.842696	0.0854025	-3.01786	0.00254564	0.0135543	IARS2	isoleucyl-tRNA synthetase 2, mitochondrial [Source:HGNC Symbol;Acc:HGNC:29685]
ENSSSCG00000023264	4950.19	-0.841463	0.0503478	-5.09457	3.49529e-07	3.29645e-06	ENSSSCG00000023264
ENSSSCG00000002457	881.09	-0.84097	0.0805517	-3.17817	0.00148207	0.00828507	ITPK1	inositol-tetrakisphosphate 1-kinase [Source:HGNC Symbol;Acc:HGNC:6177]
ENSSSCG00000013601	778.889	-0.840872	0.0664008	-3.85401	0.0001162	0.000778248	MARCH2	E3 ubiquitin-protein ligase MARCH2 [Source:RefSeq peptide;Acc:NP_001231844]
ENSSSCG00000028501	1033.74	-0.84005	0.0807134	-3.16041	0.00157549	0.00874126	ALDH3B1	aldehyde dehydrogenase family 3 member B1 [Source:RefSeq peptide;Acc:NP_001302522]
ENSSSCG00000038151	1248.04	-0.840015	0.100186	-2.54579	0.010903	0.0514137	CMTM3	CKLF like MARVEL transmembrane domain containing 3 [Source:HGNC Symbol;Acc:HGNC:19174]
ENSSSCG00000003917	1063.78	-0.838345	0.096928	-2.61413	0.00894539	0.0429309	TESK2	testis-specific kinase 2 [Source:HGNC Symbol;Acc:HGNC:11732]
ENSSSCG00000011079	1685.68	-0.836671	0.0804323	-3.12945	0.00175134	0.00963498	PIP4K2A	phosphatidylinositol 5-phosphate 4-kinase type-2 alpha [Source:RefSeq peptide;Acc:NP_001182710]
ENSSSCG00000032929	336.949	-0.835328	0.0981921	-2.54975	0.01078	0.0508985	ENKUR	enkurin, TRPC channel interacting protein [Source:HGNC Symbol;Acc:HGNC:28388]
ENSSSCG00000007768	2251.91	-0.834572	0.0858134	-2.90875	0.00362874	0.0188419	STX4	syntaxin 4 [Source:HGNC Symbol;Acc:HGNC:11439]
ENSSSCG00000035795	1890.04	-0.834479	0.0729241	-3.42159	0.000622564	0.0036728	SUMO3	small ubiquitin-like modifier 3 [Source:HGNC Symbol;Acc:HGNC:11124]
ENSSSCG00000013256	1601.25	-0.834195	0.0910632	-2.73691	0.00620187	0.0306392	ARHGAP1	Rho GTPase activating protein 1 [Source:HGNC Symbol;Acc:HGNC:673]
ENSSSCG00000014878	6524.21	-0.833262	0.0925123	-2.68396	0.00727557	0.0354696	PAK1	p21 (RAC1) activated kinase 1 [Source:HGNC Symbol;Acc:HGNC:8590]
ENSSSCG00000025087	2479.16	-0.830107	0.0757402	-3.23664	0.00120944	0.00684382	ASPH	aspartate beta-hydroxylase [Source:HGNC Symbol;Acc:HGNC:757]
ENSSSCG00000024428	764.728	-0.829743	0.0865225	-2.8291	0.00466797	0.023608	CHRNA9	neuronal acetylcholine receptor subunit alpha-9 precursor [Source:RefSeq peptide;Acc:NP_001231735]
ENSSSCG00000024813	1765.87	-0.829576	0.088083	-2.77707	0.00548508	0.0273539	MAP3K3	mitogen-activated protein kinase kinase kinase 3 [Source:HGNC Symbol;Acc:HGNC:6855]
ENSSSCG00000036015	820.189	-0.828359	0.0912619	-2.66701	0.00765305	0.0372117	TSSC4	tumor suppressing subtransferable candidate 4 [Source:HGNC Symbol;Acc:HGNC:12386]
ENSSSCG00000004216	639.142	-0.828267	0.0818903	-2.9711	0.00296734	0.0156494	ECHDC1	ethylmalonyl-CoA decarboxylase 1 [Source:HGNC Symbol;Acc:HGNC:21489]
ENSSSCG00000036001	583.468	-0.827713	0.0724992	-3.34832	0.000813024	0.00471367	RNF170	ring finger protein 170 [Source:HGNC Symbol;Acc:HGNC:25358]
ENSSSCG00000029070	490.211	-0.826335	0.0835736	-2.88815	0.0038752	0.0199628	PAFAH1B3	platelet activating factor acetylhydrolase 1b catalytic subunit 3 [Source:HGNC Symbol;Acc:HGNC:8576]
ENSSSCG00000028149	1196.43	-0.822401	0.0662434	-3.58434	0.000337928	0.00209266	THYN1	thymocyte nuclear protein 1 [Source:HGNC Symbol;Acc:HGNC:29560]
ENSSSCG00000026084	2568.08	-0.821066	0.0794944	-2.97006	0.00297741	0.0156876	SLC49A3	solute carrier family 49 member 3 [Source:HGNC Symbol;Acc:HGNC:26177]
ENSSSCG00000005241	496.422	-0.820072	0.0838593	-2.80361	0.00505334	0.0253605	ENSSSCG00000005241
ENSSSCG00000032501	337.023	-0.818521	0.0910987	-2.5638	0.0103533	0.0490931	ENSSSCG00000032501
ENSSSCG00000016461	4532.6	-0.817624	0.0750262	-3.10108	0.00192818	0.0105295	ZYX	zyxin [Source:HGNC Symbol;Acc:HGNC:13200]
ENSSSCG00000035733	362.869	-0.816618	0.0910515	-2.54422	0.0109521	0.0515795	PLXNB2	plexin B2 [Source:HGNC Symbol;Acc:HGNC:9104]
ENSSSCG00000004651	1923.91	-0.815947	0.059084	-3.90942	9.25191e-05	0.000627602	GALK2	galactokinase 2 [Source:HGNC Symbol;Acc:HGNC:4119]
ENSSSCG00000010929	887.875	-0.815542	0.0843552	-2.73344	0.00626773	0.0309095	CYB5R1	cytochrome b5 reductase 1 [Source:RefSeq peptide;Acc:NP_001230847]
ENSSSCG00000006024	650.572	-0.814429	0.0789529	-2.90638	0.00365639	0.0189589	ENSSSCG00000006024
ENSSSCG00000022957	1465.34	-0.814332	0.0854694	-2.68364	0.00728247	0.0354876	PARP4	poly(ADP-ribose) polymerase family member 4 [Source:HGNC Symbol;Acc:HGNC:271]
ENSSSCG00000025703	1012.8	-0.813554	0.0718136	-3.18313	0.00145693	0.00815687	REV3L	REV3 like, DNA directed polymerase zeta catalytic subunit [Source:HGNC Symbol;Acc:HGNC:9968]
ENSSSCG00000000684	2714.02	-0.811706	0.0693003	-3.2719	0.00106827	0.00609163	USP5	ubiquitin specific peptidase 5 [Source:HGNC Symbol;Acc:HGNC:12628]
ENSSSCG00000003806	3026.74	-0.810614	0.0649807	-3.47259	0.000515457	0.00308856	LEPROT	Leptin receptor gene-related protein [Source:UniProtKB/Swiss-Prot;Acc:B9TRX0]
ENSSSCG00000012165	567.252	-0.808236	0.0783741	-2.84882	0.00438817	0.0223253	MBTPS2	membrane bound transcription factor peptidase, site 2 [Source:HGNC Symbol;Acc:HGNC:15455]
ENSSSCG00000004145	1394.85	-0.804683	0.0796155	-2.75977	0.00578426	0.0286836	ENSSSCG00000004145
ENSSSCG00000013656	1082.7	-0.804053	0.0727088	-3.01326	0.00258455	0.0137483	MRPL4	mitochondrial ribosomal protein L4 [Source:HGNC Symbol;Acc:HGNC:14276]
ENSSSCG00000033586	1551.61	-0.799659	0.0752607	-2.85271	0.00433481	0.0220944	DBNDD2	dysbindin domain-containing protein 2 [Source:RefSeq peptide;Acc:NP_001230601]
ENSSSCG00000010594	5632.86	-0.798222	0.0840233	-2.5381	0.0111455	0.0524457	NT5C2	5'-nucleotidase, cytosolic II [Source:HGNC Symbol;Acc:HGNC:8022]
ENSSSCG00000030030	1587.13	-0.79103	0.0682314	-3.02013	0.00252669	0.0134664	FBXO18	F-box protein, helicase, 18 [Source:HGNC Symbol;Acc:HGNC:13620]
ENSSSCG00000021837	1498.05	-0.789901	0.0664836	-3.08255	0.00205238	0.011129	TMEM120A	transmembrane protein 120A [Source:HGNC Symbol;Acc:HGNC:21697]
ENSSSCG00000008769	24030.8	-0.789538	0.0793318	-2.57874	0.0099162	0.047202	ENSSSCG00000008769
ENSSSCG00000035992	2568.72	-0.788071	0.0753295	-2.69627	0.007012	0.0343204	UBL3	ubiquitin like 3 [Source:HGNC Symbol;Acc:HGNC:12504]
ENSSSCG00000004541	1251.43	-0.786511	0.076219	-2.64434	0.0081851	0.0396077	FECH	ferrochelatase, mitochondrial [Source:RefSeq peptide;Acc:NP_001163994]
ENSSSCG00000009150	2395.85	-0.784808	0.0783214	-2.55161	0.0107226	0.0506706	HADH	Hydroxyacyl-coenzyme A dehydrogenase, mitochondrial [Source:UniProtKB/Swiss-Prot;Acc:P00348]
ENSSSCG00000010798	8273.45	-0.782397	0.0764783	-2.58157	0.00983518	0.0468364	GGA2	golgi associated, gamma adaptin ear containing, ARF binding protein 2 [Source:HGNC Symbol;Acc:HGNC:16064]
ENSSSCG00000015107	3257.29	-0.781897	0.0564791	-3.48685	0.000488748	0.00293805	VPS11	VPS11, CORVET/HOPS core subunit [Source:HGNC Symbol;Acc:HGNC:14583]
ENSSSCG00000017907	22139.6	-0.781874	0.0712943	-2.76196	0.0057456	0.0285121	PFN1	profilin-1 [Source:RefSeq peptide;Acc:NP_001231345]
ENSSSCG00000040786	7495.93	-0.778517	0.0764809	-2.53076	0.0113817	0.0534211	SPTBN1	spectrin beta, non-erythrocytic 1 [Source:HGNC Symbol;Acc:HGNC:11275]
ENSSSCG00000012619	1305.36	-0.777219	0.067914	-2.83088	0.00464197	0.023498	SEPT6	septin 6 [Source:HGNC Symbol;Acc:HGNC:15848]
ENSSSCG00000002962	1737.58	-0.758903	0.0578609	-3.00618	0.00264554	0.0140593	MAP4K1	mitogen-activated protein kinase kinase kinase kinase 1 [Source:HGNC Symbol;Acc:HGNC:6863]
ENSSSCG00000013779	4826.35	-0.755592	0.0550081	-3.10191	0.00192278	0.0105067	PKN1	protein kinase N1 [Source:HGNC Symbol;Acc:HGNC:9405]
ENSSSCG00000003583	977.652	-0.7474	0.0633456	-2.5643	0.0103383	0.0490638	RPA2	replication protein A 32 kDa subunit [Source:RefSeq peptide;Acc:NP_001231871]
ENSSSCG00000034923	1876.47	-0.719964	0.0529213	-2.55099	0.0107418	0.0507398	ABHD16A	protein ABHD16A [Source:RefSeq peptide;Acc:NP_001182255]
ENSSSCG00000031236	2104.37	-0.715327	0.0460676	-2.82984	0.00465706	0.0235636	GLIPR2	GLI pathogenesis related 2 [Source:HGNC Symbol;Acc:HGNC:18007]
ENSSSCG00000032908	4162.83	0.70703	0.0460646	2.64992	0.00805101	0.0390099	PSMD7	proteasome 26S subunit, non-ATPase 7 [Source:HGNC Symbol;Acc:HGNC:9565]
ENSSSCG00000006232	5593.27	0.723728	0.0419895	3.30477	0.000950541	0.00545393	RAB2A	RAB2A, member RAS oncogene family [Source:HGNC Symbol;Acc:HGNC:9763]
ENSSSCG00000032046	1576.09	0.735894	0.0549665	2.74589	0.00603478	0.0298404	ERCC5	ERCC excision repair 5, endonuclease [Source:HGNC Symbol;Acc:HGNC:3437]
ENSSSCG00000024916	2148.74	0.752636	0.0558402	3.00274	0.00267563	0.0141988	DHX36	DEAH-box helicase 36 [Source:HGNC Symbol;Acc:HGNC:14410]
ENSSSCG00000031636	3088.16	0.755908	0.0530326	3.22341	0.00126674	0.00714885	FIP1L1	factor interacting with PAPOLA and CPSF1 [Source:HGNC Symbol;Acc:HGNC:19124]
ENSSSCG00000034427	2203.15	0.769037	0.0642542	2.86479	0.00417286	0.0213588	MEX3C	mex-3 RNA binding family member C [Source:HGNC Symbol;Acc:HGNC:28040]
ENSSSCG00000004626	5804.61	0.770898	0.066831	2.78217	0.00539964	0.0269763	TMOD3	tropomodulin-3 [Source:RefSeq peptide;Acc:NP_999459]
ENSSSCG00000001805	1017.99	0.774709	0.0721229	2.63088	0.00851648	0.0411037	WHAMM	WAS protein homolog associated with actin, golgi membranes and microtubules [Source:HGNC Symbol;Acc:HGNC:30493]
ENSSSCG00000002004	11918.2	0.775094	0.0499677	3.80509	0.000141753	0.000936939	ENSSSCG00000002004	proteasome activator complex subunit 2 [Source:RefSeq peptide;Acc:NP_999444]
ENSSSCG00000026596	2144.96	0.778138	0.0743745	2.59734	0.00939491	0.0448746	SYNRG	synergin gamma [Source:HGNC Symbol;Acc:HGNC:557]
ENSSSCG00000002470	2387.17	0.779427	0.0740763	2.62519	0.00865997	0.0417417	DDX24	DEAD-box helicase 24 [Source:HGNC Symbol;Acc:HGNC:13266]
ENSSSCG00000029485	2479.98	0.780983	0.0673106	2.91218	0.00358914	0.0186713	FBXO11	F-box protein 11 [Source:HGNC Symbol;Acc:HGNC:13590]
ENSSSCG00000039201	2919.13	0.781607	0.0755711	2.60211	0.00926519	0.0442741	TGIF2-C20orf24	TGIF2-C20orf24 readthrough [Source:HGNC Symbol;Acc:HGNC:44664]
ENSSSCG00000011739	2031.26	0.78228	0.0728138	2.70988	0.00673066	0.0330894	PDCD10	programmed cell death protein 10 [Source:RefSeq peptide;Acc:NP_001132945]
ENSSSCG00000029652	45693.3	0.782858	0.0686209	2.88389	0.00392798	0.0202252	TMBIM6	bax inhibitor 1 [Source:RefSeq peptide;Acc:NP_001005348]
ENSSSCG00000009974	10994.3	0.78381	0.0542905	3.66265	0.000249619	0.00158654	EWSR1	RNA-binding protein EWS [Source:RefSeq peptide;Acc:NP_001238977]
ENSSSCG00000035090	24288.5	0.784873	0.0645107	3.09887	0.00194258	0.0105925	RAC1	ras-related C3 botulinum toxin substrate 1 [Source:RefSeq peptide;Acc:NP_001230514]
ENSSSCG00000000406	9456.22	0.787144	0.072579	2.78568	0.00534156	0.0267102	PTGES3	prostaglandin E synthase 3 [Source:HGNC Symbol;Acc:HGNC:16049]
ENSSSCG00000028019	5024.32	0.789282	0.0710479	2.8758	0.00403006	0.0206933	LRRC59	leucine-rich repeat-containing protein 59 [Source:RefSeq peptide;Acc:NP_001231880]
ENSSSCG00000034395	1500.16	0.791087	0.0733317	2.81085	0.00494103	0.0248567	CREB1	cAMP responsive element binding protein 1 [Source:HGNC Symbol;Acc:HGNC:2345]
ENSSSCG00000035676	4984.22	0.791967	0.0766061	2.70219	0.00688836	0.0337749	G3BP1	ras GTPase-activating protein-binding protein 1 [Source:RefSeq peptide;Acc:NP_001192334]
ENSSSCG00000008499	2456.7	0.795495	0.073874	2.84988	0.00437354	0.0222611	STRN	striatin [Source:HGNC Symbol;Acc:HGNC:11424]
ENSSSCG00000007458	4397.76	0.795647	0.070391	2.99305	0.00276202	0.0146292	NCOA3	nuclear receptor coactivator 3 [Source:RefSeq peptide;Acc:NP_001107748]
ENSSSCG00000031103	3310.57	0.796721	0.0740499	2.85968	0.00424069	0.0216645	TBK1	serine/threonine-protein kinase TBK1 [Source:RefSeq peptide;Acc:NP_001098762]
ENSSSCG00000009853	3200.23	0.796864	0.0520096	4.07429	4.61555e-05	0.000325436	WSB2	WD repeat and SOCS box containing 2 [Source:HGNC Symbol;Acc:HGNC:19222]
ENSSSCG00000000704	3361.59	0.796882	0.0751571	2.81968	0.00480714	0.0242456	TAPBPL	TAP binding protein like [Source:HGNC Symbol;Acc:HGNC:30683]
ENSSSCG00000029464	4182.14	0.800819	0.0648781	3.32711	0.000877524	0.00505853	KDM5A	lysine demethylase 5A [Source:HGNC Symbol;Acc:HGNC:9886]
ENSSSCG00000008602	14682.9	0.805143	0.0753377	2.92258	0.00347148	0.0180846	LAPTM4A	lysosomal protein transmembrane 4 alpha [Source:HGNC Symbol;Acc:HGNC:6924]
ENSSSCG00000008890	1006.43	0.80698	0.0830411	2.67358	0.00750454	0.0365217	TMA16	translation machinery associated 16 homolog [Source:HGNC Symbol;Acc:HGNC:25638]
ENSSSCG00000018057	1096.96	0.810453	0.0802364	2.81032	0.00494918	0.0248715	SOCS7	suppressor of cytokine signaling 7 [Source:RefSeq peptide;Acc:NP_001188415]
ENSSSCG00000040912	12247	0.811589	0.0679075	3.33729	0.000845999	0.00488188	SNX6	sorting nexin-6 [Source:RefSeq peptide;Acc:NP_001231145]
ENSSSCG00000002723	5910.91	0.81285	0.0856637	2.66026	0.00780798	0.0379152	ENSSSCG00000002723
ENSSSCG00000006860	1286.86	0.813512	0.0795014	2.87479	0.004043	0.0207501	SLC30A7	zinc transporter 7 [Source:RefSeq peptide;Acc:NP_001129683]
ENSSSCG00000033095	1197.09	0.815895	0.0652771	3.53772	0.000403597	0.002469	KIN	Kin17 DNA and RNA binding protein [Source:HGNC Symbol;Acc:HGNC:6327]
ENSSSCG00000004745	1095.97	0.816101	0.06551	3.5283	0.000418238	0.00255013	RPAP1	RNA polymerase II associated protein 1 [Source:HGNC Symbol;Acc:HGNC:24567]
ENSSSCG00000002387	1336.18	0.820637	0.0698109	3.37589	0.000735764	0.00430134	GPATCH2L	G patch domain-containing protein 2-like [Source:RefSeq peptide;Acc:NP_001230333]
ENSSSCG00000017325	4370.85	0.821603	0.0934836	2.53136	0.0113622	0.0533749	PLEKHM1	pleckstrin homology and RUN domain containing M1 [Source:HGNC Symbol;Acc:HGNC:29017]
ENSSSCG00000004353	1061.25	0.822414	0.0922153	2.57497	0.0100249	0.0476987	ENSSSCG00000004353	cyclin-C [Source:RefSeq peptide;Acc:NP_001177089]
ENSSSCG00000034758	5201.43	0.822627	0.076133	3.1217	0.00179811	0.00987756	PDXK	pyridoxal kinase [Source:RefSeq peptide;Acc:NP_999108]
ENSSSCG00000011510	2332.78	0.826302	0.0778362	3.1006	0.00193126	0.0105412	TMF1	TATA element modulatory factor 1 [Source:HGNC Symbol;Acc:HGNC:11870]
ENSSSCG00000001453	93818.5	0.827113	0.0947337	2.55611	0.0105849	0.0501053	HLA-DRA	MHC class II DR-alpha precursor [Source:RefSeq peptide;Acc:NP_001107178]
ENSSSCG00000001539	10746.1	0.828868	0.0686503	3.55287	0.000381058	0.00233627	PPARD	peroxisome proliferator-activated receptor delta [Source:RefSeq peptide;Acc:NP_001123713]
ENSSSCG00000015695	1655.64	0.830353	0.0829453	2.95846	0.00309182	0.0162595	RAB3GAP1	RAB3 GTPase activating protein catalytic subunit 1 [Source:HGNC Symbol;Acc:HGNC:17063]
ENSSSCG00000009778	4609.22	0.830612	0.0892688	2.75179	0.00592699	0.0293596	RILPL2	Rab interacting lysosomal protein like 2 [Source:HGNC Symbol;Acc:HGNC:28787]
ENSSSCG00000013499	815.765	0.831694	0.0870716	2.83366	0.00460188	0.0233376	CCDC94	coiled-coil domain containing 94 [Source:HGNC Symbol;Acc:HGNC:25518]
ENSSSCG00000036476	829.109	0.833089	0.0978287	2.53634	0.0112019	0.0526788	REEP3	receptor accessory protein 3 [Source:HGNC Symbol;Acc:HGNC:23711]
ENSSSCG00000037426	15254.5	0.833156	0.069055	3.59414	0.000325461	0.00201997	ENSSSCG00000037426
ENSSSCG00000016267	19006.4	0.833173	0.0881701	2.81513	0.00487568	0.0245466	ITM2C	Integral membrane protein 2C CT-BRI3 [Source:UniProtKB/Swiss-Prot;Acc:Q06AV4]
ENSSSCG00000016000	428.28	0.833306	0.0924156	2.68725	0.00720434	0.0351687	PLEKHA3	pleckstrin homology domain-containing family A member 3 [Source:RefSeq peptide;Acc:NP_001230393]
ENSSSCG00000034709	9503.44	0.833689	0.0908661	2.73729	0.00619478	0.0306178	ENSSSCG00000034709
ENSSSCG00000001564	4225.81	0.833694	0.0827696	3.0051	0.0026549	0.0141022	SRSF3	serine and arginine rich splicing factor 3 [Source:HGNC Symbol;Acc:HGNC:10785]
ENSSSCG00000021292	3549.83	0.837784	0.0738306	3.42435	0.000616279	0.00364153	OSBPL9	oxysterol binding protein like 9 [Source:HGNC Symbol;Acc:HGNC:16386]
ENSSSCG00000004524	3220.74	0.839191	0.0874999	2.90547	0.00366699	0.0190049	SMAD4	Mothers against decapentaplegic homolog 4 [Source:UniProtKB/Swiss-Prot;Acc:Q9GKQ9]
ENSSSCG00000027723	1539.82	0.839571	0.09688	2.62808	0.00858686	0.0414073	ENSSSCG00000027723
ENSSSCG00000010148	607.348	0.839771	0.0999603	2.5491	0.0108002	0.0509725	ERO1B	endoplasmic reticulum oxidoreductase 1 beta [Source:HGNC Symbol;Acc:HGNC:14355]
ENSSSCG00000000587	1527.13	0.840605	0.0905335	2.82373	0.00474681	0.023974	AEBP2	AE binding protein 2 [Source:HGNC Symbol;Acc:HGNC:24051]
ENSSSCG00000027190	3024.09	0.841583	0.092725	2.76754	0.00564806	0.0280908	PEX26	peroxisomal biogenesis factor 26 [Source:HGNC Symbol;Acc:HGNC:22965]
ENSSSCG00000035827	1854.18	0.847055	0.0946487	2.76911	0.00562095	0.0279686	CTDSPL2	CTD small phosphatase like 2 [Source:HGNC Symbol;Acc:HGNC:26936]
ENSSSCG00000011559	1263.77	0.849004	0.0950099	2.7791	0.00545101	0.0272207	IL17RC	interleukin 17 receptor C [Source:HGNC Symbol;Acc:HGNC:18358]
ENSSSCG00000004110	4980.01	0.852283	0.0708887	3.77099	0.000162599	0.00106835	TAB2	TGF-beta activated kinase 1/MAP3K7 binding protein 2 [Source:HGNC Symbol;Acc:HGNC:17075]
ENSSSCG00000000746	2648.69	0.852511	0.0928216	2.8824	0.00394662	0.020293	WASHC1	WASH complex subunit 1 [Source:RefSeq peptide;Acc:NP_001231412]
ENSSSCG00000011322	46691.7	0.853457	0.0977806	2.74588	0.0060348	0.0298404	CCR1	C-C chemokine receptor type 1 [Source:RefSeq peptide;Acc:NP_001001621]
ENSSSCG00000029741	4208.35	0.854648	0.0807934	3.33797	0.00084393	0.00487249	RALA	RAS like proto-oncogene A [Source:HGNC Symbol;Acc:HGNC:9839]
ENSSSCG00000017213	2535.98	0.8548	0.0793611	3.40012	0.000673572	0.00395898	JPT1	hematological and neurological expressed 1 protein [Source:RefSeq peptide;Acc:NP_001041534]
ENSSSCG00000022864	6873.47	0.855076	0.0488838	5.52564	3.28294e-08	3.42531e-07	ENSSSCG00000022864	eukaryotic translation initiation factor 6 [Source:RefSeq peptide;Acc:NP_001230506]
ENSSSCG00000034239	486.198	0.862342	0.103022	2.69242	0.00709354	0.0346431	ZNF189	zinc finger protein 189 [Source:HGNC Symbol;Acc:HGNC:12980]
ENSSSCG00000017073	2193.39	0.86346	0.0836256	3.33029	0.000867542	0.00500359	FAM114A2	family with sequence similarity 114 member A2 [Source:HGNC Symbol;Acc:HGNC:1333]
ENSSSCG00000006728	887.71	0.863485	0.0876681	3.17701	0.00148801	0.00830156	GDAP2	ganglioside induced differentiation associated protein 2 [Source:HGNC Symbol;Acc:HGNC:18010]
ENSSSCG00000026969	2219.57	0.863773	0.103186	2.70201	0.00689223	0.0337789	KRAS	KRAS proto-oncogene, GTPase [Source:HGNC Symbol;Acc:HGNC:6407]
ENSSSCG00000017489	10791.1	0.863936	0.0655397	4.25656	2.076e-05	0.000154633	PSMD3	proteasome 26S subunit, non-ATPase 3 [Source:HGNC Symbol;Acc:HGNC:9560]
ENSSSCG00000037549	2940.96	0.864643	0.100955	2.77036	0.00559937	0.0278778	GCLM	glutamate-cysteine ligase modifier subunit [Source:HGNC Symbol;Acc:HGNC:4312]
ENSSSCG00000011411	2530.05	0.864654	0.0794469	3.52048	0.00043076	0.00261928	TMEM115	transmembrane protein 115 [Source:HGNC Symbol;Acc:HGNC:30055]
ENSSSCG00000011794	924.333	0.865318	0.0860594	3.2577	0.0011232	0.00637533	SENP2	SUMO1/sentrin/SMT3 specific peptidase 2 [Source:HGNC Symbol;Acc:HGNC:23116]
ENSSSCG00000011493	1391.3	0.865797	0.0788616	3.56111	0.000369293	0.00227126	ENSSSCG00000011493
ENSSSCG00000031332	1269.42	0.865857	0.0920484	3.0516	0.00227625	0.0122197	NAA30	N(alpha)-acetyltransferase 30, NatC catalytic subunit [Source:HGNC Symbol;Acc:HGNC:19844]
ENSSSCG00000001342	372.137	0.867919	0.0992861	2.84992	0.00437308	0.0222611	ENSSSCG00000001342	tripartite motif-containing protein 39 [Source:RefSeq peptide;Acc:NP_001121951]
ENSSSCG00000021380	1403.72	0.868132	0.0946998	2.99018	0.00278813	0.0147605	UBXN7	UBX domain protein 7 [Source:HGNC Symbol;Acc:HGNC:29119]
ENSSSCG00000006250	11116.6	0.869958	0.0764829	3.72626	0.00019434	0.00126048	LYN	LYN proto-oncogene, Src family tyrosine kinase [Source:HGNC Symbol;Acc:HGNC:6735]
ENSSSCG00000025156	650.343	0.870968	0.0872663	3.27739	0.00104771	0.00597743	BRWD3	bromodomain and WD repeat domain containing 3 [Source:HGNC Symbol;Acc:HGNC:17342]
ENSSSCG00000001507	12130.4	0.871499	0.0775088	3.69682	0.000218318	0.00140369	TAPBP	TAP binding protein [Source:HGNC Symbol;Acc:HGNC:11566]
ENSSSCG00000038158	787.537	0.872705	0.0992387	2.8995	0.00373756	0.0193346	THAP5	THAP domain containing 5 [Source:HGNC Symbol;Acc:HGNC:23188]
ENSSSCG00000009396	14398.6	0.872956	0.112833	2.55239	0.0106985	0.0505787	PHF11	PHD finger protein 11 [Source:RefSeq peptide;Acc:NP_001231256]
ENSSSCG00000015701	1045.14	0.872959	0.106477	2.70477	0.00683518	0.0335577	MGAT5	mannosyl (alpha-1,6-)-glycoprotein beta-1,6-N-acetyl-glucosaminyltransferase [Source:HGNC Symbol;Acc:HGNC:7049]
ENSSSCG00000028097	5608.36	0.874049	0.078432	3.68582	0.000227968	0.0014615	ENSSSCG00000028097
ENSSSCG00000004646	5721.61	0.876861	0.100787	2.89619	0.00377727	0.0195036	ATP8B4	ATPase phospholipid transporting 8B4 (putative) [Source:HGNC Symbol;Acc:HGNC:13536]
ENSSSCG00000003564	2663.13	0.877257	0.0867868	3.36797	0.000757251	0.00441571	GPATCH3	G-patch domain containing 3 [Source:HGNC Symbol;Acc:HGNC:25720]
ENSSSCG00000003561	3545.15	0.878879	0.112421	2.61444	0.00893743	0.0429112	ZDHHC18	zinc finger DHHC-type containing 18 [Source:HGNC Symbol;Acc:HGNC:20712]
ENSSSCG00000024174	1216.72	0.880034	0.0948921	3.10955	0.00187372	0.0102675	TGIF1	homeobox protein TGIF1 isoform c [Source:RefSeq peptide;Acc:NP_001231218]
ENSSSCG00000006800	42235.6	0.880356	0.0567128	5.20858	1.9029e-07	1.84163e-06	CD53	CD53 molecule [Source:HGNC Symbol;Acc:HGNC:1686]
ENSSSCG00000022492	888.769	0.880823	0.100397	2.9469	0.00320975	0.0168159	AMPD3	adenosine monophosphate deaminase 3 [Source:HGNC Symbol;Acc:HGNC:470]
ENSSSCG00000021698	2238.2	0.881085	0.055187	5.36581	8.05889e-08	8.14778e-07	RRP1B	ribosomal RNA processing 1B [Source:HGNC Symbol;Acc:HGNC:23818]
ENSSSCG00000029763	4028.18	0.882515	0.109931	2.70673	0.00679492	0.0333758	IFI35	interferon induced protein 35 [Source:HGNC Symbol;Acc:HGNC:5399]
ENSSSCG00000017202	42744.4	0.883152	0.114398	2.60658	0.00914506	0.0437944	ENSSSCG00000017202	Histone H3.3 [Source:UniProtKB/Swiss-Prot;Acc:Q71LE2]
ENSSSCG00000021620	9651.74	0.884773	0.0889356	3.3711	0.000748697	0.00436885	STIP1	stress induced phosphoprotein 1 [Source:HGNC Symbol;Acc:HGNC:11387]
ENSSSCG00000015697	573.458	0.884818	0.113594	2.63971	0.00829764	0.0401348	ENSSSCG00000015697
ENSSSCG00000032108	1444.94	0.885186	0.0946113	3.17323	0.00150752	0.00839353	SH2D1B	SH2 domain containing 1B [Source:HGNC Symbol;Acc:HGNC:30416]
ENSSSCG00000030153	3604.91	0.885334	0.101743	2.95226	0.00315462	0.0165584	SMURF1	SMAD specific E3 ubiquitin protein ligase 1 [Source:HGNC Symbol;Acc:HGNC:16807]
ENSSSCG00000005097	511.015	0.886694	0.10537	2.86355	0.00418922	0.0214311	SNAPC1	small nuclear RNA activating complex polypeptide 1 [Source:HGNC Symbol;Acc:HGNC:11134]
ENSSSCG00000009885	2002.02	0.887075	0.116716	2.58844	0.00964104	0.0459316	HECTD4	HECT domain E3 ubiquitin protein ligase 4 [Source:HGNC Symbol;Acc:HGNC:26611]
ENSSSCG00000006740	28606.5	0.888812	0.0530894	5.72335	1.04444e-08	1.14692e-07	ATP1A1	sodium/potassium-transporting ATPase subunit alpha-1 precursor [Source:RefSeq peptide;Acc:NP_999414]
ENSSSCG00000017403	9779.57	0.888936	0.101469	2.99572	0.00273796	0.0145156	STAT3	signal transducer and activator of transcription 3 [Source:RefSeq peptide;Acc:NP_001038045]
ENSSSCG00000029790	4438.91	0.889656	0.117036	2.60343	0.00922972	0.0441427	PCYOX1	prenylcysteine oxidase 1 [Source:HGNC Symbol;Acc:HGNC:20588]
ENSSSCG00000034265	10843.1	0.890111	0.0829806	3.67735	0.000235674	0.00150568	ENSSSCG00000034265	desumoylating isopeptidase 1 [Source:RefSeq peptide;Acc:NP_001230326]
ENSSSCG00000021761	3059.27	0.89046	0.0857895	3.56101	0.00036943	0.00227126	UBAP1	ubiquitin-associated protein 1 [Source:RefSeq peptide;Acc:NP_001254770]
ENSSSCG00000009840	3066.78	0.893461	0.0839686	3.67397	0.000238812	0.00152485	PRKAB1	5'-AMP-activated protein kinase subunit beta-1 [Source:RefSeq peptide;Acc:NP_001230550]
ENSSSCG00000029507	9078.65	0.894129	0.113504	2.72383	0.00645289	0.0317943	RASGEF1B	ras-GEF domain-containing family member 1B [Source:RefSeq peptide;Acc:NP_001182296]
ENSSSCG00000021706	1543.66	0.894432	0.0898353	3.44485	0.000571368	0.00339788	KIF21B	kinesin family member 21B [Source:HGNC Symbol;Acc:HGNC:29442]
ENSSSCG00000014283	403.211	0.894821	0.097574	3.17563	0.00149514	0.00833713	KIF3A	kinesin family member 3A [Source:HGNC Symbol;Acc:HGNC:6319]
ENSSSCG00000014177	2864.16	0.895074	0.094597	3.27824	0.00104458	0.00596265	CHD1	chromodomain helicase DNA binding protein 1 [Source:HGNC Symbol;Acc:HGNC:1915]
ENSSSCG00000036229	578.705	0.896027	0.115921	2.68341	0.00728754	0.0354967	ENSSSCG00000036229	Insulin-induced gene 2 protein [Source:UniProtKB/Swiss-Prot;Acc:Q6PQZ3]
ENSSSCG00000013664	2133.18	0.896632	0.0939319	3.31804	0.000906528	0.00520948	C19orf66	repressor of yield of DENV protein [Source:RefSeq peptide;Acc:NP_001231250]
ENSSSCG00000004121	1223.9	0.898735	0.119134	2.63378	0.00844394	0.0407891	FBXO30	F-box protein 30 [Source:HGNC Symbol;Acc:HGNC:15600]
ENSSSCG00000035650	4717.83	0.899983	0.0987179	3.19112	0.00141721	0.00795457	ENSSSCG00000035650
ENSSSCG00000013648	4949	0.90177	0.0869277	3.6445	0.000267911	0.00169118	TYK2	non-receptor tyrosine-protein kinase TYK2 [Source:RefSeq peptide;Acc:NP_001108142]
ENSSSCG00000008429	14800.9	0.902341	0.0999496	3.17539	0.00149637	0.0083398	EPCAM	Epithelial cell adhesion molecule [Source:UniProtKB/Swiss-Prot;Acc:Q75QW1]
ENSSSCG00000010235	1252	0.902488	0.090227	3.51919	0.000432864	0.00263063	SIRT1	sirtuin 1 [Source:HGNC Symbol;Acc:HGNC:14929]
ENSSSCG00000031789	8062.39	0.902884	0.0810963	3.92029	8.84419e-05	0.000601416	ACSL5	long-chain-fatty-acid--CoA ligase 5 [Source:RefSeq peptide;Acc:NP_001182250]
ENSSSCG00000011943	2427.44	0.903963	0.113023	2.82244	0.00476597	0.0240598	BBX	BBX, HMG-box containing [Source:HGNC Symbol;Acc:HGNC:14422]
ENSSSCG00000006984	3285.74	0.905541	0.107866	2.97199	0.00295875	0.0156115	VPS37A	VPS37A, ESCRT-I subunit [Source:HGNC Symbol;Acc:HGNC:24928]
ENSSSCG00000025855	1238.34	0.906824	0.0808797	3.97951	6.90567e-05	0.000476904	RNMT	RNA guanine-7 methyltransferase [Source:HGNC Symbol;Acc:HGNC:10075]
ENSSSCG00000025794	3161.42	0.907904	0.0731627	4.41402	1.01468e-05	7.90855e-05	FBRS	fibrosin [Source:HGNC Symbol;Acc:HGNC:20442]
ENSSSCG00000000449	4466.17	0.911153	0.102442	3.18416	0.00145175	0.00813198	DTX3	deltex E3 ubiquitin ligase 3 [Source:HGNC Symbol;Acc:HGNC:24457]
ENSSSCG00000006870	4412.3	0.912801	0.0744806	4.40167	1.07423e-05	8.33746e-05	ENSSSCG00000006870
ENSSSCG00000010911	637.701	0.913868	0.106836	3.07861	0.00207968	0.0112516	ZNF281	zinc finger protein 281 [Source:HGNC Symbol;Acc:HGNC:13075]
ENSSSCG00000032741	14198.8	0.913925	0.120521	2.7295	0.00634295	0.0312665	TBC1D9	TBC1 domain family member 9 [Source:HGNC Symbol;Acc:HGNC:21710]
ENSSSCG00000026034	3556.81	0.914151	0.0892775	3.68725	0.000226689	0.00145498	NUP153	nucleoporin 153 [Source:HGNC Symbol;Acc:HGNC:8062]
ENSSSCG00000026700	2637.35	0.914152	0.0528557	6.22809	4.72159e-10	6.07508e-09	RBM23	RNA binding motif protein 23 [Source:HGNC Symbol;Acc:HGNC:20155]
ENSSSCG00000010032	1870.26	0.916737	0.0879585	3.77195	0.000161979	0.00106492	PISD	phosphatidylserine decarboxylase proenzyme, mitochondrial [Source:RefSeq peptide;Acc:NP_001172059]
ENSSSCG00000014901	4415.26	0.919775	0.0975099	3.43363	0.000595557	0.00353604	PCF11	PCF11 cleavage and polyadenylation factor subunit [Source:HGNC Symbol;Acc:HGNC:30097]
ENSSSCG00000008221	3579.67	0.920754	0.078138	4.29742	1.72798e-05	0.000130197	KDM3A	lysine demethylase 3A [Source:HGNC Symbol;Acc:HGNC:20815]
ENSSSCG00000017920	25369.6	0.921027	0.0861304	3.90181	9.54753e-05	0.000646469	ENSSSCG00000017920	C-X-C motif chemokine 16 precursor [Source:RefSeq peptide;Acc:NP_998976]
ENSSSCG00000014048	55196.8	0.922421	0.0985224	3.42519	0.000614371	0.00363606	HK3	hexokinase 3 [Source:HGNC Symbol;Acc:HGNC:4925]
ENSSSCG00000026230	3131.59	0.922434	0.109792	3.07373	0.00211402	0.0114151	SRP19	signal recognition particle 19 [Source:HGNC Symbol;Acc:HGNC:11300]
ENSSSCG00000016986	1139.82	0.923465	0.116245	2.91198	0.00359149	0.0186747	CREBRF	CREB3 regulatory factor [Source:HGNC Symbol;Acc:HGNC:24050]
ENSSSCG00000004421	9862.36	0.924241	0.0929075	3.65178	0.000260424	0.00164955	FYN	Tyrosine-protein kinase Fyn [Source:UniProtKB/Swiss-Prot;Acc:A1Y2K1]
ENSSSCG00000010476	7646.25	0.924579	0.115932	2.92943	0.00339581	0.0177238	MYOF	myoferlin [Source:HGNC Symbol;Acc:HGNC:3656]
ENSSSCG00000016692	11246.6	0.925286	0.0827058	4.11487	3.87392e-05	0.000277019	TAX1BP1	Tax1 binding protein 1 [Source:HGNC Symbol;Acc:HGNC:11575]
ENSSSCG00000039476	416.292	0.925982	0.121002	2.81829	0.00482797	0.0243395	ENSSSCG00000039476
ENSSSCG00000033025	4667.53	0.92657	0.121304	2.81614	0.00486049	0.0244812	C21orf91	chromosome 21 open reading frame 91 [Source:HGNC Symbol;Acc:HGNC:16459]
ENSSSCG00000017014	3226.94	0.927317	0.133524	2.564	0.0103475	0.0490863	PANK3	pantothenate kinase 3 [Source:HGNC Symbol;Acc:HGNC:19365]
ENSSSCG00000017773	6786.31	0.927586	0.0641968	5.33708	9.4456e-08	9.48065e-07	SUPT6H	SPT6 homolog, histone chaperone [Source:HGNC Symbol;Acc:HGNC:11470]
ENSSSCG00000015874	1071.99	0.927601	0.0857364	3.99642	6.4307e-05	0.000446047	ACVR1	activin A receptor type 1 [Source:HGNC Symbol;Acc:HGNC:171]
ENSSSCG00000008103	14002	0.928153	0.0634431	5.40942	6.32298e-08	6.4456e-07	MERTK	MER proto-oncogene, tyrosine kinase [Source:HGNC Symbol;Acc:HGNC:7027]
ENSSSCG00000038189	3847.91	0.929871	0.0698111	4.9406	7.78842e-07	7.02288e-06	SMCR8	Smith-Magenis syndrome chromosome region, candidate 8 [Source:HGNC Symbol;Acc:HGNC:17921]
ENSSSCG00000025298	1006.25	0.930826	0.100848	3.42954	0.000604602	0.00358208	TWISTNB	DNA-directed RNA polymerase I subunit RPA43 [Source:RefSeq peptide;Acc:NP_001230885]
ENSSSCG00000030467	978.548	0.933173	0.132979	2.61855	0.00883047	0.0424547	PHC3	polyhomeotic homolog 3 [Source:HGNC Symbol;Acc:HGNC:15682]
ENSSSCG00000040697	1262.39	0.934212	0.112675	3.09962	0.00193771	0.0105711	PROSER1	proline and serine rich 1 [Source:HGNC Symbol;Acc:HGNC:20291]
ENSSSCG00000017986	3605.87	0.934833	0.110882	3.15535	0.00160306	0.00888088	NDEL1	nuclear distribution protein nudE-like 1 [Source:RefSeq peptide;Acc:NP_001230791]
ENSSSCG00000026772	452.631	0.934955	0.109999	3.18177	0.00146377	0.00819108	ENSSSCG00000026772
ENSSSCG00000028210	566.399	0.935508	0.0815334	4.29941	1.71254e-05	0.000129122	NT5C	5', 3'-nucleotidase, cytosolic [Source:HGNC Symbol;Acc:HGNC:17144]
ENSSSCG00000004220	409.27	0.936398	0.106671	3.29459	0.000985666	0.00564379	TRMT11	tRNA methyltransferase 11 homolog [Source:HGNC Symbol;Acc:HGNC:21080]
ENSSSCG00000016062	744.506	0.937753	0.12552	2.81063	0.0049445	0.0248592	NABP1	SOSS complex subunit B2 [Source:RefSeq peptide;Acc:NP_001231420]
ENSSSCG00000009620	2319.61	0.939185	0.0615135	5.75846	8.48871e-09	9.38667e-08	BMP1	bone morphogenetic protein 1 [Source:HGNC Symbol;Acc:HGNC:1067]
ENSSSCG00000010271	613.66	0.940759	0.138913	2.5613	0.0104282	0.0494061	PRF1	perforin 1 [Source:HGNC Symbol;Acc:HGNC:9360]
ENSSSCG00000008275	2527.43	0.942053	0.12329	2.89634	0.00377547	0.0195034	TTC31	tetratricopeptide repeat domain 31 [Source:HGNC Symbol;Acc:HGNC:25759]
ENSSSCG00000010996	5252.65	0.942429	0.0868861	4.11419	3.88538e-05	0.000277659	BAG1	BAG family molecular chaperone regulator 1 [Source:RefSeq peptide;Acc:NP_001231720]
ENSSSCG00000012604	23306.7	0.942857	0.0733179	4.88141	1.05332e-06	9.31613e-06	LAMP2	lysosome-associated membrane glycoprotein 2 isoform 1 precursor [Source:RefSeq peptide;Acc:NP_001231184]
ENSSSCG00000017378	2863.27	0.945208	0.080989	4.44807	8.66441e-06	6.79611e-05	DHX8	DEAH-box helicase 8 [Source:HGNC Symbol;Acc:HGNC:2749]
ENSSSCG00000012713	2571.11	0.94539	0.135964	2.6509	0.00802766	0.0389308	ATP11C	ATPase phospholipid transporting 11C [Source:HGNC Symbol;Acc:HGNC:13554]
ENSSSCG00000003679	3735.86	0.946845	0.0636762	5.68317	1.32219e-08	1.43628e-07	ENSSSCG00000003679
ENSSSCG00000007334	4649.96	0.947091	0.0963088	3.76008	0.000169862	0.00111278	SRC	SRC proto-oncogene, non-receptor tyrosine kinase [Source:HGNC Symbol;Acc:HGNC:11283]
ENSSSCG00000040010	7635	0.947145	0.0765704	4.73006	2.24459e-06	1.90618e-05	BCL2A1	bcl-2-related protein A1 [Source:RefSeq peptide;Acc:NP_001157983]
ENSSSCG00000030413	2048.12	0.949681	0.0810739	4.4986	6.84029e-06	5.4345e-05	PIK3CA	phosphatidylinositol-4,5-bisphosphate 3-kinase catalytic subunit alpha [Source:HGNC Symbol;Acc:HGNC:8975]
ENSSSCG00000032531	2244.72	0.951206	0.129358	2.83124	0.00463686	0.0234829	SMG1	SMG1, nonsense mediated mRNA decay associated PI3K related kinase [Source:HGNC Symbol;Acc:HGNC:30045]
ENSSSCG00000039876	778.322	0.951737	0.103233	3.55289	0.000381018	0.00233627	ENSSSCG00000039876	RNA-binding protein 25 [Source:RefSeq peptide;Acc:NP_001230758]
ENSSSCG00000011196	1616.74	0.953712	0.0606289	6.08208	1.18635e-09	1.4636e-08	DPH3	DPH3 homolog [Source:RefSeq peptide;Acc:NP_001230545]
ENSSSCG00000009334	13021.8	0.954552	0.100067	3.69341	0.000221269	0.00142184	HSPH1	heat shock protein 105 kDa [Source:RefSeq peptide;Acc:NP_001090973]
ENSSSCG00000008497	500.216	0.95603	0.146305	2.53625	0.0112045	0.0526788	GPATCH11	G-patch domain containing 11 [Source:HGNC Symbol;Acc:HGNC:26768]
ENSSSCG00000000502	2686.12	0.957495	0.0773548	4.81589	1.46542e-06	1.27375e-05	CNOT2	CCR4-NOT transcription complex subunit 2 [Source:RefSeq peptide;Acc:NP_001230346]
ENSSSCG00000009039	351.243	0.960378	0.123718	3.03445	0.00240973	0.0128801	MMAA	methylmalonic aciduria (cobalamin deficiency) cblA type [Source:HGNC Symbol;Acc:HGNC:18871]
ENSSSCG00000005356	468.62	0.960819	0.118207	3.17964	0.00147459	0.00824744	DCAF10	DDB1 and CUL4 associated factor 10 [Source:HGNC Symbol;Acc:HGNC:23686]
ENSSSCG00000003771	3331.49	0.961786	0.0891643	4.22618	2.37696e-05	0.000175287	FUBP1	far upstream element binding protein 1 [Source:HGNC Symbol;Acc:HGNC:4004]
ENSSSCG00000009806	997.949	0.963791	0.147713	2.56463	0.0103286	0.0490638	SETD1B	SET domain containing 1B [Source:HGNC Symbol;Acc:HGNC:29187]
ENSSSCG00000027894	2911.61	0.964725	0.107572	3.53032	0.000415055	0.00253211	FAM76A	protein FAM76A [Source:RefSeq peptide;Acc:NP_001230389]
ENSSSCG00000028983	6567.56	0.965381	0.0817815	4.65164	3.29299e-06	2.7276e-05	TBC1D1	TBC1 domain family member 1 [Source:HGNC Symbol;Acc:HGNC:11578]
ENSSSCG00000025179	4381.32	0.967652	0.098189	3.89748	9.71998e-05	0.000656943	NECAP1	NECAP endocytosis associated 1 [Source:HGNC Symbol;Acc:HGNC:24539]
ENSSSCG00000004942	188.608	0.968595	0.14188	2.70393	0.00685245	0.0336137	TIPIN	TIMELESS interacting protein [Source:HGNC Symbol;Acc:HGNC:30750]
ENSSSCG00000035969	1386.52	0.969631	0.105427	3.64867	0.000263601	0.00166518	THRA	Thyroid hormone receptor alpha [Source:UniProtKB/Swiss-Prot;Acc:O97716]
ENSSSCG00000030507	2029.69	0.969887	0.0874045	4.40395	1.06298e-05	8.25597e-05	SMNDC1	survival of motor neuron-related-splicing factor 30 [Source:RefSeq peptide;Acc:NP_001159781]
ENSSSCG00000009850	5494.41	0.971729	0.0655974	5.89607	3.72264e-09	4.31881e-08	TAOK3	TAO kinase 3 [Source:HGNC Symbol;Acc:HGNC:18133]
ENSSSCG00000023033	3994.92	0.973628	0.108346	3.58728	0.000334149	0.00207157	PARP3	poly(ADP-ribose) polymerase family member 3 [Source:HGNC Symbol;Acc:HGNC:273]
ENSSSCG00000027905	1297.53	0.974497	0.083559	4.66179	3.13466e-06	2.60034e-05	ENSSSCG00000027905
ENSSSCG00000040663	6430.21	0.974654	0.0856712	4.54868	5.39824e-06	4.36066e-05	HERPUD1	homocysteine inducible ER protein with ubiquitin like domain 1 [Source:HGNC Symbol;Acc:HGNC:13744]
ENSSSCG00000021731	199.673	0.974883	0.150294	2.59439	0.0094759	0.0452225	WWC2	WW and C2 domain containing 2 [Source:HGNC Symbol;Acc:HGNC:24148]
ENSSSCG00000028258	1821.89	0.976269	0.124557	3.14159	0.00168032	0.00927183	AZI2	5-azacytidine induced 2 [Source:HGNC Symbol;Acc:HGNC:24002]
ENSSSCG00000021464	2173.24	0.976831	0.0909862	4.3069	1.65555e-05	0.000124995	SOAT1	sterol O-acyltransferase 1 [Source:HGNC Symbol;Acc:HGNC:11177]
ENSSSCG00000026904	3019.26	0.977474	0.0751436	5.22349	1.75584e-07	1.70824e-06	NFKBIB	NFKB inhibitor beta [Source:HGNC Symbol;Acc:HGNC:7798]
ENSSSCG00000007817	7688.14	0.97915	0.0603604	6.53056	6.55247e-11	9.26957e-10	IL4R	interleukin-4 receptor subunit alpha precursor [Source:RefSeq peptide;Acc:NP_999505]
ENSSSCG00000012278	1533.97	0.979857	0.112868	3.49872	0.000467496	0.00282407	CFP	complement factor properdin [Source:HGNC Symbol;Acc:HGNC:8864]
ENSSSCG00000011913	295.743	0.980976	0.125375	3.15864	0.00158508	0.00879006	CCDC191	coiled-coil domain containing 191 [Source:HGNC Symbol;Acc:HGNC:29272]
ENSSSCG00000039397	2860.08	0.98122	0.106259	3.72916	0.000192116	0.00124956	ETNK1	ethanolamine kinase 1 [Source:HGNC Symbol;Acc:HGNC:24649]
ENSSSCG00000015498	1941.84	0.981983	0.113073	3.51118	0.000446116	0.00270671	RC3H1	ring finger and CCCH-type domains 1 [Source:HGNC Symbol;Acc:HGNC:29434]
ENSSSCG00000039862	1786.17	0.982447	0.128042	3.10433	0.00190712	0.0104299	TRIB3	tribbles pseudokinase 3 [Source:HGNC Symbol;Acc:HGNC:16228]
ENSSSCG00000031664	1270.25	0.984645	0.111858	3.57313	0.00035274	0.00217468	ENSSSCG00000031664
ENSSSCG00000011363	3039.8	0.986062	0.113421	3.53638	0.00040565	0.00247798	PRKAR2A	cAMP-dependent protein kinase type II-alpha regulatory subunit [Source:RefSeq peptide;Acc:NP_999423]
ENSSSCG00000021161	537.563	0.986259	0.105004	3.82174	0.000132512	0.000880054	CKS2	CDC28 protein kinase regulatory subunit 2 [Source:HGNC Symbol;Acc:HGNC:2000]
ENSSSCG00000005614	21802.3	0.98673	0.119182	3.37105	0.000748821	0.00436885	FAM129B	family with sequence similarity 129 member B [Source:HGNC Symbol;Acc:HGNC:25282]
ENSSSCG00000016657	7652.32	0.987537	0.108688	3.70396	0.000212258	0.0013671	AOAH	acyloxyacyl hydrolase [Source:HGNC Symbol;Acc:HGNC:548]
ENSSSCG00000004076	333.275	0.98899	0.111814	3.61338	0.000302231	0.00188954	MTRF1L	peptide chain release factor 1-like, mitochondrial [Source:RefSeq peptide;Acc:NP_001231863]
ENSSSCG00000004826	2209.56	0.990499	0.113469	3.574	0.000351566	0.00216985	SELENOS	Selenoprotein S [Source:UniProtKB/Swiss-Prot;Acc:F1SR90]
ENSSSCG00000015540	941.2	0.99253	0.12922	3.15406	0.00161015	0.00891571	MR1	major histocompatibility complex, class I-related [Source:HGNC Symbol;Acc:HGNC:4975]
ENSSSCG00000011912	506.988	0.993072	0.142978	2.85436	0.0043124	0.0219903	QTRT2	queuine tRNA-ribosyltransferase accessory subunit 2 [Source:HGNC Symbol;Acc:HGNC:25771]
ENSSSCG00000010380	603.094	0.99358	0.0907884	4.50077	6.77084e-06	5.38318e-05	MAPK8	mitogen-activated protein kinase 8 [Source:HGNC Symbol;Acc:HGNC:6881]
ENSSSCG00000021354	1394.93	0.996128	0.115054	3.57368	0.000352002	0.00217133	CNOT4	CCR4-NOT transcription complex subunit 4 [Source:HGNC Symbol;Acc:HGNC:7880]
ENSSSCG00000013551	33138.7	0.996778	0.0677502	6.07844	1.21358e-09	1.4921e-08	C3	complement C3 precursor [Source:RefSeq peptide;Acc:NP_999174]
ENSSSCG00000032408	1956.58	0.997216	0.082885	4.9738	6.56518e-07	5.95375e-06	CASP7	caspase 7 [Source:HGNC Symbol;Acc:HGNC:1508]
ENSSSCG00000029300	580.983	0.99729	0.138731	2.97213	0.00295743	0.0156115	ALKBH4	alkB homolog 4, lysine demethylase [Source:HGNC Symbol;Acc:HGNC:21900]
ENSSSCG00000032957	4172.63	0.9973	0.101287	4.07098	4.68165e-05	0.000329468	PTPN23	protein tyrosine phosphatase, non-receptor type 23 [Source:HGNC Symbol;Acc:HGNC:14406]
ENSSSCG00000020803	1077.25	0.998749	0.144697	2.85968	0.00424063	0.0216645	BRPF3	bromodomain and PHD finger containing 3 [Source:HGNC Symbol;Acc:HGNC:14256]
ENSSSCG00000038967	20215.2	0.999809	0.067922	6.10769	1.01082e-09	1.25123e-08	NADK	NAD kinase [Source:HGNC Symbol;Acc:HGNC:29831]
ENSSSCG00000001398	7695.19	1.00266	0.0923363	4.52366	6.07805e-06	4.87431e-05	ENSSSCG00000001398	MHC class I antigen 7 precursor [Source:RefSeq peptide;Acc:NP_998933]
ENSSSCG00000021166	829.432	1.00341	0.0955968	4.37724	1.20193e-05	9.24451e-05	RPAP3	RNA polymerase II associated protein 3 [Source:HGNC Symbol;Acc:HGNC:26151]
ENSSSCG00000001817	37696.5	1.0037	0.0937605	4.46606	7.96731e-06	6.28232e-05	FURIN	furin, paired basic amino acid cleaving enzyme [Source:HGNC Symbol;Acc:HGNC:8568]
ENSSSCG00000007448	7263.84	1.00552	0.136434	3.08245	0.00205301	0.011129	OCSTAMP	osteoclast stimulatory transmembrane protein [Source:HGNC Symbol;Acc:HGNC:16116]
ENSSSCG00000028420	5271.75	1.00614	0.0628837	6.6977	2.1172e-11	3.13509e-10	ENSSSCG00000028420
ENSSSCG00000011828	887.997	1.00757	0.156506	2.70024	0.00692895	0.0339439	FAM43A	family with sequence similarity 43 member A [Source:HGNC Symbol;Acc:HGNC:26888]
ENSSSCG00000023307	5517.89	1.01057	0.0650363	6.54413	5.98445e-11	8.48766e-10	FBXW11	F-box and WD repeat domain containing 11 [Source:HGNC Symbol;Acc:HGNC:13607]
ENSSSCG00000015569	263.622	1.01078	0.120832	3.52401	0.000425076	0.00258755	SWT1	SWT1, RNA endoribonuclease homolog [Source:HGNC Symbol;Acc:HGNC:16785]
ENSSSCG00000040701	430.888	1.01196	0.137037	3.11591	0.00183377	0.0100635	ENSSSCG00000040701
ENSSSCG00000037355	3546.13	1.0136	0.122414	3.50158	0.000462507	0.00279851	RNF115	ring finger protein 115 [Source:HGNC Symbol;Acc:HGNC:18154]
ENSSSCG00000026224	3345.09	1.01646	0.140816	3.06428	0.00218196	0.0117476	ARHGAP31	Rho GTPase activating protein 31 [Source:HGNC Symbol;Acc:HGNC:29216]
ENSSSCG00000000394	915.592	1.01795	0.125455	3.45131	0.000557873	0.00332475	ENSSSCG00000000394	protein canopy homolog 2 precursor [Source:RefSeq peptide;Acc:NP_001171997]
ENSSSCG00000037216	5096.74	1.01859	0.0751263	5.77198	7.83453e-09	8.71543e-08	PPP4R2	protein phosphatase 4 regulatory subunit 2 [Source:HGNC Symbol;Acc:HGNC:18296]
ENSSSCG00000038055	8782.14	1.01873	0.160981	2.69453	0.00704885	0.0344703	CORO1A	coronin 1A [Source:HGNC Symbol;Acc:HGNC:2252]
ENSSSCG00000005983	1744.67	1.01949	0.126262	3.44152	0.000578465	0.00343824	ATAD2	ATPase family, AAA domain containing 2 [Source:HGNC Symbol;Acc:HGNC:30123]
ENSSSCG00000008794	6975.76	1.01955	0.128029	3.39445	0.000687675	0.00402982	RHOH	rho-related GTP-binding protein RhoH [Source:RefSeq peptide;Acc:NP_001231718]
ENSSSCG00000006736	987.965	1.02067	0.130426	3.34067	0.000835778	0.004838	CD2	T-cell surface antigen CD2 precursor [Source:RefSeq peptide;Acc:NP_998941]
ENSSSCG00000022402	3890.56	1.02078	0.148556	2.93369	0.00334955	0.0175153	GRAMD2B	GRAM domain-containing protein 3 [Source:RefSeq peptide;Acc:NP_001231262]
ENSSSCG00000032416	1642.57	1.02138	0.1489	2.93095	0.00337933	0.0176543	RGS1	regulator of G protein signaling 1 [Source:HGNC Symbol;Acc:HGNC:9991]
ENSSSCG00000009664	5261.13	1.02141	0.14533	3.00318	0.00267175	0.014185	PTK2B	protein tyrosine kinase 2 beta [Source:HGNC Symbol;Acc:HGNC:9612]
ENSSSCG00000030089	3794.41	1.02201	0.0933261	4.68302	2.82674e-06	2.36079e-05	RBM18	RNA binding motif protein 18 [Source:HGNC Symbol;Acc:HGNC:28413]
ENSSSCG00000021822	2987.68	1.02232	0.149596	2.92359	0.00346015	0.0180341	RNF169	ring finger protein 169 [Source:HGNC Symbol;Acc:HGNC:26961]
ENSSSCG00000012007	4141.7	1.02422	0.119869	3.66448	0.000247844	0.00157707	HSPA13	heat shock protein family A (Hsp70) member 13 [Source:HGNC Symbol;Acc:HGNC:11375]
ENSSSCG00000040445	798.613	1.02442	0.136109	3.22873	0.0012434	0.00702881	RND3	rho-related GTP-binding protein RhoE precursor [Source:RefSeq peptide;Acc:NP_999461]
ENSSSCG00000012006	1782.2	1.02447	0.114093	3.85216	0.000117079	0.00078319	ENSSSCG00000012006
ENSSSCG00000008374	18809.5	1.02489	0.110518	3.9806	6.87429e-05	0.000475032	B3GNT2	UDP-GlcNAc:betaGal beta-1,3-N-acetylglucosaminyltransferase 2 [Source:HGNC Symbol;Acc:HGNC:15629]
ENSSSCG00000016758	11547.1	1.02513	0.096445	4.56392	5.02073e-06	4.07053e-05	ENSSSCG00000016758
ENSSSCG00000010467	2339.94	1.0258	0.0912285	4.8322	1.35029e-06	1.17737e-05	BTAF1	B-TFIID TATA-box binding protein associated factor 1 [Source:HGNC Symbol;Acc:HGNC:17307]
ENSSSCG00000002266	4935.86	1.027	0.0629624	7.02073	2.20705e-12	3.57871e-11	CHD2	chromodomain helicase DNA binding protein 2 [Source:HGNC Symbol;Acc:HGNC:1917]
ENSSSCG00000034954	1731.87	1.02767	0.0984873	4.49502	6.95623e-06	5.51477e-05	C5orf24	chromosome 5 open reading frame 24 [Source:HGNC Symbol;Acc:HGNC:26746]
ENSSSCG00000003648	5746.05	1.0282	0.121262	3.65525	0.000256929	0.00163021	RRAGC	C-Myc-binding protein [Source:RefSeq peptide;Acc:NP_001231846]
ENSSSCG00000005072	9284.96	1.02871	0.0923747	4.80377	1.55708e-06	1.3513e-05	PSMA3	proteasome subunit alpha 3 [Source:HGNC Symbol;Acc:HGNC:9532]
ENSSSCG00000001984	6932.67	1.02945	0.126452	3.51506	0.000439656	0.00267044	KHNYN	KH and NYN domain containing [Source:HGNC Symbol;Acc:HGNC:20166]
ENSSSCG00000004344	160.185	1.03004	0.143362	3.10459	0.00190543	0.0104258	MMS22L	MMS22 like, DNA repair protein [Source:HGNC Symbol;Acc:HGNC:21475]
ENSSSCG00000036033	1253.75	1.03068	0.105852	4.21076	2.54515e-05	0.000186695	THRB	thyroid hormone receptor beta [Source:HGNC Symbol;Acc:HGNC:11799]
ENSSSCG00000040922	546.017	1.03094	0.0954468	4.67254	2.97498e-06	2.47343e-05	IP6K2	inositol hexakisphosphate kinase 2 [Source:HGNC Symbol;Acc:HGNC:17313]
ENSSSCG00000015411	10675.3	1.03097	0.0960671	4.64271	3.43868e-06	2.83768e-05	PTPN12	protein tyrosine phosphatase, non-receptor type 12 [Source:HGNC Symbol;Acc:HGNC:9645]
ENSSSCG00000016991	8422.22	1.03148	0.144252	3.09539	0.00196553	0.0107018	DUSP1	dual specificity protein phosphatase 1 [Source:RefSeq peptide;Acc:NP_001243004]
ENSSSCG00000004049	2187.64	1.03176	0.101818	4.38814	1.14325e-05	8.84841e-05	ACAT2	acetyl-CoA acetyltransferase 2 [Source:HGNC Symbol;Acc:HGNC:94]
ENSSSCG00000000278	2278.28	1.03283	0.156014	2.87066	0.00409617	0.0210132	ENSSSCG00000000278
ENSSSCG00000017278	1050.76	1.03544	0.105372	4.27507	1.91076e-05	0.000143094	TEX2	testis expressed 2 [Source:HGNC Symbol;Acc:HGNC:30884]
ENSSSCG00000017208	759.968	1.03751	0.17446	2.59401	0.0094864	0.0452532	SLC25A19	mitochondrial thiamine pyrophosphate carrier [Source:RefSeq peptide;Acc:NP_001157986]
ENSSSCG00000037976	232.687	1.03791	0.11188	4.04849	5.15498e-05	0.000361402	ENSSSCG00000037976
ENSSSCG00000009592	5051.29	1.03818	0.153886	2.94516	0.00322786	0.0169028	NFIL3	nuclear factor, interleukin 3 regulated [Source:HGNC Symbol;Acc:HGNC:7787]
ENSSSCG00000017262	2684.9	1.03872	0.163709	2.77171	0.0055762	0.0277833	SLC16A6	solute carrier family 16 member 6 [Source:HGNC Symbol;Acc:HGNC:10927]
ENSSSCG00000009397	3097.83	1.03876	0.0786375	5.77072	7.89317e-09	8.77186e-08	CAB39L	calcium binding protein 39 like [Source:HGNC Symbol;Acc:HGNC:20290]
ENSSSCG00000016884	1992.24	1.04144	0.0950806	4.80092	1.5794e-06	1.3696e-05	PELO	pelota mRNA surveillance and ribosome rescue factor [Source:HGNC Symbol;Acc:HGNC:8829]
ENSSSCG00000030204	779.455	1.04152	0.0645637	7.07145	1.53326e-12	2.51188e-11	IPPK	inositol-pentakisphosphate 2-kinase [Source:HGNC Symbol;Acc:HGNC:14645]
ENSSSCG00000015541	5648.64	1.04305	0.12319	3.71851	0.000200399	0.00129722	IER5	immediate early response gene 5 protein [Source:RefSeq peptide;Acc:NP_001245365]
ENSSSCG00000039731	16149.8	1.0431	0.122985	3.7252	0.000195162	0.00126433	ENSSSCG00000039731	Glutaredoxin-1 [Source:UniProtKB/Swiss-Prot;Acc:P12309]
ENSSSCG00000016781	3890.39	1.04421	0.0981605	4.67849	2.88997e-06	2.40817e-05	TRIO	trio Rho guanine nucleotide exchange factor [Source:HGNC Symbol;Acc:HGNC:12303]
ENSSSCG00000002009	4633.26	1.0455	0.0924367	4.98217	6.28742e-07	5.71588e-06	PCK2	phosphoenolpyruvate carboxykinase [Source:RefSeq peptide;Acc:NP_001155225]
ENSSSCG00000016175	5641.81	1.04612	0.122365	3.76873	0.000164079	0.00107744	MREG	melanoregulin [Source:HGNC Symbol;Acc:HGNC:25478]
ENSSSCG00000040535	555.495	1.04651	0.13333	3.46167	0.000536833	0.00320798	ENSSSCG00000040535
ENSSSCG00000025691	2401.92	1.04671	0.121648	3.79577	0.000147186	0.000969955	BCL10	B-cell lymphoma/leukemia 10 [Source:RefSeq peptide;Acc:NP_001096683]
ENSSSCG00000006809	1146.94	1.0485	0.0986591	4.69837	2.6225e-06	2.20684e-05	RBM15	RNA binding motif protein 15 [Source:HGNC Symbol;Acc:HGNC:14959]
ENSSSCG00000032097	4057.06	1.04884	0.144695	3.20589	0.00134647	0.0075767	DUSP16	dual specificity phosphatase 16 [Source:HGNC Symbol;Acc:HGNC:17909]
ENSSSCG00000039998	10661.4	1.04905	0.147411	3.14827	0.00164241	0.00908982	CLIC2	chloride intracellular channel protein 2 [Source:RefSeq peptide;Acc:NP_001231357]
ENSSSCG00000015436	146.598	1.04912	0.165133	2.81081	0.00494176	0.0248567	CCDC71L	coiled-coil domain containing 71 like [Source:HGNC Symbol;Acc:HGNC:26685]
ENSSSCG00000005683	821.072	1.05039	0.118352	3.93256	8.40453e-05	0.000573567	TOR1B	torsin family 1 member B [Source:HGNC Symbol;Acc:HGNC:11995]
ENSSSCG00000012352	796.937	1.05092	0.129965	3.58525	0.000336756	0.00208657	KLF8	Krueppel-like factor 8 [Source:RefSeq peptide;Acc:NP_001177179]
ENSSSCG00000024750	1698.09	1.05234	0.151351	3.08805	0.00201475	0.0109484	GFOD2	glucose-fructose oxidoreductase domain containing 2 [Source:HGNC Symbol;Acc:HGNC:28159]
ENSSSCG00000029547	2203.29	1.05526	0.0791947	5.93853	2.87596e-09	3.38253e-08	NAB1	NGFI-A binding protein 1 [Source:HGNC Symbol;Acc:HGNC:7626]
ENSSSCG00000024692	5984.71	1.05631	0.0924542	5.09819	3.42925e-07	3.23968e-06	RRBP1	ribosome binding protein 1 [Source:HGNC Symbol;Acc:HGNC:10448]
ENSSSCG00000000386	2150.79	1.05807	0.104543	4.52544	6.02694e-06	4.84382e-05	ANKRD52	ankyrin repeat domain 52 [Source:HGNC Symbol;Acc:HGNC:26614]
ENSSSCG00000026695	1988.59	1.05927	0.130368	3.6382	0.000274552	0.00172916	TNFSF14	tumor necrosis factor ligand superfamily member 14 [Source:RefSeq peptide;Acc:NP_001247411]
ENSSSCG00000015340	961.675	1.05947	0.166878	2.84341	0.00446332	0.0226661	ASNS	asparagine synthetase [Source:RefSeq peptide;Acc:NP_001161112]
ENSSSCG00000014794	6592.59	1.0603	0.0943738	5.03674	4.73523e-07	4.38019e-06	NUP98	nucleoporin 98 [Source:HGNC Symbol;Acc:HGNC:8068]
ENSSSCG00000016239	2995.9	1.0628	0.146408	3.26377	0.0010994	0.00625626	NYAP2	neuronal tyrosine-phosphorylated phosphoinositide-3-kinase adaptor 2 [Source:HGNC Symbol;Acc:HGNC:29291]
ENSSSCG00000001950	331.265	1.0631	0.101328	4.71876	2.37292e-06	2.00901e-05	ENSSSCG00000001950
ENSSSCG00000013894	153.003	1.06374	0.155885	3.07135	0.00213093	0.0114952	IL12RB1	interleukin-12 receptor subunit beta-1 precursor [Source:RefSeq peptide;Acc:NP_001139458]
ENSSSCG00000014934	5761.28	1.0639	0.111179	4.3078	1.64889e-05	0.000124661	CHORDC1	cysteine and histidine-rich domain-containing protein 1 [Source:RefSeq peptide;Acc:NP_001106917]
ENSSSCG00000030042	2693.03	1.06853	0.106353	4.54687	5.44496e-06	4.3952e-05	SBNO2	strawberry notch homolog 2 [Source:HGNC Symbol;Acc:HGNC:29158]
ENSSSCG00000012727	2577.34	1.06897	0.131498	3.68072	0.000232579	0.00148893	FMR1	fragile X mental retardation 1 [Source:HGNC Symbol;Acc:HGNC:3775]
ENSSSCG00000016113	4047.7	1.06902	0.105951	4.5687	4.90765e-06	3.98176e-05	BMPR2	bone morphogenetic protein receptor type-2 precursor [Source:RefSeq peptide;Acc:NP_001191829]
ENSSSCG00000011676	16580.5	1.06997	0.103304	4.69501	2.66594e-06	2.2383e-05	ENSSSCG00000011676
ENSSSCG00000017504	4707.37	1.07119	0.0859921	5.65432	1.56466e-08	1.68482e-07	CDK12	cyclin dependent kinase 12 [Source:HGNC Symbol;Acc:HGNC:24224]
ENSSSCG00000037792	186.093	1.07152	0.145479	3.34453	0.000824218	0.00477358	COX7A1	Cytochrome c oxidase subunit 7A1, mitochondrial [Source:UniProtKB/Swiss-Prot;Acc:Q8SPJ9]
ENSSSCG00000031877	465.017	1.07188	0.141164	3.4493	0.000562032	0.00334415	ABHD8	abhydrolase domain containing 8 [Source:HGNC Symbol;Acc:HGNC:23759]
ENSSSCG00000016808	252.869	1.07196	0.143613	3.39102	0.000696338	0.00407766	C5orf22	chromosome 5 open reading frame 22 [Source:HGNC Symbol;Acc:HGNC:25639]
ENSSSCG00000006065	880.031	1.07299	0.153006	3.18962	0.00142462	0.00799212	ANKRD46	ankyrin repeat domain-containing protein 46 [Source:RefSeq peptide;Acc:NP_001230285]
ENSSSCG00000026951	11361.6	1.07636	0.105045	4.67796	2.89741e-06	2.41255e-05	PSMB8	proteasome subunit beta 8 [Source:HGNC Symbol;Acc:HGNC:9545]
ENSSSCG00000022678	74.3014	1.07755	0.194615	2.53109	0.0113709	0.053393	AMER2	APC membrane recruitment protein 2 [Source:HGNC Symbol;Acc:HGNC:26360]
ENSSSCG00000000393	1466.37	1.07893	0.129813	3.80525	0.000141661	0.000936939	PAN2	PAN2 poly(A) specific ribonuclease subunit [Source:HGNC Symbol;Acc:HGNC:20074]
ENSSSCG00000014114	1129.05	1.07909	0.0920403	5.36855	7.93713e-08	8.032e-07	PAPD4	poly(A) RNA polymerase D4, non-canonical [Source:HGNC Symbol;Acc:HGNC:26776]
ENSSSCG00000026264	482.886	1.07915	0.0982736	5.02872	4.93775e-07	4.54856e-06	HSPB11	heat shock protein family B (small) member 11 [Source:HGNC Symbol;Acc:HGNC:25019]
ENSSSCG00000030535	7764.84	1.07984	0.0812825	6.08842	1.14031e-09	1.40837e-08	SNX9	sorting nexin 9 [Source:HGNC Symbol;Acc:HGNC:14973]
ENSSSCG00000005636	547.283	1.0822	0.126924	3.9176	8.94338e-05	0.000607788	SLC25A25	calcium-binding mitochondrial carrier protein SCaMC-2 [Source:RefSeq peptide;Acc:NP_001157982]
ENSSSCG00000008123	3385.68	1.08329	0.139301	3.57732	0.000347136	0.0021437	ARID5A	AT-rich interaction domain 5A [Source:HGNC Symbol;Acc:HGNC:17361]
ENSSSCG00000023174	196.288	1.0838	0.187344	2.66268	0.00775203	0.0376765	USP53	ubiquitin specific peptidase 53 [Source:HGNC Symbol;Acc:HGNC:29255]
ENSSSCG00000007830	4250.64	1.08792	0.172435	2.91679	0.00353651	0.0184061	RBBP6	RB binding protein 6, ubiquitin ligase [Source:HGNC Symbol;Acc:HGNC:9889]
ENSSSCG00000036039	548.623	1.08796	0.139233	3.61261	0.000303132	0.00189411	RAB4A	RAB4A, member RAS oncogene family [Source:HGNC Symbol;Acc:HGNC:9781]
ENSSSCG00000024219	1191.17	1.08892	0.111519	4.51903	6.21229e-06	4.97476e-05	TIGAR	TP53 induced glycolysis regulatory phosphatase [Source:HGNC Symbol;Acc:HGNC:1185]
ENSSSCG00000005208	3818.22	1.08945	0.11855	4.25552	2.08565e-05	0.00015504	RIC1	RIC1 homolog, RAB6A GEF complex partner 1 [Source:HGNC Symbol;Acc:HGNC:17686]
ENSSSCG00000030183	1898.79	1.09117	0.0812442	6.23067	4.64437e-10	5.98266e-09	ENSSSCG00000030183
ENSSSCG00000003670	2121.16	1.09714	0.122569	4.17866	2.93229e-05	0.000213119	RLF	rearranged L-myc fusion [Source:HGNC Symbol;Acc:HGNC:10025]
ENSSSCG00000016920	678.849	1.09924	0.105033	4.8963	9.76582e-07	8.67891e-06	MIER3	MIER family member 3 [Source:HGNC Symbol;Acc:HGNC:26678]
ENSSSCG00000035741	2687	1.09991	0.112669	4.5704	4.86801e-06	3.95539e-05	TOR1AIP2	torsin A interacting protein 2 [Source:RefSeq peptide;Acc:NP_001230318]
ENSSSCG00000016079	2441.36	1.10045	0.0933166	5.52409	3.31198e-08	3.45237e-07	MOBKL3	mps one binder kinase activator-like 3 [Source:RefSeq peptide;Acc:NP_001027551]
ENSSSCG00000000072	4641.79	1.10075	0.0938506	5.49588	3.88766e-08	4.02596e-07	SLC25A17	solute carrier family 25 member 17 [Source:HGNC Symbol;Acc:HGNC:10987]
ENSSSCG00000017877	3334.13	1.10084	0.123328	4.18298	2.87719e-05	0.000209389	ANKFY1	ankyrin repeat and FYVE domain containing 1 [Source:HGNC Symbol;Acc:HGNC:20763]
ENSSSCG00000008517	1850.68	1.10333	0.108709	4.76841	1.85688e-06	1.5936e-05	SPAST	spastin [Source:RefSeq peptide;Acc:NP_998914]
ENSSSCG00000001064	1828.65	1.10511	0.148199	3.50978	0.000448475	0.00271954	GMPR	guanosine monophosphate reductase [Source:HGNC Symbol;Acc:HGNC:4376]
ENSSSCG00000022942	1028.83	1.10516	0.169049	3.07719	0.00208961	0.0112998	PHF6	PHD finger protein 6 [Source:RefSeq peptide;Acc:NP_001172032]
ENSSSCG00000011444	1064.7	1.10569	0.124192	4.19293	2.75374e-05	0.00020133	NT5DC2	5'-nucleotidase domain containing 2 [Source:HGNC Symbol;Acc:HGNC:25717]
ENSSSCG00000016076	1602.26	1.10621	0.107056	4.86894	1.12199e-06	9.89193e-06	COQ10B	coenzyme Q10B [Source:HGNC Symbol;Acc:HGNC:25819]
ENSSSCG00000008937	12643.7	1.10705	0.130808	3.99124	6.573e-05	0.00045478	AMBN	Ameloblastin [Source:UniProtKB/Swiss-Prot;Acc:Q28989]
ENSSSCG00000008820	2100.92	1.10711	0.1328	3.93185	8.42937e-05	0.000574617	TEC	tec protein tyrosine kinase [Source:HGNC Symbol;Acc:HGNC:11719]
ENSSSCG00000000844	918.974	1.10831	0.0840803	6.22437	4.83508e-10	6.21389e-09	NFYB	nuclear transcription factor Y subunit beta [Source:RefSeq peptide;Acc:NP_001138402]
ENSSSCG00000003201	5288.86	1.10914	0.159022	3.29626	0.000979802	0.00561602	ATF5	activating transcription factor 5 [Source:HGNC Symbol;Acc:HGNC:790]
ENSSSCG00000038500	6397.72	1.10946	0.168774	3.10772	0.00188539	0.0103213	TRIB1	tribbles pseudokinase 1 [Source:HGNC Symbol;Acc:HGNC:16891]
ENSSSCG00000006360	939.695	1.1108	0.0845663	6.21809	5.03235e-10	6.45246e-09	ENSSSCG00000006360
ENSSSCG00000016512	7569.84	1.11168	0.198752	2.65012	0.00804624	0.0390039	ZC3HAV1	zinc finger CCCH-type antiviral protein 1 [Source:RefSeq peptide;Acc:NP_001170960]
ENSSSCG00000038351	76.6129	1.11288	0.205466	2.56939	0.0101878	0.0484323	ENSSSCG00000038351
ENSSSCG00000029030	3213.33	1.11294	0.112732	4.68351	2.82008e-06	2.35879e-05	SMCHD1	structural maintenance of chromosomes flexible hinge domain containing 1 [Source:HGNC Symbol;Acc:HGNC:29090]
ENSSSCG00000004899	1481.98	1.11307	0.104889	5.03496	4.77944e-07	4.4174e-06	KIAA1468	KIAA1468 [Source:HGNC Symbol;Acc:HGNC:29289]
ENSSSCG00000011791	65.8682	1.11356	0.202825	2.60618	0.00915594	0.0438276	MAP3K13	mitogen-activated protein kinase kinase kinase 13 [Source:HGNC Symbol;Acc:HGNC:6852]
ENSSSCG00000004624	6024.56	1.11593	0.112365	4.72538	2.29681e-06	1.94904e-05	ENSSSCG00000004624
ENSSSCG00000008348	25747.9	1.11858	0.135287	3.94436	8.00142e-05	0.000547801	PLEK	pleckstrin [Source:HGNC Symbol;Acc:HGNC:9070]
ENSSSCG00000015782	3553.77	1.12071	0.157775	3.39561	0.000684755	0.00402044	IRF2	interferon regulatory factor 2 [Source:HGNC Symbol;Acc:HGNC:6117]
ENSSSCG00000031999	304.213	1.12249	0.177201	3.03343	0.0024179	0.0129052	GPR18	G protein-coupled receptor 18 [Source:HGNC Symbol;Acc:HGNC:4472]
ENSSSCG00000011825	11266.3	1.12304	0.0683257	7.87517	3.40285e-15	6.93769e-14	ATP13A3	ATPase 13A3 [Source:HGNC Symbol;Acc:HGNC:24113]
ENSSSCG00000024578	1933.86	1.12313	0.106602	5.04841	4.45504e-07	4.14521e-06	PHLDB1	pleckstrin homology like domain family B member 1 [Source:HGNC Symbol;Acc:HGNC:23697]
ENSSSCG00000012279	1449.73	1.12464	0.129482	4.16795	3.07354e-05	0.00022261	ELK1	ELK1, ETS transcription factor [Source:HGNC Symbol;Acc:HGNC:3321]
ENSSSCG00000007708	58.3455	1.128	0.212466	2.55585	0.0105928	0.0501213	BCL7B	BCL tumor suppressor 7B [Source:HGNC Symbol;Acc:HGNC:1005]
ENSSSCG00000012988	9404.68	1.12801	0.097142	5.59027	2.26723e-08	2.41091e-07	EHBP1L1	EH domain binding protein 1 like 1 [Source:HGNC Symbol;Acc:HGNC:30682]
ENSSSCG00000030642	5440.62	1.12809	0.0947232	5.73388	9.81614e-09	1.08114e-07	PCNA	proliferating cell nuclear antigen [Source:RefSeq peptide;Acc:NP_001278854]
ENSSSCG00000028840	564.644	1.12827	0.136013	3.99454	6.48198e-05	0.000449042	EZH2	histone-lysine N-methyltransferase EZH2 [Source:RefSeq peptide;Acc:NP_001231238]
ENSSSCG00000010795	3919.25	1.12913	0.111475	4.8815	1.05282e-06	9.31613e-06	ENSSSCG00000010795	acyl carrier protein, mitochondrial [Source:RefSeq peptide;Acc:NP_001161124]
ENSSSCG00000010894	635.776	1.12936	0.175049	3.10997	0.00187109	0.0102581	TP53BP2	tumor protein p53 binding protein 2 [Source:HGNC Symbol;Acc:HGNC:12000]
ENSSSCG00000000293	6553.62	1.13072	0.131463	4.15141	3.30436e-05	0.000238598	ITGA5	integrin subunit alpha 5 [Source:HGNC Symbol;Acc:HGNC:6141]
ENSSSCG00000012252	22825.9	1.13447	0.100494	5.46806	4.54979e-08	4.68975e-07	DDX3X	ATP-dependent RNA helicase DDX3X [Source:RefSeq peptide;Acc:NP_001233132]
ENSSSCG00000029430	2149.73	1.1345	0.0909684	6.04099	1.53167e-09	1.85254e-08	IPO13	importin 13 [Source:HGNC Symbol;Acc:HGNC:16853]
ENSSSCG00000033860	1409.14	1.13603	0.139889	3.93932	8.17116e-05	0.000558388	ZMAT3	zinc finger matrin-type 3 [Source:HGNC Symbol;Acc:HGNC:29983]
ENSSSCG00000027467	1348.22	1.1382	0.123527	4.47868	7.51057e-06	5.9415e-05	DZIP1L	DAZ interacting zinc finger protein 1 like [Source:HGNC Symbol;Acc:HGNC:26551]
ENSSSCG00000004195	66755.5	1.13867	0.156191	3.54509	0.000392484	0.00240367	ARG1	Arginase-1 [Source:UniProtKB/Swiss-Prot;Acc:Q95JC8]
ENSSSCG00000004334	2246.25	1.1389	0.0978176	5.66295	1.48791e-08	1.60686e-07	MAP3K7	mitogen-activated protein kinase kinase kinase 7 [Source:RefSeq peptide;Acc:NP_001107752]
ENSSSCG00000011628	5505.75	1.13969	0.0953523	5.81769	5.96653e-09	6.73192e-08	DNAJC13	DnaJ heat shock protein family (Hsp40) member C13 [Source:HGNC Symbol;Acc:HGNC:30343]
ENSSSCG00000000808	6387.07	1.13972	0.1087	5.10359	3.33267e-07	3.15112e-06	SLC38A2	sodium-coupled neutral amino acid transporter 2 [Source:RefSeq peptide;Acc:NP_001304010]
ENSSSCG00000004919	249.485	1.1403	0.185388	2.99556	0.00273941	0.0145164	NEDD4L	neural precursor cell expressed, developmentally down-regulated 4-like, E3 ubiquitin protein ligase [Source:HGNC Symbol;Acc:HGNC:7728]
ENSSSCG00000038806	11524.1	1.14112	0.117281	4.74207	2.11545e-06	1.80342e-05	AXL	tyrosine-protein kinase receptor UFO precursor [Source:RefSeq peptide;Acc:NP_001121930]
ENSSSCG00000002283	2121.46	1.14167	0.0891934	6.24154	4.33287e-10	5.614e-09	FUT8	alpha-(1,6)-fucosyltransferase [Source:RefSeq peptide;Acc:NP_999064]
ENSSSCG00000016346	355.308	1.14266	0.104446	5.33961	9.31476e-08	9.35779e-07	MAD2L1BP	MAD2L1 binding protein [Source:HGNC Symbol;Acc:HGNC:21059]
ENSSSCG00000001565	3241.96	1.14267	0.118327	4.71329	2.43743e-06	2.05735e-05	CDKN1A	cyclin dependent kinase inhibitor 1A [Source:HGNC Symbol;Acc:HGNC:1784]
ENSSSCG00000033385	134.148	1.14303	0.194669	2.86675	0.00414704	0.0212447	ENSSSCG00000033385
ENSSSCG00000007146	15666.9	1.14427	0.10449	5.35272	8.66404e-08	8.73572e-07	SIGLEC1	sialoadhesin precursor [Source:RefSeq peptide;Acc:NP_999511]
ENSSSCG00000036383	22288.5	1.14443	0.115309	4.85191	1.22276e-06	1.07376e-05	LGALS3BP	galectin 3 binding protein [Source:HGNC Symbol;Acc:HGNC:6564]
ENSSSCG00000016031	697.44	1.14533	0.201353	2.78303	0.00538544	0.0269175	CALCRL	calcitonin gene-related peptide type 1 receptor precursor [Source:RefSeq peptide;Acc:NP_999260]
ENSSSCG00000040888	1292.12	1.14574	0.0890201	6.29941	2.98774e-10	3.92155e-09	KCTD13	potassium channel tetramerization domain containing 13 [Source:HGNC Symbol;Acc:HGNC:22234]
ENSSSCG00000016809	826.791	1.14603	0.104141	5.38762	7.13959e-08	7.24475e-07	DROSHA	drosha ribonuclease III [Source:HGNC Symbol;Acc:HGNC:17904]
ENSSSCG00000017543	3966.75	1.14777	0.0751125	7.49293	6.73537e-14	1.24711e-12	CALCOCO2	calcium binding and coiled-coil domain 2 [Source:HGNC Symbol;Acc:HGNC:29912]
ENSSSCG00000010686	4975.1	1.14911	0.111992	5.03736	4.71994e-07	4.36968e-06	BAG3	BCL2 associated athanogene 3 [Source:HGNC Symbol;Acc:HGNC:939]
ENSSSCG00000008988	2129.18	1.14914	0.195684	2.8831	0.00393778	0.0202587	CCNG2	cyclin G2 [Source:HGNC Symbol;Acc:HGNC:1593]
ENSSSCG00000015447	53.838	1.14961	0.222962	2.53249	0.0113256	0.0532254	ENSSSCG00000015447
ENSSSCG00000004825	1257.23	1.15003	0.0976136	5.78879	7.08938e-09	7.94226e-08	CHSY1	chondroitin sulfate synthase 1 [Source:HGNC Symbol;Acc:HGNC:17198]
ENSSSCG00000031627	1034.79	1.15061	0.111592	5.06886	4.00216e-07	3.74581e-06	WBP4	WW domain binding protein 4 [Source:HGNC Symbol;Acc:HGNC:12739]
ENSSSCG00000032561	8157.3	1.15113	0.204813	2.76431	0.00570438	0.0283456	PDCD1LG2	programmed cell death 1 ligand 2 precursor [Source:RefSeq peptide;Acc:NP_001020391]
ENSSSCG00000032686	4346.45	1.15161	0.13524	4.18996	2.79002e-05	0.00020358	RUNX3	runt related transcription factor 3 [Source:HGNC Symbol;Acc:HGNC:10473]
ENSSSCG00000004671	148.888	1.15167	0.150772	3.7587	0.000170798	0.0011176	SPATA5L1	spermatogenesis-associated protein 5-like protein 1 [Source:RefSeq peptide;Acc:NP_001171382]
ENSSSCG00000001958	10120.3	1.1518	0.0854541	6.63325	3.28378e-11	4.79216e-10	BAZ1A	bromodomain adjacent to zinc finger domain protein 1A [Source:RefSeq peptide;Acc:NP_001231088]
ENSSSCG00000010952	3665.14	1.1523	0.131417	4.31705	1.5813e-05	0.000119879	ZCCHC6	zinc finger CCHC-type containing 6 [Source:HGNC Symbol;Acc:HGNC:25817]
ENSSSCG00000029267	110.025	1.15393	0.197505	2.88076	0.00396723	0.0203895	TIGIT	T cell immunoreceptor with Ig and ITIM domains [Source:HGNC Symbol;Acc:HGNC:26838]
ENSSSCG00000008347	428.112	1.15512	0.158184	3.60437	0.000312908	0.0019497	FBXO48	F-box protein 48 [Source:HGNC Symbol;Acc:HGNC:33857]
ENSSSCG00000039580	4743.01	1.15536	0.134695	4.23474	2.28821e-05	0.00016919	FOXJ2	forkhead box J2 [Source:HGNC Symbol;Acc:HGNC:24818]
ENSSSCG00000038912	17181.7	1.15591	0.108171	5.27818	1.3047e-07	1.28398e-06	IFITM3	interferon-induced transmembrane protein 3 [Source:RefSeq peptide;Acc:NP_001188311]
ENSSSCG00000027860	3565.79	1.15938	0.1355	4.2392	2.24319e-05	0.000166305	ERAP2	endoplasmic reticulum aminopeptidase 2 [Source:HGNC Symbol;Acc:HGNC:29499]
ENSSSCG00000016452	15082.7	1.16052	0.126735	4.54145	5.58685e-06	4.50646e-05	GIMAP8	GTPase, IMAP family member 8 [Source:HGNC Symbol;Acc:HGNC:21792]
ENSSSCG00000040178	314.161	1.16205	0.225365	2.56068	0.0104467	0.0494723	E2F3	E2F transcription factor 3 [Source:HGNC Symbol;Acc:HGNC:3115]
ENSSSCG00000020864	612.916	1.16393	0.125839	4.60085	4.2077e-06	3.44156e-05	VDR	Vitamin D3 receptor [Source:UniProtKB/Swiss-Prot;Acc:A3RGC1]
ENSSSCG00000008768	2458.88	1.16429	0.165704	3.49619	0.000471954	0.0028479	ARAP2	ArfGAP with RhoGAP domain, ankyrin repeat and PH domain 2 [Source:HGNC Symbol;Acc:HGNC:16924]
ENSSSCG00000001695	4889.37	1.16441	0.167665	3.45597	0.000548313	0.00326954	VEGFA	vascular endothelial growth factor A precursor [Source:RefSeq peptide;Acc:NP_999249]
ENSSSCG00000005589	96.2051	1.16907	0.220595	2.64789	0.00809953	0.0392279	NR6A1	nuclear receptor subfamily 6 group A member 1 [Source:RefSeq peptide;Acc:NP_001090968]
ENSSSCG00000037617	353.281	1.16947	0.12222	4.78242	1.73193e-06	1.49485e-05	ZBTB39	zinc finger and BTB domain containing 39 [Source:HGNC Symbol;Acc:HGNC:29014]
ENSSSCG00000000840	4960.91	1.17152	0.112529	5.21252	1.8629e-07	1.80607e-06	WASHC4	WASH complex subunit 4 [Source:HGNC Symbol;Acc:HGNC:29174]
ENSSSCG00000004371	3431.6	1.1725	0.106529	5.51526	3.48266e-08	3.62008e-07	CRYBG1	crystallin beta-gamma domain containing 1 [Source:HGNC Symbol;Acc:HGNC:356]
ENSSSCG00000003712	5127.03	1.17285	0.133897	4.39058	1.13049e-05	8.7558e-05	OSBPL1A	oxysterol binding protein like 1A [Source:HGNC Symbol;Acc:HGNC:16398]
ENSSSCG00000011145	606.953	1.17412	0.128214	4.59512	4.32506e-06	3.53234e-05	ASB13	ankyrin repeat and SOCS box containing 13 [Source:HGNC Symbol;Acc:HGNC:19765]
ENSSSCG00000032621	4362.88	1.17446	0.0806034	7.31354	2.60195e-13	4.60258e-12	TOR1AIP1	torsin 1A interacting protein 1 [Source:HGNC Symbol;Acc:HGNC:29456]
ENSSSCG00000016057	35646.8	1.17464	0.0993716	5.93411	2.95442e-09	3.46746e-08	STAT1	signal transducer and activator of transcription 1 [Source:RefSeq peptide;Acc:NP_998934]
ENSSSCG00000022099	659.613	1.17559	0.105601	5.59301	2.23167e-08	2.37995e-07	TP53INP2	tumor protein p53 inducible nuclear protein 2 [Source:HGNC Symbol;Acc:HGNC:16104]
ENSSSCG00000025042	136.568	1.17853	0.149806	3.96223	7.42529e-05	0.000509931	ICOS
ENSSSCG00000031122	167.352	1.18107	0.160854	3.70586	0.000210678	0.00135772	HIST1H2BB	histone cluster 1 H2B family member b [Source:HGNC Symbol;Acc:HGNC:4751]
ENSSSCG00000012322	6428.13	1.18171	0.0723954	8.24283	1.68186e-16	3.83818e-15	KDM5C	lysine-specific demethylase 5C [Source:RefSeq peptide;Acc:NP_001090902]
ENSSSCG00000003707	11558.7	1.18235	0.0711771	8.39295	4.74091e-17	1.16589e-15	NPC1	Niemann-Pick C1 protein precursor [Source:RefSeq peptide;Acc:NP_999487]
ENSSSCG00000011569	906.832	1.18513	0.11724	5.11916	3.06904e-07	2.90929e-06	ENSSSCG00000011569
ENSSSCG00000011120	4624.34	1.18601	0.115261	5.21465	1.84163e-07	1.78701e-06	USP6NL	USP6 N-terminal like [Source:HGNC Symbol;Acc:HGNC:16858]
ENSSSCG00000010502	366.107	1.18768	0.126726	4.75606	1.97411e-06	1.68942e-05	CCNJ	cyclin J [Source:HGNC Symbol;Acc:HGNC:23434]
ENSSSCG00000001549	3439.93	1.18833	0.114044	5.29063	1.21895e-07	1.20279e-06	FKBP5	peptidyl-prolyl cis-trans isomerase FKBP5 [Source:RefSeq peptide;Acc:NP_001302540]
ENSSSCG00000022159	2316.99	1.18873	0.0894709	6.74818	1.49712e-11	2.24994e-10	FNDC3A	fibronectin type III domain containing 3A [Source:HGNC Symbol;Acc:HGNC:20296]
ENSSSCG00000026931	4857.42	1.1888	0.137966	4.37672	1.20481e-05	9.26023e-05	SERTAD1	SERTA domain containing 1 [Source:HGNC Symbol;Acc:HGNC:17932]
ENSSSCG00000000156	1314.13	1.18981	0.134034	4.51263	6.40274e-06	5.11186e-05	FBXO7	F-box only protein 7 [Source:RefSeq peptide;Acc:NP_001165222]
ENSSSCG00000009825	2787.96	1.19062	0.11166	5.42413	5.82365e-08	5.964e-07	PPTC7	PTC7 protein phosphatase homolog [Source:HGNC Symbol;Acc:HGNC:30695]
ENSSSCG00000006307	765.266	1.19065	0.105937	5.71746	1.0813e-08	1.18388e-07	RCSD1	capZ-interacting protein [Source:RefSeq peptide;Acc:NP_001231391]
ENSSSCG00000016263	1697.45	1.19143	0.136543	4.44155	8.93117e-06	6.99052e-05	ENSSSCG00000016263
ENSSSCG00000030415	4220.41	1.19146	0.105129	5.76903	7.97277e-09	8.85145e-08	DPP3	dipeptidyl peptidase 3 [Source:HGNC Symbol;Acc:HGNC:3008]
ENSSSCG00000008773	4256.25	1.19186	0.114655	5.29321	1.20189e-07	1.18701e-06	PGM2	phosphoglucomutase 2 [Source:HGNC Symbol;Acc:HGNC:8906]
ENSSSCG00000015390	727.542	1.19202	0.199257	3.04663	0.00231425	0.0124057	ENSSSCG00000015390	ATP-binding cassette, sub-family B (MDR/TAP), member 1 [Source:RefSeq peptide;Acc:NP_001295175]
ENSSSCG00000011579	6498.51	1.19319	0.18122	3.35628	0.000789979	0.00459447	PPARG	Peroxisome proliferator-activated receptor gamma [Source:UniProtKB/Swiss-Prot;Acc:O62807]
ENSSSCG00000022714	5501.85	1.1932	0.127832	4.75808	1.95446e-06	1.6739e-05	OSER1	oxidative stress responsive serine rich 1 [Source:HGNC Symbol;Acc:HGNC:16105]
ENSSSCG00000000084	15844.2	1.19384	0.10245	5.94315	2.79592e-09	3.29888e-08	ATF4	cyclic AMP-dependent transcription factor ATF-4 [Source:RefSeq peptide;Acc:NP_001116550]
ENSSSCG00000005472	2909.46	1.19436	0.168872	3.60865	0.000307797	0.00192001	SLC46A2	solute carrier family 46 member 2 [Source:HGNC Symbol;Acc:HGNC:16055]
ENSSSCG00000028157	3106.72	1.19437	0.0973724	6.25848	3.88747e-10	5.04871e-09	CASP8	caspase-8 [Source:RefSeq peptide;Acc:NP_001026949]
ENSSSCG00000028902	12531.1	1.19535	0.0720518	8.47149	2.42278e-17	6.13495e-16	RB1CC1	RB1 inducible coiled-coil 1 [Source:HGNC Symbol;Acc:HGNC:15574]
ENSSSCG00000014672	1387.21	1.19705	0.193927	3.15628	0.00159796	0.00885709	ENSSSCG00000014672
ENSSSCG00000011877	9974.4	1.19724	0.117355	5.21731	1.81537e-07	1.76307e-06	CD86	T-lymphocyte activation antigen CD86 precursor [Source:RefSeq peptide;Acc:NP_999387]
ENSSSCG00000016853	1618.43	1.19863	0.105623	5.80992	6.25017e-09	7.03763e-08	RICTOR	RPTOR independent companion of MTOR complex 2 [Source:HGNC Symbol;Acc:HGNC:28611]
ENSSSCG00000039314	27522.8	1.19933	0.0866465	7.09049	1.3364e-12	2.20565e-11	MCL1	MCL1, BCL2 family apoptosis regulator [Source:HGNC Symbol;Acc:HGNC:6943]
ENSSSCG00000014339	10204.2	1.19939	0.0860426	7.14102	9.26378e-13	1.55438e-11	CTNNA1	catenin alpha 1 [Source:HGNC Symbol;Acc:HGNC:2509]
ENSSSCG00000002715	706.511	1.20026	0.129509	4.75103	2.02381e-06	1.72928e-05	RFWD3	ring finger and WD repeat domain 3 [Source:HGNC Symbol;Acc:HGNC:25539]
ENSSSCG00000017466	1962.17	1.20374	0.152236	4.0646	4.81151e-05	0.000337964	CCR7	C-C motif chemokine receptor 7 [Source:HGNC Symbol;Acc:HGNC:1608]
ENSSSCG00000007586	1406.65	1.20437	0.169472	3.65493	0.000257257	0.00163135	FSCN1	fascin [Source:RefSeq peptide;Acc:NP_001139772]
ENSSSCG00000026268	86.0656	1.20482	0.214617	2.88823	0.00387416	0.0199628	DLG5	discs large MAGUK scaffold protein 5 [Source:HGNC Symbol;Acc:HGNC:2904]
ENSSSCG00000036472	188.714	1.20617	0.167222	3.71483	0.00020334	0.00131501	HIC2	HIC ZBTB transcriptional repressor 2 [Source:HGNC Symbol;Acc:HGNC:18595]
ENSSSCG00000031255	314.339	1.2075	0.145927	4.26608	1.98934e-05	0.000148577	ENSSSCG00000031255
ENSSSCG00000002755	819.458	1.20911	0.147492	4.23172	2.31909e-05	0.00017136	NFAT5	nuclear factor of activated T cells 5 [Source:HGNC Symbol;Acc:HGNC:7774]
ENSSSCG00000014820	937.141	1.21056	0.120537	5.19005	2.10234e-07	2.02757e-06	FCHSD2	FCH and double SH3 domains 2 [Source:HGNC Symbol;Acc:HGNC:29114]
ENSSSCG00000022173	2088.38	1.21102	0.167931	3.72806	0.000192961	0.00125374	ANKRD50	ankyrin repeat domain 50 [Source:HGNC Symbol;Acc:HGNC:29223]
ENSSSCG00000023983	10560.7	1.21114	0.0709911	8.82049	1.13957e-18	3.28285e-17	AGPS	alkylglycerone phosphate synthase [Source:HGNC Symbol;Acc:HGNC:327]
ENSSSCG00000028338	1119.34	1.21122	0.149767	4.18155	2.89527e-05	0.000210567	PAMR1	inactive serine protease PAMR1 precursor [Source:RefSeq peptide;Acc:NP_001230572]
ENSSSCG00000023873	1883.85	1.2118	0.103452	6.05924	1.36764e-09	1.66503e-08	AZIN1	antizyme inhibitor 1 [Source:RefSeq peptide;Acc:NP_001121960]
ENSSSCG00000036129	7633.25	1.21289	0.115864	5.41951	5.97619e-08	6.10331e-07	RNF114	E3 ubiquitin-protein ligase RNF114 [Source:UniProtKB/Swiss-Prot;Acc:Q6J1I8]
ENSSSCG00000006013	83.2723	1.21438	0.222304	2.83132	0.00463562	0.0234829	AARD	alanine and arginine rich domain containing protein [Source:HGNC Symbol;Acc:HGNC:33842]
ENSSSCG00000001573	1847.96	1.21622	0.147214	4.28804	1.80256e-05	0.000135632	PIM1	Pim-1 proto-oncogene, serine/threonine kinase [Source:HGNC Symbol;Acc:HGNC:8986]
ENSSSCG00000033323	970.443	1.2198	0.17514	3.62476	0.000289228	0.00181644	UBE2D1	ubiquitin-conjugating enzyme E2 D1 [Source:RefSeq peptide;Acc:NP_001072142]
ENSSSCG00000004050	7544.4	1.21987	0.0790242	8.03435	9.40764e-16	2.01041e-14	WTAP	pre-mRNA-splicing regulator WTAP isoform 1 [Source:RefSeq peptide;Acc:NP_001231170]
ENSSSCG00000035297	6810.24	1.22315	0.138067	4.62232	3.79464e-06	3.12445e-05	ISG12(A)	uncharacterized protein LOC100153902 [Source:RefSeq peptide;Acc:NP_001185850]
ENSSSCG00000036723	12847.2	1.22435	0.122988	5.19882	2.00557e-07	1.93762e-06	EMP1	epithelial membrane protein 1 [Source:RefSeq peptide;Acc:NP_001093410]
ENSSSCG00000033909	63836.4	1.22491	0.120518	5.30993	1.09669e-07	1.08991e-06	ENSSSCG00000033909
ENSSSCG00000033843	667.956	1.22845	0.129003	4.98821	6.09414e-07	5.54927e-06	ETFRF1	electron transfer flavoprotein regulatory factor 1 [Source:HGNC Symbol;Acc:HGNC:27052]
ENSSSCG00000012022	28728.8	1.22858	0.104125	6.18122	6.36094e-10	8.04438e-09	APP	Amyloid-beta A4 protein N-APP Soluble APP-alpha Soluble APP-beta C99 Amyloid-beta protein 42 amyloid-beta protein 40 C83 P3(42) P3(40) C80 Gamma-secretase C-terminal fragment 59 Gamma-secretase C-terminal fragment 57 Gamma-secretase C-terminal fragment 50 C31 [Source:UniProtKB/Swiss-Prot;Acc:P79307]
ENSSSCG00000032468	5279.51	1.22858	0.105207	6.11769	9.49439e-10	1.18184e-08	RAB21	RAB21, member RAS oncogene family [Source:HGNC Symbol;Acc:HGNC:18263]
ENSSSCG00000029261	3978.34	1.22931	0.0842959	7.64391	2.10719e-14	4.02947e-13	ENSSSCG00000029261
ENSSSCG00000004587	2686.52	1.23225	0.1733	3.73506	0.000187669	0.00122365	MYO1E	myosin IE [Source:HGNC Symbol;Acc:HGNC:7599]
ENSSSCG00000001073	562.043	1.233	0.111048	5.83562	5.35908e-09	6.10242e-08	TPMT	thiopurine S-methyltransferase [Source:RefSeq peptide;Acc:NP_001230604]
ENSSSCG00000023409	1432.66	1.2338	0.143209	4.53071	5.87868e-06	4.73496e-05	TIA1	TIA1 cytotoxic granule associated RNA binding protein [Source:HGNC Symbol;Acc:HGNC:11802]
ENSSSCG00000008289	1030.54	1.23386	0.127616	5.08476	3.68097e-07	3.46567e-06	MTHFD2	methylenetetrahydrofolate dehydrogenase (NADP+ dependent) 2, methenyltetrahydrofolate cyclohydrolase [Source:HGNC Symbol;Acc:HGNC:7434]
ENSSSCG00000004676	100.226	1.23426	0.234969	2.76332	0.00572158	0.0284056	DUOXA2	dual oxidase maturation factor 2 [Source:RefSeq peptide;Acc:NP_001230479]
ENSSSCG00000038443	909.736	1.2352	0.0934999	6.95441	3.54051e-12	5.68276e-11	ZNF639	zinc finger protein 639 [Source:RefSeq peptide;Acc:NP_001231585]
ENSSSCG00000005267	74564.1	1.23631	0.112214	5.80452	6.45489e-09	7.25342e-08	ANXA1	annexin A1 [Source:RefSeq peptide;Acc:NP_001157470]
ENSSSCG00000038026	2914.05	1.24396	0.10363	6.35914	2.02886e-10	2.72422e-09	RAB12	RAB12, member RAS oncogene family [Source:HGNC Symbol;Acc:HGNC:31332]
ENSSSCG00000014249	93.6487	1.24828	0.255763	2.59347	0.00950126	0.0453046	MARCH3	E3 ubiquitin-protein ligase MARCH3 [Source:RefSeq peptide;Acc:NP_001231760]
ENSSSCG00000023171	5049.19	1.24946	0.130076	5.10852	3.24699e-07	3.07273e-06	PQLC1	PQ loop repeat containing 1 [Source:HGNC Symbol;Acc:HGNC:26188]
ENSSSCG00000011740	73.1692	1.25005	0.206339	3.2233	0.00126721	0.00714885	SERPINI1	serpin family I member 1 [Source:HGNC Symbol;Acc:HGNC:8943]
ENSSSCG00000024674	6931.69	1.2515	0.225555	2.95511	0.00312558	0.0164215	ABL2	ABL proto-oncogene 2, non-receptor tyrosine kinase [Source:HGNC Symbol;Acc:HGNC:77]
ENSSSCG00000027139	4203.24	1.25175	0.10843	6.14941	7.7772e-10	9.76862e-09	FYTTD1	forty-two-three domain containing 1 [Source:HGNC Symbol;Acc:HGNC:25407]
ENSSSCG00000009601	1655.95	1.25468	0.141018	4.74917	2.04253e-06	1.74393e-05	SLC18A1	solute carrier family 18 member A1 [Source:HGNC Symbol;Acc:HGNC:10934]
ENSSSCG00000027509	3307.48	1.25566	0.129055	5.197	2.02527e-07	1.95494e-06	VPS54	VPS54, GARP complex subunit [Source:HGNC Symbol;Acc:HGNC:18652]
ENSSSCG00000006074	651.062	1.26139	0.112819	5.99572	2.02589e-09	2.42125e-08	STK3	serine/threonine kinase 3 [Source:HGNC Symbol;Acc:HGNC:11406]
ENSSSCG00000017993	205.338	1.26198	0.196232	3.45008	0.000560422	0.003338	NTN1	netrin-1 precursor [Source:RefSeq peptide;Acc:NP_001038013]
ENSSSCG00000016919	90.8469	1.26322	0.193663	3.50225	0.00046135	0.00279303	SETD9	SET domain containing 9 [Source:HGNC Symbol;Acc:HGNC:28508]
ENSSSCG00000014987	93.9412	1.26401	0.266816	2.54502	0.0109271	0.0514834	MMP12	macrophage metalloelastase precursor [Source:RefSeq peptide;Acc:NP_001093408]
ENSSSCG00000005191	1050.48	1.2641	0.133851	5.07385	3.89851e-07	3.65498e-06	MPDZ	multiple PDZ domain crumbs cell polarity complex component [Source:HGNC Symbol;Acc:HGNC:7208]
ENSSSCG00000035537	4292.05	1.2657	0.116177	5.85948	4.64313e-09	5.30349e-08	RUNX1	runt-related transcription factor 1 [Source:RefSeq peptide;Acc:NP_001233181]
ENSSSCG00000014426	265.074	1.2723	0.19208	3.5784	0.000345707	0.00213606	SPINK9	serine peptidase inhibitor, Kazal type 9 [Source:HGNC Symbol;Acc:HGNC:32951]
ENSSSCG00000006830	7633.87	1.27235	0.0858979	8.00242	1.21995e-15	2.56745e-14	ENSSSCG00000006830	proteasome subunit alpha type-5 [Source:RefSeq peptide;Acc:NP_001138373]
ENSSSCG00000012642	7286.1	1.27374	0.127022	5.42245	5.87861e-08	6.01473e-07	STAG2	stromal antigen 2 [Source:HGNC Symbol;Acc:HGNC:11355]
ENSSSCG00000001978	581.606	1.27384	0.184808	3.72753	0.000193362	0.00125488	GZMB	granzyme B precursor [Source:RefSeq peptide;Acc:NP_001137182]
ENSSSCG00000022413	663.751	1.27441	0.118257	5.83013	5.53833e-09	6.29361e-08	TIRAP	TIR domain containing adaptor protein [Source:HGNC Symbol;Acc:HGNC:17192]
ENSSSCG00000005386	875.578	1.2752	0.117133	5.89282	3.79656e-09	4.39536e-08	STX17	syntaxin 17 [Source:HGNC Symbol;Acc:HGNC:11432]
ENSSSCG00000008043	3891.02	1.27556	0.0885744	7.79685	6.34721e-15	1.25934e-13	TRAF7	TNF receptor associated factor 7 [Source:HGNC Symbol;Acc:HGNC:20456]
ENSSSCG00000011390	5050.35	1.27867	0.0903236	7.6802	1.58846e-14	3.06926e-13	IP6K1	inositol hexakisphosphate kinase 1 [Source:HGNC Symbol;Acc:HGNC:18360]
ENSSSCG00000000653	315.321	1.27871	0.260603	2.66208	0.00776602	0.037728	CD69	early activation antigen CD69 [Source:RefSeq peptide;Acc:NP_999256]
ENSSSCG00000005724	7273.05	1.27873	0.202585	3.42458	0.000615758	0.0036409	SETX	senataxin [Source:HGNC Symbol;Acc:HGNC:445]
ENSSSCG00000007465	17824.6	1.27875	0.122005	5.68659	1.29602e-08	1.41061e-07	B4GALT5	beta-1,4-galactosyltransferase 5 [Source:HGNC Symbol;Acc:HGNC:928]
ENSSSCG00000030682	1880.84	1.28078	0.0867083	8.02476	1.01725e-15	2.16136e-14	MACO1	Macoilin [Source:UniProtKB/Swiss-Prot;Acc:Q2TLZ2]
ENSSSCG00000004163	8340.06	1.28283	0.107707	6.47929	9.21529e-11	1.28562e-09	BCLAF1	bcl-2-associated transcription factor 1 [Source:RefSeq peptide;Acc:NP_001177106]
ENSSSCG00000038051	2315.58	1.28367	0.167643	4.16785	3.07492e-05	0.00022261	RF02216
ENSSSCG00000010319	1467.11	1.28449	0.0925856	7.55544	4.17434e-14	7.83377e-13	SAMD8	sterile alpha motif domain containing 8 [Source:HGNC Symbol;Acc:HGNC:26320]
ENSSSCG00000038594	12921.1	1.28495	0.277775	2.51997	0.0117363	0.0549463	SDC4	Syndecan-4 [Source:UniProtKB/Swiss-Prot;Acc:Q8HZJ6]
ENSSSCG00000007559	399.858	1.28716	0.113261	6.1998	5.65351e-10	7.19898e-09	MAFK	MAF bZIP transcription factor K [Source:HGNC Symbol;Acc:HGNC:6782]
ENSSSCG00000015485	858.776	1.28788	0.143248	4.90698	9.24899e-07	8.25265e-06	SUCO	SUN domain containing ossification factor [Source:HGNC Symbol;Acc:HGNC:1240]
ENSSSCG00000000773	519.167	1.28931	0.131324	5.36342	8.16603e-08	8.24858e-07	TUBA8	tubulin alpha 8 [Source:HGNC Symbol;Acc:HGNC:12410]
ENSSSCG00000029438	1098.17	1.28948	0.207537	3.39466	0.000687132	0.00402982	SESN2	sestrin 2 [Source:HGNC Symbol;Acc:HGNC:20746]
ENSSSCG00000012743	1630.35	1.28971	0.138752	5.07919	3.7904e-07	3.55662e-06	MTMR1	myotubularin related protein 1 [Source:HGNC Symbol;Acc:HGNC:7449]
ENSSSCG00000006743	233.479	1.28973	0.173959	4.05136	5.09203e-05	0.000357215	SLC22A15	solute carrier family 22 member 15 [Source:HGNC Symbol;Acc:HGNC:20301]
ENSSSCG00000002039	43533.8	1.29197	0.0775065	9.12189	7.38254e-20	2.40117e-18	MMP14	matrix metallopeptidase 14 [Source:HGNC Symbol;Acc:HGNC:7160]
ENSSSCG00000016653	4162.34	1.29216	0.10446	6.77002	1.28761e-11	1.95094e-10	DNAJB9	DnaJ heat shock protein family (Hsp40) member B9 [Source:HGNC Symbol;Acc:HGNC:6968]
ENSSSCG00000033703	9251.83	1.29249	0.145712	4.85562	1.20008e-06	1.05636e-05	FAM111A	family with sequence similarity 111 member A [Source:HGNC Symbol;Acc:HGNC:24725]
ENSSSCG00000015816	236.378	1.29484	0.133063	5.33489	9.56038e-08	9.58718e-07	LETM2	leucine zipper and EF-hand containing transmembrane protein 2 [Source:HGNC Symbol;Acc:HGNC:14648]
ENSSSCG00000015987	14585.1	1.29549	0.102766	6.91396	4.71308e-12	7.47822e-11	NFE2L2	nuclear factor, erythroid 2 like 2 [Source:HGNC Symbol;Acc:HGNC:7782]
ENSSSCG00000014825	130.324	1.29616	0.215319	3.30297	0.000956663	0.00548622	RELT	RELT, TNF receptor [Source:HGNC Symbol;Acc:HGNC:13764]
ENSSSCG00000009090	733.524	1.29946	0.135059	5.29027	1.22136e-07	1.2041e-06	KIAA1109	KIAA1109 [Source:HGNC Symbol;Acc:HGNC:26953]
ENSSSCG00000038854	6618.79	1.30044	0.0935508	7.64796	2.04197e-14	3.91148e-13	PSMF1	proteasome inhibitor PI31 subunit [Source:RefSeq peptide;Acc:NP_001230269]
ENSSSCG00000025686	3785.94	1.30109	0.120541	5.94097	2.83335e-09	3.3395e-08	KMO	kynurenine 3-monooxygenase [Source:RefSeq peptide;Acc:NP_999241]
ENSSSCG00000039582	8156.17	1.30165	0.113311	6.32494	2.53328e-10	3.3689e-09	ENSSSCG00000039582
ENSSSCG00000017499	1548.97	1.30438	0.122522	5.87175	4.31229e-09	4.94598e-08	STARD3	stAR-related lipid transfer protein 3 [Source:RefSeq peptide;Acc:NP_001137197]
ENSSSCG00000000563	1389.47	1.30618	0.19494	3.69968	0.000215876	0.00138879	LRMP	lymphoid restricted membrane protein [Source:HGNC Symbol;Acc:HGNC:6690]
ENSSSCG00000033591	2500.94	1.30621	0.119877	6.01654	1.7818e-09	2.1457e-08	CHD9	chromodomain helicase DNA binding protein 9 [Source:HGNC Symbol;Acc:HGNC:25701]
ENSSSCG00000027564	533.329	1.30714	0.133433	5.41227	6.22323e-08	6.34976e-07	LIN52	protein lin-52 homolog [Source:RefSeq peptide;Acc:NP_001172765]
ENSSSCG00000032705	687.279	1.30754	0.106854	6.76233	1.35788e-11	2.05461e-10	USP42	ubiquitin specific peptidase 42 [Source:HGNC Symbol;Acc:HGNC:20068]
ENSSSCG00000012056	151.165	1.30894	0.184911	3.91525	9.03091e-05	0.00061325	CHAF1B	chromatin assembly factor 1 subunit B [Source:HGNC Symbol;Acc:HGNC:1911]
ENSSSCG00000035199	423.962	1.31048	0.183169	3.9609	7.46664e-05	0.000512137	PTGES3L	prostaglandin E synthase 3 like [Source:HGNC Symbol;Acc:HGNC:43943]
ENSSSCG00000013784	5921.03	1.31192	0.115254	6.30742	2.83726e-10	3.74619e-09	DNAJB1	dnaJ homolog subfamily B member 1 [Source:RefSeq peptide;Acc:NP_001231359]
ENSSSCG00000011000	26331.8	1.31197	0.119746	6.07121	1.26954e-09	1.55413e-08	DNAJA1	dnaJ homolog subfamily A member 1 [Source:RefSeq peptide;Acc:NP_001231092]
ENSSSCG00000026914	1234.74	1.31199	0.145224	5.00624	5.55024e-07	5.09584e-06	PLA2G16	HRAS-like suppressor 3 [Source:RefSeq peptide;Acc:NP_001231443]
ENSSSCG00000037096	62.7209	1.31225	0.253482	2.86919	0.00411525	0.0211014	TMEM88	transmembrane protein 88 [Source:HGNC Symbol;Acc:HGNC:32371]
ENSSSCG00000024180	2150.22	1.31251	0.101249	7.18571	6.6858e-13	1.14256e-11	ACBD3	Golgi resident protein GCP60 [Source:RefSeq peptide;Acc:NP_001009581]
ENSSSCG00000032835	1671.37	1.31465	0.139333	5.23703	1.63184e-07	1.5932e-06	TMEM268	transmembrane protein 268 [Source:HGNC Symbol;Acc:HGNC:24513]
ENSSSCG00000023662	3073.04	1.31638	0.115425	6.33676	2.34649e-10	3.13176e-09	CHST3	carbohydrate sulfotransferase 3 [Source:HGNC Symbol;Acc:HGNC:1971]
ENSSSCG00000023165	16773.9	1.31708	0.107199	6.82945	8.52398e-12	1.31671e-10	SEMA7A	semaphorin 7A (John Milton Hagen blood group) [Source:HGNC Symbol;Acc:HGNC:10741]
ENSSSCG00000008388	5001	1.31793	0.159431	4.59737	4.27862e-06	3.49699e-05	REL	REL proto-oncogene, NF-kB subunit [Source:HGNC Symbol;Acc:HGNC:9954]
ENSSSCG00000032469	2809.84	1.3181	0.0924328	7.93154	2.16439e-15	4.47024e-14	ENSSSCG00000032469
ENSSSCG00000009542	3350.21	1.31832	0.210261	3.48783	0.000486952	0.00292884	TNFSF13B	tumor necrosis factor ligand superfamily member 13B [Source:RefSeq peptide;Acc:NP_001090967]
ENSSSCG00000011133	22433.7	1.32022	0.163269	4.50334	6.68947e-06	5.3223e-05	PFKFB3	6-phosphofructo-2-kinase/fructose-2,6-biphosphatase 3 [Source:HGNC Symbol;Acc:HGNC:8874]
ENSSSCG00000014156	6693.08	1.32215	0.200275	3.68089	0.000232418	0.00148893	ARRDC3	arrestin domain containing 3 [Source:HGNC Symbol;Acc:HGNC:29263]
ENSSSCG00000034207	51237.6	1.3222	0.171592	4.29645	1.73558e-05	0.000130681	CEBPB	CCAAT/enhancer-binding protein beta [Source:RefSeq peptide;Acc:NP_001186818]
ENSSSCG00000002252	8399.13	1.32595	0.131686	5.62691	1.83472e-08	1.96797e-07	ARRDC4	arrestin domain containing 4 [Source:HGNC Symbol;Acc:HGNC:28087]
ENSSSCG00000009129	296.683	1.32734	0.19435	3.81981	0.000133554	0.00088591	TIFA	TRAF interacting protein with forkhead associated domain [Source:HGNC Symbol;Acc:HGNC:19075]
ENSSSCG00000004901	803.915	1.33152	0.120225	6.20969	5.30897e-10	6.79928e-09	PIGN	phosphatidylinositol glycan anchor biosynthesis class N [Source:HGNC Symbol;Acc:HGNC:8967]
ENSSSCG00000009657	2933.87	1.332	0.0839092	8.90292	5.43977e-19	1.63947e-17	PPP2R2A	serine/threonine-protein phosphatase 2A 55 kDa regulatory subunit B alpha isoform [Source:RefSeq peptide;Acc:NP_001157492]
ENSSSCG00000023868	5582.8	1.33225	0.207265	3.60546	0.000311601	0.00194264	ENSSSCG00000023868
ENSSSCG00000012569	996.21	1.33544	0.128667	5.83274	5.45243e-09	6.20234e-08	ATG4A	autophagy related 4A cysteine peptidase [Source:HGNC Symbol;Acc:HGNC:16489]
ENSSSCG00000008428	599.41	1.33691	0.124701	6.03002	1.6394e-09	1.97852e-08	MSH2	DNA mismatch repair protein Msh2 [Source:RefSeq peptide;Acc:NP_001182286]
ENSSSCG00000036083	2800.11	1.33929	0.108657	6.94229	3.85799e-12	6.18337e-11	ENSSSCG00000036083
ENSSSCG00000023948	1500.62	1.34006	0.154876	4.87552	1.08524e-06	9.57549e-06	UBTD2	ubiquitin domain containing 2 [Source:HGNC Symbol;Acc:HGNC:24463]
ENSSSCG00000040181	2839.72	1.3403	0.103269	7.31425	2.58825e-13	4.58566e-12	ELL	elongation factor for RNA polymerase II [Source:HGNC Symbol;Acc:HGNC:23114]
ENSSSCG00000012996	1095.13	1.34207	0.163031	4.64397	3.41773e-06	2.82529e-05	CDC42EP2	CDC42 effector protein 2 [Source:HGNC Symbol;Acc:HGNC:16263]
ENSSSCG00000015789	897.605	1.3435	0.143815	5.27435	1.33226e-07	1.30877e-06	SNX25	sorting nexin 25 [Source:HGNC Symbol;Acc:HGNC:21883]
ENSSSCG00000003780	203.344	1.34432	0.194554	3.9031	9.49692e-05	0.000643828	CRYZ	quinone oxidoreductase [Source:RefSeq peptide;Acc:NP_001038049]
ENSSSCG00000000095	2415.45	1.34489	0.112567	6.75091	1.46918e-11	2.21095e-10	GTPBP1	GTP binding protein 1 [Source:HGNC Symbol;Acc:HGNC:4669]
ENSSSCG00000016943	277.012	1.34589	0.110662	6.87615	6.14934e-12	9.63309e-11	ADAMTS6	ADAM metallopeptidase with thrombospondin type 1 motif 6 [Source:HGNC Symbol;Acc:HGNC:222]
ENSSSCG00000013332	59.4338	1.34591	0.241961	3.14491	0.00166138	0.00918104	KIF18A	kinesin family member 18A [Source:HGNC Symbol;Acc:HGNC:29441]
ENSSSCG00000032996	1650.5	1.34657	0.0911579	8.35486	6.55119e-17	1.58299e-15	SLC7A5	solute carrier family 7 member 5 [Source:HGNC Symbol;Acc:HGNC:11063]
ENSSSCG00000002716	967.248	1.3477	0.179167	4.25713	2.07071e-05	0.000154343	MLKL	mixed lineage kinase domain like pseudokinase [Source:HGNC Symbol;Acc:HGNC:26617]
ENSSSCG00000036352	11487.8	1.34789	0.128735	5.92637	3.09712e-09	3.6311e-08	RAB7B	RAB7B, member RAS oncogene family [Source:HGNC Symbol;Acc:HGNC:30513]
ENSSSCG00000007469	4658.28	1.34811	0.100412	7.6002	2.95682e-14	5.58672e-13	PTPN1	tyrosine-protein phosphatase non-receptor type 1 [Source:RefSeq peptide;Acc:NP_001106906]
ENSSSCG00000029943	270.525	1.3483	0.197839	3.85836	0.00011415	0.000765901	SCLT1	sodium channel and clathrin linker 1 [Source:HGNC Symbol;Acc:HGNC:26406]
ENSSSCG00000006733	2061.05	1.34984	0.114985	6.65199	2.89165e-11	4.24224e-10	TTF2	transcription termination factor 2 [Source:HGNC Symbol;Acc:HGNC:12398]
ENSSSCG00000036639	32995.6	1.3501	0.114365	6.69025	2.22786e-11	3.28579e-10	STOM	stomatin [Source:HGNC Symbol;Acc:HGNC:3383]
ENSSSCG00000007355	9067.58	1.35081	0.0947135	8.08594	6.16874e-16	1.33628e-14	TOP1	DNA topoisomerase I [Source:HGNC Symbol;Acc:HGNC:11986]
ENSSSCG00000009395	3488.92	1.35265	0.125246	6.12942	8.81991e-10	1.10284e-08	SETDB2	SET domain bifurcated 2 [Source:HGNC Symbol;Acc:HGNC:20263]
ENSSSCG00000034645	5650.96	1.35477	0.107671	7.14966	8.69922e-13	1.46854e-11	C3orf38	chromosome 3 open reading frame 38 [Source:HGNC Symbol;Acc:HGNC:28384]
ENSSSCG00000006933	95.1104	1.35798	0.22743	3.39892	0.000676523	0.00397422	CLCA1	chloride channel accessory 1 [Source:HGNC Symbol;Acc:HGNC:2015]
ENSSSCG00000025027	2936.03	1.36303	0.103602	7.51012	5.90725e-14	1.09928e-12	METTL1	methyltransferase like 1 [Source:HGNC Symbol;Acc:HGNC:7030]
ENSSSCG00000040673	2025.36	1.36333	0.216006	3.60343	0.000314049	0.00195571	TMEM140	transmembrane protein 140 [Source:HGNC Symbol;Acc:HGNC:21870]
ENSSSCG00000033222	3058.83	1.36421	0.103589	7.5225	5.374e-14	1.00173e-12	TRIM14	tripartite motif containing 14 [Source:HGNC Symbol;Acc:HGNC:16283]
ENSSSCG00000000164	1433.35	1.36428	0.0938634	8.30267	1.018e-16	2.36701e-15	CRY1	cryptochrome circadian regulator 1 [Source:HGNC Symbol;Acc:HGNC:2384]
ENSSSCG00000022197	3161.86	1.36447	0.109151	7.1416	9.2251e-13	1.55024e-11	HS6ST1	heparan sulfate 6-O-sulfotransferase 1 [Source:HGNC Symbol;Acc:HGNC:5201]
ENSSSCG00000011465	2350.29	1.36501	0.151371	5.15324	2.56024e-07	2.44158e-06	ENSSSCG00000011465
ENSSSCG00000016261	2856.56	1.36704	0.180293	4.33779	1.4392e-05	0.000109706	SP110	SP110 nuclear body protein [Source:HGNC Symbol;Acc:HGNC:5401]
ENSSSCG00000011442	1660.42	1.36799	0.161996	4.83358	1.34097e-06	1.17016e-05	NISCH	nischarin [Source:HGNC Symbol;Acc:HGNC:18006]
ENSSSCG00000034858	564.639	1.36933	0.165209	4.74774	2.05704e-06	1.75497e-05	RAP1GAP2	RAP1 GTPase activating protein 2 [Source:HGNC Symbol;Acc:HGNC:29176]
ENSSSCG00000031147	6168.34	1.36968	0.0900155	8.71761	2.84132e-18	7.9036e-17	ACAP2	ArfGAP with coiled-coil, ankyrin repeat and PH domains 2 [Source:HGNC Symbol;Acc:HGNC:16469]
ENSSSCG00000017991	8913.11	1.37012	0.133143	5.89711	3.69928e-09	4.29621e-08	PIK3R5	phosphoinositide 3-kinase regulatory subunit 5 [Source:RefSeq peptide;Acc:NP_999016]
ENSSSCG00000009157	2650.44	1.37073	0.140755	5.58248	2.37115e-08	2.51179e-07	TET2	tet methylcytosine dioxygenase 2 [Source:HGNC Symbol;Acc:HGNC:25941]
ENSSSCG00000012173	26502	1.37297	0.152505	5.16711	2.37739e-07	2.27307e-06	SAT1	Diamine acetyltransferase 1 [Source:UniProtKB/Swiss-Prot;Acc:Q28999]
ENSSSCG00000027503	7544.26	1.37388	0.108397	7.278	3.38802e-13	5.89898e-12	OSBPL8	oxysterol binding protein like 8 [Source:HGNC Symbol;Acc:HGNC:16396]
ENSSSCG00000010146	10508.6	1.37489	0.0862512	9.15851	5.26201e-20	1.73178e-18	LGALS8	galectin-8 [Source:RefSeq peptide;Acc:NP_001136299]
ENSSSCG00000025028	4898.31	1.37695	0.103856	7.62578	2.42564e-14	4.62246e-13	ENSSSCG00000025028	E3 ubiquitin-protein ligase XIAP [Source:RefSeq peptide;Acc:NP_001090905]
ENSSSCG00000004535	824.953	1.3789	0.226853	3.49978	0.000465645	0.00281442	TCF4	transcription factor 4 [Source:HGNC Symbol;Acc:HGNC:11634]
ENSSSCG00000025780	3709.36	1.38137	0.149397	5.3308	9.77808e-08	9.78779e-07	HMGXB4	HMG-box containing 4 [Source:HGNC Symbol;Acc:HGNC:5003]
ENSSSCG00000032591	137.172	1.38167	0.240252	3.31615	0.000912669	0.00524206	ENSSSCG00000032591
ENSSSCG00000025281	8661.89	1.38232	0.112238	7.10419	1.21033e-12	2.01255e-11	ENSSSCG00000025281	ADP-ribosylation factor-like protein 6-interacting protein 1 [Source:RefSeq peptide;Acc:NP_001231142]
ENSSSCG00000008771	133.887	1.38245	0.235618	3.38465	0.000712704	0.00417129	C4orf19	chromosome 4 open reading frame 19 [Source:HGNC Symbol;Acc:HGNC:25618]
ENSSSCG00000012055	12273.4	1.38702	0.13516	5.93414	2.95391e-09	3.46746e-08	MORC3	MORC family CW-type zinc finger 3 [Source:HGNC Symbol;Acc:HGNC:23572]
ENSSSCG00000003619	126.784	1.38781	0.252648	3.17773	0.00148433	0.00828742	AZIN2	antizyme inhibitor 2 [Source:RefSeq peptide;Acc:NP_001116665]
ENSSSCG00000010631	484.694	1.39652	0.184834	4.39074	1.12966e-05	8.75547e-05	GPAM	glycerol-3-phosphate acyltransferase, mitochondrial [Source:HGNC Symbol;Acc:HGNC:24865]
ENSSSCG00000000839	346.385	1.39764	0.201475	4.03366	5.49156e-05	0.000383772	ALDH1L2	aldehyde dehydrogenase 1 family member L2 [Source:HGNC Symbol;Acc:HGNC:26777]
ENSSSCG00000037646	40.8541	1.39985	0.280746	2.90258	0.00370109	0.0191637	DNAJA4	dnaJ homolog subfamily A member 4 [Source:RefSeq peptide;Acc:NP_999504]
ENSSSCG00000001689	1962.73	1.40008	0.11459	7.11337	1.13244e-12	1.89155e-11	GTPBP2	GTP binding protein 2 [Source:HGNC Symbol;Acc:HGNC:4670]
ENSSSCG00000001985	37.6087	1.40096	0.26599	3.06777	0.00215661	0.0116168	CBLN3	cerebellin-3 precursor [Source:RefSeq peptide;Acc:NP_001106150]
ENSSSCG00000035736	32374.7	1.40126	0.129836	6.28713	3.23388e-10	4.23959e-09	ENSSSCG00000035736	C-C motif chemokine 24 precursor [Source:RefSeq peptide;Acc:NP_001154906]
ENSSSCG00000014565	20156.2	1.40176	0.126985	6.4322	1.25767e-10	1.73062e-09	ENSSSCG00000014565
ENSSSCG00000005224	529.069	1.40184	0.161501	5.05799	4.23694e-07	3.95222e-06	GLIS3	GLIS family zinc finger 3 [Source:HGNC Symbol;Acc:HGNC:28510]
ENSSSCG00000022895	1182.94	1.40225	0.132337	6.17584	6.58141e-10	8.30426e-09	CRYBG3	crystallin beta-gamma domain containing 3 [Source:HGNC Symbol;Acc:HGNC:34427]
ENSSSCG00000025190	51.8796	1.40285	0.249115	3.28318	0.00102643	0.00587116	COQ10A	coenzyme Q10A [Source:HGNC Symbol;Acc:HGNC:26515]
ENSSSCG00000005288	99.2776	1.40383	0.184608	4.43573	9.17604e-06	7.17205e-05	TLE4	transducin like enhancer of split 4 [Source:HGNC Symbol;Acc:HGNC:11840]
ENSSSCG00000015579	7103.64	1.40539	0.221294	3.7074	0.0002094	0.00135027	PTGS2	prostaglandin G/H synthase 2 precursor [Source:RefSeq peptide;Acc:NP_999486]
ENSSSCG00000007557	573.346	1.40584	0.122931	6.67755	2.42978e-11	3.56936e-10	MICALL2	MICAL like 2 [Source:HGNC Symbol;Acc:HGNC:29672]
ENSSSCG00000030278	203.814	1.40681	0.184963	4.44328	8.85961e-06	6.94431e-05	MLLT11	protein AF1q [Source:RefSeq peptide;Acc:NP_001231536]
ENSSSCG00000037598	65612.6	1.41042	0.0776268	10.6337	2.07642e-26	1.03271e-24	SNX10	sorting nexin 10 [Source:HGNC Symbol;Acc:HGNC:14974]
ENSSSCG00000015692	1626.03	1.41385	0.205439	4.03472	5.46667e-05	0.000382288	R3HDM1	R3H domain containing 1 [Source:HGNC Symbol;Acc:HGNC:9757]
ENSSSCG00000004695	316.57	1.41511	0.173281	4.79074	1.66164e-06	1.43641e-05	WDR76	WD repeat domain 76 [Source:HGNC Symbol;Acc:HGNC:25773]
ENSSSCG00000028092	4262.5	1.41606	0.0940873	8.83329	1.01641e-18	2.95879e-17	GNG2	G protein subunit gamma 2 [Source:HGNC Symbol;Acc:HGNC:4404]
ENSSSCG00000016243	2427.47	1.41635	0.0953054	8.7234	2.69971e-18	7.56125e-17	RHBDD1	rhomboid domain containing 1 [Source:HGNC Symbol;Acc:HGNC:23081]
ENSSSCG00000008826	1027.9	1.42322	0.127317	6.58398	4.58027e-11	6.57177e-10	FRYL	FRY like transcription coactivator [Source:HGNC Symbol;Acc:HGNC:29127]
ENSSSCG00000028373	35.8229	1.42364	0.322962	2.59682	0.00940904	0.0449228	ENO2	enolase 2 [Source:HGNC Symbol;Acc:HGNC:3353]
ENSSSCG00000005617	3234.21	1.42509	0.135034	6.22163	4.92021e-10	6.31597e-09	STXBP1	syntaxin binding protein 1 [Source:HGNC Symbol;Acc:HGNC:11444]
ENSSSCG00000017144	97.7414	1.42639	0.27234	3.08961	0.00200417	0.0109016	NPTX1	neuronal pentraxin 1 [Source:HGNC Symbol;Acc:HGNC:7952]
ENSSSCG00000038362	2666.97	1.42866	0.117361	7.18891	6.53089e-13	1.11781e-11	CMTM6	CKLF like MARVEL transmembrane domain containing 6 [Source:HGNC Symbol;Acc:HGNC:19177]
ENSSSCG00000013313	1340.9	1.42989	0.171874	4.91599	8.83366e-07	7.89478e-06	PRRG4	transmembrane gamma-carboxyglutamic acid protein 4 precursor [Source:RefSeq peptide;Acc:NP_001231765]
ENSSSCG00000030996	4896.06	1.432	0.146482	5.78252	7.35878e-09	8.21916e-08	XBP1	X-box-binding protein 1 isoform XBP1(S) [Source:RefSeq peptide;Acc:NP_001258667]
ENSSSCG00000001100	1475.22	1.43308	0.12427	6.82475	8.80802e-12	1.35869e-10	CARMIL1	capping protein regulator and myosin 1 linker 1 [Source:HGNC Symbol;Acc:HGNC:21581]
ENSSSCG00000017506	3044.83	1.434	0.131558	6.45367	1.09176e-10	1.50982e-09	FBXL20	F-box and leucine rich repeat protein 20 [Source:HGNC Symbol;Acc:HGNC:24679]
ENSSSCG00000011198	6296.1	1.4364	0.103667	8.21319	2.15382e-16	4.83563e-15	RFTN1	raftlin, lipid raft linker 1 [Source:HGNC Symbol;Acc:HGNC:30278]
ENSSSCG00000028762	1529.21	1.43641	0.0831621	10.2384	1.33464e-24	5.75974e-23	VPS37C	VPS37C, ESCRT-I subunit [Source:HGNC Symbol;Acc:HGNC:26097]
ENSSSCG00000013147	10372.5	1.43655	0.136305	6.24764	4.16708e-10	5.4055e-09	FAM111B	family with sequence similarity 111 member B [Source:HGNC Symbol;Acc:HGNC:24200]
ENSSSCG00000015595	2627.32	1.43726	0.278859	3.05639	0.00224022	0.0120321	ATF3	activating transcription factor 3 [Source:HGNC Symbol;Acc:HGNC:785]
ENSSSCG00000023247	12378.6	1.438	0.0991255	8.60561	7.59088e-18	2.04843e-16	OPTN	Optineurin [Source:UniProtKB/Swiss-Prot;Acc:Q7YS99]
ENSSSCG00000032658	181.945	1.43809	0.1292	6.60315	4.02514e-11	5.82044e-10	TRAF4	TNF receptor associated factor 4 [Source:HGNC Symbol;Acc:HGNC:12034]
ENSSSCG00000022483	138.297	1.43951	0.222617	3.83865	0.000123712	0.000825067	GPBAR1	G protein-coupled bile acid receptor 1 [Source:HGNC Symbol;Acc:HGNC:19680]
ENSSSCG00000010863	6078.27	1.43982	0.103819	8.23416	1.80826e-16	4.10972e-15	AHCTF1	AT-hook containing transcription factor 1 [Source:HGNC Symbol;Acc:HGNC:24618]
ENSSSCG00000029391	1046.16	1.43988	0.107358	7.96322	1.67622e-15	3.49453e-14	PLSCR3	phospholipid scramblase 3 [Source:HGNC Symbol;Acc:HGNC:16495]
ENSSSCG00000013298	1811.53	1.44149	0.126779	6.75608	1.41779e-11	2.13651e-10	PDHX	pyruvate dehydrogenase complex component X [Source:HGNC Symbol;Acc:HGNC:21350]
ENSSSCG00000000554	1026.98	1.44304	0.141434	6.06693	1.30377e-09	1.59077e-08	FGFR1OP2	FGFR1 oncogene partner 2 [Source:HGNC Symbol;Acc:HGNC:23098]
ENSSSCG00000030513	287.463	1.44376	0.132698	6.47187	9.67989e-11	1.34705e-09	CFAP74	cilia and flagella associated protein 74 [Source:HGNC Symbol;Acc:HGNC:29368]
ENSSSCG00000007901	3972.14	1.44512	0.190496	4.51537	6.32069e-06	5.05792e-05	CIITA	MHC class II transactivator [Source:RefSeq peptide;Acc:NP_001302624]
ENSSSCG00000001951	14391.8	1.44552	0.0883465	9.74073	2.02095e-22	7.75583e-21	PSMA6	proteasome subunit alpha type-6 [Source:RefSeq peptide;Acc:NP_001132944]
ENSSSCG00000016220	173.033	1.44614	0.201414	4.27564	1.90588e-05	0.000143018	DNPEP	aspartyl aminopeptidase [Source:RefSeq peptide;Acc:NP_001172115]
ENSSSCG00000024623	5191.4	1.44646	0.0934802	9.21583	3.08868e-20	1.02258e-18	USP25	ubiquitin specific peptidase 25 [Source:HGNC Symbol;Acc:HGNC:12624]
ENSSSCG00000034000	96.5735	1.44701	0.204376	4.21794	2.46544e-05	0.00018128	ENSSSCG00000034000
ENSSSCG00000032436	979.973	1.44799	0.217562	3.96681	7.28423e-05	0.000501486	ENSSSCG00000032436
ENSSSCG00000006917	2620.17	1.44808	0.143991	5.99427	2.04396e-09	2.43759e-08	LRRC8C	leucine rich repeat containing 8 VRAC subunit C [Source:HGNC Symbol;Acc:HGNC:25075]
ENSSSCG00000035057	2337.93	1.45061	0.102746	8.42513	3.60341e-17	9.00122e-16	RUNDC1	RUN domain containing 1 [Source:HGNC Symbol;Acc:HGNC:25418]
ENSSSCG00000006737	74.5481	1.45067	0.273538	3.16486	0.0015516	0.008613	IGSF3	immunoglobulin superfamily member 3 [Source:HGNC Symbol;Acc:HGNC:5950]
ENSSSCG00000029482	791.974	1.45089	0.175841	4.9245	8.45773e-07	7.571e-06	CHST15	carbohydrate sulfotransferase 15 [Source:HGNC Symbol;Acc:HGNC:18137]
ENSSSCG00000014080	1522.66	1.4511	0.122175	7.08933	1.34759e-12	2.21752e-11	HMGCR	3-hydroxy-3-methylglutaryl-coenzyme A reductase [Source:RefSeq peptide;Acc:NP_001116460]
ENSSSCG00000021885	4997.28	1.4519	0.181825	4.76795	1.86112e-06	1.59518e-05	MDFIC	MyoD family inhibitor domain containing [Source:HGNC Symbol;Acc:HGNC:28870]
ENSSSCG00000009759	307.862	1.45191	0.112659	7.6953	1.41167e-14	2.74681e-13	SCARB1	Scavenger receptor class B member 1 [Source:UniProtKB/Swiss-Prot;Acc:Q8SQC1]
ENSSSCG00000013367	3273.14	1.455	0.0960626	9.05702	1.34058e-19	4.28485e-18	GTF2H1	general transcription factor IIH subunit 1 [Source:HGNC Symbol;Acc:HGNC:4655]
ENSSSCG00000006063	64906	1.45582	0.101951	8.54194	1.31988e-17	3.46891e-16	PABPC1	poly(A) binding protein cytoplasmic 1 [Source:HGNC Symbol;Acc:HGNC:8554]
ENSSSCG00000015545	53753.2	1.45594	0.126932	6.86179	6.80026e-12	1.05781e-10	GLUL	glutamine synthetase [Source:RefSeq peptide;Acc:NP_999074]
ENSSSCG00000003928	4133.8	1.45637	0.151496	5.75203	8.81794e-09	9.72165e-08	PLK3	polo like kinase 3 [Source:HGNC Symbol;Acc:HGNC:2154]
ENSSSCG00000000843	67324.8	1.45861	0.0788979	11.0732	1.6931e-28	9.43625e-27	TXNRD1	thioredoxin reductase 1, cytoplasmic [Source:RefSeq peptide;Acc:NP_999319]
ENSSSCG00000009945	1458.69	1.45977	0.104126	8.40144	4.41044e-17	1.08703e-15	FICD	FIC domain containing [Source:HGNC Symbol;Acc:HGNC:18416]
ENSSSCG00000021146	369.415	1.46288	0.208132	4.21806	2.46412e-05	0.00018128	GPR65	G protein-coupled receptor 65 [Source:HGNC Symbol;Acc:HGNC:4517]
ENSSSCG00000036237	69.0493	1.47435	0.264726	3.35964	0.000780439	0.00454137	ITGA7	integrin subunit alpha 7 [Source:HGNC Symbol;Acc:HGNC:6143]
ENSSSCG00000007733	505.753	1.47462	0.108781	8.1784	2.87636e-16	6.39313e-15	ENSSSCG00000007733
ENSSSCG00000017672	3815.64	1.47477	0.120663	7.37431	1.65199e-13	2.98112e-12	MED13	mediator complex subunit 13 [Source:HGNC Symbol;Acc:HGNC:22474]
ENSSSCG00000030423	4292.5	1.47488	0.137347	6.47937	9.21074e-11	1.28562e-09	MIER1	MIER1 transcriptional regulator [Source:HGNC Symbol;Acc:HGNC:29657]
ENSSSCG00000015085	6120.08	1.47939	0.141929	6.30193	2.93964e-10	3.86298e-09	IL10RA	interleukin 10 receptor subunit alpha [Source:HGNC Symbol;Acc:HGNC:5964]
ENSSSCG00000001516	8393.57	1.47987	0.0589649	15.1769	5.02624e-52	8.84857e-50	BAK1	BCL2 antagonist/killer 1 [Source:HGNC Symbol;Acc:HGNC:949]
ENSSSCG00000009050	115.54	1.48064	0.263857	3.39455	0.000687406	0.00402982	INPP4B	inositol polyphosphate-4-phosphatase type II B [Source:HGNC Symbol;Acc:HGNC:6075]
ENSSSCG00000003196	2096.82	1.48198	0.121674	7.3723	1.67704e-13	3.01949e-12	PTOV1	prostate tumor overexpressed 1 [Source:HGNC Symbol;Acc:HGNC:9632]
ENSSSCG00000017261	503.715	1.48264	0.169313	5.30186	1.1463e-07	1.13413e-06	ARSG	arylsulfatase G [Source:HGNC Symbol;Acc:HGNC:24102]
ENSSSCG00000034481	43.9806	1.48377	0.231389	3.8844	0.000102585	0.000690813	ENSSSCG00000034481
ENSSSCG00000005078	2810.34	1.48581	0.170969	5.26907	1.3712e-07	1.34465e-06	DAAM1	dishevelled associated activator of morphogenesis 1 [Source:HGNC Symbol;Acc:HGNC:18142]
ENSSSCG00000036056	130.085	1.48598	0.234918	3.83544	0.000125341	0.000834429	ENSSSCG00000036056
ENSSSCG00000009886	4469.49	1.4908	0.0876898	10.3301	5.1521e-25	2.28568e-23	TRAFD1	TRAF-type zinc finger domain containing 1 [Source:HGNC Symbol;Acc:HGNC:24808]
ENSSSCG00000033457	20421.7	1.49113	0.142483	6.35984	2.01968e-10	2.71518e-09	ENSSSCG00000033457
ENSSSCG00000001912	10843.1	1.49421	0.190687	4.7683	1.85784e-06	1.5936e-05	PML	promyelocytic leukemia [Source:HGNC Symbol;Acc:HGNC:9113]
ENSSSCG00000012052	41.2157	1.49847	0.283732	3.21962	0.00128362	0.00723015	ENSSSCG00000012052
ENSSSCG00000026552	21346.7	1.49935	0.152296	6.00402	1.92487e-09	2.30798e-08	MFSD14B	hippocampus abundant transcript-like protein 1 [Source:RefSeq peptide;Acc:NP_001230329]
ENSSSCG00000036423	796.879	1.4994	0.125092	7.31018	2.66779e-13	4.70404e-12	CCDC50	coiled-coil domain containing 50 [Source:HGNC Symbol;Acc:HGNC:18111]
ENSSSCG00000033526	853.948	1.49943	0.164415	5.56196	2.66764e-08	2.80709e-07	BAG2	BCL2 associated athanogene 2 [Source:HGNC Symbol;Acc:HGNC:938]
ENSSSCG00000031327	40.3304	1.49947	0.314537	2.90749	0.00364343	0.0189093	ENSSSCG00000031327
ENSSSCG00000010604	62.2115	1.50018	0.321846	2.84366	0.00445992	0.0226592	SH3PXD2A	SH3 and PX domains 2A [Source:HGNC Symbol;Acc:HGNC:23664]
ENSSSCG00000023976	271.256	1.5012	0.205841	4.45119	8.53959e-06	6.7168e-05	ENSSSCG00000023976
ENSSSCG00000003155	18594.1	1.50177	0.21753	4.21462	2.50194e-05	0.000183768	PPP1R15A	protein phosphatase 1 regulatory subunit 15A [Source:HGNC Symbol;Acc:HGNC:14375]
ENSSSCG00000005935	3889.12	1.50213	0.0922022	9.94738	2.589e-23	1.03663e-21	AGO2	protein argonaute-2 [Source:RefSeq peptide;Acc:NP_001181904]
ENSSSCG00000005364	4087.82	1.50214	0.123091	7.45124	9.24699e-14	1.69238e-12	TDRD7	tudor domain containing 7 [Source:HGNC Symbol;Acc:HGNC:30831]
ENSSSCG00000001463	6866.22	1.50257	0.134187	6.83826	8.0163e-12	1.24348e-10	PSMB9	proteasome subunit beta type-9 [Source:RefSeq peptide;Acc:NP_001033050]
ENSSSCG00000021173	158.151	1.50358	0.174724	5.25753	1.46006e-07	1.42927e-06	BSPRY	B-box and SPRY domain containing [Source:HGNC Symbol;Acc:HGNC:18232]
ENSSSCG00000001959	533.201	1.50478	0.132581	6.93775	3.98403e-12	6.36699e-11	CFL2	Cofilin-2 [Source:UniProtKB/Swiss-Prot;Acc:Q5G6V9]
ENSSSCG00000011104	1891.42	1.50501	0.090613	10.1536	3.19503e-24	1.34227e-22	CUL2	cullin 2 [Source:HGNC Symbol;Acc:HGNC:2552]
ENSSSCG00000025293	1219.74	1.50562	0.142427	6.46409	1.01911e-10	1.41287e-09	HLTF	helicase like transcription factor [Source:HGNC Symbol;Acc:HGNC:11099]
ENSSSCG00000024257	2723.68	1.50583	0.154892	5.94518	2.76148e-09	3.26173e-08	TMEM2	transmembrane protein 2 [Source:HGNC Symbol;Acc:HGNC:11869]
ENSSSCG00000014362	2603.58	1.50706	0.207781	4.43782	9.08737e-06	7.10776e-05	HBEGF	Proheparin-binding EGF-like growth factor Heparin-binding EGF-like growth factor [Source:UniProtKB/Swiss-Prot;Acc:Q01580]
ENSSSCG00000033180	1755.38	1.50931	0.127358	7.25786	3.93275e-13	6.82599e-12	PSMD10	proteasome 26S subunit, non-ATPase 10 [Source:HGNC Symbol;Acc:HGNC:9555]
ENSSSCG00000016237	8392.23	1.51024	0.0890069	10.3955	2.59858e-25	1.17636e-23	DOCK10	dedicator of cytokinesis 10 [Source:HGNC Symbol;Acc:HGNC:23479]
ENSSSCG00000026001	2047	1.51377	0.142896	6.49991	8.03695e-11	1.1269e-09	DNAJC1	DnaJ heat shock protein family (Hsp40) member C1 [Source:HGNC Symbol;Acc:HGNC:20090]
ENSSSCG00000006066	7982.56	1.51705	0.115936	8.0397	9.00551e-16	1.93192e-14	RNF19A	E3 ubiquitin-protein ligase RNF19A [Source:UniProtKB/Swiss-Prot;Acc:Q2VJ60]
ENSSSCG00000037238	118.785	1.51911	0.212699	4.39188	1.12372e-05	8.71553e-05	ENSSSCG00000037238
ENSSSCG00000011474	2881.98	1.51935	0.0862304	10.8359	2.32644e-27	1.24051e-25	PXK	PX domain containing serine/threonine kinase like [Source:HGNC Symbol;Acc:HGNC:23326]
ENSSSCG00000009042	2695.35	1.52017	0.113724	8.22348	1.97681e-16	4.45627e-15	OTUD4	OTU deubiquitinase 4 [Source:HGNC Symbol;Acc:HGNC:24949]
ENSSSCG00000013735	13701.8	1.5207	0.160271	5.83848	5.26805e-09	6.00492e-08	JUNB	JunB proto-oncogene, AP-1 transcription factor subunit [Source:HGNC Symbol;Acc:HGNC:6205]
ENSSSCG00000002257	1535.45	1.52296	0.159521	5.8801	4.10015e-09	4.71729e-08	MCTP2	multiple C2 and transmembrane domain containing 2 [Source:HGNC Symbol;Acc:HGNC:25636]
ENSSSCG00000012893	17640.9	1.52488	0.112926	8.32324	8.55884e-17	2.02401e-15	UNC93B1	unc-93 homolog B1, TLR signaling regulator [Source:HGNC Symbol;Acc:HGNC:13481]
ENSSSCG00000020666	9909.9	1.52518	0.0815561	11.5285	9.47433e-31	6.03907e-29	EHD4	EH domain containing 4 [Source:HGNC Symbol;Acc:HGNC:3245]
ENSSSCG00000005575	1757.77	1.5252	0.121599	7.73226	1.05655e-14	2.07035e-13	RC3H2	ring finger and CCCH-type domains 2 [Source:HGNC Symbol;Acc:HGNC:21461]
ENSSSCG00000025560	215.588	1.52605	0.26012	3.61791	0.000296994	0.001861	PGLYRP2	N-acetylmuramoyl-L-alanine amidase precursor [Source:RefSeq peptide;Acc:NP_998903]
ENSSSCG00000008218	3086.66	1.52631	0.136629	6.88982	5.58623e-12	8.82576e-11	RNF103	ring finger protein 103 [Source:HGNC Symbol;Acc:HGNC:12859]
ENSSSCG00000009859	526.166	1.52939	0.157526	5.99537	2.03029e-09	2.42389e-08	TESC	tescalcin [Source:HGNC Symbol;Acc:HGNC:26065]
ENSSSCG00000032527	5240.7	1.53023	0.147372	6.41417	1.41592e-10	1.9316e-09	FOSL2	fos-related antigen 2 [Source:RefSeq peptide;Acc:NP_001302669]
ENSSSCG00000005518	26097.3	1.53123	0.102241	9.2553	2.13631e-20	7.20178e-19	ENSSSCG00000005518	N-acetyllactosaminide alpha-1,3-galactosyltransferase [Source:UniProtKB/Swiss-Prot;Acc:P50127]
ENSSSCG00000015644	2143.97	1.53165	0.106625	8.87865	6.76749e-19	2.01228e-17	IKBKE	inhibitor of nuclear factor kappa B kinase subunit epsilon [Source:HGNC Symbol;Acc:HGNC:14552]
ENSSSCG00000017022	764.377	1.54026	0.191	5.00153	5.68769e-07	5.21771e-06	HMMR	hyaluronan mediated motility receptor [Source:HGNC Symbol;Acc:HGNC:5012]
ENSSSCG00000037267	5636.03	1.54343	0.0881729	10.8703	1.59699e-27	8.6401e-26	MAX	MYC associated factor X [Source:HGNC Symbol;Acc:HGNC:6913]
ENSSSCG00000015673	3102.88	1.54388	0.158027	6.06807	1.29456e-09	1.58128e-08	KYNU	kynureninase [Source:HGNC Symbol;Acc:HGNC:6469]
ENSSSCG00000003069	661.335	1.54414	0.148292	6.46821	9.91721e-11	1.37662e-09	KCNN4	intermediate conductance calcium-activated potassium channel protein 4 [Source:RefSeq peptide;Acc:NP_999183]
ENSSSCG00000017962	6711.44	1.54495	0.128547	7.46805	8.13891e-14	1.50197e-12	KDM6B	lysine demethylase 6B [Source:HGNC Symbol;Acc:HGNC:29012]
ENSSSCG00000011670	223.113	1.54579	0.192814	4.98321	6.2537e-07	5.6899e-06	PXYLP1	2-phosphoxylose phosphatase 1 [Source:HGNC Symbol;Acc:HGNC:26303]
ENSSSCG00000009123	1533.31	1.54663	0.137291	7.00465	2.47609e-12	4.00326e-11	CAMK2D	calcium/calmodulin-dependent protein kinase type II subunit delta [Source:RefSeq peptide;Acc:NP_999546]
ENSSSCG00000021802	2139.31	1.54826	0.143864	6.69588	2.14375e-11	3.17017e-10	ABHD17B	protein ABHD17B [Source:RefSeq peptide;Acc:NP_001230487]
[truncated: 622 more rows]

## Sheet: DEG 2h Poly (IC)
Supplementary file S2. Differential gene expression results of alveolar macrophages stimulated with Poly(I:C) at 2h
[truncated: 819 more rows]

[truncated: 1 more sheets: DEG 6h Poly (IC)]
