# Supplementary material for: Changes in H3K27ac at Gene Regulatory Regions in Porcine Alveolar Macrophages Following LPS or PolyIC Exposure
Source: Front Genet. 2020 Aug 20;11:817. doi: 10.3389/fgene.2020.00817 (PMC7468443; doi:10.3389/fgene.2020.00817)
Supplement: Supplementary file 10 [file Data_Sheet_3.xlsx]

## Sheet: BP - LPS 2h Up
Supplementary file S3 - Gene Ontology analysis of functional annotations (biological process) associated with alveolar macrophages upregulated genes in response to LPS treatment at 2h
GOID	GOTerm	GOLevels	Nr. Genes	% Associated Genes	Term PValue	Term PValue Corrected with Benjamini-Hochberg	Associated Genes Found
GO:0032496	response to lipopolysaccharide	[4, 5, 7]	36	30.7692	1.99531e-18	1.2351e-15	[ABCA1, BCR, CCL2, CCL3L1, CCR5, CD14, CD274, CXCL10, CXCL11, CXCL8, CYP27B1, IDO1, IL12B, IL18, IL1B, IRAK3, IRF8, JUNB, LITAF, MAPKAPK2, NFKB1, NFKBIA, NFKBIB, NFKBIL1, NLRP3, NOD2, NOS2, PDE4B, PTGER4, PTGIR, RELA, RIPK2, TIRAP, TNF, TNFAIP3, TRAF6]
GO:1902531	regulation of intracellular signal transduction	[4, 5, 6]	95	12.8726	1.1484e-16	3.5543e-14	[ABCA1, ARRDC3, BCL2A1, BCL3, BCLAF1, BCR, CASP10, CCL2, CCL20, CCL22, CCL3L1, CCL5, CD14, CD40, CDK12, CLIC2, CSF1, CSF2, CSF3, CYTH1, DDX3X, DHX58, DUSP14, DUSP2, DUSP4, DUSP5, DUSP6, EDN1, F3, FAS, FBXW7, GADD45B, GDF15, GPR65, HBEGF, ICAM1, IFN-ALPHAOMEGA, IFNB1, IKBKE, IL10RA, IL12B, IL18, IL1B, IL23A, IL4R, IL6ST, IL7R, INHBA, IRAK3, LIF, LITAF, LOC100151816, LOC100152738, MAP3K14, MCL1, MI…
GO:0019221	cytokine-mediated signaling pathway	[4, 5, 6]	44	22.449	1.72637e-16	3.56207e-14	[ACSL1, APPL2, CCL2, CCL20, CCL22, CCL3L1, CCL5, CCR5, CCRL2, CSF1, CXCL10, CXCL11, CXCL8, EBI3, EGR1, EREG, F3, IFN-ALPHAOMEGA, IFNB1, IKBKE, IL10RA, IL12B, IL15, IL18, IL1A, IL1B, IL1RAP, IL2RA, IL4R, IL6ST, IL7R, IRAK3, IRF1, MED1, NFKBIA, PPARG, RELA, RIPK2, SIRT1, SOCS1, STAT5A, TBK1, TNF, TRAF6]
GO:0042981	regulation of apoptotic process	[5, 6]	81	13.7755	7.36889e-16	1.14034e-13	[ACER2, ADORA2A, ANXA1, ARG2, ATF5, BCL2A1, BCL2L14, BCL3, BCLAF1, CACNA1A, CASP10, CCL2, CCL3L1, CCR5, CD274, CD40, CITED2, CSF2, CTNNA1, CXCL10, DCUN1D3, DDX3X, DUSP6, EGR1, F3, FAS, FBXW7, GADD45B, HEY2, HIP1R, ICAM1, IDO1, IER3, IFIT2, IFNB1, IL12B, IL4R, IL7R, INHBA, MCL1, MED1, NFE2L2, NFKBID, NLRP12, NLRP3, NOD2, NR2E1, PIM2, PLAUR, PLK2, PLK3, PMAIP1, PPARG, PPIF, PSMD10, PTGS2, PTPN1, RA…
GO:0071222	cellular response to lipopolysaccharide	[5, 6, 8]	28	32.1839	3.88388e-15	4.80825e-13	[ABCA1, BCR, CCL2, CCL3L1, CCR5, CD14, CD274, CXCL10, CXCL11, CXCL8, IL12B, IL18, IL1B, IRF8, LITAF, NFKB1, NFKBIA, NFKBIB, NFKBIL1, NLRP3, NOD2, NOS2, PDE4B, RELA, RIPK2, TNF, TNFAIP3, TRAF6]
GO:0048534	hematopoietic or lymphoid organ development	[3, 4, 5, 6]	62	15.0121	6.61417e-14	6.82362e-12	[ANXA1, BCL3, BCR, CCL3L1, CITED2, CSF1, CSF2, CSF3, EGR1, FBXW7, IFN-ALPHAOMEGA, IFNB1, IL12B, IL15, IL18, IL23A, IL27, IL4R, IL7R, INHBA, IRF1, IRF4, IRF8, ISG15, JAG1, JUNB, LIF, LTA, MED1, NFE2L2, NFKB2, NFKBIA, NFKBID, NFKBIZ, NLRP3, PGLYRP2, PLA2G2D, PLEK, PNP, PPARG, PRDM1, PTGER4, RASSF2, RBM47, RC3H2, RELB, RHOH, RIPK2, SIRT1, SLC11A2, SLC46A2, SNX10, SOCS1, SOD2, SOX4, STAT5A, TIPARP, T…
GO:0030097	hemopoiesis	[4, 5, 6, 7]	60	15.1899	1.04535e-13	9.24385e-12	[ANXA1, BCL3, BCR, CCL3L1, CITED2, CSF1, CSF2, CSF3, EGR1, FBXW7, IFN-ALPHAOMEGA, IFNB1, IL12B, IL15, IL18, IL23A, IL27, IL4R, IL7R, INHBA, IRF1, IRF4, IRF8, ISG15, JAG1, JUNB, LIF, MED1, NFE2L2, NFKBIA, NFKBID, NFKBIZ, NLRP3, PGLYRP2, PLA2G2D, PLEK, PNP, PPARG, PRDM1, PTGER4, RASSF2, RBM47, RC3H2, RELB, RHOH, RIPK2, SIRT1, SLC11A2, SLC46A2, SNX10, SOCS1, SOD2, SOX4, STAT5A, TIPARP, TNF, TNFSF9, …
GO:0002521	leukocyte differentiation	[4, 5, 6, 7, 8]	47	17.7358	2.14446e-13	1.65928e-11	[ANXA1, BCL3, CCL3L1, CITED2, CSF1, CSF2, EGR1, FBXW7, IFN-ALPHAOMEGA, IFNB1, IL12B, IL15, IL18, IL23A, IL27, IL4R, IL7R, IRF1, IRF4, JUNB, LIF, MED1, NFKBID, NFKBIZ, NLRP3, PGLYRP2, PLA2G2D, PNP, PPARG, PRDM1, PTGER4, RASSF2, RC3H2, RELB, RHOH, RIPK2, SIRT1, SLC46A2, SNX10, SOCS1, SOX4, STAT5A, TNF, TNFSF9, TRAF6, UBASH3B, VEGFA]
GO:0051247	positive regulation of protein metabolic process	[4, 5, 6]	87	11.5538	1.96164e-12	1.34917e-10	[ACER2, ACSL1, AREG, ARRDC3, ARRDC4, BCL3, CASP10, CCL2, CCL20, CCL22, CCL3L1, CCL5, CD40, CD80, CDKN1A, CSF1, CSF2, CSF3, DCUN1D3, DDX3X, EDN1, EGR1, EREG, F3, FAS, FBXW7, GADD45B, GDF15, HBEGF, HIP1R, ICAM1, IFN-ALPHAOMEGA, IFNB1, IL12B, IL15, IL18, IL1A, IL1B, IL23A, IL27, IL4R, IL6ST, INHBA, IRF1, IRF4, LIF, MAP3K14, MAPKAPK2, MASTL, NFKBIA, NLRP3, NOD2, PIK3R5, PLAUR, PLK2, PLK3, PMAIP1, PPA…
GO:1903706	regulation of hemopoiesis	[3, 4, 5, 6, 7, 8]	37	19.5767	4.43007e-12	2.74222e-10	[ANXA1, CCL3L1, CSF1, CSF3, FBXW7, IFNB1, IL12B, IL15, IL18, IL23A, IL27, IL4R, IL7R, INHBA, IRF1, ISG15, JAG1, LIF, MED1, NFE2L2, NFKBIA, NFKBID, NFKBIZ, NLRP3, PGLYRP2, PNP, PRDM1, RASSF2, RC3H2, RIPK2, SLC46A2, SOCS1, STAT5A, TNF, TNFSF9, TRAF6, UBASH3B]
GO:0009967	positive regulation of signal transduction	[3, 4, 5, 6]	75	12.1163	9.39073e-12	5.28442e-10	[ADORA2A, APPL2, BCLAF1, CASP10, CCL2, CCL20, CCL22, CCL3L1, CCL5, CD14, CD40, CITED2, CSF1, CSF2, CSF3, CTNNA1, CYP27B1, DDX3X, DHX58, EDN1, F3, FAS, FBXW7, GADD45B, GDF15, GPR65, HBEGF, HIP1R, ICAM1, IFNB1, IKBKE, IL10RA, IL12B, IL18, IL1B, IL23A, IL4R, IL6ST, IL7R, INHBA, JAG1, LIF, LOC100151816, MAP3K14, MCL1, MED1, MIOS, MYO1C, NFKB1, NLRP12, NOD2, PIK3AP1, PIK3R5, PIM2, PLAUR, PPIF, PTPN1, …
GO:0046631	alpha-beta T cell activation	[5, 6]	23	29.1139	1.25789e-11	5.98951e-10	[ADORA2A, ANXA1, ARG2, BCL3, CD274, IL12B, IL15, IL18, IL23A, IL27, IRF1, IRF4, NFKBID, NFKBIZ, NLRP3, PLA2G2D, PNP, PRDM1, PTGER4, RC3H2, RELB, RIPK2, SOCS1]
GO:0031349	positive regulation of defense response	[3, 4, 5, 6]	33	20.625	1.54102e-11	6.35927e-10	[APPL2, CCL3L1, CD14, DDX58, DHX58, EREG, FFAR2, IDO1, IFIH1, IKBKE, IL12B, IRAK3, IRF1, IRF4, LTA, MAPKAPK2, MED1, NFKBIA, NFKBIL1, NFKBIZ, NOD2, PGLYRP2, PIK3AP1, PTGER4, PTGS2, RELA, RIPK2, STAT5A, TBK1, TIRAP, TNF, TNFAIP3, TNIP1]
GO:0038061	NIK/NF-kappaB signaling	[4, 5, 6]	20	33.8983	1.24054e-11	6.39914e-10	[BCL3, CD14, IKBKE, IL18, LITAF, MAP3K14, NFKB2, NLRP12, NLRP3, NOD2, RASSF2, RC3H2, REL, RELA, RELB, TIRAP, TNF, TNFSF15, TRAF4, TRAF6]
GO:1902533	positive regulation of intracellular signal transduction	[4, 5, 6, 7]	57	14.0049	1.48061e-11	6.5464e-10	[BCLAF1, CASP10, CCL2, CCL20, CCL22, CCL3L1, CCL5, CD14, CD40, CSF1, CSF2, CSF3, DHX58, EDN1, F3, FBXW7, GADD45B, GDF15, GPR65, HBEGF, ICAM1, IKBKE, IL10RA, IL12B, IL18, IL1B, IL23A, IL4R, IL6ST, IL7R, LIF, LOC100151816, MAP3K14, MCL1, MIOS, NLRP12, NOD2, PIK3AP1, PIK3R5, PIM2, PTPN1, RAPGEF2, RASSF2, RB1CC1, RC3H2, REL, RELA, RIPK2, SIRT1, SOCS1, TBK1, TIRAP, TNF, TNFSF15, TRAF4, TRAF6, VEGFA]
GO:0043065	positive regulation of apoptotic process	[5, 6, 7]	42	16.8675	2.49897e-11	9.66788e-10	[ACER2, ADORA2A, ANXA1, BCLAF1, CASP10, CCL2, CCL3L1, CD274, CD40, CTNNA1, DCUN1D3, DDX3X, DUSP6, F3, FAS, FBXW7, GADD45B, HIP1R, IDO1, IFIT2, IFNB1, IL12B, INHBA, MCL1, NFKBID, NLRP3, PLAUR, PMAIP1, PPARG, PPIF, RAPGEF2, RASSF2, RIPK2, RYBP, SHQ1, SIRT1, SOX4, STK17B, TNF, TNFAIP8, TNFSF15, TNFSF8]
GO:0035710	CD4-positive, alpha-beta T cell activation	[6, 7]	18	36	4.24098e-11	1.45843e-09	[ANXA1, ARG2, BCL3, CD274, IL12B, IL18, IL23A, IL27, IRF4, NFKBID, NFKBIZ, NLRP3, PLA2G2D, PTGER4, RC3H2, RELB, RIPK2, SOCS1]
GO:1902105	regulation of leukocyte differentiation	[4, 5, 6, 7, 8, 9]	30	21.5827	4.08168e-11	1.48621e-09	[ANXA1, CCL3L1, CSF1, FBXW7, IFNB1, IL12B, IL15, IL18, IL23A, IL27, IL4R, IL7R, IRF1, LIF, NFKBID, NFKBIZ, NLRP3, PGLYRP2, PNP, PRDM1, RASSF2, RC3H2, RIPK2, SLC46A2, SOCS1, STAT5A, TNF, TNFSF9, TRAF6, UBASH3B]
GO:0050863	regulation of T cell activation	[5, 6, 7]	33	19.6429	6.18533e-11	2.01512e-09	[ADORA2A, ANXA1, ARG2, CD274, CD80, EFNB1, EFNB2, IDO1, IFNB1, IL12B, IL15, IL18, IL23A, IL27, IL4R, IL6ST, IL7R, IRF1, NFKBID, NFKBIZ, NLRP3, PLA2G2D, PNP, PRDM1, RC3H2, RIPK2, SDC4, SLC46A2, SOCS1, STAT5A, TNFSF9, TRAF6, VCAM1]
GO:0051249	regulation of lymphocyte activation	[4, 5, 6]	39	17.1053	8.7843e-11	2.71874e-09	[ADORA2A, ANXA1, ARG2, CD274, CD38, CD40, CD80, EFNB1, EFNB2, IDO1, IFNB1, IL12B, IL15, IL18, IL23A, IL27, IL4R, IL6ST, IL7R, IRF1, NFKBID, NFKBIZ, NLRP3, NOD2, PGLYRP2, PLA2G2D, PNP, PRDM1, RC3H2, RIPK2, SAMSN1, SDC4, SLC46A2, SOCS1, STAT5A, TNFAIP3, TNFSF9, TRAF6, VCAM1]
GO:0001934	positive regulation of protein phosphorylation	[6, 7, 8, 9]	54	13.7755	1.04276e-10	3.07365e-09	[ACSL1, AREG, CCL2, CCL20, CCL22, CCL3L1, CCL5, CD40, CD80, CDKN1A, CSF1, CSF2, CSF3, DDX3X, EDN1, EREG, FAS, FBXW7, GADD45B, GDF15, HBEGF, ICAM1, IFN-ALPHAOMEGA, IFNB1, IL12B, IL15, IL18, IL1B, IL23A, IL4R, IL6ST, INHBA, LIF, MAP3K14, MASTL, NOD2, PIK3R5, PLAUR, PSMD10, PTGS2, PTPN1, RAPGEF2, RASSF2, RB1CC1, RIPK2, SIRT1, SOCS1, TEC, TIRAP, TNF, TNFSF15, TRAF4, TRAF6, VEGFA]
GO:0030217	T cell differentiation	[5, 6, 7, 8, 9, 10]	28	21.7054	1.62574e-10	4.37536e-09	[ANXA1, BCL3, EGR1, IFNB1, IL12B, IL15, IL18, IL23A, IL27, IL4R, IL7R, IRF1, IRF4, NFKBID, NFKBIZ, NLRP3, PLA2G2D, PNP, PRDM1, PTGER4, RC3H2, RELB, RHOH, RIPK2, SLC46A2, SOCS1, SOX4, TNFSF9]
GO:0042089	cytokine biosynthetic process	[3, 5, 6]	19	31.6667	1.58366e-10	4.45585e-09	[BCL3, EGR1, EREG, IL18, IL1A, IL1RAP, IL27, IRF1, IRF4, MAPKAPK2, NFKB1, NLRP12, RELA, STAT5A, TBK1, TIRAP, TNF, TNFSF8, TRAF6]
GO:0046632	alpha-beta T cell differentiation	[6, 7, 8, 9, 10, 11]	19	31.6667	1.58366e-10	4.45585e-09	[ANXA1, BCL3, IL12B, IL18, IL23A, IL27, IRF1, IRF4, NFKBID, NFKBIZ, NLRP3, PLA2G2D, PNP, PRDM1, PTGER4, RC3H2, RELB, RIPK2, SOCS1]
GO:0002286	T cell activation involved in immune response	[5, 6]	17	35.4167	2.01527e-10	5.19772e-09	[ANXA1, BCL3, ICAM1, IFN-ALPHAOMEGA, IFNB1, IL12B, IL18, IL23A, IL27, IRF4, NFKBID, NFKBIZ, NLRP3, PTGER4, RC3H2, RELB, RIPK2]
GO:0045937	positive regulation of phosphate metabolic process	[5, 6, 7]	57	13.0734	2.39915e-10	5.94029e-09	[ACSL1, AREG, CCL2, CCL20, CCL22, CCL3L1, CCL5, CD40, CD80, CDKN1A, CSF1, CSF2, CSF3, DDX3X, EDN1, EREG, FAS, FBXW7, GADD45B, GDF15, HBEGF, ICAM1, IFN-ALPHAOMEGA, IFNB1, IL12B, IL15, IL18, IL1B, IL23A, IL4R, IL6ST, INHBA, LIF, MAP3K14, MASTL, NOD2, NOS2, PIK3R5, PLAUR, PLEK, PPP1R15A, PSMD10, PTGS2, PTPN1, RAPGEF2, RASSF2, RB1CC1, RIPK2, SIRT1, SOCS1, TEC, TIRAP, TNF, TNFSF15, TRAF4, TRAF6, VEGFA]
GO:0043367	CD4-positive, alpha-beta T cell differentiation	[7, 8, 9, 10, 11, 12]	16	37.2093	2.95362e-10	7.0319e-09	[ANXA1, BCL3, IL12B, IL18, IL23A, IL27, IRF4, NFKBID, NFKBIZ, NLRP3, PLA2G2D, PTGER4, RC3H2, RELB, RIPK2, SOCS1]
GO:0045089	positive regulation of innate immune response	[4, 5, 6, 7]	25	23.1481	3.77289e-10	8.64969e-09	[APPL2, CD14, DDX58, DHX58, EREG, FFAR2, IFIH1, IKBKE, IL12B, IRAK3, IRF1, IRF4, MAPKAPK2, MED1, NFKBIA, NFKBIL1, NOD2, PGLYRP2, PIK3AP1, RELA, RIPK2, TBK1, TIRAP, TNFAIP3, TNIP1]
GO:0042108	positive regulation of cytokine biosynthetic process	[4, 5, 6, 7, 8]	15	39.4737	4.03213e-10	8.91389e-09	[BCL3, EGR1, EREG, IL1A, IL27, IRF1, IRF4, MAPKAPK2, RELA, STAT5A, TBK1, TIRAP, TNF, TNFSF8, TRAF6]
GO:0002221	pattern recognition receptor signaling pathway	[5, 6, 7, 8, 9, 10]	20	27.7778	7.18504e-10	1.53363e-08	[APPL2, CD14, DDX58, DHX58, FFAR2, IFIH1, IRAK3, IRF1, IRF4, MAPKAPK2, NFKBIA, NFKBIL1, NOD2, PGLYRP2, PIK3AP1, RELA, RIPK2, TIRAP, TNFAIP3, TNIP1]
GO:0046634	regulation of alpha-beta T cell activation	[6, 7, 8]	17	32.6923	8.51781e-10	1.75751e-08	[ADORA2A, ANXA1, ARG2, CD274, IL12B, IL18, IL23A, IL27, IRF1, NFKBID, NFKBIZ, NLRP3, PNP, PRDM1, RC3H2, RIPK2, SOCS1]
GO:0031401	positive regulation of protein modification process	[5, 6, 7, 8]	62	12.0623	1.00405e-09	2.00486e-08	[ACSL1, AREG, ARRDC3, ARRDC4, CCL2, CCL20, CCL22, CCL3L1, CCL5, CD40, CD80, CDKN1A, CSF1, CSF2, CSF3, DCUN1D3, DDX3X, EDN1, EREG, FAS, FBXW7, GADD45B, GDF15, HBEGF, ICAM1, IFN-ALPHAOMEGA, IFNB1, IL12B, IL15, IL18, IL1B, IL23A, IL4R, IL6ST, INHBA, LIF, MAP3K14, MASTL, NOD2, PIK3R5, PLAUR, PPP1R15A, PSMD10, PTGS2, PTPN1, RAPGEF2, RASSF2, RB1CC1, RIPK2, SIRT1, SOCS1, SOX4, TANK, TEC, TIRAP, TNF, TNF…
GO:0042093	T-helper cell differentiation	[9, 10, 11, 12, 13, 14]	14	40	1.27634e-09	2.46892e-08	[ANXA1, BCL3, IL12B, IL18, IL23A, IL27, IRF4, NFKBID, NFKBIZ, NLRP3, PTGER4, RC3H2, RELB, RIPK2]
GO:0045088	regulation of innate immune response	[4, 5, 6]	27	20.3008	1.70351e-09	3.10139e-08	[APPL2, CD14, DDX58, DHX58, EREG, FFAR2, IFIH1, IKBKE, IL12B, IRAK3, IRF1, IRF4, MAPKAPK2, MED1, NFKBIA, NFKBIL1, NOD2, PGLYRP2, PIK3AP1, PPARG, RELA, RIPK2, SOCS1, TBK1, TIRAP, TNFAIP3, TNIP1]
GO:0042035	regulation of cytokine biosynthetic process	[4, 5, 6, 7]	17	31.4815	1.65476e-09	3.10392e-08	[BCL3, EGR1, EREG, IL1A, IL27, IRF1, IRF4, MAPKAPK2, NFKB1, NLRP12, RELA, STAT5A, TBK1, TIRAP, TNF, TNFSF8, TRAF6]
GO:0007249	I-kappaB kinase/NF-kappaB signaling	[4, 5, 6]	25	21.5517	1.88292e-09	3.33009e-08	[BCL3, CASP10, CD40, IKBKE, IL1B, LOC100151816, MAP3K14, NFKBIA, NFKBID, NFKBIL1, NLRP12, NOD2, PIM2, REL, RELA, RHOH, RIPK2, SIRT1, TANK, TBK1, TIRAP, TNF, TNFAIP3, TNIP1, TRAF6]
GO:0002218	activation of innate immune response	[3, 5, 6, 7, 8]	21	25	2.23466e-09	3.73853e-08	[APPL2, CD14, DDX58, DHX58, FFAR2, IFIH1, IRAK3, IRF1, IRF4, MAPKAPK2, NFKBIA, NFKBIL1, NOD2, PGLYRP2, PIK3AP1, RELA, RIPK2, TBK1, TIRAP, TNFAIP3, TNIP1]
GO:0001932	regulation of protein phosphorylation	[6, 7, 8]	69	11.2378	2.17795e-09	3.74486e-08	[ACSL1, AREG, CCL2, CCL20, CCL22, CCL3L1, CCL5, CCNG2, CD40, CD80, CDK12, CDKN1A, CSF1, CSF2, CSF3, DDX3X, DUSP14, DUSP2, DUSP4, DUSP5, DUSP6, EDN1, EREG, FAS, FBXW7, GADD45B, GDF15, HBEGF, ICAM1, IFN-ALPHAOMEGA, IFNB1, IL12B, IL15, IL18, IL1B, IL23A, IL4R, IL6ST, INHBA, IRAK3, LIF, MAP3K14, MASTL, NLRP12, NOD2, PIK3R5, PLAUR, PSMD10, PTGS2, PTPN1, RAPGEF2, RASSF2, RB1CC1, RIPK2, SAMSN1, SESN2, S…
GO:0032270	positive regulation of cellular protein metabolic process	[4, 5, 6, 7]	75	10.7914	2.40835e-09	3.92307e-08	[ACER2, ACSL1, AREG, ARRDC3, ARRDC4, BCL3, CASP10, CCL2, CCL20, CCL22, CCL3L1, CCL5, CD40, CD80, CDKN1A, CSF1, CSF2, CSF3, DCUN1D3, DDX3X, EDN1, EREG, F3, FAS, FBXW7, GADD45B, GDF15, HBEGF, HIP1R, ICAM1, IFN-ALPHAOMEGA, IFNB1, IL12B, IL15, IL18, IL1B, IL23A, IL4R, IL6ST, INHBA, LIF, MAP3K14, MASTL, NFKBIA, NLRP3, NOD2, PIK3R5, PLAUR, PLK3, PMAIP1, PPARG, PPP1R15A, PSMD10, PTGS2, PTPN1, RAPGEF2, R…
GO:0045580	regulation of T cell differentiation	[6, 7, 8, 9, 10, 11]	19	27.1429	2.96825e-09	4.71115e-08	[ANXA1, IFNB1, IL15, IL18, IL23A, IL27, IL4R, IL7R, IRF1, NFKBID, NFKBIZ, NLRP3, PNP, PRDM1, RC3H2, RIPK2, SLC46A2, SOCS1, TNFSF9]
GO:1903708	positive regulation of hemopoiesis	[3, 4, 5, 6, 7, 8, 9]	24	21.8182	3.08446e-09	4.77321e-08	[ANXA1, CSF1, CSF3, IL12B, IL15, IL18, IL23A, IL4R, IL7R, INHBA, ISG15, JAG1, LIF, MED1, NFKBID, NFKBIZ, NLRP3, PNP, RIPK2, SOCS1, STAT5A, TNF, TNFSF9, TRAF6]
GO:0031399	regulation of protein modification process	[5, 6, 7]	83	10.2091	4.13527e-09	6.09459e-08	[ACER2, ACSL1, AREG, ARRDC3, ARRDC4, CCL2, CCL20, CCL22, CCL3L1, CCL5, CCNG2, CD40, CD80, CDK12, CDKN1A, CSF1, CSF2, CSF3, DCUN1D3, DDX3X, DUSP14, DUSP2, DUSP4, DUSP5, DUSP6, EDN1, EGR1, EREG, FAS, FBXW7, GADD45B, GDF15, HBEGF, ICAM1, IFN-ALPHAOMEGA, IFNB1, IL12B, IL15, IL18, IL1B, IL23A, IL4R, IL6ST, INHBA, IRAK3, ISG15, LIF, MAP3K14, MASTL, N4BP1, NLRP12, NOD2, PIK3R5, PLAUR, PPP1R15A, PPP4R2, …
GO:0050663	cytokine secretion	[3, 4, 6, 7, 8, 9]	23	22.3301	4.1154e-09	6.21324e-08	[ABCA1, ANXA1, ARG2, CCL3L1, CD14, CD274, DDX58, FFAR2, IFIH1, IL1A, IL1RAP, MCOLN2, NLRP12, NLRP3, NOD2, NOS2, PANX1, PNP, PTGER4, RIPK2, SOCS1, TNF, TNFAIP3]
GO:0030098	lymphocyte differentiation	[4, 5, 6, 7, 8, 9]	31	17.5141	4.64172e-09	6.68192e-08	[ANXA1, BCL3, EGR1, IFN-ALPHAOMEGA, IFNB1, IL12B, IL15, IL18, IL23A, IL27, IL4R, IL7R, IRF1, IRF4, NFKBID, NFKBIZ, NLRP3, PGLYRP2, PLA2G2D, PNP, PRDM1, PTGER4, RC3H2, RELB, RHOH, RIPK2, SLC46A2, SOCS1, SOX4, STAT5A, TNFSF9]
GO:0045619	regulation of lymphocyte differentiation	[5, 6, 7, 8, 9, 10]	21	23.8636	5.555e-09	7.64121e-08	[ANXA1, IFNB1, IL15, IL18, IL23A, IL27, IL4R, IL7R, IRF1, NFKBID, NFKBIZ, NLRP3, PGLYRP2, PNP, PRDM1, RC3H2, RIPK2, SLC46A2, SOCS1, STAT5A, TNFSF9]
GO:1903039	positive regulation of leukocyte cell-cell adhesion	[4, 5, 6]	24	21.2389	5.46494e-09	7.68818e-08	[ANXA1, CD274, CD80, EFNB1, EFNB2, IL12B, IL15, IL18, IL23A, IL4R, IL6ST, IL7R, NFKBID, NFKBIZ, NLRP3, PNP, RELA, RIPK2, SOCS1, STAT5A, TNF, TNFSF9, TRAF6, VCAM1]
GO:2000514	regulation of CD4-positive, alpha-beta T cell activation	[7, 8, 9]	12	41.3793	1.26323e-08	1.69987e-07	[ANXA1, ARG2, CD274, IL18, IL23A, IL27, NFKBID, NFKBIZ, NLRP3, RC3H2, RIPK2, SOCS1]
GO:0097530	granulocyte migration	[4, 6, 7]	16	29.6296	1.35101e-08	1.70668e-07	[ANXA1, CCL2, CCL20, CCL22, CCL3L1, CCL5, CSF1, CXCL11, CXCL8, HRH1, IL1B, IL23A, KLF5, MCOLN2, PDE4B, PTGER4]
GO:0097696	STAT cascade	[4, 5, 6]	17	27.8689	1.32417e-08	1.70763e-07	[BCL3, CD40, CSF2, IFN-ALPHAOMEGA, IFNB1, IL10RA, IL12B, IL15, IL18, IL23A, IL4R, IL6ST, IL7R, LIF, SOCS1, SOCS3, STAT5A]
GO:0042098	T cell proliferation	[5, 6]	23	21.1009	1.30904e-08	1.72403e-07	[ANXA1, ARG2, CD274, EBI3, EFNB1, GJA1, IDO1, IL12B, IL15, IL18, IL23A, IL27, IL6ST, IRF1, PLA2G2D, PNP, RC3H2, RIPK2, SDC4, STAT5A, TNFSF9, TRAF6, VCAM1]
GO:0042325	regulation of phosphorylation	[6, 7]	71	10.597	1.54256e-08	1.87225e-07	[ACSL1, AREG, CCL2, CCL20, CCL22, CCL3L1, CCL5, CCNG2, CD40, CD80, CDK12, CDKN1A, CSF1, CSF2, CSF3, DDX3X, DUSP14, DUSP2, DUSP4, DUSP5, DUSP6, EDN1, EREG, FAS, FBXW7, GADD45B, GDF15, HBEGF, ICAM1, IFN-ALPHAOMEGA, IFNB1, IL12B, IL15, IL18, IL1B, IL23A, IL4R, IL6ST, INHBA, IRAK3, LIF, MAP3K14, MASTL, NLRP12, NOD2, PIK3R5, PLAUR, PPIF, PSMD10, PTGS2, PTPN1, RAPGEF2, RASSF2, RB1CC1, RHOH, RIPK2, SAMS…
GO:0006468	protein phosphorylation	[6, 7]	85	9.83796	1.53663e-08	1.90234e-07	[ABL2, ACSL1, AREG, BCR, BMP2K, CCL2, CCL20, CCL22, CCL3L1, CCL5, CCNG2, CCR5, CD40, CD80, CDK12, CDK17, CDKN1A, CSF1, CSF2, CSF3, DDX3X, DUSP14, DUSP2, DUSP4, DUSP5, DUSP6, EDN1, EREG, FAS, FBXW7, GADD45B, GDF15, HBEGF, ICAM1, IFN-ALPHAOMEGA, IFNB1, IKBKE, IL12B, IL15, IL18, IL1B, IL23A, IL4R, IL6ST, INHBA, IRAK3, LIF, MAP3K14, MAPKAPK2, MASTL, MED1, NLRP12, NOD2, PIK3R5, PIM1, PIM2, PLAUR, PLK2…
GO:0043122	regulation of I-kappaB kinase/NF-kappaB signaling	[5, 6, 7]	22	21.5686	1.78445e-08	2.12418e-07	[CASP10, CD40, IKBKE, IL1B, LOC100151816, MAP3K14, NFKBID, NLRP12, NOD2, PIM2, REL, RELA, RHOH, RIPK2, SIRT1, TANK, TBK1, TIRAP, TNF, TNFAIP3, TNIP1, TRAF6]
GO:0019220	regulation of phosphate metabolic process	[5, 6]	76	10.2288	2.05006e-08	2.39432e-07	[ACSL1, AREG, CCL2, CCL20, CCL22, CCL3L1, CCL5, CCNG2, CD40, CD80, CDK12, CDKN1A, CSF1, CSF2, CSF3, DDX3X, DUSP14, DUSP2, DUSP4, DUSP5, DUSP6, EDN1, ELL, EREG, FAS, FBXW7, GADD45B, GDF15, HBEGF, ICAM1, IFN-ALPHAOMEGA, IFNB1, IL12B, IL15, IL18, IL1B, IL23A, IL4R, IL6ST, INHBA, IRAK3, LIF, MAP3K14, MASTL, NLRP12, NOD2, NOS2, PIK3R5, PLAUR, PLEK, PPIF, PPP1R15A, PPP4R2, PSMD10, PTGS2, PTPN1, RAPGEF2…
GO:0048514	blood vessel morphogenesis	[4, 5, 6, 7, 8, 9]	34	15.3846	2.52118e-08	2.89002e-07	[ADM, ANXA1, CALCRL, CD40, CITED2, CLEC14A, CXCL10, CXCL8, EDN1, EFNB2, F3, FBXW7, FOXJ2, GJA1, HEY2, HS6ST1, IL18, IL1A, IL1B, ITGB8, JAG1, JUNB, KLF5, MED1, NR2E1, NRP2, PLK2, PPARG, PRDM1, SIRT1, SOX4, TIPARP, VASH1, VEGFA]
GO:0050727	regulation of inflammatory response	[4, 5, 6]	27	18	2.61745e-08	2.94583e-07	[ADORA2A, ANXA1, APPL2, BCR, CCL3L1, FFAR2, IDO1, IL12B, LTA, NFKB1, NFKBIA, NFKBIZ, NLRP12, NLRP3, NOD2, NOS2, PGLYRP2, PIK3AP1, PTGER4, PTGS2, RELA, SOCS3, STAT5A, TNF, TNFAIP3, TNFAIP6, TNIP1]
GO:0042129	regulation of T cell proliferation	[6, 7, 8]	20	22.7273	3.15597e-08	3.42727e-07	[ANXA1, ARG2, CD274, EFNB1, IDO1, IL12B, IL15, IL18, IL23A, IL27, IL6ST, IRF1, PLA2G2D, PNP, RIPK2, SDC4, STAT5A, TNFSF9, TRAF6, VCAM1]
GO:0050870	positive regulation of T cell activation	[5, 6, 7, 8]	22	20.9524	3.12877e-08	3.45841e-07	[ANXA1, CD274, CD80, EFNB1, EFNB2, IL12B, IL15, IL18, IL23A, IL4R, IL6ST, IL7R, NFKBID, NFKBIZ, NLRP3, PNP, RIPK2, SOCS1, STAT5A, TNFSF9, TRAF6, VCAM1]
GO:0032944	regulation of mononuclear cell proliferation	[4, 5, 6]	23	20	3.81463e-08	4.07113e-07	[ANXA1, ARG2, CD274, CD38, CD40, CSF1, EFNB1, IDO1, IL12B, IL15, IL18, IL23A, IL27, IL6ST, IRF1, PLA2G2D, PNP, RIPK2, SDC4, STAT5A, TNFSF9, TRAF6, VCAM1]
GO:0050731	positive regulation of peptidyl-tyrosine phosphorylation	[7, 8, 9, 10, 11]	18	24.6575	4.05075e-08	4.24986e-07	[AREG, CD40, CD80, CSF2, CSF3, FBXW7, HBEGF, IL12B, IL15, IL18, IL23A, IL4R, IL6ST, LIF, PTPN1, RIPK2, TEC, VEGFA]
GO:1901222	regulation of NIK/NF-kappaB signaling	[5, 6, 7]	15	29.4118	4.32645e-08	4.46346e-07	[BCL3, CD14, IL18, LITAF, NLRP12, NLRP3, NOD2, RASSF2, RC3H2, RELA, TIRAP, TNF, TNFSF15, TRAF4, TRAF6]
GO:0001944	vasculature development	[4, 5, 6, 7]	38	13.9706	5.34786e-08	5.42676e-07	[ADM, ANXA1, CALCRL, CD40, CITED2, CLEC14A, CXCL10, CXCL8, EDN1, EFNB2, F3, FBXW7, FOSL1, FOXJ2, GJA1, HEY2, HS6ST1, IL18, IL1A, IL1B, ITGB8, JAG1, JUNB, KLF5, LIF, MED1, MMP2, NR2E1, NRP2, PLK2, PPARG, PRDM1, SIRT1, SOCS3, SOX4, TIPARP, VASH1, VEGFA]
GO:1904892	regulation of STAT cascade	[5, 6, 7]	15	28.8462	5.78288e-08	5.77356e-07	[BCL3, CD40, CSF2, IFN-ALPHAOMEGA, IFNB1, IL10RA, IL12B, IL18, IL23A, IL4R, IL6ST, IL7R, LIF, SOCS1, SOCS3]
GO:0023014	signal transduction by protein phosphorylation	[3, 4, 5, 7, 8]	43	12.9909	5.89817e-08	5.79519e-07	[CCL2, CCL20, CCL22, CCL3L1, CCL5, CCR5, CD40, CDK12, CSF2, DUSP14, DUSP2, DUSP4, DUSP5, DUSP6, EDN1, FAS, FBXW7, GADD45B, GDF15, ICAM1, IL18, IL1B, INHBA, IRAK3, LIF, MAP3K14, MAPKAPK2, MED1, NLRP12, NOD2, PIK3R5, PSMD10, PTPN1, RAPGEF2, RASSF2, RB1CC1, RIPK2, TIRAP, TNF, TNIP1, TRAF4, TRAF6, VEGFA]
GO:0071347	cellular response to interleukin-1	[6]	12	36.3636	7.07807e-08	6.84582e-07	[CCL2, CCL20, CCL22, CCL3L1, CCL5, CXCL8, EGR1, IRAK3, NFKB1, RELA, TANK, TRAF6]
GO:0009968	negative regulation of signal transduction	[3, 4, 5, 6]	54	11.465	8.22318e-08	7.831e-07	[ADM, ARRDC3, BCL2A1, BCL3, CLIC2, CSF2, CTNNA1, CXCL8, DDX3X, DHX58, DUSP14, DUSP2, DUSP4, DUSP5, DUSP6, EGR1, GDF15, HEY2, ICAM1, IRAK3, IRF4, LIF, LITAF, MCL1, NFE2L2, NFKBIA, NFKBID, NFKBIL1, NLRP12, NLRP3, PLAUR, PLEK, PPARG, PPIF, PSMD10, PTGIR, PTGS2, PTPN1, RASSF2, RB1CC1, RELA, RGS16, RGS5, RHOH, RNF152, SESN2, SIRT1, SOCS1, SOCS3, TANK, TNF, TNFAIP3, TNIP1, UBASH3B]
GO:0046637	regulation of alpha-beta T cell differentiation	[7, 8, 9, 10, 11, 12]	12	35.2941	1.04081e-07	9.61588e-07	[ANXA1, IL18, IL23A, IL27, NFKBID, NFKBIZ, NLRP3, PNP, PRDM1, RC3H2, RIPK2, SOCS1]
GO:0071621	granulocyte chemotaxis	[4, 5, 6, 7, 8]	14	29.7872	1.03047e-07	9.66458e-07	[ANXA1, CCL2, CCL20, CCL22, CCL3L1, CCL5, CSF1, CXCL11, CXCL8, HRH1, IL1B, IL23A, KLF5, PDE4B]
GO:1903530	regulation of secretion by cell	[3, 4, 5, 6]	36	14.0078	1.14571e-07	1.04293e-06	[ANXA1, ARG2, ATP2A2, BCR, CACNA1A, CCL3L1, CCL5, CD14, CD274, CD40, DDX58, EDN1, FBXL20, FFAR2, IFIH1, IL1A, IL1B, IL1RAP, ILDR1, INHBA, LIF, NLRP12, NLRP3, NOD2, NOS2, PANX1, PPARG, PTGER4, RAB21, RIPK2, SDC4, SOCS1, SOX4, TNF, TNFAIP3, TRAF6]
GO:0043370	regulation of CD4-positive, alpha-beta T cell differentiation	[8, 9, 10, 11, 12, 13]	10	43.4783	1.21981e-07	1.09429e-06	[ANXA1, IL18, IL23A, IL27, NFKBID, NFKBIZ, NLRP3, RC3H2, RIPK2, SOCS1]
GO:0051251	positive regulation of lymphocyte activation	[4, 5, 6, 7]	25	17.4825	1.57785e-07	1.39527e-06	[ANXA1, CD274, CD38, CD40, CD80, EFNB1, EFNB2, IL12B, IL15, IL18, IL23A, IL4R, IL6ST, IL7R, NFKBID, NFKBIZ, NLRP3, NOD2, PNP, RIPK2, SOCS1, STAT5A, TNFSF9, TRAF6, VCAM1]
GO:0032268	regulation of cellular protein metabolic process	[4, 5, 6]	102	8.77042	1.69892e-07	1.4606e-06	[ACER2, ACSL1, APPL2, AREG, ARRDC3, ARRDC4, BCL3, BTG2, CASP10, CCL2, CCL20, CCL22, CCL3L1, CCL5, CCNG2, CD40, CD80, CDK12, CDKN1A, CSF1, CSF2, CSF3, DCUN1D3, DDX3X, DUSP14, DUSP2, DUSP4, DUSP5, DUSP6, EDN1, EGR1, EREG, F3, FAS, FBXW7, GADD45B, GDF15, HBEGF, HIP1R, ICAM1, IFN-ALPHAOMEGA, IFNB1, IL12B, IL15, IL18, IL1B, IL23A, IL4R, IL6ST, INHBA, IRAK3, ISG15, LIF, LOC100513074, MAP3K14, MASTL, N4…
GO:0002822	regulation of adaptive immune response based on somatic recombination of immune receptors built from immunoglobulin superfamily domains	[5, 6]	19	21.5909	1.68044e-07	1.46506e-06	[ANXA1, CD274, CD40, IFNB1, IL12B, IL18, IL1B, IL23A, IL27, IL7R, LTA, NFKBID, NFKBIZ, NLRP3, RC3H2, RIPK2, TNF, TNFAIP3, TRAF6]
GO:1902107	positive regulation of leukocyte differentiation	[4, 5, 6, 7, 8, 9, 10]	19	21.5909	1.68044e-07	1.46506e-06	[ANXA1, CSF1, IL12B, IL15, IL18, IL23A, IL4R, IL7R, LIF, NFKBID, NFKBIZ, NLRP3, PNP, RIPK2, SOCS1, STAT5A, TNF, TNFSF9, TRAF6]
GO:0032946	positive regulation of mononuclear cell proliferation	[4, 5, 6, 7]	17	23.6111	1.92268e-07	1.63033e-06	[ANXA1, CD274, CD38, CD40, CSF1, EFNB1, IL12B, IL15, IL18, IL23A, IL6ST, PNP, RIPK2, STAT5A, TNFSF9, TRAF6, VCAM1]
GO:0007187	G protein-coupled receptor signaling pathway, coupled to cyclic nucleotide second messenger	[4, 5, 6]	14	28	2.43451e-07	2.03643e-06	[ABCA1, ADM, ADORA2A, ANXA1, ARRDC3, CALCRL, CXCL10, CXCL11, EDN1, GPR65, HRH1, PTGER4, PTGIR, RAPGEF2]
GO:0019932	second-messenger-mediated signaling	[4, 5, 6]	23	18.1102	2.58781e-07	2.1358e-06	[ABCA1, ADM, ADORA2A, ARRDC3, ATP1B1, ATP2A2, CALCRL, CCL20, CCL3L1, CCR5, CCRL2, CLIC2, CXCL10, CXCL11, EDN1, GPR65, NOS2, PPP3CC, PTGER4, PTGIR, RAPGEF2, TNF, VCAM1]
GO:1902532	negative regulation of intracellular signal transduction	[4, 5, 6, 7]	34	13.9344	2.98676e-07	2.43264e-06	[ARRDC3, BCL2A1, BCL3, CLIC2, DDX3X, DHX58, DUSP14, DUSP2, DUSP4, DUSP5, DUSP6, IRAK3, LIF, LITAF, NFE2L2, NFKBID, NLRP12, NLRP3, PLAUR, PPIF, PSMD10, PTGS2, PTPN1, RASSF2, RELA, RHOH, RNF152, SESN2, SIRT1, SOCS1, SOCS3, TANK, TNFAIP3, TNIP1]
GO:0050707	regulation of cytokine secretion	[4, 5, 6, 7, 8, 9, 10]	19	20.6522	3.52608e-07	2.8346e-06	[ANXA1, ARG2, CCL3L1, CD14, CD274, DDX58, FFAR2, IFIH1, IL1A, IL1RAP, NLRP12, NLRP3, NOD2, PANX1, PTGER4, RIPK2, SOCS1, TNF, TNFAIP3]
GO:0097529	myeloid leukocyte migration	[3, 5, 6]	18	21.4286	4.02485e-07	3.19408e-06	[ANXA1, CCL2, CCL20, CCL22, CCL3L1, CCL5, CSF1, CXCL10, CXCL11, CXCL8, HRH1, IL1B, IL23A, KLF5, MCOLN2, PDE4B, PTGER4, VEGFA]
GO:0002573	myeloid leukocyte differentiation	[5, 6, 7, 8, 9]	21	18.75	4.74816e-07	3.72039e-06	[CCL3L1, CITED2, CSF1, CSF2, FBXW7, IL12B, IL23A, IL4R, IRF4, JUNB, LIF, MED1, PPARG, RASSF2, RELB, SIRT1, SNX10, TNF, TRAF6, UBASH3B, VEGFA]
GO:0042102	positive regulation of T cell proliferation	[6, 7, 8, 9]	14	26.4151	5.37104e-07	4.15584e-06	[ANXA1, CD274, EFNB1, IL12B, IL15, IL18, IL23A, IL6ST, PNP, RIPK2, STAT5A, TNFSF9, TRAF6, VCAM1]
GO:0051090	regulation of DNA-binding transcription factor activity	[3, 6, 7, 8, 9, 10, 11]	28	15.0538	7.16924e-07	5.47872e-06	[BHLHE40, CD40, CSF3, DDX58, EDN1, IL18, IL1RAP, IRAK3, NFKBIA, NFKBID, NFKBIL1, NLRP12, NLRP3, NOD2, PPARG, PSMD10, RELA, RHEBL1, RIPK2, SIRT1, TIRAP, TNF, TNFAIP3, TNFSF8, TRAF1, TRAF6, TRIM21, VEGFA]
GO:0043408	regulation of MAPK cascade	[5, 6, 7, 8, 9, 10]	37	12.8028	7.6422e-07	5.76893e-06	[CCL2, CCL20, CCL22, CCL3L1, CCL5, CD40, CDK12, DUSP14, DUSP2, DUSP4, DUSP5, DUSP6, EDN1, FAS, FBXW7, GADD45B, GDF15, ICAM1, IL1B, INHBA, IRAK3, LIF, NLRP12, NOD2, PIK3R5, PSMD10, PTPN1, RAPGEF2, RASSF2, RB1CC1, RIPK2, TIRAP, TNF, TNIP1, TRAF4, TRAF6, VEGFA]
GO:0001516	prostaglandin biosynthetic process	[7, 8, 9, 10, 11]	7	58.3333	8.33162e-07	6.21358e-06	[ANXA1, EDN1, PPARG, PTGES, PTGS1, PTGS2, SIRT1]
GO:0032680	regulation of tumor necrosis factor production	[5, 6]	16	22.5352	8.7279e-07	6.43163e-06	[ARG2, BCL3, CCL3L1, CD14, DDX58, IFIH1, IL12B, IL23A, IRAK3, MAPKAPK2, NFKBIL1, NOD2, RIPK2, TIRAP, TNFAIP3, TNFSF8]
GO:0002821	positive regulation of adaptive immune response	[4, 5, 6]	15	23.8095	9.07952e-07	6.61203e-06	[ANXA1, CD274, CD40, IL12B, IL18, IL1B, IL23A, LTA, NFKBID, NFKBIZ, NLRP3, RIPK2, SIRT1, TNF, TRAF6]
GO:0043066	negative regulation of apoptotic process	[5, 6, 7]	41	12.0588	9.36679e-07	6.74191e-06	[ARG2, ATF5, BCL2A1, BCL3, CACNA1A, CCL2, CCR5, CITED2, CSF2, CTNNA1, DDX3X, HEY2, HIP1R, ICAM1, IDO1, IER3, IL4R, IL7R, MCL1, MED1, NFE2L2, NR2E1, PIM2, PLAUR, PLK2, PLK3, PPIF, PSMD10, PTGS2, PTPN1, RB1CC1, RELA, SERPINB2, SIRT1, SLC46A2, SOCS3, STAT5A, TNF, TNFAIP3, TNFAIP8, VEGFA]
GO:0045860	positive regulation of protein kinase activity	[7, 8, 9, 10]	30	14.218	9.95646e-07	7.00346e-06	[ACSL1, CD40, CDKN1A, CSF1, DDX3X, EDN1, EREG, FBXW7, GADD45B, GDF15, IL12B, IL18, IL23A, IL4R, MAP3K14, MASTL, PIK3R5, PSMD10, PTPN1, RAPGEF2, RASSF2, RIPK2, SIRT1, SOCS1, TIRAP, TNF, TNFSF15, TRAF4, TRAF6, VEGFA]
GO:0051607	defense response to virus	[3, 4, 5, 6]	19	19.3878	9.86833e-07	7.02126e-06	[CD40, CXCL10, DDX58, DHX58, IFIH1, IFIT2, IFN-ALPHAOMEGA, IFNA1, IFNB1, IFNLR1, IL12B, IL15, IL23A, IL27, IRF1, ISG15, LOC100151816, MAP3K14, NLRP3]
GO:0002790	peptide secretion	[5, 6, 7]	31	13.9013	1.07544e-06	7.47971e-06	[ABCA1, ANXA1, ARG2, CCL3L1, CCL5, CD14, CD274, CD40, DDX58, EDN1, FFAR2, IFIH1, IL1A, IL1RAP, ILDR1, MCOLN2, NLRP12, NLRP3, NOD2, NOS2, PANX1, PLEK, PNP, PPARG, PTGER4, RIPK2, SOCS1, SOX4, TNF, TNFAIP3, TRAF6]
GO:0032735	positive regulation of interleukin-12 production	[4, 5, 6]	8	47.0588	1.12256e-06	7.63589e-06	[CD40, IDO1, IL12B, IL23A, IRF1, IRF8, RELA, TRAF6]
GO:0045621	positive regulation of lymphocyte differentiation	[5, 6, 7, 8, 9, 10, 11]	14	25	1.11632e-06	7.67782e-06	[ANXA1, IL15, IL18, IL23A, IL4R, IL7R, NFKBID, NFKBIZ, NLRP3, PNP, RIPK2, SOCS1, STAT5A, TNFSF9]
GO:0030099	myeloid cell differentiation	[4, 5, 6, 7, 8]	29	14.3564	1.23937e-06	8.33878e-06	[CCL3L1, CITED2, CSF1, CSF2, CSF3, FBXW7, IL12B, IL23A, IL4R, INHBA, IRF4, IRF8, ISG15, JAG1, JUNB, LIF, MED1, NFKBIA, PPARG, RASSF2, RELB, SIRT1, SLC11A2, SNX10, STAT5A, TNF, TRAF6, UBASH3B, VEGFA]
GO:0007260	tyrosine phosphorylation of STAT protein	[6, 7, 8, 9, 10]	11	31.4286	1.36354e-06	9.07561e-06	[CD40, CSF2, IL12B, IL15, IL18, IL23A, IL4R, IL6ST, LIF, SOCS1, SOCS3]
GO:1904894	positive regulation of STAT cascade	[5, 6, 7, 8]	11	31.4286	1.36354e-06	9.07561e-06	[CD40, CSF2, IL10RA, IL12B, IL18, IL23A, IL4R, IL6ST, IL7R, LIF, SOCS1]
GO:0071346	cellular response to interferon-gamma	[5, 6]	13	26	1.67485e-06	1.1029e-05	[CCL2, CCL20, CCL22, CCL3L1, CCL5, IL12B, IRF1, IRF8, MED1, MYO1C, NOS2, PPARG, SOCS1]
GO:0045944	positive regulation of transcription by RNA polymerase II	[6, 7, 8, 9, 10, 11, 12]	54	10.3448	2.2947e-06	1.49518e-05	[ATF5, BCL3, CD40, CDK12, CITED2, CSF3, CSRNP1, DDX3X, DDX58, ECD, EDN1, EGR1, ELK1, ELL, FOXJ2, HEY2, HLTF, IER5, IFNB1, IL18, IL1A, IL1B, IL23A, INHBA, IRF1, IRF4, IRF8, JAG1, JUNB, KDM6B, KLF5, LIF, LITAF, MAFF, MED1, NAMPT, NFE2L2, NFKB1, NFKB2, NFKBIA, NLRP3, NOD2, NR2E1, PPARG, REL, RELA, SESN2, SIRT1, SOX4, STAT5A, TBK1, TNF, TRAF6, VEGFA]
GO:0050701	interleukin-1 secretion	[4, 5, 7, 8, 9, 10]	9	37.5	2.39048e-06	1.54136e-05	[ABCA1, ARG2, CCL3L1, NLRP12, NLRP3, NOD2, PANX1, RIPK2, TNFAIP3]
GO:1990266	neutrophil migration	[5, 7, 8]	12	27.2727	2.43615e-06	1.55462e-05	[CCL2, CCL20, CCL22, CCL3L1, CCL5, CXCL11, CXCL8, IL1B, IL23A, KLF5, MCOLN2, PDE4B]
GO:0002253	activation of immune response	[2, 4, 5, 6]	27	14.4385	2.60902e-06	1.64794e-05	[APPL2, CD14, DDX58, DHX58, FFAR2, IFIH1, IRAK3, IRF1, IRF4, MAPKAPK2, NFKBIA, NFKBID, NFKBIL1, NFKBIZ, NOD2, PDE4B, PGLYRP2, PIK3AP1, RC3H2, RELA, RIPK2, TBK1, TEC, TIRAP, TNFAIP3, TNIP1, TRAF6]
GO:0002224	toll-like receptor signaling pathway	[6, 7, 8, 9, 10, 11]	13	25	2.713e-06	1.69631e-05	[APPL2, CD14, IRAK3, IRF1, IRF4, MAPKAPK2, NFKBIA, NFKBIL1, PIK3AP1, RIPK2, TIRAP, TNFAIP3, TNIP1]
GO:0002791	regulation of peptide secretion	[5, 6, 7, 8]	26	14.6893	2.89575e-06	1.79247e-05	[ANXA1, ARG2, CCL3L1, CCL5, CD14, CD274, CD40, DDX58, FFAR2, IFIH1, IL1A, IL1RAP, ILDR1, NLRP12, NLRP3, NOD2, NOS2, PANX1, PPARG, PTGER4, RIPK2, SOCS1, SOX4, TNF, TNFAIP3, TRAF6]
GO:0031663	lipopolysaccharide-mediated signaling pathway	[4, 5, 6, 7, 9]	10	32.2581	3.19133e-06	1.9179e-05	[CCL2, CCL3L1, CD14, IL18, NFKBIA, NFKBIL1, RIPK2, TNF, TNFAIP3, TRAF6]
GO:0046456	icosanoid biosynthetic process	[5, 6, 7]	8	42.1053	3.16875e-06	1.92299e-05	[ANXA1, EDN1, LTA4H, PPARG, PTGES, PTGS1, PTGS2, SIRT1]
GO:0001892	embryonic placenta development	[3, 4, 5, 6, 7, 8]	12	26.6667	3.16128e-06	1.93746e-05	[ADM, CITED2, CSF2, HEY2, HS6ST1, JUNB, LIF, MED1, PHLDA2, PRDM1, SOCS3, VASH1]
GO:0002695	negative regulation of leukocyte activation	[3, 4, 5, 6]	16	20.5128	3.29996e-06	1.96411e-05	[ADORA2A, ANXA1, ARG2, BCR, CD274, IDO1, IFNB1, IRF1, NFKBID, PGLYRP2, PLA2G2D, RC3H2, SAMSN1, SDC4, SOCS1, TNFAIP3]
GO:0001525	angiogenesis	[3, 4, 5, 6, 7, 8, 9, 10]	26	14.4444	3.9847e-06	2.34908e-05	[ADM, ANXA1, CALCRL, CD40, CLEC14A, CXCL10, CXCL8, EDN1, EFNB2, F3, FBXW7, FOXJ2, HS6ST1, IL18, IL1A, IL1B, ITGB8, KLF5, MED1, NR2E1, NRP2, PLK2, PPARG, SIRT1, VASH1, VEGFA]
GO:0009306	protein secretion	[3, 5, 6, 7, 8]	29	13.4884	4.4823e-06	2.61749e-05	[ABCA1, ANXA1, ARG2, CCL3L1, CCL5, CD14, CD274, CD40, DDX58, FFAR2, IFIH1, IL1A, IL1RAP, MCOLN2, NLRP12, NLRP3, NOD2, NOS2, PANX1, PLEK, PNP, PPARG, PTGER4, RIPK2, SOCS1, SOX4, TNF, TNFAIP3, TRAF6]
GO:0001890	placenta development	[4, 5, 6, 7]	15	21.1268	4.55596e-06	2.63564e-05	[ADM, CITED2, CSF2, CYP27B1, FOSL1, HEY2, HS6ST1, JUNB, LIF, MED1, PHLDA2, PRDM1, PTGS2, SOCS3, VASH1]
GO:0042742	defense response to bacterium	[4, 5, 6]	14	22.2222	5.06894e-06	2.90525e-05	[ARG2, BCL3, IL12B, IL23A, IRF8, ISG15, LTA, NLRP3, NOD2, NOS2, PGLYRP2, RIPK2, TBK1, TNF]
GO:0007188	adenylate cyclase-modulating G protein-coupled receptor signaling pathway	[5, 6, 7]	12	25.5319	5.20124e-06	2.95373e-05	[ABCA1, ADM, ADORA2A, ARRDC3, CALCRL, CXCL10, CXCL11, EDN1, GPR65, PTGER4, PTGIR, RAPGEF2]
GO:0045582	positive regulation of T cell differentiation	[6, 7, 8, 9, 10, 11, 12]	12	25.5319	5.20124e-06	2.95373e-05	[ANXA1, IL18, IL23A, IL4R, IL7R, NFKBID, NFKBIZ, NLRP3, PNP, RIPK2, SOCS1, TNFSF9]
GO:1901224	positive regulation of NIK/NF-kappaB signaling	[5, 6, 7, 8]	11	27.5	5.90258e-06	3.32154e-05	[CD14, IL18, NLRP12, NOD2, RC3H2, RELA, TIRAP, TNF, TNFSF15, TRAF4, TRAF6]
GO:1990869	cellular response to chemokine	[6]	11	27.5	5.90258e-06	3.32154e-05	[CCL2, CCL20, CCL22, CCL3L1, CCL5, CCR5, CCRL2, CXCL10, CXCL11, CXCL8, LRCH1]
GO:1903707	negative regulation of hemopoiesis	[3, 4, 5, 6, 7, 8, 9]	13	23.2143	6.61703e-06	3.69004e-05	[ANXA1, CCL3L1, FBXW7, IFNB1, IRF1, NFE2L2, NFKBIA, NFKBID, PGLYRP2, RC3H2, SOCS1, STAT5A, UBASH3B]
GO:0051091	positive regulation of DNA-binding transcription factor activity	[2, 3, 4, 7, 8, 9, 10, 11, 12]	20	16.5289	6.85899e-06	3.79082e-05	[CD40, CSF3, DDX58, EDN1, IL18, IL1RAP, IRAK3, NLRP3, NOD2, PPARG, RELA, RHEBL1, RIPK2, TIRAP, TNF, TNFSF8, TRAF1, TRAF6, TRIM21, VEGFA]
GO:0043549	regulation of kinase activity	[5, 7, 8]	42	10.9948	7.67322e-06	4.2033e-05	[ACSL1, CCNG2, CD40, CDK12, CDKN1A, CSF1, DDX3X, DUSP14, DUSP2, DUSP4, DUSP5, DUSP6, EDN1, EREG, FBXW7, GADD45B, GDF15, IL12B, IL18, IL23A, IL4R, IRAK3, MAP3K14, MASTL, PIK3R5, PSMD10, PTPN1, RAPGEF2, RASSF2, RHOH, RIPK2, SESN2, SIRT1, SOCS1, TIRAP, TNF, TNFAIP3, TNFSF15, TRAF4, TRAF6, UBASH3B, VEGFA]
GO:0002753	cytoplasmic pattern recognition receptor signaling pathway	[4, 5, 6, 7, 8, 9, 10, 11]	8	38.0952	7.74647e-06	4.2062e-05	[DDX58, DHX58, IFIH1, NFKBIA, NOD2, RELA, RIPK2, TNFAIP3]
GO:0043123	positive regulation of I-kappaB kinase/NF-kappaB signaling	[5, 6, 7, 8]	15	20.2703	7.81871e-06	4.20851e-05	[CASP10, CD40, IKBKE, IL1B, LOC100151816, MAP3K14, NOD2, PIM2, REL, RELA, RIPK2, TBK1, TIRAP, TNF, TRAF6]
GO:0070431	nucleotide-binding oligomerization domain containing 2 signaling pathway	[6, 7, 8, 9, 10, 11, 12, 13]	5	71.4286	8.89637e-06	4.70671e-05	[NFKBIA, NOD2, RELA, RIPK2, TNFAIP3]
GO:0050715	positive regulation of cytokine secretion	[4, 5, 6, 7, 8, 9, 10, 11]	14	21.2121	9.03664e-06	4.74041e-05	[CCL3L1, CD14, CD274, DDX58, FFAR2, IFIH1, IL1A, IL1RAP, NLRP3, NOD2, PANX1, PTGER4, RIPK2, TNF]
GO:0002825	regulation of T-helper 1 type immune response	[6, 7]	7	43.75	9.94492e-06	5.17303e-05	[ANXA1, IL12B, IL18, IL1B, IL23A, IL27, RIPK2]
GO:0048608	reproductive structure development	[3, 4, 5, 6]	23	14.7436	1.02714e-05	5.29832e-05	[ADAMTS1, ADM, ANXA1, CITED2, CSF2, CYP27B1, FOSL1, GJA1, HEY2, HS6ST1, INHBA, JUNB, LIF, MAMLD1, MED1, PHLDA2, PRDM1, PTGS2, SIRT1, SOCS3, STAT5A, TIPARP, VASH1]
GO:1902106	negative regulation of leukocyte differentiation	[4, 5, 6, 7, 8, 9, 10]	10	28.5714	1.08562e-05	5.5537e-05	[ANXA1, CCL3L1, FBXW7, IFNB1, IRF1, NFKBID, PGLYRP2, RC3H2, SOCS1, UBASH3B]
GO:0010628	positive regulation of gene expression	[4, 5, 6]	75	8.7822	1.13051e-05	5.73594e-05	[ATF5, BCL3, BCLAF1, CCL3L1, CD40, CDK12, CITED2, CREB5, CSF1, CSF2, CSF3, CSRNP1, DDX3X, DDX58, ECD, EDN1, EGR1, ELK1, ELL, FOSL1, FOXJ2, GJA1, HEY2, HLTF, IER5, IFNB1, IL18, IL1A, IL1B, IL23A, IL4R, IL7R, INHBA, IRF1, IRF4, IRF8, ITGB8, JAG1, JUNB, KDM6B, KLF5, LIF, LITAF, MAFF, MAPKAPK2, MED1, NAMPT, NFE2L2, NFKB1, NFKB2, NFKBIA, NLRP3, NOD2, NR2E1, NUP98, PABPC1, PIM2, PPARG, PRDM1, REL, RELA…
GO:0046633	alpha-beta T cell proliferation	[6, 7]	8	36.3636	1.16001e-05	5.83778e-05	[ARG2, CD274, IL12B, IL15, IL18, IL23A, IRF1, RIPK2]
GO:0050868	negative regulation of T cell activation	[5, 6, 7, 8]	12	23.5294	1.2962e-05	6.47055e-05	[ADORA2A, ANXA1, ARG2, CD274, IDO1, IFNB1, IRF1, NFKBID, PLA2G2D, RC3H2, SDC4, SOCS1]
GO:0072507	divalent inorganic cation homeostasis	[7]	22	14.7651	1.56498e-05	7.7498e-05	[ABL2, ATP1B1, ATP2A2, CACNA1A, CCL3L1, CCR5, CCRL2, CD40, CLIC2, CNNM4, CXCL10, CXCL11, CYP27B1, EDN1, GPR65, MCOLN2, PPP3CC, PTGER4, PTGIR, SNX10, TRIM24, UBASH3B]
GO:0032760	positive regulation of tumor necrosis factor production	[5, 6, 7]	11	25	1.60771e-05	7.89818e-05	[CCL3L1, CD14, DDX58, IFIH1, IL12B, IL23A, MAPKAPK2, NOD2, RIPK2, TIRAP, TNFSF8]
GO:0046635	positive regulation of alpha-beta T cell activation	[6, 7, 8, 9]	10	27.027	1.86764e-05	9.03178e-05	[ANXA1, IL12B, IL18, IL23A, NFKBID, NFKBIZ, NLRP3, PNP, RIPK2, SOCS1]
GO:0090087	regulation of peptide transport	[4, 5, 6, 7]	33	11.7857	1.86051e-05	9.06817e-05	[ANXA1, ARG2, CCL3L1, CCL5, CD14, CD274, CD40, DDX58, FBXW7, FFAR2, IFIH1, IL1A, IL1RAP, IL4R, ILDR1, MYO1C, NDEL1, NLRP12, NLRP3, NOD2, NOS2, PANX1, PLK3, PPARG, PTGER4, PTPN1, RIPK2, SOCS1, SOX4, STOM, TNF, TNFAIP3, TRAF6]
GO:0043534	blood vessel endothelial cell migration	[6, 7, 8]	12	22.6415	1.97293e-05	9.46703e-05	[ANXA1, CD40, CLEC14A, EFNB2, FBXW7, NR2E1, PLK2, PPARG, SIRT1, STAT5A, VASH1, VEGFA]
GO:0055074	calcium ion homeostasis	[8]	20	15.3846	2.06662e-05	9.84029e-05	[ABL2, ATP1B1, ATP2A2, CACNA1A, CCL3L1, CCR5, CCRL2, CD40, CLIC2, CXCL10, CXCL11, CYP27B1, EDN1, GPR65, MCOLN2, PTGER4, PTGIR, SNX10, TRIM24, UBASH3B]
GO:0018108	peptidyl-tyrosine phosphorylation	[7, 8, 9]	22	14.4737	2.15748e-05	0.000101945	[ABL2, AREG, CD40, CD80, CSF2, CSF3, FBXW7, HBEGF, IL12B, IL15, IL18, IL23A, IL4R, IL6ST, LIF, PTPN1, RIPK2, SAMSN1, SOCS1, SOCS3, TEC, VEGFA]
GO:0031649	heat generation	[4, 6]	5	62.5	2.26643e-05	0.000106282	[ARRDC3, IL1A, IL1B, PTGS2, TNF]
GO:0032494	response to peptidoglycan	[4, 5, 7]	5	62.5	2.26643e-05	0.000106282	[IRAK3, NLRP3, NOD2, RELA, RIPK2]
GO:0072677	eosinophil migration	[5, 7, 8]	5	62.5	2.26643e-05	0.000106282	[CCL2, CCL22, CCL3L1, HRH1, PTGER4]
GO:0030595	leukocyte chemotaxis	[3, 5, 6]	17	17	2.3097e-05	0.000107497	[ANXA1, CCL2, CCL20, CCL22, CCL3L1, CCL5, CSF1, CXCL10, CXCL11, CXCL8, FFAR2, HRH1, IL1B, IL23A, KLF5, PDE4B, VEGFA]
GO:0030334	regulation of cell migration	[4, 5, 6]	38	10.951	2.34394e-05	0.000108276	[ADAMTS1, ANXA1, APPL2, BCR, CCL2, CCL20, CCL3L1, CCL5, CD40, CSF1, CXCL10, DDX58, EDN1, FBXW7, GJA1, HBEGF, ICAM1, IL23A, IL4R, JAG1, LAMB1, LRCH1, MYO1C, NR2E1, PHLDA2, PLAU, PLK2, PLXNA1, PPARG, PTGER4, RND3, SDC4, SEMA6A, SIRT1, STAT5A, TIMP1, VASH1, VEGFA]
GO:0031328	positive regulation of cellular biosynthetic process	[4, 5, 6]	75	8.60092	2.37864e-05	0.000109065	[ANXA1, ATF5, BCL3, BCLAF1, CD40, CDK12, CITED2, CREB5, CSF3, CSRNP1, DDX3X, DDX58, ECD, EDN1, EGR1, ELK1, ELL, EREG, FOSL1, FOXJ2, HEY2, HLTF, IER5, IFNB1, IL15, IL18, IL1A, IL1B, IL23A, IL27, IL4R, INHBA, IRF1, IRF4, IRF8, JAG1, JUNB, KDM6B, KLF5, LIF, LITAF, MAFF, MAPKAPK2, MED1, NAMPT, NFE2L2, NFKB1, NFKB2, NFKBIA, NLRP3, NOD2, NOS2, NR2E1, NUP98, PIM2, PPARG, PTGS2, REL, RELA, RYBP, SESN2, S…
GO:0051092	positive regulation of NF-kappaB transcription factor activity	[3, 4, 5, 8, 9, 10, 11, 12, 13]	14	19.4444	2.5865e-05	0.000117724	[CD40, IL18, IL1RAP, IRAK3, NLRP3, NOD2, RELA, RHEBL1, RIPK2, TIRAP, TNF, TNFSF8, TRAF1, TRAF6]
GO:0022408	negative regulation of cell-cell adhesion	[4, 5, 6]	14	19.1781	3.04474e-05	0.000137569	[ADORA2A, ANXA1, ARG2, CD274, IDO1, IFNB1, IRF1, JAG1, NFKBID, PLA2G2D, RC3H2, SDC4, SOCS1, UBASH3B]
GO:2001056	positive regulation of cysteine-type endopeptidase activity	[8, 9, 10, 11]	13	20.3125	3.09071e-05	0.000137637	[ACER2, CASP10, DDX3X, F3, FAS, HIP1R, NLRP3, PMAIP1, PPARG, RIPK2, SIRT1, TNF, TNFSF15]
GO:0046636	negative regulation of alpha-beta T cell activation	[6, 7, 8, 9]	6	46.1538	3.082e-05	0.000138243	[ADORA2A, ANXA1, ARG2, CD274, RC3H2, SOCS1]
GO:0048661	positive regulation of smooth muscle cell proliferation	[3, 4, 5, 6]	8	32	3.39583e-05	0.000150144	[ADAMTS1, CALCRL, EDN1, FOXJ2, HBEGF, IL18, MMP2, TNF]
GO:0045637	regulation of myeloid cell differentiation	[4, 5, 6, 7, 8, 9]	17	16.5049	3.43381e-05	0.000150746	[CCL3L1, CSF1, CSF3, FBXW7, IL12B, IL23A, INHBA, ISG15, JAG1, LIF, MED1, NFKBIA, RASSF2, STAT5A, TNF, TRAF6, UBASH3B]
GO:1901342	regulation of vasculature development	[4, 5, 6, 7, 8]	19	15.3226	3.52311e-05	0.000153578	[ADM, ANXA1, CD40, CXCL10, CXCL8, EFNB2, F3, FBXW7, FOXJ2, HEY2, IL1A, IL1B, ITGB8, NR2E1, PLK2, PPARG, SIRT1, VASH1, VEGFA]
GO:1903508	positive regulation of nucleic acid-templated transcription	[6, 7, 8, 9, 10]	64	8.90125	3.75024e-05	0.000162336	[ATF5, BCL3, BCLAF1, CD40, CDK12, CITED2, CREB5, CSF3, CSRNP1, DDX3X, DDX58, ECD, EDN1, EGR1, ELK1, ELL, FOSL1, FOXJ2, HEY2, HLTF, IER5, IFNB1, IL18, IL1A, IL1B, IL23A, IL4R, INHBA, IRF1, IRF4, IRF8, JAG1, JUNB, KDM6B, KLF5, LIF, LITAF, MAFF, MED1, NAMPT, NFE2L2, NFKB1, NFKB2, NFKBIA, NLRP3, NOD2, NR2E1, NUP98, PIM2, PPARG, REL, RELA, RYBP, SESN2, SIRT1, SMARCA5, SOX4, STAT5A, TBK1, TNF, TOPORS, …
GO:0045620	negative regulation of lymphocyte differentiation	[5, 6, 7, 8, 9, 10, 11]	7	36.8421	3.79786e-05	0.000163255	[ANXA1, IFNB1, IRF1, NFKBID, PGLYRP2, RC3H2, SOCS1]
GO:0007169	transmembrane receptor protein tyrosine kinase signaling pathway	[5, 6, 7]	27	12.5	3.89483e-05	0.000166269	[AREG, CSF1, CSRNP1, EFNB1, EFNB2, EREG, F3, FBXW7, GDF15, HBEGF, HIP1R, MAPKAPK2, MYO1C, NDEL1, NRP2, PLAUR, PTGIR, PTPN1, RASSF2, SIRT1, SOCS1, SOCS3, STAT5A, TIPARP, TXNIP, UBASH3B, VEGFA]
GO:0032755	positive regulation of interleukin-6 production	[4, 5, 6]	10	25	3.92427e-05	0.000166378	[DDX58, EREG, IFIH1, IL1B, IL1RAP, NOD2, RIPK2, TIRAP, TNF, TRAF6]
GO:2001233	regulation of apoptotic signaling pathway	[4, 5, 6, 7]	25	12.9534	4.15723e-05	0.000173873	[ADORA2A, BCL2A1, BCLAF1, CSF2, CTNNA1, DDX3X, FAS, FBXW7, HIP1R, ICAM1, IFNB1, INHBA, MCL1, NFE2L2, PLAUR, PPIF, PSMD10, PTGS2, PTPN1, RB1CC1, RELA, SIRT1, TNF, TNFAIP3, TRAF1]
GO:0071900	regulation of protein serine/threonine kinase activity	[7, 8, 9, 10]	27	12.4424	4.22903e-05	0.000175689	[ACSL1, CCNG2, CD40, CDK12, CDKN1A, DDX3X, DUSP14, DUSP2, DUSP4, DUSP5, DUSP6, EDN1, GADD45B, GDF15, IRAK3, MASTL, PIK3R5, PSMD10, PTPN1, RAPGEF2, RIPK2, SESN2, SIRT1, TNF, TNFAIP3, TRAF6, VEGFA]
GO:2000116	regulation of cysteine-type endopeptidase activity	[7, 8, 9]	17	16.1905	4.43047e-05	0.000182831	[ACER2, CASP10, DDX3X, F3, FAS, HIP1R, NLRP12, NLRP3, PLAUR, PMAIP1, PPARG, PTGS2, RIPK2, SIRT1, TNF, TNFAIP8, TNFSF15]
GO:0010743	regulation of macrophage derived foam cell differentiation	[4, 5, 6]	5	55.5556	4.87204e-05	0.000199721	[CSF1, CSF2, IL18, NFKBIA, PPARG]
GO:0044117	growth of symbiont in host	[4, 6]	5	55.5556	4.87204e-05	0.000199721	[IL12B, IRF8, LTA, PGLYRP2, TNF]
GO:0043535	regulation of blood vessel endothelial cell migration	[5, 6, 7, 8, 9]	10	24.3902	4.94247e-05	0.000201276	[ANXA1, CD40, FBXW7, NR2E1, PLK2, PPARG, SIRT1, STAT5A, VASH1, VEGFA]
GO:0010557	positive regulation of macromolecule biosynthetic process	[4, 5, 6]	72	8.51064	5.11629e-05	0.000206992	[ATF5, BCL3, BCLAF1, CD40, CDK12, CITED2, CREB5, CSF3, CSRNP1, DDX3X, DDX58, ECD, EDN1, EGR1, ELK1, ELL, EREG, FOSL1, FOXJ2, HEY2, HLTF, IER5, IFNB1, IL15, IL18, IL1A, IL1B, IL23A, IL27, IL4R, INHBA, IRF1, IRF4, IRF8, JAG1, JUNB, KDM6B, KLF5, LIF, LITAF, MAFF, MAPKAPK2, MED1, NAMPT, NFE2L2, NFKB1, NFKB2, NFKBIA, NLRP12, NLRP3, NOD2, NR2E1, NUP98, PIM2, PPARG, REL, RELA, RYBP, SESN2, SIRT1, SMARCA…
GO:0043410	positive regulation of MAPK cascade	[5, 6, 7, 8, 9, 10, 11]	25	12.6904	5.87152e-05	0.000236005	[CCL2, CCL20, CCL22, CCL3L1, CCL5, CD40, EDN1, FBXW7, GADD45B, GDF15, ICAM1, IL1B, LIF, NOD2, PIK3R5, PTPN1, RAPGEF2, RASSF2, RB1CC1, RIPK2, TIRAP, TNF, TRAF4, TRAF6, VEGFA]
GO:0042531	positive regulation of tyrosine phosphorylation of STAT protein	[7, 8, 9, 10, 11, 12]	8	29.6296	6.33137e-05	0.000252846	[CD40, CSF2, IL12B, IL18, IL23A, IL4R, IL6ST, LIF]
GO:0002793	positive regulation of peptide secretion	[4, 5, 6, 7, 8, 9]	17	15.7407	6.40605e-05	0.000254189	[CCL3L1, CD14, CD274, DDX58, FFAR2, IFIH1, IL1A, IL1RAP, ILDR1, NLRP3, NOD2, PANX1, PPARG, PTGER4, RIPK2, SOX4, TNF]
GO:1903532	positive regulation of secretion by cell	[3, 4, 5, 6, 7]	20	14.1844	6.84124e-05	0.000269728	[CCL3L1, CD14, CD274, DDX58, EDN1, FFAR2, IFIH1, IL1A, IL1B, IL1RAP, ILDR1, NLRP3, NOD2, PANX1, PPARG, PTGER4, RIPK2, SDC4, SOX4, TNF]
GO:0051254	positive regulation of RNA metabolic process	[4, 5, 6, 7, 8]	66	8.63874	7.10296e-05	0.000278274	[ATF5, BCL3, BCLAF1, BTG2, CD40, CDK12, CITED2, CREB5, CSF3, CSRNP1, DDX3X, DDX58, ECD, EDN1, EGR1, ELK1, ELL, FOSL1, FOXJ2, HEY2, HLTF, IER5, IFNB1, IL18, IL1A, IL1B, IL23A, IL4R, INHBA, IRF1, IRF4, IRF8, JAG1, JUNB, KDM6B, KLF5, LIF, LITAF, MAFF, MED1, NAMPT, NFE2L2, NFKB1, NFKB2, NFKBIA, NLRP3, NOD2, NR2E1, NUP98, PABPC1, PIM2, PPARG, REL, RELA, RYBP, SESN2, SIRT1, SMARCA5, SOX4, STAT5A, TBK1,…
GO:2001234	negative regulation of apoptotic signaling pathway	[4, 5, 6, 7, 8]	17	15.5963	7.21887e-05	0.000281037	[BCL2A1, CSF2, CTNNA1, DDX3X, ICAM1, MCL1, NFE2L2, PLAUR, PPIF, PSMD10, PTGS2, PTPN1, RB1CC1, RELA, SIRT1, TNF, TNFAIP3]
GO:0052547	regulation of peptidase activity	[5, 6, 7]	23	13.0682	7.34999e-05	0.000284353	[ACER2, APPL2, CASP10, DDX3X, F3, FAS, HIP1R, LOC100513074, NLRP12, NLRP3, PLAUR, PMAIP1, PPARG, PTGS2, RIPK2, SERPINB2, SERPINB7, SIRT1, TANK, TIMP1, TNF, TNFAIP8, TNFSF15]
GO:0055065	metal ion homeostasis	[7]	25	12.4378	8.19612e-05	0.000313173	[ABL2, ATP1B1, ATP2A2, CACNA1A, CCL3L1, CCR5, CCRL2, CD40, CLIC2, CNNM4, CXCL10, CXCL11, CYP27B1, EDN1, GPR65, MCOLN2, PPP3CC, PTGER4, PTGIR, SLC11A2, SLC12A5, SNX10, SOD2, TRIM24, UBASH3B]
GO:0001893	maternal placenta development	[3, 4, 5, 6, 7, 8]	6	40	8.18781e-05	0.000314799	[CITED2, CYP27B1, JUNB, LIF, PRDM1, PTGS2]
GO:0046330	positive regulation of JNK cascade	[7, 8, 9, 10, 11, 12, 13]	12	19.6721	8.67532e-05	0.000329449	[EDN1, GADD45B, IL1B, NOD2, PTPN1, RASSF2, RB1CC1, RIPK2, TIRAP, TNF, TRAF4, TRAF6]
GO:0045765	regulation of angiogenesis	[4, 5, 6, 7, 8, 9, 10, 11]	17	15.3153	9.12144e-05	0.000344279	[ADM, ANXA1, CD40, CXCL10, CXCL8, F3, FBXW7, FOXJ2, IL1A, IL1B, ITGB8, NR2E1, PLK2, PPARG, SIRT1, VASH1, VEGFA]
GO:1901223	negative regulation of NIK/NF-kappaB signaling	[5, 6, 7, 8]	5	50	9.31006e-05	0.000349268	[LITAF, NLRP12, NLRP3, RASSF2, RELA]
GO:0006464	cellular protein modification process	[5, 6]	132	7.20524	0.000100343	0.000374171	[ABCA1, ABL2, ACER2, ACSL1, ANXA1, AREG, ARRDC3, ARRDC4, B3GNT2, B3GNT7, B4GALT5, BCR, BMP2K, BTG2, CCL2, CCL20, CCL22, CCL3L1, CCL5, CCNG2, CCR5, CD40, CD80, CDK12, CDK17, CDKN1A, CSF1, CSF2, CSF3, DCUN1D3, DDX3X, DESI2, DUSP14, DUSP2, DUSP4, DUSP5, DUSP6, EDN1, EGR1, EREG, EXTL3, FAS, FBXL20, FBXW7, GADD45B, GALNT7, GDF15, GFPT2, HBEGF, ICAM1, IFIH1, IFN-ALPHAOMEGA, IFNB1, IKBKE, IL12B, IL15, I…
GO:0048008	platelet-derived growth factor receptor signaling pathway	[6, 7, 8]	8	27.5862	0.000111198	0.000412164	[CSRNP1, F3, HIP1R, PTGIR, PTPN1, TIPARP, TXNIP, VEGFA]
GO:0007204	positive regulation of cytosolic calcium ion concentration	[9, 11]	14	17.0732	0.0001157	0.000426298	[ABL2, CACNA1A, CCL3L1, CCR5, CCRL2, CLIC2, CXCL10, CXCL11, EDN1, GPR65, MCOLN2, PTGER4, PTGIR, UBASH3B]
GO:0034142	toll-like receptor 4 signaling pathway	[7, 8, 9, 10, 11, 12]	6	37.5	0.000125038	0.000455286	[APPL2, CD14, NFKBIA, PIK3AP1, RIPK2, TIRAP]
GO:0072539	T-helper 17 cell differentiation	[6, 10, 11, 12, 13, 14, 15]	6	37.5	0.000125038	0.000455286	[IL23A, IRF4, NFKBID, NFKBIZ, NLRP3, RC3H2]
GO:2000106	regulation of leukocyte apoptotic process	[6, 7]	10	21.7391	0.000140773	0.000509582	[ANXA1, ARG2, CCR5, CD274, IDO1, IL7R, NFKBID, RAPGEF2, SIRT1, SLC46A2]
GO:0055080	cation homeostasis	[6]	27	11.588	0.000145087	0.000519126	[ABL2, ATP1B1, ATP2A2, CACNA1A, CCL3L1, CCR5, CCRL2, CD40, CLIC2, CNNM4, CXCL10, CXCL11, CYP27B1, DMXL2, EDN1, GPR65, MCOLN2, PPP3CC, PTGER4, PTGIR, SLC11A2, SLC12A5, SLC4A7, SNX10, SOD2, TRIM24, UBASH3B]
GO:0030316	osteoclast differentiation	[6, 7, 8, 9, 10]	11	20	0.000146035	0.000519516	[CCL3L1, CSF1, FBXW7, IL12B, IL23A, JUNB, RASSF2, SNX10, TNF, TRAF6, UBASH3B]
GO:0032651	regulation of interleukin-1 beta production	[5, 6]	8	26.6667	0.000144531	0.000520142	[ARG2, CCL3L1, EGR1, NLRP3, NOD2, PANX1, RIPK2, TNFAIP3]
GO:0048247	lymphocyte chemotaxis	[4, 6, 7]	8	26.6667	0.000144531	0.000520142	[CCL2, CCL20, CCL22, CCL3L1, CCL5, CXCL10, CXCL11, KLF5]
GO:1904018	positive regulation of vasculature development	[3, 4, 5, 6, 7, 8, 9]	13	17.5676	0.000149966	0.000530452	[ADM, ANXA1, CD40, CXCL8, EFNB2, F3, IL1A, IL1B, ITGB8, NR2E1, PLK2, SIRT1, VEGFA]
GO:0032370	positive regulation of lipid transport	[3, 4, 5, 6, 7]	7	30.4348	0.000152847	0.000537571	[ABCA1, IL1B, LIPG, NFKBIA, PPARG, SIRT1, TNF]
GO:0070371	ERK1 and ERK2 cascade	[5, 6, 7, 9, 10]	18	14.1732	0.000158894	0.00055568	[CCL2, CCL20, CCL22, CCL3L1, CCL5, CSF2, DUSP4, DUSP6, FBXW7, ICAM1, LIF, MED1, NLRP12, PTPN1, RAPGEF2, RIPK2, TIRAP, TNIP1]
GO:0000188	inactivation of MAPK activity	[7, 8, 9, 10, 11, 12, 13]	5	45.4545	0.000163092	0.000563987	[DUSP14, DUSP2, DUSP4, DUSP5, DUSP6]
GO:0046885	regulation of hormone biosynthetic process	[4, 5, 6]	5	45.4545	0.000163092	0.000563987	[CACNA1A, CYP27B1, EGR1, NFKB1, TNF]
GO:0031348	negative regulation of defense response	[3, 4, 5, 6]	15	15.7895	0.000165842	0.000570313	[ADORA2A, APPL2, ARG2, BCR, DHX58, IL12B, IRAK3, NFKB1, NLRP12, NLRP3, PPARG, PTGER4, SOCS3, TNFAIP3, TNFAIP6]
GO:0045639	positive regulation of myeloid cell differentiation	[4, 5, 6, 7, 8, 9, 10]	11	19.6429	0.000173031	0.000591746	[CSF1, CSF3, IL12B, IL23A, INHBA, ISG15, JAG1, LIF, MED1, TNF, TRAF6]
GO:0050729	positive regulation of inflammatory response	[4, 5, 6, 7]	11	19.6429	0.000173031	0.000591746	[CCL3L1, FFAR2, IDO1, LTA, NFKBIA, NFKBIZ, NOD2, PTGER4, PTGS2, STAT5A, TNF]
GO:0098771	inorganic ion homeostasis	[6]	27	11.4407	0.000179806	0.000611538	[ABL2, ATP1B1, ATP2A2, CACNA1A, CCL3L1, CCR5, CCRL2, CD40, CLIC2, CNNM4, CXCL10, CXCL11, CYP27B1, DMXL2, EDN1, GPR65, MCOLN2, PPP3CC, PTGER4, PTGIR, SLC11A2, SLC12A5, SLC4A7, SNX10, SOD2, TRIM24, UBASH3B]
GO:2000108	positive regulation of leukocyte apoptotic process	[6, 7, 8]	6	35.2941	0.000184448	0.000623896	[ANXA1, CD274, IDO1, NFKBID, RAPGEF2, SIRT1]
GO:0032743	positive regulation of interleukin-2 production	[4, 5, 6]	7	29.1667	0.000205807	0.000692363	[ANXA1, IL1A, IRF4, PDE4B, RIPK2, STAT5A, TRAF6]
GO:0010952	positive regulation of peptidase activity	[6, 7, 8, 9]	14	16.092	0.000222017	0.000742857	[ACER2, CASP10, DDX3X, F3, FAS, HIP1R, NLRP3, PMAIP1, PPARG, RIPK2, SIRT1, TANK, TNF, TNFSF15]
GO:0006366	transcription by RNA polymerase II	[6, 7, 8, 9, 10]	72	8.11725	0.000231505	0.000770437	[ARID5A, ATF5, BCL3, BCL6B, BHLHE40, BHLHE41, CD40, CDK12, CITED2, CSF3, CSRNP1, DDX3X, DDX58, DNAJB4, ECD, EDN1, EGR1, ELK1, ELL, ELL2, ETV3, FOSL1, FOXJ2, HEY2, HLTF, IER5, IFNB1, IL18, IL1A, IL1B, IL23A, INHBA, IRF1, IRF4, IRF8, JAG1, JUNB, KDM6B, KLF5, LIF, LITAF, MAFF, MAMLD1, MED1, MSC, NAMPT, NFE2L2, NFKB1, NFKB2, NFKBIA, NLRP3, NOD2, NR2E1, PHF6, PLK3, PPARG, PRDM1, PSMD10, REL, RELA, REL…
GO:1903320	regulation of protein modification by small protein conjugation or removal	[6, 7, 8]	18	13.7405	0.000236611	0.000779055	[ARRDC3, ARRDC4, DCUN1D3, EGR1, FBXW7, ISG15, MASTL, N4BP1, NOD2, PSMD10, RELA, RIPK2, SOX4, TANK, TNFAIP3, TNIP1, TOPORS, TRIM21]
GO:1904035	regulation of epithelial cell apoptotic process	[6, 7]	8	25	0.000235995	0.000781183	[CCL2, CD40, ICAM1, IL4R, NFE2L2, SIRT1, TNF, TNFAIP3]
GO:0060674	placenta blood vessel development	[3, 4, 5, 6, 7, 8, 9]	6	33.3333	0.000264094	0.000864944	[FOSL1, HEY2, HS6ST1, JUNB, SOCS3, VASH1]
GO:0002507	tolerance induction	[2, 3, 5, 6]	5	41.6667	0.000267164	0.000865837	[CD274, IDO1, IL2RA, IRAK3, TNFAIP3]
GO:0043011	myeloid dendritic cell differentiation	[5, 6, 7, 8, 9, 10]	5	41.6667	0.000267164	0.000865837	[CSF2, IL4R, IRF4, RELB, TRAF6]
GO:0072676	lymphocyte migration	[3, 5, 6]	10	20	0.000291904	0.000941087	[CCL2, CCL20, CCL22, CCL3L1, CCL5, CXCL10, CXCL11, ICAM1, KLF5, LRCH1]
GO:0071356	cellular response to tumor necrosis factor	[6]	13	16.4557	0.000295297	0.000947093	[CCL2, CCL20, CCL22, CCL3L1, CCL5, CXCL8, NFE2L2, NFKB1, NFKBIA, RELA, SIRT1, TANK, TNF]
GO:0050728	negative regulation of inflammatory response	[4, 5, 6, 7]	11	18.3333	0.000327324	0.0010444	[ADORA2A, APPL2, BCR, IL12B, NFKB1, NLRP12, NLRP3, PTGER4, SOCS3, TNFAIP3, TNFAIP6]
GO:0002042	cell migration involved in sprouting angiogenesis	[5, 6, 7, 8, 9, 10, 11, 12]	7	26.9231	0.00035586	0.00112963	[ANXA1, CLEC14A, EFNB2, FBXW7, NR2E1, PLK2, VEGFA]
GO:0046006	regulation of activated T cell proliferation	[7, 8, 9]	7	26.9231	0.00035586	0.00112963	[CD274, IDO1, IL12B, IL18, IL23A, STAT5A, TNFSF9]
GO:0000082	G1/S transition of mitotic cell cycle	[5, 6]	14	15.3846	0.000359532	0.00113546	[ADAMTS1, ANXA1, CCL2, CDKN1A, DCUN1D3, DDX3X, ECD, GPR132, INHBA, PIM2, PLK2, PLK3, SOX4, USP37]
GO:0032814	regulation of natural killer cell activation	[5, 6, 7]	6	31.5789	0.000368456	0.00115774	[IL12B, IL15, IL18, IL23A, PGLYRP2, PRDM1]
GO:1904705	regulation of vascular smooth muscle cell proliferation	[4, 5, 6]	6	31.5789	0.000368456	0.00115774	[ADAMTS1, CDKN1A, FOXJ2, MMP2, PPARG, TNF]
GO:0030162	regulation of proteolysis	[5, 6]	32	10.2236	0.000376819	0.00117804	[ACER2, APPL2, CASP10, DDX3X, F3, FAS, FBXW7, HIP1R, LOC100513074, N4BP1, NLRP12, NLRP3, PLAUR, PLK3, PMAIP1, PPARG, PSMD10, PTGS2, RIPK2, RNF19A, RNF19B, RYBP, SERPINB2, SERPINB7, SIRT1, TANK, TIMP1, TNF, TNFAIP8, TNFSF15, TNIP1, TRIM21]
GO:1901653	cellular response to peptide	[5, 6]	17	13.6	0.000396893	0.00123456	[APPL2, GDF15, ICAM1, MYO1C, NDEL1, NFKB1, NOD2, PCK2, PPARG, PTPN1, RELA, RIPK2, SIRT1, SOCS1, SOCS3, STAT5A, VCAM1]
GO:0007167	enzyme linked receptor protein signaling pathway	[4, 5, 6]	33	10.0304	0.000432465	0.00133848	[APPL2, AREG, CITED2, CSF1, CSRNP1, EFNB1, EFNB2, EGR1, EREG, F3, FBXW7, GDF15, HBEGF, HIP1R, IL6ST, INHBA, LIF, MAPKAPK2, MYO1C, NDEL1, NRP2, PLAUR, PTGIR, PTPN1, RASSF2, SIRT1, SOCS1, SOCS3, STAT5A, TIPARP, TXNIP, UBASH3B, VEGFA]
GO:0045935	positive regulation of nucleobase-containing compound metabolic process	[4, 5, 6]	69	8.02326	0.000449621	0.00138465	[ATF5, BCL3, BCLAF1, BTG2, CD40, CDK12, CITED2, CREB5, CSF3, CSRNP1, DDX3X, DDX58, ECD, EDN1, EGR1, ELK1, ELL, EREG, FOSL1, FOXJ2, HEY2, HLTF, IER5, IFNB1, IL18, IL1A, IL1B, IL23A, IL4R, INHBA, IRF1, IRF4, IRF8, JAG1, JUNB, KDM6B, KLF5, LIF, LITAF, MAFF, MED1, NAMPT, NFE2L2, NFKB1, NFKB2, NFKBIA, NLRP3, NOD2, NOS2, NR2E1, NUP98, PABPC1, PIM2, PPARG, REL, RELA, RYBP, SESN2, SIRT1, SMARCA5, SOX4, S…
GO:0002369	T cell cytokine production	[4, 6]	7	25.9259	0.000458252	0.00140425	[IFNB1, IL12B, IL18, IL1B, IL4R, NLRP3, TRAF6]
GO:0043124	negative regulation of I-kappaB kinase/NF-kappaB signaling	[5, 6, 7, 8]	7	25.9259	0.000458252	0.00140425	[NFKBID, NLRP12, RHOH, SIRT1, TANK, TNFAIP3, TNIP1]
GO:0022008	neurogenesis	[4, 5, 6]	46	8.93204	0.000485788	0.00148129	[ABL2, ANXA1, APPL2, ATF5, B3GNT2, B4GALT5, B4GALT6, BHLHE41, BTG2, CACNA1A, CCL2, CCL3L1, CHAC1, CSF1, CTNNA1, EFNB1, EFNB2, GJA1, HEY2, HS6ST1, IFRD1, IL6ST, INHBA, JAG1, LAMB1, LIF, MED1, NDEL1, NR2E1, NRP2, PLXNA1, PRDM1, PSD, RAB21, RAPGEF2, RND1, SDC4, SEMA6A, SKIL, SLC11A2, SLC12A5, SLC4A7, SOD2, SOX4, TNF, VEGFA]
GO:0006919	activation of cysteine-type endopeptidase activity involved in apoptotic process	[7, 8, 9, 10, 11, 12, 13]	9	20.4545	0.000491251	0.00149061	[ACER2, CASP10, F3, HIP1R, NLRP3, PMAIP1, PPARG, TNF, TNFSF15]
GO:0032731	positive regulation of interleukin-1 beta production	[5, 6, 7]	6	30	0.000502486	0.00151726	[CCL3L1, EGR1, NLRP3, NOD2, PANX1, RIPK2]
GO:0051443	positive regulation of ubiquitin-protein transferase activity	[6, 8, 9, 10, 11, 12]	6	30	0.000502486	0.00151726	[ARRDC3, ARRDC4, DCUN1D3, FBXW7, MASTL, TOPORS]
GO:0070232	regulation of T cell apoptotic process	[8, 9]	6	30	0.000502486	0.00151726	[ARG2, CD274, IDO1, IL7R, NFKBID, SLC46A2]
GO:0070372	regulation of ERK1 and ERK2 cascade	[6, 7, 8, 9, 10, 11]	16	13.6752	0.000549408	0.00164292	[CCL2, CCL20, CCL22, CCL3L1, CCL5, DUSP4, DUSP6, FBXW7, ICAM1, LIF, NLRP12, PTPN1, RAPGEF2, RIPK2, TIRAP, TNIP1]
GO:0071674	mononuclear cell migration	[3, 5, 6]	8	22.2222	0.00056071	0.00166067	[ANXA1, CCL2, CCL20, CCL22, CCL3L1, CCL5, CSF1, CXCL10]
GO:0021953	central nervous system neuron differentiation	[5, 6, 7, 8, 9]	10	18.5185	0.000559771	0.00166586	[ATF5, B4GALT5, B4GALT6, BTG2, CACNA1A, INHBA, NDEL1, NR2E1, NRP2, SOX4]
GO:0050710	negative regulation of cytokine secretion	[4, 5, 6, 7, 8, 9, 10, 11]	7	25	0.000582841	0.00171799	[ANXA1, ARG2, NLRP12, NLRP3, PTGER4, TNF, TNFAIP3]
GO:0051222	positive regulation of protein transport	[3, 4, 5, 6, 7, 8, 9]	20	12.1212	0.000588507	0.00172647	[CCL3L1, CD14, CD274, DDX58, FBXW7, FFAR2, IFIH1, IL1A, IL1RAP, MYO1C, NLRP3, NOD2, PANX1, PLK3, PPARG, PTGER4, RIPK2, SOX4, STOM, TNF]
GO:0045862	positive regulation of proteolysis	[5, 6, 7, 8]	20	12.0482	0.00063637	0.00184936	[ACER2, CASP10, DDX3X, F3, FAS, FBXW7, HIP1R, NLRP3, PLK3, PMAIP1, PPARG, PSMD10, RIPK2, RNF19A, RNF19B, SIRT1, TANK, TNF, TNFSF15, TNIP1]
GO:0030856	regulation of epithelial cell differentiation	[4, 5, 6]	10	18.1818	0.000651712	0.00188509	[CYP27B1, FOXJ2, HEY2, IL4R, JAG1, LIF, MAFF, MED1, STAT5A, TNF]
GO:0001889	liver development	[5, 6, 7]	8	21.6216	0.00068203	0.00196361	[ANXA1, CITED2, MED1, PCK2, RB1CC1, RELA, SOD2, TNFAIP3]
GO:0002709	regulation of T cell mediated immunity	[6, 7]	8	21.6216	0.00068203	0.00196361	[IFNB1, IL12B, IL18, IL1B, IL23A, IL7R, NLRP3, TRAF6]
GO:0043491	protein kinase B signaling	[4, 5, 6]	13	15.1163	0.000689141	0.0019658	[CCL2, CCL3L1, CD40, CSF2, CSF3, F3, GDF15, HBEGF, IL18, PIK3R5, SESN2, SIRT1, TNF]
GO:0002718	regulation of cytokine production involved in immune response	[4, 5, 6]	9	19.5652	0.000693234	0.0019684	[DDX58, FFAR2, IFNB1, IL18, IL1B, IRAK3, NLRP3, TNF, TRAF6]
GO:0097191	extrinsic apoptotic signaling pathway	[4, 5, 6]	15	13.8889	0.000689115	0.00197483	[BCL2A1, CSF2, CTNNA1, DDX3X, FAS, ICAM1, IL18, IL1A, INHBA, MCL1, RB1CC1, RELA, TNF, TNFAIP3, TRAF1]
GO:0072503	cellular divalent inorganic cation homeostasis	[6, 8]	18	12.5874	0.00069963	0.00197749	[ABL2, ATP1B1, ATP2A2, CACNA1A, CCL3L1, CCR5, CCRL2, CD40, CLIC2, CXCL10, CXCL11, EDN1, GPR65, MCOLN2, PPP3CC, PTGER4, PTGIR, UBASH3B]
GO:0048699	generation of neurons	[5, 6, 7]	42	9.01288	0.000719256	0.00202372	[ABL2, APPL2, ATF5, B3GNT2, B4GALT5, B4GALT6, BHLHE41, BTG2, CACNA1A, CSF1, CTNNA1, EFNB1, EFNB2, GJA1, HEY2, HS6ST1, IFRD1, IL6ST, INHBA, JAG1, LAMB1, LIF, MED1, NDEL1, NR2E1, NRP2, PLXNA1, PRDM1, PSD, RAB21, RAPGEF2, RND1, SDC4, SEMA6A, SKIL, SLC11A2, SLC12A5, SLC4A7, SOD2, SOX4, TNF, VEGFA]
GO:0001570	vasculogenesis	[4, 5, 6, 7, 8, 9, 10]	7	24.1379	0.00073291	0.00204356	[ADM, CITED2, FBXW7, HEY2, ITGB8, JUNB, TIPARP]
GO:0021954	central nervous system neuron development	[5, 6, 7, 8, 9, 10]	7	24.1379	0.00073291	0.00204356	[ATF5, B4GALT5, B4GALT6, BTG2, NDEL1, NR2E1, NRP2]
GO:0043434	response to peptide hormone	[4, 5, 6]	16	13.3333	0.000729673	0.00204375	[ANXA1, APPL2, EGR1, GDF15, MYO1C, NDEL1, NFKB1, PCK2, PPARG, PTPN1, RELA, SESN2, SIRT1, SOCS1, SOCS3, STAT5A]
GO:0032147	activation of protein kinase activity	[8, 9, 10, 11]	16	13.1148	0.000876053	0.00241012	[GADD45B, GDF15, IL12B, IL18, IL23A, IL4R, MAP3K14, PTPN1, RIPK2, SOCS1, TIRAP, TNF, TNFSF15, TRAF4, TRAF6, VEGFA]
GO:0002761	regulation of myeloid leukocyte differentiation	[5, 6, 7, 8, 9, 10]	10	17.5439	0.000873141	0.00241283	[CCL3L1, CSF1, FBXW7, IL12B, IL23A, LIF, RASSF2, TNF, TRAF6, UBASH3B]
GO:1903524	positive regulation of blood circulation	[3, 4, 5, 6]	5	33.3333	0.000884219	0.00242182	[ADM, EDN1, HEY2, HRH1, PTGS2]
GO:0097192	extrinsic apoptotic signaling pathway in absence of ligand	[4, 5, 6, 7]	7	23.3333	0.000911982	0.00248686	[BCL2A1, CSF2, CTNNA1, IL1A, INHBA, MCL1, TNF]
GO:0051248	negative regulation of protein metabolic process	[4, 5, 6]	45	8.72093	0.000933325	0.0025339	[ACER2, APPL2, BCL3, BTG2, CDKN1A, DDX3X, DUSP14, DUSP2, DUSP4, DUSP5, DUSP6, EDN1, GADD45B, IRAK3, ISG15, LIF, LOC100513074, MASTL, N4BP1, NFKB1, NLRP12, NOS2, PLAUR, PPP1R15A, PSMD10, PTGS2, PTPN1, RASSF2, RELA, RYBP, SAMSN1, SERPINB2, SERPINB7, SESN2, SIRT1, SOCS1, SOCS3, SOX4, TIMP1, TNF, TNFAIP3, TNFAIP8, TNIP1, TRIM21, UBASH3B]
GO:0002685	regulation of leukocyte migration	[3, 4, 5, 6, 7]	13	14.6067	0.000960137	0.00259531	[ANXA1, BCR, CCL2, CCL20, CCL3L1, CCL5, CSF1, CXCL10, ICAM1, IL23A, LRCH1, PTGER4, VEGFA]
GO:0046879	hormone secretion	[4, 5, 7]	13	14.6067	0.000960137	0.00259531	[ANXA1, CACNA1A, CCL5, EDN1, FFAR2, IL1B, ILDR1, INHBA, LIF, NOS2, SNAP23, SOX4, TNF]
GO:0023061	signal release	[3, 4, 6]	17	12.5926	0.000973451	0.00261985	[ANXA1, ATP2A2, CACNA1A, CCL5, EDN1, FBXL20, FFAR2, IL1B, ILDR1, INHBA, LIF, NOS2, SNAP23, SOX4, STX11, SYN1, TNF]
GO:0010508	positive regulation of autophagy	[4, 5, 6, 7]	11	16.1765	0.000990175	0.00265333	[CALCOCO2, IL4R, PIM2, PLK2, PLK3, RIPK2, RNF152, SESN2, SIRT1, TBK1, TRIM21]
GO:0043405	regulation of MAP kinase activity	[6, 7, 8, 9, 10, 11]	17	12.5	0.00105839	0.00282388	[CD40, CDK12, DUSP14, DUSP2, DUSP4, DUSP5, DUSP6, EDN1, GADD45B, GDF15, IRAK3, PIK3R5, PTPN1, RIPK2, TNF, TRAF6, VEGFA]
GO:0045936	negative regulation of phosphate metabolic process	[5, 6, 7]	27	10.2273	0.00106927	0.00284067	[CDKN1A, DUSP14, DUSP2, DUSP4, DUSP5, DUSP6, ELL, GADD45B, IRAK3, LIF, MASTL, NLRP12, PLEK, PPIF, PPP1R15A, PSMD10, PTPN1, RASSF2, RHOH, SAMSN1, SIRT1, SOCS1, SOCS3, TNF, TNFAIP3, TNIP1, UBASH3B]
GO:0035924	cellular response to vascular endothelial growth factor stimulus	[6]	6	26.087	0.00113886	0.00301263	[ANXA1, MAPKAPK2, MYO1C, NRP2, RELA, VEGFA]
GO:0050830	defense response to Gram-positive bacterium	[5, 6, 7]	6	26.087	0.00113886	0.00301263	[LTA, NLRP3, PGLYRP2, RIPK2, TBK1, TNF]
GO:0042104	positive regulation of activated T cell proliferation	[7, 8, 9, 10]	5	31.25	0.0012293	0.00323803	[IL12B, IL18, IL23A, STAT5A, TNFSF9]
GO:2001239	regulation of extrinsic apoptotic signaling pathway in absence of ligand	[5, 6, 7, 8, 9]	5	31.25	0.0012293	0.00323803	[CSF2, CTNNA1, INHBA, MCL1, TNF]
GO:0031400	negative regulation of protein modification process	[5, 6, 7, 8]	29	9.86395	0.00125061	0.00328021	[ACER2, CDKN1A, DUSP14, DUSP2, DUSP4, DUSP5, DUSP6, GADD45B, IRAK3, ISG15, LIF, MASTL, N4BP1, NLRP12, PPP1R15A, PSMD10, PTPN1, RASSF2, RELA, SAMSN1, SIRT1, SOCS1, SOCS3, SOX4, TNF, TNFAIP3, TNIP1, TRIM21, UBASH3B]
GO:0051252	regulation of RNA metabolic process	[4, 5, 6, 7]	106	7.07138	0.00136431	0.00356332	[ARID5A, ATF5, BCL3, BCL6B, BCLAF1, BHLHE40, BHLHE41, BTG2, CCL3L1, CD40, CDK12, CITED2, CREB5, CSF2, CSF3, CSRNP1, DDX3X, DDX58, DNAJB4, ECD, EDN1, EGR1, ELK1, ELL, EREG, ETV3, FOSL1, FOXJ2, HEY2, HLTF, IER5, IFNB1, IL18, IL1A, IL1B, IL1RAP, IL23A, IL4R, INHBA, IRAK3, IRF1, IRF4, IRF8, JAG1, JUNB, KDM6B, KLF5, LIF, LITAF, MAFF, MAMLD1, MAPKAPK2, MED1, MSC, NAMPT, NFE2L2, NFKB1, NFKB2, NFKBIA, NF…
GO:0034121	regulation of toll-like receptor signaling pathway	[4, 5, 6, 7, 8, 9, 10, 11, 12]	7	21.875	0.00137241	0.00356942	[APPL2, IRAK3, IRF1, IRF4, NFKBIL1, TIRAP, TNFAIP3]
GO:0060760	positive regulation of response to cytokine stimulus	[3, 4, 5, 6]	7	21.875	0.00137241	0.00356942	[CSF1, DDX58, IFIH1, IKBKE, MED1, RIPK2, TBK1]
GO:0043433	negative regulation of DNA-binding transcription factor activity	[2, 3, 4, 7, 8, 9, 10, 11, 12]	11	15.493	0.00142862	0.00368465	[BHLHE40, IRAK3, NFKBIA, NFKBID, NFKBIL1, NLRP12, NLRP3, PSMD10, SIRT1, TNFAIP3, TRIM21]
GO:2001141	regulation of RNA biosynthetic process	[5, 6, 7, 8]	98	7.16374	0.00144223	0.00370433	[ARID5A, ATF5, BCL3, BCL6B, BCLAF1, BHLHE40, BHLHE41, CCL3L1, CD40, CDK12, CITED2, CREB5, CSF2, CSF3, CSRNP1, DDX3X, DDX58, DNAJB4, ECD, EDN1, EGR1, ELK1, ELL, EREG, ETV3, FOSL1, FOXJ2, HEY2, HLTF, IER5, IFNB1, IL18, IL1A, IL1B, IL1RAP, IL23A, IL4R, INHBA, IRAK3, IRF1, IRF4, IRF8, JAG1, JUNB, KDM6B, KLF5, LIF, LITAF, MAFF, MAMLD1, MED1, MSC, NAMPT, NFE2L2, NFKB1, NFKB2, NFKBIA, NFKBID, NFKBIL1, N…
GO:0007517	muscle organ development	[4, 5, 6]	13	13.9785	0.00145547	0.00370755	[BTG2, CITED2, EDN1, EFNB2, EGR1, GJA1, GPCPD1, HEY2, KLF5, LIF, MAFF, MED1, MSC]
GO:0002711	positive regulation of T cell mediated immunity	[6, 7, 8]	6	25	0.00144988	0.00370857	[IL12B, IL18, IL1B, IL23A, NLRP3, TRAF6]
GO:0043536	positive regulation of blood vessel endothelial cell migration	[5, 6, 7, 8, 9, 10]	6	25	0.00144988	0.00370857	[ANXA1, CD40, PLK2, SIRT1, STAT5A, VEGFA]
GO:0048844	artery morphogenesis	[5, 6, 7, 8, 9, 10]	6	25	0.00144988	0.00370857	[CITED2, EFNB2, HEY2, JAG1, PRDM1, SOX4]
GO:0060711	labyrinthine layer development	[4, 5, 6, 7, 8, 9]	6	25	0.00144988	0.00370857	[ADM, HEY2, HS6ST1, JUNB, SOCS3, VASH1]
GO:0032269	negative regulation of cellular protein metabolic process	[4, 5, 6, 7]	42	8.69565	0.00146798	0.00372409	[ACER2, APPL2, BTG2, CDKN1A, DDX3X, DUSP14, DUSP2, DUSP4, DUSP5, DUSP6, EDN1, GADD45B, IRAK3, ISG15, LIF, LOC100513074, MASTL, N4BP1, NLRP12, PLAUR, PPP1R15A, PSMD10, PTGS2, PTPN1, RASSF2, RELA, RYBP, SAMSN1, SERPINB2, SERPINB7, SESN2, SIRT1, SOCS1, SOCS3, SOX4, TIMP1, TNF, TNFAIP3, TNFAIP8, TNIP1, TRIM21, UBASH3B]
GO:0070838	divalent metal ion transport	[7]	18	11.7647	0.00154605	0.00389027	[ATP1B1, ATP2A2, CACNA1A, CALCRL, CCL2, CCL3L1, CCR5, CLIC2, CNNM4, CXCL10, CXCL11, CYP27B1, MCOLN2, PANX1, PPP3CC, SLC11A2, SLC25A25, UBASH3B]
GO:0043407	negative regulation of MAP kinase activity	[6, 7, 8, 9, 10, 11, 12]	7	20.5882	0.00199686	0.00500428	[DUSP14, DUSP2, DUSP4, DUSP5, DUSP6, IRAK3, PTPN1]
GO:0072678	T cell migration	[4, 6, 7]	7	20.5882	0.00199686	0.00500428	[CCL20, CCL3L1, CCL5, CXCL10, CXCL11, ICAM1, LRCH1]
GO:0071901	negative regulation of protein serine/threonine kinase activity	[8, 9, 10, 11]	10	15.625	0.00218181	0.00542385	[CDKN1A, DUSP14, DUSP2, DUSP4, DUSP5, DUSP6, IRAK3, PTPN1, SIRT1, TNFAIP3]
GO:0071902	positive regulation of protein serine/threonine kinase activity	[8, 9, 10, 11]	16	12.0301	0.0022048	0.00543733	[ACSL1, CD40, DDX3X, EDN1, GADD45B, GDF15, MASTL, PIK3R5, PSMD10, PTPN1, RAPGEF2, RIPK2, SIRT1, TNF, TRAF6, VEGFA]
GO:0030224	monocyte differentiation	[6, 7, 8, 9, 10]	5	27.7778	0.00220333	0.00545546	[CSF1, CSF2, MED1, PPARG, VEGFA]
GO:0010632	regulation of epithelial cell migration	[3, 4, 5, 6, 7]	12	13.9535	0.00222775	0.00547214	[ANXA1, CD40, FBXW7, HBEGF, IL4R, NR2E1, PLK2, PPARG, SIRT1, STAT5A, VASH1, VEGFA]
GO:2001235	positive regulation of apoptotic signaling pathway	[4, 5, 6, 7, 8]	12	13.9535	0.00222775	0.00547214	[ADORA2A, BCLAF1, CTNNA1, FAS, FBXW7, HIP1R, IFNB1, INHBA, MCL1, PLAUR, PPIF, SIRT1]
GO:0001936	regulation of endothelial cell proliferation	[4, 5, 6]	8	18.1818	0.00224342	0.00548883	[CCL2, F3, PPARG, SIRT1, STAT5A, TNF, VASH1, VEGFA]
GO:2001237	negative regulation of extrinsic apoptotic signaling pathway	[5, 6, 7, 8, 9]	8	18.1818	0.00224342	0.00548883	[CSF2, CTNNA1, ICAM1, MCL1, RB1CC1, RELA, TNF, TNFAIP3]
GO:0031331	positive regulation of cellular catabolic process	[4, 5, 6]	20	10.8696	0.00228369	0.00556537	[BTG2, CALCOCO2, FBXW7, IL4R, PABPC1, PIM2, PLK2, PLK3, PSMD10, PTPN1, RIPK2, RNF152, RNF19A, RNF19B, SESN2, SIRT1, TBK1, TNF, TNFAIP3, TRIM21]
GO:0006873	cellular ion homeostasis	[4, 6]	22	10.4265	0.002392	0.00580647	[ABL2, ATP1B1, ATP2A2, CACNA1A, CCL3L1, CCR5, CCRL2, CD40, CLIC2, CXCL10, CXCL11, DMXL2, EDN1, GPR65, MCOLN2, PPP3CC, PTGER4, PTGIR, SLC11A2, SLC12A5, SLC4A7, UBASH3B]
GO:0002705	positive regulation of leukocyte mediated immunity	[4, 5, 6]	10	15.3846	0.0024568	0.00594046	[CD40, DDX58, IL12B, IL18, IL1B, IL23A, LTA, NLRP3, TNF, TRAF6]
GO:0019722	calcium-mediated signaling	[5, 6, 7]	11	14.4737	0.00250475	0.00603284	[ATP1B1, ATP2A2, CCL20, CCL3L1, CCR5, CCRL2, CLIC2, EDN1, PPP3CC, TNF, VCAM1]
GO:0010506	regulation of autophagy	[4, 5, 6]	16	11.8519	0.00257193	0.00617063	[ACER2, CALCOCO2, FBXW7, IL10RA, IL4R, MCL1, NPC1, PIM2, PLK2, PLK3, RIPK2, RNF152, SESN2, SIRT1, TBK1, TRIM21]
GO:0048568	embryonic organ development	[4, 5, 6]	17	11.4865	0.00267631	0.00639629	[ADM, BCR, CITED2, CSF2, CXCL8, EDN1, GJA1, HEY2, HS6ST1, JUNB, LIF, MED1, PHLDA2, PRDM1, SOCS3, TNF, VASH1]
GO:0042063	gliogenesis	[5, 6, 7]	12	13.6364	0.00271335	0.00645986	[ANXA1, B4GALT5, B4GALT6, CCL2, CCL3L1, CSF1, IL6ST, LAMB1, LIF, NR2E1, SOX4, TNF]
GO:1903556	negative regulation of tumor necrosis factor superfamily cytokine production	[4, 5, 6]	6	22.2222	0.00277655	0.00658499	[ARG2, BCL3, CD274, IRAK3, NFKBIL1, TNFAIP3]
GO:0031098	stress-activated protein kinase signaling cascade	[4, 5, 6]	15	12.0968	0.00283981	0.00665849	[EDN1, FAS, GADD45B, IL1B, MAP3K14, MAPKAPK2, NOD2, PTPN1, RASSF2, RB1CC1, RIPK2, TIRAP, TNF, TRAF4, TRAF6]
GO:0014031	mesenchymal cell development	[4, 5, 6, 7, 8]	7	19.4444	0.00282127	0.00666551	[CITED2, EDN1, EFNB1, HEY2, JAG1, NRP2, SEMA6A]
GO:0090049	regulation of cell migration involved in sprouting angiogenesis	[6, 7, 8, 9, 10, 11, 12, 13]	5	26.3158	0.00285865	0.00667737	[ANXA1, FBXW7, NR2E1, PLK2, VEGFA]
GO:0009887	animal organ morphogenesis	[3, 4, 5, 6]	29	9.29487	0.0030738	0.00712616	[ADAMTS1, AREG, BCR, CITED2, CNNM4, CSF1, CSRNP1, EDN1, EFNB2, FJX1, GJA1, HEY2, INHBA, JAG1, LAMB1, LIF, MED1, MMP2, NRP2, PHLDA2, PLXNA1, PRDM1, RELA, SNX10, SOX4, TIPARP, TNF, TNFAIP3, TRAF6]
GO:0043409	negative regulation of MAPK cascade	[5, 6, 7, 8, 9, 10, 11]	11	14.1026	0.0030867	0.00712936	[DUSP14, DUSP2, DUSP4, DUSP5, DUSP6, IRAK3, LIF, NLRP12, PSMD10, PTPN1, TNIP1]
GO:1903322	positive regulation of protein modification by small protein conjugation or removal	[6, 7, 8, 9]	11	14.1026	0.0030867	0.00712936	[ARRDC3, ARRDC4, DCUN1D3, FBXW7, MASTL, NOD2, PSMD10, RIPK2, TANK, TNIP1, TOPORS]
GO:0032774	RNA biosynthetic process	[5, 6, 7]	100	6.96864	0.00316844	0.00729094	[ARID5A, ATF5, BCL3, BCL6B, BCLAF1, BHLHE40, BHLHE41, CCL3L1, CD40, CDK12, CITED2, CREB5, CSF2, CSF3, CSRNP1, DDX3X, DDX58, DNAJB4, ECD, EDN1, EGR1, ELK1, ELL, ELL2, EREG, ETV3, FOSL1, FOXJ2, HEY2, HLTF, IER5, IFNB1, IL18, IL1A, IL1B, IL1RAP, IL23A, IL4R, INHBA, IRAK3, IRF1, IRF4, IRF8, JAG1, JUNB, KDM6B, KLF5, LIF, LITAF, MAFF, MAMLD1, MED1, MSC, NAMPT, NFE2L2, NFKB1, NFKB2, NFKBIA, NFKBID, NFKB…
GO:0030330	DNA damage response, signal transduction by p53 class mediator	[5, 6, 7]	7	18.9189	0.00332042	0.00761238	[ACER2, BCL3, CDKN1A, PSMD10, SESN2, SIRT1, SOX4]
GO:0097746	regulation of blood vessel diameter	[6]	6	21.4286	0.00337483	0.00770856	[ADM, EDN1, HRH1, OLR1, PTGS2, SOD2]
GO:0008347	glial cell migration	[4, 5, 6, 7, 8]	5	25	0.00364404	0.00829286	[CCL2, CCL3L1, CSF1, LAMB1, NR2E1]
GO:0008631	intrinsic apoptotic signaling pathway in response to oxidative stress	[4, 5, 6, 7]	5	25	0.00364404	0.00829286	[FBXW7, MCL1, NFE2L2, SIRT1, SOD2]
GO:0045123	cellular extravasation	[3, 5, 6]	5	25	0.00364404	0.00829286	[BCR, ICAM1, PTGER4, TNF, VCAM1]
GO:0006875	cellular metal ion homeostasis	[6, 8]	19	10.6145	0.0038032	0.00862336	[ABL2, ATP1B1, ATP2A2, CACNA1A, CCL3L1, CCR5, CCRL2, CD40, CLIC2, CXCL10, CXCL11, EDN1, GPR65, MCOLN2, PPP3CC, PTGER4, PTGIR, SLC11A2, UBASH3B]
GO:0007173	epidermal growth factor receptor signaling pathway	[7, 8, 9]	7	18.4211	0.00388421	0.00877491	[AREG, EREG, FBXW7, HBEGF, HIP1R, PLAUR, RASSF2]
GO:0010631	epithelial cell migration	[4, 5, 6]	14	12.069	0.00396001	0.00891363	[ANXA1, CD40, CLEC14A, EFNB2, FBXW7, HBEGF, IL4R, NR2E1, PLK2, PPARG, SIRT1, STAT5A, VASH1, VEGFA]
GO:0042326	negative regulation of phosphorylation	[6, 7, 8]	22	10	0.00400509	0.00894999	[CDKN1A, DUSP14, DUSP2, DUSP4, DUSP5, DUSP6, GADD45B, IRAK3, LIF, NLRP12, PPIF, PSMD10, PTPN1, RASSF2, RHOH, SAMSN1, SIRT1, SOCS1, SOCS3, TNFAIP3, TNIP1, UBASH3B]
GO:0071375	cellular response to peptide hormone stimulus	[5, 6, 7]	13	12.5	0.00399533	0.00896055	[APPL2, GDF15, MYO1C, NDEL1, NFKB1, PCK2, PPARG, PTPN1, RELA, SIRT1, SOCS1, SOCS3, STAT5A]
GO:0042476	odontogenesis	[4, 5, 6, 7]	6	20.6897	0.00406403	0.00904904	[CNNM4, CSF1, INHBA, LAMB1, SNX10, TRAF6]
GO:0030335	positive regulation of cell migration	[4, 5, 6, 7]	21	10.1449	0.00412568	0.00915339	[ADAMTS1, ANXA1, CCL20, CCL3L1, CCL5, CD40, CSF1, CXCL10, EDN1, GJA1, HBEGF, ICAM1, IL23A, LAMB1, MYO1C, PLAU, PLK2, SEMA6A, SIRT1, STAT5A, VEGFA]
GO:0050688	regulation of defense response to virus	[3, 4, 5, 6, 7]	7	17.9487	0.00451777	0.00991666	[DDX58, DHX58, IFNLR1, IL12B, IL15, IL23A, IL27]
GO:2001243	negative regulation of intrinsic apoptotic signaling pathway	[5, 6, 7, 8, 9]	8	16.3265	0.0045038	0.00992119	[BCL2A1, DDX3X, NFE2L2, PLAUR, PPIF, PTGS2, PTPN1, SIRT1]
GO:0006816	calcium ion transport	[8]	15	11.4504	0.00480921	0.010482	[ATP1B1, ATP2A2, CACNA1A, CALCRL, CCL2, CCL3L1, CCR5, CLIC2, CXCL10, CXCL11, CYP27B1, MCOLN2, PANX1, SLC25A25, UBASH3B]
GO:0070373	negative regulation of ERK1 and ERK2 cascade	[6, 7, 8, 9, 10, 11, 12]	6	20	0.00485204	0.0105383	[DUSP4, DUSP6, LIF, NLRP12, PTPN1, TNIP1]
GO:0002706	regulation of lymphocyte mediated immunity	[5, 6]	11	13.253	0.00502493	0.0108756	[CD40, IFNB1, IL12B, IL18, IL1B, IL23A, IL7R, LTA, NLRP3, TNF, TRAF6]
GO:2001242	regulation of intrinsic apoptotic signaling pathway	[5, 6, 7, 8]	11	13.253	0.00502493	0.0108756	[BCL2A1, BCLAF1, DDX3X, FBXW7, MCL1, NFE2L2, PLAUR, PPIF, PTGS2, PTPN1, SIRT1]
GO:0009913	epidermal cell differentiation	[5, 6]	8	16	0.00511399	0.0110298	[ANXA1, CYP27B1, HEY2, JAG1, MAFF, MED1, SLC4A7, TXNIP]
GO:0051253	negative regulation of RNA metabolic process	[4, 5, 6, 7, 8]	45	7.9646	0.00551772	0.0118593	[ARID5A, ATF5, BCL3, BCL6B, BCLAF1, BHLHE40, BHLHE41, CSF2, DNAJB4, EDN1, EGR1, EREG, ETV3, HEY2, IL4R, IRF1, IRF8, JUNB, KLF5, MAPKAPK2, MED1, MSC, NFKB1, NR2E1, PABPC1, PHF6, PLK3, PPARG, PRDM1, PSMD10, REL, RELA, RELB, RYBP, SHQ1, SIRT1, SMARCA5, TIRAP, TNF, TNIP1, TRAF6, TRIM24, TXNIP, ZMYND15, ZNFX1]
GO:0097193	intrinsic apoptotic signaling pathway	[4, 5, 6]	16	10.9589	0.00561338	0.0119817	[BCL2A1, BCL3, BCLAF1, DDX3X, FBXW7, IKBKE, MCL1, NFE2L2, PLAUR, PPIF, PTGS2, PTPN1, SIRT1, SOD2, TNF, TOPORS]
GO:0002724	regulation of T cell cytokine production	[5, 6, 7, 8]	5	22.7273	0.00565859	0.0120367	[IFNB1, IL18, IL1B, NLRP3, TRAF6]
GO:0035914	skeletal muscle cell differentiation	[4, 7, 8, 9]	5	22.7273	0.00565859	0.0120367	[BTG2, CITED2, EGR1, KLF5, MAFF]
GO:1905517	macrophage migration	[4, 6, 7]	5	22.7273	0.00565859	0.0120367	[CCL2, CCL3L1, CSF1, KLF5, MCOLN2]
GO:2001236	regulation of extrinsic apoptotic signaling pathway	[5, 6, 7, 8]	10	13.6986	0.00579744	0.0121648	[CSF2, CTNNA1, ICAM1, INHBA, MCL1, RB1CC1, RELA, TNF, TNFAIP3, TRAF1]
GO:0019218	regulation of steroid metabolic process	[5, 6]	6	19.3548	0.00574681	0.0121825	[CYP27B1, EGR1, NFKB1, SIRT1, STAT5A, TNF]
GO:0032648	regulation of interferon-beta production	[5, 6]	6	19.3548	0.00574681	0.0121825	[DDX58, IFIH1, IRF1, REL, RELB, TBK1]
GO:0033673	negative regulation of kinase activity	[6, 7, 8, 9]	14	11.5702	0.00579025	0.012191	[CDKN1A, DUSP14, DUSP2, DUSP4, DUSP5, DUSP6, GADD45B, IRAK3, PTPN1, RHOH, SIRT1, SOCS1, TNFAIP3, UBASH3B]
GO:0045446	endothelial cell differentiation	[5, 6]	8	15.6863	0.00578545	0.0122225	[FOXJ2, HEY2, ICAM1, IL4R, JAG1, KDM6B, RAPGEF2, TNF]
GO:0033135	regulation of peptidyl-serine phosphorylation	[7, 8, 9, 10]	9	14.5161	0.00592545	0.0123914	[CSF3, IFN-ALPHAOMEGA, IFNB1, LIF, PTGS2, RASSF2, RIPK2, TNF, VEGFA]
GO:0030182	neuron differentiation	[4, 6, 7, 8]	34	8.43672	0.00658611	0.0137266	[ABL2, ATF5, B3GNT2, B4GALT5, B4GALT6, BTG2, CACNA1A, EFNB1, EFNB2, HEY2, HS6ST1, IFRD1, INHBA, JAG1, LAMB1, LIF, MED1, NDEL1, NR2E1, NRP2, PLXNA1, PRDM1, PSD, RAB21, RAPGEF2, RND1, SDC4, SEMA6A, SKIL, SLC11A2, SLC12A5, SLC4A7, SOD2, SOX4]
GO:0001933	negative regulation of protein phosphorylation	[6, 7, 8, 9]	20	9.90099	0.0066288	0.0137692	[CDKN1A, DUSP14, DUSP2, DUSP4, DUSP5, DUSP6, GADD45B, IRAK3, LIF, NLRP12, PSMD10, PTPN1, RASSF2, SAMSN1, SIRT1, SOCS1, SOCS3, TNFAIP3, TNIP1, UBASH3B]
GO:0051153	regulation of striated muscle cell differentiation	[5, 6]	6	18.75	0.00675629	0.0139871	[BHLHE41, CXCL10, EDN1, EFNB2, EHD1, GDF15]
GO:0098869	cellular oxidant detoxification	[3, 6]	7	16.6667	0.00688956	0.0142155	[CLIC2, NFE2L2, PTGS1, PTGS2, SESN2, SOD2, TNF]
GO:0031396	regulation of protein ubiquitination	[7, 8, 9, 10]	13	11.7117	0.00696176	0.0143167	[ARRDC3, ARRDC4, DCUN1D3, FBXW7, ISG15, MASTL, N4BP1, NOD2, PSMD10, RIPK2, SOX4, TNFAIP3, TOPORS]
GO:0031398	positive regulation of protein ubiquitination	[7, 8, 9, 10, 11]	9	14.0625	0.0073125	0.0147923	[ARRDC3, ARRDC4, DCUN1D3, FBXW7, MASTL, NOD2, PSMD10, RIPK2, TOPORS]
GO:2000112	regulation of cellular macromolecule biosynthetic process	[5, 6]	105	6.73509	0.00722656	0.0148121	[ACER2, ARID5A, ATF5, BCL3, BCL6B, BCLAF1, BHLHE40, BHLHE41, BTG2, CD40, CDK12, CITED2, CREB5, CSF2, CSF3, CSRNP1, DDX3X, DDX58, DNAJB4, ECD, EDN1, EGR1, ELK1, ELL, EREG, ETV3, FBXW7, FOSL1, FOXJ2, HEY2, HLTF, IER5, IFNB1, IL15, IL18, IL1A, IL1B, IL1RAP, IL23A, IL4R, INHBA, IRAK3, IRF1, IRF4, IRF8, JAG1, JUNB, KDM6B, KLF5, LIF, LITAF, MAFF, MAMLD1, MED1, MSC, NAMPT, NFE2L2, NFKB1, NFKB2, NFKBIA, …
GO:0031327	negative regulation of cellular biosynthetic process	[4, 5, 6]	50	7.66871	0.00727215	0.0148563	[ACER2, ARID5A, ATF5, BCL3, BCL6B, BCLAF1, BHLHE40, BHLHE41, BTG2, CACNA1A, CSF2, CYP27B1, DDX3X, DNAJB4, EDN1, EGR1, EREG, ETV3, FBXW7, HEY2, IL4R, IRF1, IRF8, JUNB, KLF5, MED1, MSC, NFKB1, NLRP12, NR2E1, PHF6, PLEK, PLK3, PPARG, PRDM1, PSMD10, REL, RELA, RELB, RYBP, SESN2, SIRT1, SMARCA5, TIPIN, TNF, TRAF6, TRIM24, TXNIP, ZMYND15, ZNFX1]
GO:0001701	in utero embryonic development	[6, 7]	20	9.80392	0.00737824	0.0148767	[ADM, CITED2, CSF2, EDN1, ELL, FOSL1, GJA1, HEY2, HS6ST1, JUNB, LIF, LPAR6, MAFF, MED1, NDEL1, PHF6, PHLDA2, PRDM1, SOCS3, VASH1]
GO:0042632	cholesterol homeostasis	[7]	6	18.1818	0.00788836	0.0158536	[ABCA1, EHD1, IL18, LIPG, NPC1, SIRT1]
GO:1903531	negative regulation of secretion by cell	[3, 4, 5, 6, 7]	9	13.8462	0.00809288	0.016212	[ANXA1, ARG2, BCR, LIF, NLRP12, NLRP3, PTGER4, TNF, TNFAIP3]
GO:0035335	peptidyl-tyrosine dephosphorylation	[7, 8]	8	14.8148	0.00820566	0.0163848	[DUSP14, DUSP2, DUSP4, DUSP5, DUSP6, MTMR1, PTPN1, UBASH3B]
GO:0045833	negative regulation of lipid metabolic process	[3, 4, 5, 6]	5	20.8333	0.00835202	0.0166235	[APPL2, CYP27B1, NFKB1, SIRT1, TNF]
GO:0070588	calcium ion transmembrane transport	[8, 9]	12	11.7647	0.00902007	0.0178956	[ATP1B1, ATP2A2, CACNA1A, CCL3L1, CCR5, CLIC2, CXCL10, CXCL11, MCOLN2, PANX1, SLC25A25, UBASH3B]
GO:0002687	positive regulation of leukocyte migration	[3, 4, 5, 6, 7, 8]	8	14.5455	0.00916054	0.0180585	[CCL20, CCL3L1, CCL5, CSF1, CXCL10, ICAM1, IL23A, VEGFA]
GO:0046890	regulation of lipid biosynthetic process	[4, 5, 6]	8	14.5455	0.00916054	0.0180585	[ANXA1, CYP27B1, EGR1, NFKB1, PPARG, PTGS2, SIRT1, TNF]
GO:0002763	positive regulation of myeloid leukocyte differentiation	[5, 6, 7, 8, 9, 10, 11]	6	17.6471	0.00915083	0.018097	[CSF1, IL12B, IL23A, LIF, TNF, TRAF6]
GO:0048732	gland development	[4, 5, 6]	15	10.6383	0.00941498	0.0183845	[ANXA1, AREG, CITED2, CSF1, GJA1, MED1, PCK2, PLXNA1, RB1CC1, RELA, SLC46A2, SOD2, STAT5A, TNF, TNFAIP3]
GO:0048666	neuron development	[4, 5, 7, 8, 9]	29	8.57988	0.00938562	0.0183851	[ABL2, ATF5, B3GNT2, B4GALT5, B4GALT6, BTG2, CACNA1A, EFNB1, EFNB2, HS6ST1, IFRD1, LAMB1, LIF, NDEL1, NR2E1, NRP2, PLXNA1, PRDM1, PSD, RAB21, RAPGEF2, RND1, SDC4, SEMA6A, SKIL, SLC11A2, SLC12A5, SLC4A7, SOD2]
GO:0045892	negative regulation of transcription, DNA-templated	[5, 6, 7, 8, 9, 10, 11]	40	7.90514	0.00987327	0.0192187	[ARID5A, ATF5, BCL3, BCL6B, BCLAF1, BHLHE40, BHLHE41, CSF2, DNAJB4, EDN1, EGR1, EREG, ETV3, HEY2, IL4R, IRF1, IRF8, JUNB, KLF5, MED1, MSC, NFKB1, NR2E1, PHF6, PLK3, PPARG, PRDM1, PSMD10, REL, RELA, RELB, RYBP, SIRT1, SMARCA5, TNF, TRAF6, TRIM24, TXNIP, ZMYND15, ZNFX1]
GO:0001836	release of cytochrome c from mitochondria	[4, 5, 6]	5	20	0.00998462	0.0193745	[PLAUR, PMAIP1, PPIF, PSMD10, SOD2]
GO:0008016	regulation of heart contraction	[5, 6]	7	15.5556	0.0100798	0.0194981	[ADM, ATP1B1, ATP2A2, EDN1, GJA1, HBEGF, HEY2]
GO:0048525	negative regulation of viral process	[3, 4, 5, 6]	7	15.5556	0.0100798	0.0194981	[CCL3L1, DDX3X, IFNB1, ISG15, LOC100151816, TNF, TRIM21]
GO:0010629	negative regulation of gene expression	[4, 5, 6]	56	7.35874	0.0104855	0.0202197	[ARID5A, ATF5, BCL3, BCL6B, BCLAF1, BHLHE40, BHLHE41, BTG2, CCL3L1, CLP1, CSF2, DDX3X, DNAJB4, EDN1, EGR1, EREG, ETV3, FBXW7, GJA1, HEY2, IL4R, IRF1, IRF8, ITGB8, JUNB, KLF5, MAPKAPK2, MED1, MSC, NFKB1, NOS2, NR2E1, PABPC1, PHF6, PLK3, PNRC2, PPARG, PRDM1, PSMD10, REL, RELA, RELB, RYBP, SESN2, SHQ1, SIRT1, SMARCA5, TBK1, TIPARP, TIRAP, TNF, TRAF6, TRIM24, TXNIP, ZMYND15, ZNFX1]
GO:0002065	columnar/cuboidal epithelial cell differentiation	[5, 6]	6	17.1429	0.0105513	0.0202207	[HEY2, JAG1, KLF5, PRDM1, SLC4A7, SOX4]
GO:2000401	regulation of lymphocyte migration	[4, 5, 6, 7, 8]	6	17.1429	0.0105513	0.0202207	[CCL2, CCL20, CCL3L1, CCL5, CXCL10, LRCH1]
GO:0098655	cation transmembrane transport	[6]	23	9.05512	0.010814	0.0206601	[ATP1B1, ATP2A2, CACNA1A, CCL3L1, CCR5, CLIC2, CNNM4, CXCL10, CXCL11, MCOLN2, PANX1, PPIF, PPP3CC, PTGS2, SLC11A2, SLC12A5, SLC25A19, SLC25A25, SLC2A6, SLC36A4, STEAP4, STOM, UBASH3B]
GO:0002064	epithelial cell development	[4, 5, 6]	10	12.5	0.0109773	0.0209076	[FRMD6, GJA1, ICAM1, IL4R, JAG1, KLF5, PRDM1, RAPGEF2, SLC4A7, TNF]
GO:0034219	carbohydrate transmembrane transport	[5, 6]	7	15.2174	0.0113498	0.0215507	[APPL2, EDN1, NFE2L2, SESN2, SLC1A2, SLC2A6, TNF]
GO:0034198	cellular response to amino acid starvation	[5, 6, 7]	5	19.2308	0.0118235	0.0223132	[CDKN1A, FAS, MIOS, RNF152, SESN2]
GO:1900076	regulation of cellular response to insulin stimulus	[3, 4, 7, 8, 9]	5	19.2308	0.0118235	0.0223132	[APPL2, MYO1C, SIRT1, SOCS1, SOCS3]
GO:2000107	negative regulation of leukocyte apoptotic process	[6, 7, 8]	5	19.2308	0.0118235	0.0223132	[ARG2, CCR5, IDO1, IL7R, SLC46A2]
GO:0008630	intrinsic apoptotic signaling pathway in response to DNA damage	[5, 6, 7]	8	13.7931	0.0125238	0.023563	[BCL2A1, BCL3, IKBKE, MCL1, SIRT1, SOD2, TNF, TOPORS]
GO:0045934	negative regulation of nucleobase-containing compound metabolic process	[4, 5, 6]	48	7.5	0.0126392	0.0237081	[ARID5A, ATF5, BCL3, BCL6B, BCLAF1, BHLHE40, BHLHE41, CSF2, DNAJB4, EDN1, EGR1, EREG, ETV3, FBXW7, HEY2, IL4R, IRF1, IRF8, JUNB, KLF5, MAPKAPK2, MED1, MSC, NFKB1, NR2E1, PABPC1, PHF6, PLK3, PPARG, PPIF, PRDM1, PSMD10, REL, RELA, RELB, RYBP, SHQ1, SIRT1, SMARCA5, TIPIN, TIRAP, TNF, TNIP1, TRAF6, TRIM24, TXNIP, ZMYND15, ZNFX1]
GO:0098662	inorganic cation transmembrane transport	[7]	21	9.17031	0.0127184	0.0237846	[ATP1B1, ATP2A2, CACNA1A, CCL3L1, CCR5, CLIC2, CNNM4, CXCL10, CXCL11, MCOLN2, PANX1, PPIF, PPP3CC, PTGS2, SLC11A2, SLC12A5, SLC25A25, SLC2A6, STEAP4, STOM, UBASH3B]
GO:0008277	regulation of G protein-coupled receptor signaling pathway	[4, 5, 6]	6	16.2162	0.0137961	0.0257223	[ADM, ARRDC3, CXCL8, EDN1, PLEK, RGS1]
GO:0030301	cholesterol transport	[6, 7]	6	16.2162	0.0137961	0.0257223	[ABCA1, LIPG, NFKBIA, NPC1, PPARG, SIRT1]
GO:0001961	positive regulation of cytokine-mediated signaling pathway	[4, 5, 6, 7, 8]	5	18.5185	0.0138796	0.0258002	[CSF1, IKBKE, MED1, RIPK2, TBK1]
GO:0014013	regulation of gliogenesis	[6, 7, 8, 9]	5	18.5185	0.0138796	0.0258002	[CSF1, IL6ST, LIF, NR2E1, TNF]
GO:0030193	regulation of blood coagulation	[3, 4, 5, 6, 7]	5	18.5185	0.0138796	0.0258002	[NFE2L2, PLAU, PLEK, TEC, UBASH3B]
GO:0051149	positive regulation of muscle cell differentiation	[4, 5, 6]	5	18.5185	0.0138796	0.0258002	[EDN1, EFNB2, EHD1, GDF15, SIRT1]
GO:0060562	epithelial tube morphogenesis	[4, 5, 6]	13	10.6557	0.0148852	0.0274225	[ADM, AREG, CITED2, CSF1, CXCL10, EDN1, EFNB2, GJA1, MED1, SDC4, SOX4, TNF, TRAF6]
GO:0050921	positive regulation of chemotaxis	[3, 4, 5, 6]	8	13.3333	0.0152197	0.0278728	[CCL3L1, CCL5, CSF1, CXCL10, CXCL8, GJA1, IL23A, VEGFA]
GO:0070374	positive regulation of ERK1 and ERK2 cascade	[6, 7, 8, 9, 10, 11, 12]	10	11.9048	0.0152011	0.0279214	[CCL2, CCL20, CCL22, CCL3L1, CCL5, FBXW7, ICAM1, RAPGEF2, RIPK2, TIRAP]
GO:0070647	protein modification by small protein conjugation or removal	[6, 7]	37	7.80591	0.0155062	0.0283136	[ARRDC3, ARRDC4, DCUN1D3, DESI2, EGR1, FBXL20, FBXW7, IFIH1, ISG15, MASTL, N4BP1, NFE2L2, NOD2, PSMD10, RC3H2, RELA, RIPK2, RNF138, RNF152, RNF19A, RNF19B, RYBP, SIRT1, SOCS1, SOCS3, SOX4, TANK, TNFAIP3, TNIP1, TOPORS, TRAF6, TRIM21, TRIM24, TRIM36, USP37, USP53, USP54]
GO:0032481	positive regulation of type I interferon production	[4, 5, 6]	6	15.7895	0.0156546	0.0285006	[CD14, DDX58, DHX58, IFIH1, IRF1, TBK1]
GO:0051209	release of sequestered calcium ion into cytosol	[4, 5, 6, 7, 10, 11, 12, 13, 14]	7	14.2857	0.0158522	0.0287757	[CCL3L1, CCR5, CLIC2, CXCL10, CXCL11, MCOLN2, UBASH3B]
GO:1901216	positive regulation of neuron death	[4, 5, 6]	5	17.8571	0.0161633	0.0292546	[CCL3L1, EFNB2, FBXW7, MCL1, TNF]
GO:0010558	negative regulation of macromolecule biosynthetic process	[4, 5, 6]	47	7.41325	0.0164916	0.0297618	[ACER2, ARID5A, ATF5, BCL3, BCL6B, BCLAF1, BHLHE40, BHLHE41, BTG2, CSF2, DDX3X, DNAJB4, EDN1, EGR1, EREG, ETV3, FBXW7, HEY2, IL4R, IRF1, IRF8, JUNB, KLF5, MED1, MSC, NFKB1, NLRP12, NR2E1, PHF6, PLK3, PPARG, PRDM1, PSMD10, REL, RELA, RELB, RYBP, SESN2, SIRT1, SMARCA5, TIPIN, TNF, TRAF6, TRIM24, TXNIP, ZMYND15, ZNFX1]
GO:0003205	cardiac chamber development	[3, 5, 6, 7]	8	13.1148	0.0167151	0.0300775	[ADAMTS1, CITED2, HEY2, JAG1, MED1, NRP2, PRDM1, SOX4]
GO:0072331	signal transduction by p53 class mediator	[4, 5, 6]	9	12.3288	0.0168103	0.0301611	[ACER2, BCL3, CDKN1A, PSMD10, SESN2, SIRT1, SOX4, TOPORS, TRIM24]
GO:0018105	peptidyl-serine phosphorylation	[7, 8, 9]	15	9.93378	0.0169742	0.0303671	[CSF3, IFN-ALPHAOMEGA, IFNB1, IKBKE, LIF, MAPKAPK2, MASTL, PLK2, PTGS2, RASSF2, RIPK2, STK38L, TBK1, TNF, VEGFA]
GO:0030001	metal ion transport	[6]	21	8.89831	0.0173822	0.0310075	[ATP1B1, ATP2A2, CACNA1A, CALCRL, CCL2, CCL3L1, CCR5, CLIC2, CNNM4, CXCL10, CXCL11, CYP27B1, MCOLN2, PANX1, PPP3CC, SLC11A2, SLC12A5, SLC25A25, STEAP4, STOM, UBASH3B]
GO:0043009	chordate embryonic development	[5, 6]	25	8.47458	0.0176123	0.0311486	[ADM, BHLHE41, CITED2, CSF2, EDN1, ELL, FOSL1, GJA1, HEY2, HS6ST1, JUNB, LIF, LOC100155738, LPAR6, MAFF, MED1, NDEL1, PHF6, PHLDA2, PRDM1, SDC4, SOCS3, SOX4, TRAF6, VASH1]
GO:0007519	skeletal muscle tissue development	[6, 7, 8]	7	14	0.0176003	0.0312166	[BTG2, CITED2, EGR1, GPCPD1, KLF5, MAFF, MSC]
GO:0015718	monocarboxylic acid transport	[7, 8]	7	14	0.0176003	0.0312166	[ACSL1, ANXA1, CACNA1A, MFSD2A, NOS2, PLA2G2D, SLC16A6]
GO:0061041	regulation of wound healing	[5, 6]	7	14	0.0176003	0.0312166	[ANXA1, HBEGF, NFE2L2, PLAU, PLEK, TEC, UBASH3B]
GO:0043547	positive regulation of GTPase activity	[6]	18	9.27835	0.0181368	0.031894	[ACAP2, ARAP2, BCR, CCL2, CCL20, CCL22, CCL3L1, CCL5, CD40, GPR65, NDEL1, PIP5K1A, RAPGEF2, RGS1, RGS16, RGS4, TBC1D2B, TIAM2]
GO:0002768	immune response-regulating cell surface receptor signaling pathway	[4, 5, 6]	11	11.1111	0.0181233	0.031961	[APPL2, CD40, FFAR2, NFKBID, NFKBIZ, PDE4B, RC3H2, RELA, RIPK2, TEC, TRAF6]
GO:0032868	response to insulin	[5, 6, 7]	11	11.1111	0.0181233	0.031961	[APPL2, EGR1, MYO1C, NDEL1, PCK2, PPARG, PTPN1, SESN2, SIRT1, SOCS1, SOCS3]
GO:1903900	regulation of viral life cycle	[5, 6]	9	12.1622	0.0182533	0.0320079	[CXCL8, DDX3X, IFNB1, ISG15, LOC100151816, PABPC1, STOM, TNF, TRIM21]
GO:0008406	gonad development	[4, 5, 6, 7]	8	12.9032	0.0183136	0.0320229	[ADAMTS1, CITED2, GJA1, INHBA, MAMLD1, SIRT1, STAT5A, TIPARP]
GO:0060401	cytosolic calcium ion transport	[9]	8	12.9032	0.0183136	0.0320229	[ATP2A2, CCL3L1, CCR5, CLIC2, CXCL10, CXCL11, MCOLN2, UBASH3B]
GO:0042130	negative regulation of T cell proliferation	[6, 7, 8, 9]	5	17.2414	0.0186839	0.0325785	[ARG2, CD274, IDO1, PLA2G2D, SDC4]
GO:0035051	cardiocyte differentiation	[4, 5, 6, 7]	6	15	0.0198771	0.0344647	[CITED2, EDN1, EFNB2, HEY2, JAG1, KDM6B]
GO:0010721	negative regulation of cell development	[4, 5, 6]	10	11.3636	0.0205315	0.0355	[APPL2, CTNNA1, EFNB2, FBXW7, IFRD1, JAG1, MED1, NR2E1, RAPGEF2, SEMA6A]
GO:0006469	negative regulation of protein kinase activity	[7, 8, 9, 10]	12	10.5263	0.0206167	0.0355479	[CDKN1A, DUSP14, DUSP2, DUSP4, DUSP5, DUSP6, GADD45B, IRAK3, PTPN1, SIRT1, TNFAIP3, UBASH3B]
GO:0008585	female gonad development	[5, 6, 7, 8]	5	16.6667	0.0214503	0.0367805	[ADAMTS1, INHBA, SIRT1, STAT5A, TIPARP]
GO:0051928	positive regulation of calcium ion transport	[4, 5, 6, 7, 8, 9, 10]	5	16.6667	0.0214503	0.0367805	[ATP1B1, CCL2, CCL3L1, CXCL10, CXCL11]
GO:0061912	selective autophagy	[5, 6]	5	16.6667	0.0214503	0.0367805	[CALCOCO2, RB1CC1, RIPK2, SESN2, TBK1]
GO:0120161	regulation of cold-induced thermogenesis	[3, 4, 5, 7]	8	12.5	0.0218338	0.0373347	[ACSL1, APPL2, ARRDC3, GJA1, IL15, IL18, IRF4, KDM6B]
GO:0007423	sensory organ development	[4, 5, 6]	15	9.61538	0.0221797	0.0378217	[BCR, CITED2, EDN1, FJX1, GJA1, HEY2, INHBA, JAG1, MAPKAPK2, MED1, NR2E1, PRDM1, SDC4, SLC25A25, SLC4A7]
GO:0006672	ceramide metabolic process	[5, 6, 7]	6	14.6341	0.0222534	0.037843	[ACER2, B4GALT5, B4GALT6, ITGB8, SGMS2, UGCG]
GO:1904659	glucose transmembrane transport	[8, 9]	6	14.6341	0.0222534	0.037843	[APPL2, EDN1, NFE2L2, SESN2, SLC1A2, TNF]
GO:0050804	modulation of chemical synaptic transmission	[4, 5, 6, 7, 8]	12	10.3448	0.0233114	0.0395336	[ADORA2A, ATP2A2, BCR, CACNA1A, CCL2, EDN1, FBXL20, HRH1, NR2E1, PLK2, RNF19A, TNF]
GO:0014065	phosphatidylinositol 3-kinase signaling	[6, 7, 8]	7	13.2075	0.0236517	0.040001	[CSF2, CSF3, EDN1, IL18, PIK3AP1, PIK3R5, SIRT1]
GO:0061138	morphogenesis of a branching epithelium	[3, 4, 5, 6]	8	12.3077	0.0237624	0.0400788	[ADM, AREG, CSF1, EDN1, MED1, PLXNA1, SOCS3, TNF]
GO:0019217	regulation of fatty acid metabolic process	[5, 6, 8]	5	16.129	0.0244702	0.041049	[ANXA1, APPL2, PPARG, PTGS2, SIRT1]
GO:0002702	positive regulation of production of molecular mediator of immune response	[3, 4, 5, 6]	7	12.963	0.0259521	0.0433002	[CD40, DDX58, FFAR2, IL18, IL1B, NLRP3, TRAF6]
GO:0010951	negative regulation of endopeptidase activity	[7, 8, 9, 10]	9	11.3924	0.0268433	0.0446667	[APPL2, DDX3X, LOC100513074, PLAUR, PTGS2, SERPINB2, SERPINB7, TIMP1, TNFAIP8]
GO:0000122	negative regulation of transcription by RNA polymerase II	[6, 7, 8, 9, 10, 11, 12]	28	7.93201	0.0274553	0.0455625	[ARID5A, BCL6B, BHLHE40, BHLHE41, DNAJB4, EDN1, EGR1, ETV3, HEY2, IRF8, JUNB, KLF5, MED1, MSC, NFKB1, NR2E1, PHF6, PLK3, PPARG, PRDM1, PSMD10, REL, RELA, RYBP, SIRT1, TNF, TRAF6, TXNIP]
GO:0120162	positive regulation of cold-induced thermogenesis	[3, 4, 5, 6, 7, 8]	6	13.9535	0.0275642	0.0456209	[ACSL1, APPL2, GJA1, IL18, IRF4, KDM6B]
GO:0015908	fatty acid transport	[5, 6, 8, 9]	5	15.625	0.0277506	0.0458069	[ACSL1, ANXA1, MFSD2A, NOS2, PLA2G2D]
GO:0043507	positive regulation of JUN kinase activity	[7, 8, 9, 10, 11, 12, 13, 14]	5	15.625	0.0277506	0.0458069	[EDN1, PTPN1, RIPK2, TNF, TRAF6]
GO:0043620	regulation of DNA-templated transcription in response to stress	[4, 6, 7, 8, 9, 10, 11]	5	15.625	0.0277506	0.0458069	[BCLAF1, EGR1, NFE2L2, RELA, SESN2]
GO:1900407	regulation of cellular response to oxidative stress	[4, 5, 6]	5	15.625	0.0277506	0.0458069	[FBXW7, MCL1, NFE2L2, SIRT1, TNF]
GO:0007507	heart development	[4, 5, 6]	17	8.99471	0.0278323	0.0458196	[ADAMTS1, ADM, CALCRL, CITED2, DUSP6, EDN1, EFNB2, GJA1, HEY2, JAG1, KDM6B, MED1, NRP2, PRDM1, RB1CC1, SOD2, SOX4]
GO:0016241	regulation of macroautophagy	[5, 6, 7]	8	11.9403	0.0279723	0.0459281	[CALCOCO2, IL4R, NPC1, PIM2, RIPK2, SESN2, SIRT1, TBK1]
GO:0030072	peptide hormone secretion	[5, 6, 7, 8]	8	11.9403	0.0279723	0.0459281	[ANXA1, CCL5, EDN1, FFAR2, ILDR1, NOS2, SOX4, TNF]
GO:0045807	positive regulation of endocytosis	[3, 4, 5, 6, 7]	8	11.9403	0.0279723	0.0459281	[APPL2, BCR, CD14, HIP1R, IL15, RAB21, TNF, VEGFA]
GO:0007268	chemical synaptic transmission	[6, 7]	15	9.31677	0.0285084	0.0466844	[ADORA2A, ATP2A2, BCR, CACNA1A, CCL2, EDN1, FBXL20, HRH1, NR2E1, PLK2, RNF19A, SLC12A5, STX11, SYN1, TNF]
GO:0007409	axonogenesis	[6, 7, 8, 9, 10, 11, 12]	13	9.70149	0.0299281	0.0487513	[B3GNT2, B4GALT5, B4GALT6, CACNA1A, EFNB1, EFNB2, IFRD1, NDEL1, NR2E1, NRP2, PLXNA1, SEMA6A, SKIL]
GO:0016579	protein deubiquitination	[6, 7, 8, 9]	8	11.7647	0.0302597	0.0491622	[DESI2, TANK, TNFAIP3, TNIP1, TRIM21, USP37, USP53, USP54]
GO:0003279	cardiac septum development	[3, 4, 6, 7, 8]	6	13.6364	0.0305085	0.0493075	[CITED2, HEY2, JAG1, NRP2, PRDM1, SOX4]
GO:0001959	regulation of cytokine-mediated signaling pathway	[4, 5, 6, 7]	7	12.5	0.0310016	0.049974	[CSF1, IKBKE, MED1, PPARG, RIPK2, SOCS1, TBK1]

## Sheet: KEGG - LPS 2h Up
Supplementary file S3 - Gene Ontology analysis of functional annotations (KEGG pathways) associated with alveolar macrophages upregulated genes in response to LPS treatment at 2h
GOID	GOTerm	Nr. Genes	% Associated Genes	Term PValue	Term PValue Corrected with Benjamini-Hochberg	Associated Genes Found	OverViewTerm
KEGG:04060	Cytokine-cytokine receptor interaction	51	38.9313	1.94586e-26	2.33503e-24	[AMCF-II, CCL2, CCL20, CCL22, CCL3L1, CCL5, CCL8, CCR5, CD40, CLCF1, CSF1, CSF2, CSF3, CXCL10, CXCL11, CXCL16, CXCL2, CXCL8, CXCR2, FAS, GDF15, IFN-ALPHAOMEGA, IFNA1, IFNB1, IFNLR1, IL10, IL10RA, IL10RB, IL12B, IL15, IL18, IL1A, IL1B, IL1RAP, IL23A, IL23R, IL27, IL2RA, IL4R, IL6, IL6ST, IL7R, INHBA, LIF, LOC100516039, LOC100737977, LTA, TNF, TNFSF15, TNFSF8, TNFSF9]	TRUE
KEGG:04668	TNF signaling pathway	40	43.4783	5.47995e-23	3.28797e-21	[AMCF-II, BCL3, CASP10, CCL2, CCL20, CCL5, CFLAR, CREB5, CSF1, CSF2, CXCL10, CXCL2, EDN1, FAS, ICAM1, IFNB1, IL15, IL1B, IL6, IRF1, JAG1, JUNB, LIF, LOC100622859, LTA, MAP3K14, MAP3K5, MAP3K8, MLKL, NFKB1, NFKBIA, NOD2, PIK3R1, PTGS2, RELA, SOCS3, TNF, TNFAIP3, TRAF1, VCAM1]	TRUE
KEGG:04061	Viral protein interaction with cytokine and cytokine receptor	25	48.0769	5.33588e-16	2.13435e-14	[AMCF-II, CCL2, CCL20, CCL22, CCL3L1, CCL5, CCL8, CCR5, CSF1, CXCL10, CXCL11, CXCL2, CXCL8, CXCR2, IL10, IL10RA, IL10RB, IL18, IL2RA, IL6, IL6ST, LOC100516039, LOC100737977, LTA, TNF]	FALSE
KEGG:04622	RIG-I-like receptor signaling pathway	22	42.3077	8.70412e-13	2.61124e-11	[CASP10, CXCL10, CXCL8, CYLD, DDX3X, DDX58, DHX58, IFIH1, IFN-ALPHAOMEGA, IFNA1, IFNB1, IKBKE, IL12B, ISG15, NFKB1, NFKBIA, NFKBIB, RELA, TANK, TBK1, TNF, TRAF6]	TRUE
KEGG:04064	NF-kappa B signaling pathway	26	33.3333	5.0143e-12	1.20343e-10	[BCL2A1, CD14, CD40, CFLAR, CXCL2, CXCL8, CYLD, DDX58, ICAM1, IL1B, LOC100622859, LTA, MAP3K14, NFKB1, NFKB2, NFKBIA, PLAU, PTGS2, RELA, RELB, TIRAP, TNF, TNFAIP3, TRAF1, TRAF6, VCAM1]	TRUE
KEGG:04620	Toll-like receptor signaling pathway	25	32.0513	3.51214e-11	7.02429e-10	[CCL3L1, CCL5, CD14, CD40, CD80, CXCL10, CXCL11, CXCL8, IFN-ALPHAOMEGA, IFNA1, IFNB1, IKBKE, IL12B, IL1B, IL6, MAP3K8, NFKB1, NFKBIA, PIK3R1, RELA, TBK1, TIRAP, TLR2, TNF, TRAF6]	TRUE
KEGG:04657	IL-17 signaling pathway	22	34.375	1.18095e-10	2.02448e-09	[AMCF-II, CCL2, CCL20, CSF2, CSF3, CXCL10, CXCL2, CXCL8, FOSB, FOSL1, IKBKE, IL1B, IL6, NFKB1, NFKBIA, PTGS2, RELA, TBK1, TNF, TNFAIP3, TRAF4, TRAF6]	TRUE
KEGG:04621	NOD-like receptor signaling pathway	30	24.7934	4.68065e-10	6.24087e-09	[CCL2, CCL5, CXCL2, CXCL8, IFN-ALPHAOMEGA, IFNA1, IFNB1, IKBKE, IL18, IL1B, IL6, LOC100522887, LOC100622859, MEFV, NAMPT, NFKB1, NFKBIA, NFKBIB, NLRP12, NLRP3, NOD2, PANX1, RELA, RIPK2, TANK, TBK1, TNF, TNFAIP3, TRAF6, TXNIP]	FALSE
KEGG:04630	JAK-STAT signaling pathway	26	27.957	4.26426e-10	6.39638e-09	[CDKN1A, CSF2, CSF3, IFN-ALPHAOMEGA, IFNA1, IFNB1, IFNLR1, IL10, IL10RA, IL10RB, IL12B, IL15, IL23A, IL23R, IL2RA, IL4R, IL6, IL6ST, IL7R, LIF, MCL1, PIK3R1, PIM1, SOCS1, SOCS3, STAT5A]	TRUE
KEGG:05164	Influenza A	30	23.8095	1.35137e-09	1.62165e-08	[ACTB, CALCOCO2, CCL2, CCL5, CXCL10, CXCL8, DDX58, FAS, ICAM1, IFIH1, IFN-ALPHAOMEGA, IFNA1, IFNB1, IKBKE, IL12B, IL18, IL1A, IL1B, IL6, LOC100737977, NFKB1, NFKBIA, NFKBIB, NLRP3, NUP98, PIK3R1, RELA, SOCS3, TBK1, TNF]	FALSE
KEGG:04625	C-type lectin receptor signaling pathway	24	27.5862	2.78819e-09	3.04166e-08	[BCL3, CCL22, CLEC4E, CYLD, IKBKE, IL10, IL12B, IL1B, IL23A, IL6, IRF1, MAP3K14, MAPKAPK2, NFKB1, NFKB2, NFKBIA, NLRP3, PIK3R1, PLK3, PPP3CC, PTGS2, RELA, RELB, TNF]	TRUE
KEGG:05323	Rheumatoid arthritis	20	30.303	1.04532e-08	1.04532e-07	[AMCF-II, CCL2, CCL20, CCL3L1, CCL5, CD80, CSF1, CSF2, CXCL2, CXCL8, ICAM1, IL15, IL18, IL1A, IL1B, IL23A, IL6, TLR2, TNF, VEGFA]	TRUE
KEGG:05152	Tuberculosis	29	21.0145	5.33979e-08	4.92903e-07	[CASP10, CD14, CLEC4E, CYP27B1, IFN-ALPHAOMEGA, IFNA1, IFNB1, IL10, IL10RA, IL10RB, IL12B, IL18, IL1A, IL1B, IL23A, IL6, IRAK2, LAMP2, NFKB1, NOD2, NOS2, PLK3, PPP3CC, RELA, RIPK2, TIRAP, TLR2, TNF, TRAF6]	TRUE
KEGG:05133	Pertussis	18	30	6.95157e-08	5.95849e-07	[AMCF-II, CD14, CXCL8, IL10, IL12B, IL1A, IL1B, IL23A, IL6, IRF1, IRF8, NFKB1, NLRP3, NOS2, RELA, TIRAP, TNF, TRAF6]	FALSE
KEGG:04623	Cytosolic DNA-sensing pathway	15	31.9149	3.602e-07	2.8816e-06	[CCL5, CXCL10, DDX58, IFN-ALPHAOMEGA, IFNA1, IFNB1, IKBKE, IL18, IL1B, IL6, NFKB1, NFKBIA, NFKBIB, RELA, TBK1]	FALSE
KEGG:05321	Inflammatory bowel disease (IBD)	14	33.3333	4.8804e-07	3.6603e-06	[IL10, IL12B, IL18, IL1A, IL1B, IL23A, IL23R, IL4R, IL6, NFKB1, NOD2, RELA, TLR2, TNF]	FALSE
KEGG:05143	African trypanosomiasis	10	43.4783	1.3195e-06	9.31413e-06	[FAS, ICAM1, IDO1, IL10, IL12B, IL18, IL1B, IL6, TNF, VCAM1]	TRUE
KEGG:04933	AGE-RAGE signaling pathway in diabetic complications	18	24.6575	1.76866e-06	9.64724e-06	[CCL2, CXCL8, EDN1, EGR1, F3, ICAM1, IL1A, IL1B, IL6, MMP2, NFKB1, PIK3R1, PIM1, RELA, STAT5A, TNF, VCAM1, VEGFA]	TRUE
KEGG:04380	Osteoclast differentiation	22	21.5686	1.46584e-06	9.77225e-06	[CSF1, CYLD, FOSB, FOSL1, IFNB1, IL1A, IL1B, JUNB, MAP3K14, NFKB1, NFKB2, NFKBIA, PIK3R1, PPARG, PPP3CC, RELA, RELB, SOCS1, SOCS3, TEC, TNF, TRAF6]	TRUE
KEGG:05146	Amoebiasis	16	27.1186	1.72501e-06	9.8572e-06	[ARG2, CD14, CSF2, CXCL2, CXCL8, IL10, IL12B, IL1B, IL6, LAMB1, NFKB1, NOS2, PIK3R1, RELA, TLR2, TNF]	FALSE
KEGG:05145	Toxoplasmosis	19	23.75	1.67991e-06	1.00795e-05	[CCR5, CD40, IL10, IL10RA, IL10RB, IL12B, LAMB1, LOC100622859, NFKB1, NFKBIA, NFKBIB, NOS2, PIK3R5, PPIF, RELA, SOCS1, TLR2, TNF, TRAF6]	FALSE
KEGG:05144	Malaria	12	35.2941	1.63616e-06	1.03336e-05	[CCL2, CD40, CSF3, CXCL8, ICAM1, IL10, IL18, IL1B, IL6, TLR2, TNF, VCAM1]	FALSE
KEGG:05142	Chagas disease (American trypanosomiasis)	19	22.619	3.68701e-06	1.92366e-05	[CCL2, CCL3L1, CCL5, CFLAR, CXCL8, FAS, IFNB1, IL10, IL12B, IL1B, IL6, NFKB1, NFKBIA, NOS2, PIK3R1, RELA, TLR2, TNF, TRAF6]	FALSE
KEGG:05161	Hepatitis B	25	18.6567	4.72256e-06	2.36128e-05	[CASP10, CDKN1A, CREB5, CXCL8, DDX3X, DDX58, ELK1, FAS, IFIH1, IFN-ALPHAOMEGA, IFNA1, IFNB1, IKBKE, IL6, NFKB1, NFKBIA, PCNA, PIK3R1, RELA, STAT5A, TBK1, TIRAP, TLR2, TNF, TRAF6]	FALSE
KEGG:05162	Measles	22	20	5.53771e-06	2.55586e-05	[DDX58, FAS, IFIH1, IFN-ALPHAOMEGA, IFNA1, IFNB1, IKBKE, IL12B, IL1A, IL1B, IL2RA, IL6, NFKB1, NFKBIA, NFKBIB, PIK3R1, RELA, STAT5A, TBK1, TLR2, TNFAIP3, TRAF6]	FALSE
KEGG:05134	Legionellosis	13	29.5455	5.85356e-06	2.60158e-05	[CD14, CXCL2, CXCL8, IL12B, IL18, IL1B, IL6, NFKB1, NFKB2, NFKBIA, RELA, TLR2, TNF]	FALSE
KEGG:05140	Leishmaniasis	15	26.3158	5.51816e-06	2.64872e-05	[ELK1, IL10, IL12B, IL1A, IL1B, MARCKSL1, NFKB1, NFKBIA, NFKBIB, NOS2, PTGS2, RELA, TLR2, TNF, TRAF6]	FALSE
KEGG:04010	MAPK signaling pathway	31	16.2304	7.19924e-06	3.08539e-05	[AREG, CACNA1A, CD14, CSF1, DUSP16, DUSP2, DUSP4, DUSP5, DUSP6, DUSP8, ELK1, EREG, FAS, GADD45B, IL1A, IL1B, IL1RAP, MAP3K11, MAP3K14, MAP3K5, MAP3K8, MAPKAPK2, NFKB1, NFKB2, PPP3CC, RAPGEF2, RELA, RELB, TNF, TRAF6, VEGFA]	TRUE
KEGG:05169	Epstein-Barr virus infection	27	16.9811	1.23566e-05	5.11306e-05	[CD40, CDKN1A, CXCL10, DDX58, FAS, GADD45B, ICAM1, IFN-ALPHAOMEGA, IFNA1, IFNB1, IKBKE, IL6, ISG15, MAP3K14, NFKB1, NFKB2, NFKBIA, NFKBIB, NFKBIE, PIK3R1, RELA, RELB, TBK1, TLR2, TNF, TNFAIP3, TRAF6]	FALSE
KEGG:05200	Pathways in cancer	45	13.2353	1.72861e-05	6.91446e-05	[BCR, CDKN1A, CTNNA1, CXCL8, EDN1, ELK1, FAS, GADD45B, HEY2, IFN-ALPHAOMEGA, IFNA1, IL12B, IL15, IL23A, IL23R, IL2RA, IL4R, IL6, IL6ST, IL7R, JAG1, LAMB1, LOC100622859, LPAR6, MMP2, NFE2L2, NFKB1, NFKB2, NFKBIA, NOS2, PIK3R1, PIM1, PIM2, PMAIP1, PPARG, PTGER4, PTGS2, RALGDS, RELA, STAT5A, TRAF1, TRAF4, TRAF6, VEGFA, VHL]	TRUE
KEGG:05163	Human cytomegalovirus infection	27	16.0714	3.46356e-05	0.000134073	[CCL2, CCL3L1, CCL5, CCR5, CDKN1A, CREB5, CXCL8, CXCR2, ELK1, FAS, IFN-ALPHAOMEGA, IFNA1, IFNB1, IL10RA, IL10RB, IL1B, IL6, NFKB1, NFKBIA, PIK3R1, PPP3CC, PTGER4, PTGS2, RELA, TBK1, TNF, VEGFA]	FALSE
KEGG:05167	Kaposi sarcoma-associated herpesvirus infection	23	16.1972	0.00011848	0.0004443	[CCR5, CDKN1A, CSF2, CXCL2, CXCL8, FAS, ICAM1, IFN-ALPHAOMEGA, IFNA1, IFNB1, IKBKE, IL6, IL6ST, MAPKAPK2, NFKB1, NFKBIA, PIK3R1, PIK3R5, PPP3CC, PTGS2, RELA, TBK1, VEGFA]	FALSE
KEGG:05132	Salmonella infection	13	21.6667	0.000207586	0.000754857	[ACTB, CCL3L1, CD14, CSF2, CXCL2, CXCL8, IL18, IL1A, IL1B, IL6, NFKB1, NOS2, RELA]	FALSE
KEGG:05202	Transcriptional misregulation in cancer	20	16.5289	0.000249822	0.000881724	[BCL2A1, BMP2K, CD14, CD40, CDKN1A, CSF2, CXCL8, DDX5, DUSP6, GADD45B, IL6, LOC100521680, NFKB1, NFKBIZ, NUPR1, PLAU, PPARG, REL, RELA, TRAF1]	TRUE
KEGG:04659	Th17 cell differentiation	16	18.6046	0.000262923	0.00090145	[IL1B, IL1RAP, IL23A, IL23R, IL2RA, IL4R, IL6, IL6ST, IRF4, NFKB1, NFKBIA, NFKBIB, NFKBIE, PPP3CC, RELA, STAT5A]	TRUE
KEGG:05135	Yersinia infection	18	17.1429	0.00032032	0.00106773	[ACTB, CCL2, CXCL8, IFNB1, IL10, IL18, IL1B, IL6, MEFV, NFKB1, NFKBIA, NLRP3, PIK3R1, PIP5K1A, RELA, TBK1, TNF, TRAF6]	FALSE
KEGG:04062	Chemokine signaling pathway	21	15.6716	0.000374722	0.00121532	[AMCF-II, CCL2, CCL20, CCL22, CCL3L1, CCL5, CCL8, CCR5, CXCL10, CXCL11, CXCL16, CXCL2, CXCL8, CXCR2, LOC100516039, NFKB1, NFKBIA, NFKBIB, PIK3R1, PIK3R5, RELA]	FALSE
KEGG:04640	Hematopoietic cell lineage	12	20.6897	0.00056949	0.00179839	[CD14, CD38, CSF1, CSF2, CSF3, IL1A, IL1B, IL2RA, IL4R, IL6, IL7R, TNF]	TRUE
KEGG:05222	Small cell lung cancer	13	18.5714	0.00100325	0.00308693	[CDKN1A, GADD45B, LAMB1, LOC100622859, NFKB1, NFKBIA, NOS2, PIK3R1, PTGS2, RELA, TRAF1, TRAF4, TRAF6]	TRUE
KEGG:05418	Fluid shear stress and atherosclerosis	16	16.4948	0.0010581	0.0031743	[ACTB, CCL2, EDN1, ICAM1, IL1A, IL1B, MAP3K5, MMP2, NFE2L2, NFKB1, PIK3R1, RELA, SDC4, TNF, VCAM1, VEGFA]	FALSE
KEGG:04210	Apoptosis	18	15.5172	0.00109959	0.00321832	[ACTB, BCL2A1, CASP10, CFLAR, FAS, GADD45B, LOC100622859, LOC100737977, MAP3K14, MAP3K5, MCL1, NFKB1, NFKBIA, PIK3R1, PMAIP1, RELA, TNF, TRAF1]	TRUE
KEGG:05160	Hepatitis C	17	15.4545	0.00157377	0.00449647	[CDKN1A, CFLAR, CXCL10, DDX58, FAS, IFN-ALPHAOMEGA, IFNA1, IFNB1, IKBKE, NFKB1, NFKBIA, PIK3R1, RELA, SOCS3, TBK1, TNF, TRAF6]	FALSE
KEGG:04940	Type I diabetes mellitus	7	26.9231	0.00165366	0.00461486	[CD80, FAS, IL12B, IL1A, IL1B, LTA, TNF]	TRUE
KEGG:04151	PI3K-Akt signaling pathway	25	12.7551	0.00242789	0.00662152	[AREG, CDKN1A, CREB5, CSF1, CSF3, EREG, IFN-ALPHAOMEGA, IFNA1, IFNB1, IL2RA, IL4R, IL6, IL7R, ITGB8, LAMB1, LPAR6, MCL1, NFKB1, PCK2, PIK3AP1, PIK3R1, PIK3R5, RELA, TLR2, VEGFA]	TRUE
KEGG:04080	Neuroactive ligand-receptor interaction	11	17.7419	0.00352899	0.00941064	[ADM, ADORA2A, CALCRL, EDN1, HRH1, LPAR6, P2RY13, P2RY14, PTGDR, PTGER4, PTGIR]	TRUE
KEGG:04920	Adipocytokine signaling pathway	9	19.1489	0.00479358	0.012505	[ACSL1, NFKB1, NFKBIA, NFKBIB, NFKBIE, PCK2, RELA, SOCS3, TNF]	TRUE
KEGG:05166	Human T-cell leukemia virus 1 infection	23	12.4324	0.00495833	0.0126596	[CD40, CDKN1A, CREB5, CSF2, EGR1, ELK1, ETS2, FOSL1, ICAM1, IL15, IL2RA, IL6, LTA, MAP3K14, NFKB1, NFKB2, NFKBIA, PIK3R1, PPP3CC, RELA, RELB, STAT5A, TNF]	TRUE
KEGG:00760	Nicotinate and nicotinamide metabolism	6	25	0.00531606	0.0132902	[CD38, NADK, NAMPT, NT5C, PNP, SIRT1]	TRUE
KEGG:05020	Prion diseases	6	25	0.00531606	0.0132902	[CCL5, EGR1, ELK1, IL1A, IL1B, IL6]	TRUE
KEGG:05332	Graft-versus-host disease	6	25	0.00531606	0.0132902	[CD80, FAS, IL1A, IL1B, IL6, TNF]	FALSE
KEGG:05320	Autoimmune thyroid disease	6	24	0.00658911	0.0161366	[CD40, CD80, FAS, IFN-ALPHAOMEGA, IFNA1, IL10]	FALSE
KEGG:05330	Allograft rejection	6	24	0.00658911	0.0161366	[CD40, CD80, FAS, IL10, IL12B, TNF]	FALSE
KEGG:04217	Necroptosis	15	14.1509	0.00684574	0.0164298	[CFLAR, CYLD, FAS, IFN-ALPHAOMEGA, IFNA1, IFNB1, IL1A, IL1B, LOC100622859, LOC100737977, MLKL, NLRP3, STAT5A, TNF, TNFAIP3]	TRUE
KEGG:04650	Natural killer cell mediated cytotoxicity	12	15.3846	0.00776512	0.0182709	[CD48, CSF2, FAS, ICAM1, IFN-ALPHAOMEGA, IFNA1, IFNB1, LOC100737977, PIK3R1, PPP3CC, SH2D1B, TNF]	TRUE
KEGG:04660	T cell receptor signaling pathway	13	14.7727	0.00803788	0.018549	[CSF2, IL10, MAP3K14, MAP3K8, NFKB1, NFKBIA, NFKBIB, NFKBIE, PIK3R1, PPP3CC, RELA, TEC, TNF]	FALSE
KEGG:05221	Acute myeloid leukemia	10	16.6667	0.00836634	0.0189427	[BCL2A1, CD14, CSF2, DUSP6, NFKB1, PIK3R1, PIM1, PIM2, RELA, STAT5A]	TRUE
KEGG:05235	PD-L1 expression and PD-1 checkpoint pathway in cancer	12	15	0.00949095	0.021091	[BATF3, CD274, NFKB1, NFKBIA, NFKBIB, NFKBIE, PIK3R1, PPP3CC, RELA, TIRAP, TLR2, TRAF6]	FALSE
KEGG:04658	Th1 and Th2 cell differentiation	11	15.493	0.0100789	0.0219904	[IL12B, IL2RA, IL4R, JAG1, NFKB1, NFKBIA, NFKBIB, NFKBIE, PPP3CC, RELA, STAT5A]	FALSE
KEGG:04672	Intestinal immune network for IgA production	6	21.4286	0.011723	0.0251208	[CD40, CD80, IL10, IL15, IL6, MAP3K14]	TRUE
KEGG:04978	Mineral absorption	5	22.7273	0.0163875	0.0345	[ATP1B1, ATP1B3, HMOX2, SLC11A2, SLC26A9]	TRUE
KEGG:00590	Arachidonic acid metabolism	5	21.7391	0.0197638	0.0408905	[LTA4H, PLA2G2D, PTGES, PTGS1, PTGS2]	TRUE
KEGG:04722	Neurotrophin signaling pathway	12	13.4831	0.0211963	0.0431111	[IRAK2, IRAK3, MAP3K5, MAPKAPK2, NFKB1, NFKBIA, NFKBIB, NFKBIE, PIK3R1, RELA, RIPK2, TRAF6]	FALSE
KEGG:04024	cAMP signaling pathway	13	13	0.0222425	0.0444851	[ADORA2A, ATP1B1, ATP1B3, ATP2A2, CREB5, EDN1, FFAR2, HCAR2, NFKB1, NFKBIA, PDE4B, PIK3R1, RELA]	TRUE
KEGG:05322	Systemic lupus erythematosus	7	17.0732	0.0227556	0.0447651	[CD40, CD80, IL10, LOC100521680, LOC110261486, TNF, TRIM21]	FALSE
KEGG:04931	Insulin resistance	11	13.5802	0.025505	0.0493645	[CREB5, GFPT2, IL6, NFKB1, NFKBIA, PCK2, PIK3R1, PTPN1, RELA, SOCS3, TNF]	FALSE

## Sheet: BP - LPS 2h Down
Supplementary file S3 - Gene Ontology analysis of functional annotations (biological process) associated with alveolar macrophages downregulated genes in response to LPS treatment at 2h
GOID	GOTerm	GOLevels	Nr. Genes	% Associated Genes	Term PValue	Term PValue Corrected with Benjamini-Hochberg	Associated Genes Found
GO:0006351	transcription, DNA-templated	[5, 6, 7, 8, 9]	52	3.69318	0.000265533	0.00601874	[ARX, CCDC85B, CEBPD, EDNRB, ERF, GATAD1, GTF2H4, ID2, ID3, ING2, IRF2BPL, JDP2, KLF11, LOC100739425, MED11, MGA, MNT, NR2F6, PAXIP1, PHF12, POGK, PRMT6, RREB1, RSC1A1, SAP30, SMAD2, SMAD7, TCEANC2, THAP11, TRIM14, TRIM32, TRIM8, USF1, ZBTB1, ZBTB48, ZBTB7B, ZHX3, ZNF10, ZNF174, ZNF182, ZNF248, ZNF282, ZNF287, ZNF318, ZNF568, ZNF584, ZNF668, ZNF688, ZNF703, ZNF768, ZNF782, ZSCAN16]
GO:0000122	negative regulation of transcription by RNA polymerase II	[6, 7, 8, 9, 10, 11, 12]	20	5.66572	0.000202927	0.00689952	[ARX, EDNRB, ERF, ID2, ID3, IRF2BPL, JDP2, KLF11, MNT, NR2F6, PHF12, PRMT6, RREB1, SAP30, SMAD7, THAP11, ZBTB1, ZBTB7B, ZNF174, ZNF668]
GO:0045892	negative regulation of transcription, DNA-templated	[5, 6, 7, 8, 9, 10, 11]	26	5.13834	0.00010783	0.00733246	[ARX, CCDC85B, CEBPD, EDNRB, ERF, ID2, ID3, IRF2BPL, JDP2, KLF11, MNT, NR2F6, PHF12, PRMT6, RREB1, SAP30, SMAD2, SMAD7, THAP11, ZBTB1, ZBTB7B, ZHX3, ZNF174, ZNF318, ZNF668, ZNF703]
GO:0045934	negative regulation of nucleobase-containing compound metabolic process	[4, 5, 6]	28	4.375	0.000831973	0.0113148	[ARX, CCDC85B, CEBPD, DHX34, EDNRB, ERF, ID2, ID3, IRF2BPL, JDP2, KLF11, MNT, NR2F6, PHF12, PRMT6, RREB1, SAP30, SLX4, SMAD2, SMAD7, THAP11, ZBTB1, ZBTB7B, ZHX3, ZNF174, ZNF318, ZNF668, ZNF703]
GO:0006476	protein deacetylation	[7, 8]	6	10.9091	0.00169401	0.0143991	[ING2, JDP2, SAP30, SIRT4, SMARCAD1, ZBTB7B]
GO:0051252	regulation of RNA metabolic process	[4, 5, 6, 7]	51	3.40227	0.00219889	0.0166139	[ARX, CCDC85B, CEBPD, DHX34, EDNRB, ERF, GATAD1, GTF2H4, ID2, ID3, ING2, IRF2BPL, JDP2, KLF11, LOC100739425, MED11, MGA, MNT, NR2F6, PAXIP1, PHF12, POGK, PRMT6, RREB1, RSC1A1, SAP30, SMAD2, SMAD7, THAP11, TRIM14, TRIM32, TRIM8, USF1, ZBTB1, ZBTB48, ZBTB7B, ZHX3, ZNF10, ZNF174, ZNF182, ZNF248, ZNF282, ZNF287, ZNF318, ZNF568, ZNF584, ZNF668, ZNF688, ZNF703, ZNF782, ZSCAN16]
GO:0048525	negative regulation of viral process	[3, 4, 5, 6]	5	11.1111	0.00380798	0.0235403	[TRIM14, TRIM32, TRIM35, TRIM59, TRIM8]
GO:0010629	negative regulation of gene expression	[4, 5, 6]	29	3.81078	0.00538776	0.0281821	[ARX, CCDC85B, CEBPD, DGCR8, DHX34, EDNRB, ERF, EXD1, ID2, ID3, IRF2BPL, JDP2, KLF11, MNT, NR2F6, PHF12, PRMT6, RREB1, SAP30, SMAD2, SMAD7, THAP11, ZBTB1, ZBTB7B, ZHX3, ZNF174, ZNF318, ZNF668, ZNF703]
GO:2000112	regulation of cellular macromolecule biosynthetic process	[5, 6]	51	3.27133	0.00513281	0.0290859	[ARX, CCDC85B, CEBPD, EDNRB, ERF, GATAD1, GTF2H4, ID2, ID3, ING2, IRF2BPL, JDP2, KLF11, LOC100739425, MED11, MGA, MNT, NR2F6, PAXIP1, PHF12, POGK, PRMT6, RREB1, RSC1A1, SAP30, SH2B1, SMAD2, SMAD7, THAP11, TRIM14, TRIM32, TRIM8, USF1, ZBTB1, ZBTB48, ZBTB7B, ZHX3, ZNF10, ZNF174, ZNF182, ZNF248, ZNF282, ZNF287, ZNF318, ZNF568, ZNF584, ZNF668, ZNF688, ZNF703, ZNF782, ZSCAN16]
GO:1903707	negative regulation of hemopoiesis	[3, 4, 5, 6, 7, 8, 9]	5	8.92857	0.00969149	0.0411888	[ID2, ITPKB, SMAD7, SOCS5, ZBTB7B]

## Sheet: KEGG - LPS 2h Down 
Supplementary file S3 - Gene Ontology analysis of functional annotations (KEGG pathways) associated with alveolar macrophages downregulated genes in response to LPS treatment at 2h
GOID	GOTerm	Nr. Genes	% Associated Genes	Term PValue	Term PValue Corrected with Benjamini-Hochberg	Associated Genes Found
KEGG:05168	Herpes simplex virus 1 infection	30	11.1111	5.76628e-15	5.76628e-15	[CASP9, LOC100513741, LOC100516085, LOC100517751, LOC100521972, LOC100621388, LOC100625694, LOC100738134, LOC100739425, LOC106504178, ZFP14, ZNF10, ZNF114, ZNF140, ZNF182, ZNF2, ZNF248, ZNF282, ZNF383, ZNF514, ZNF529, ZNF568, ZNF584, ZNF599, ZNF615, ZNF688, ZNF764, ZNF768, ZNF782, ZNF84]

## Sheet: BP - LPS 6h Up
Supplementary file S3 - Gene Ontology analysis of functional annotations (biological process) associated with alveolar macrophages upregulated genes in response to LPS treatment at 6h
GOID	GOTerm	GOLevels	Nr. Genes	% Associated Genes	Term PValue	Term PValue Corrected with Benjamini-Hochberg	Associated Genes Found
GO:0019221	cytokine-mediated signaling pathway	[4, 5, 6]	63	32.1429	5.13231e-15	4.29574e-12	[ACSL1, ADAR, ARG1, AXL, CCL20, CCL22, CCL3L1, CCL5, CCR1, CCR5, CCR7, CCRL2, CREBRF, CSF1, CXCL10, CXCL11, CXCL8, CXCL9, CXCR4, EBI3, EREG, F3, IKBKE, IL10RA, IL12B, IL12RB1, IL15, IL18, IL1A, IL1B, IL1RAP, IL2RA, IL4R, IL7R, IRAK3, IRF1, IRF7, JAK2, MMP12, NFKBIA, NLRC5, NMI, OAS2, OSM, OTUD4, PARP14, PARP9, PPARG, PTK2B, RBM15, RIPK2, SAMHD1, SIRT1, SMAD4, SOCS1, STAT1, STAT2, STAT3, STAT5A, T…
GO:0051607	defense response to virus	[3, 4, 5, 6]	40	40.8163	8.63771e-14	3.61488e-11	[ABCC9, BST2, C2H19orf66, CD40, CGAS, CXCL10, CXCL9, DDX58, DDX60, DHX58, DTX3L, HERC5, IFI44L, IFIH1, IFIT2, IFNLR1, IL12B, IL12RB1, IL15, IL23A, IL27, IRF1, IRF2, IRF7, ISG15, ISG20, LOC100151816, MMP12, MX1, NLRC5, OAS2, OASL, PARP9, PRF1, RNASEL, RSAD2, SAMHD1, STAT1, STAT2, TRAF3IP2]
GO:1902533	positive regulation of intracellular signal transduction	[4, 5, 6, 7]	98	24.0786	1.83134e-13	3.83207e-11	[APP, AXL, BCL10, BCLAF1, BID, CASP1, CASP10, CASP8, CCL20, CCL22, CCL3L1, CCL5, CCR1, CD14, CD40, CGAS, CSF1, CSF2, CSF3, CTH, DDX60, DHX36, DHX58, DLG5, EDN1, EZH2, F3, FYN, GADD45B, GPR65, HBEGF, HMOX1, ICAM1, IGFBP4, IKBKE, IL10RA, IL12B, IL18, IL1B, IL23A, IL4R, IL7R, ITSN1, JAK2, KRAS, LIF, LOC100151816, LYN, MAP3K13, MAP3K7, MCL1, MGAT5, MRAP2, NCK2, NFAT5, NLRP12, NOD2, OSBPL8, OSM, PARP1…
GO:0009967	positive regulation of signal transduction	[3, 4, 5, 6]	132	21.3247	1.71401e-13	4.78209e-11	[ACVR1, ADORA2A, APP, AXL, BCL10, BCLAF1, BID, BMPR2, C3, CASP1, CASP10, CASP8, CCL20, CCL22, CCL3L1, CCL5, CCR1, CCR7, CD14, CD40, CGAS, CHSY1, CREBRF, CSF1, CSF2, CSF3, CTH, CTNNA1, CYP27B1, DDX3X, DDX60, DHX36, DHX58, DLG5, EDN1, EZH2, F3, FAS, FYN, GADD45B, GHSR, GPR65, HBEGF, HIP1R, HMOX1, ICAM1, IGFBP4, IKBKE, IL10RA, IL12B, IL18, IL1B, IL23A, IL4R, IL7R, INHBA, INHBB, IRF7, ITM2C, ITSN1, J…
GO:0032496	response to lipopolysaccharide	[4, 5, 7]	43	36.7521	7.59883e-13	1.27204e-10	[ABCA1, AXL, BCL10, CASP1, CCL3L1, CCR5, CCR7, CD14, CD274, CD86, CEBPB, CMPK2, CXCL10, CXCL11, CXCL8, CXCL9, CYP27B1, DUSP10, IDO1, IL12B, IL18, IL1B, IRAK3, JUNB, LYN, MAPK8, MAPKAPK2, NFKB1, NFKBIA, NFKBIB, NOD2, NOS2, PDE4B, PLSCR3, PRKCE, RIPK2, SBNO2, SCARB1, SELENOS, SERPINE1, TIRAP, TNF, TNFAIP3]
GO:0051249	regulation of lymphocyte activation	[4, 5, 6]	65	28.5088	1.04772e-12	1.46157e-10	[ADORA2A, ANXA1, ARG1, ARG2, ATAD5, ATP11C, AXL, BCL10, CASP3, CCR7, CD274, CD38, CD40, CD80, CD86, CEBPB, CGAS, CORO1A, CTLA4, DLG5, DROSHA, DUSP10, FBXO7, HHLA2, ICOS, IDO1, IL12B, IL12RB1, IL15, IL18, IL23A, IL27, IL4R, IL7R, IRF1, LYN, MAD2L2, MERTK, MMP14, MSH2, NCK2, NFKBIZ, NOD2, PARP3, PDCD1LG2, PDE5A, PGLYRP2, PLA2G2D, PNP, RASGRP1, RC3H1, RC3H2, RIPK2, SAMSN1, SDC4, SLC46A2, SOCS1, SOCS…
GO:0031349	positive regulation of defense response	[3, 4, 5, 6]	51	31.875	3.23571e-12	3.86899e-10	[APP, ARG1, BCL10, C3, CCL3L1, CCR7, CD14, CEBPB, CGAS, DDX58, DDX60, DHX58, EREG, FFAR2, IDO1, IFIH1, IKBKE, IL12B, IRAK3, IRF1, IRF4, IRF7, LDLR, LYN, MAPKAPK2, MMP12, NFKBIA, NFKBIZ, NLRC5, NOD2, OPTN, OSM, OTUD4, PARP9, PGLYRP2, PIK3AP1, PRKCE, PTGS2, RASGRP1, RFTN1, RIPK2, RSAD2, SERPINE1, STAT5A, TBK1, TIRAP, TNF, TNFAIP3, TNIP1, UNC93B1, WDFY1]
GO:0045088	regulation of innate immune response	[4, 5, 6]	45	33.8346	6.32116e-12	6.61351e-10	[ADAR, ARG1, BCL10, CD14, CGAS, DDX58, DDX60, DHX58, DUSP10, EREG, FFAR2, IFIH1, IKBKE, IL12B, IRAK3, IRF1, IRF4, IRF7, LYN, MAPKAPK2, MMP12, NFKBIA, NLRC5, NMI, NOD2, OTUD4, PARP14, PARP9, PGLYRP2, PIK3AP1, PPARG, PRKCE, RASGRP1, RFTN1, RIPK2, RSAD2, SAMHD1, SOCS1, TBK1, TIRAP, TNFAIP3, TNIP1, TRAFD1, UNC93B1, WDFY1]
GO:1902531	regulation of intracellular signal transduction	[4, 5, 6]	145	19.6477	8.17553e-12	7.60324e-10	[ABCA1, APP, ARHGEF16, ARHGEF3, ARRDC3, ATAD5, AXL, BCL10, BCL2A1, BCL3, BCLAF1, BID, CASP1, CASP10, CASP8, CCL20, CCL22, CCL3L1, CCL5, CCR1, CD14, CD40, CDK12, CGAS, CLIC2, CSF1, CSF2, CSF3, CTH, DDX3X, DDX60, DHX36, DHX58, DLG5, DMD, DNAJA1, DOT1L, DUSP1, DUSP10, DUSP2, DUSP5, EDN1, EZH2, F3, FAS, FBXW11, FYN, GADD45B, GPR65, HBEGF, HEG1, HMGCR, HMOX1, ICAM1, IGFBP4, IKBKE, IL10RA, IL12B, IL18,…
GO:0042981	regulation of apoptotic process	[5, 6]	121	20.5782	2.70063e-11	2.26043e-09	[ACER2, ACVR1, ADAR, ADORA2A, ANXA1, ARG2, ASNS, ATAD5, ATF4, ATF5, AXL, BAG3, BCL10, BCL2A1, BCL2L14, BCL3, BCLAF1, BID, BRCA1, CASP1, CASP10, CASP3, CASP8, CCL3L1, CCR5, CD274, CD40, CEBPB, CORO1A, CRYBG1, CSF2, CTH, CTNNA1, CXCL10, DCUN1D3, DDX3X, DLG5, DNAJA1, E2F3, F3, FAM129B, FAS, FRZB, GADD45B, GCLM, HIP1R, HMOX1, ICAM1, IDO1, IER3, IFIT2, IL12B, IL4R, IL7R, INHBA, INHBB, IP6K2, ITGA5, IT…
GO:0071222	cellular response to lipopolysaccharide	[5, 6, 8]	33	37.931	1.39809e-10	1.06382e-08	[ABCA1, AXL, BCL10, CCL3L1, CCR5, CD14, CD274, CD86, CMPK2, CXCL10, CXCL11, CXCL8, CXCL9, IL12B, IL18, IL1B, LYN, MAPK8, NFKB1, NFKBIA, NFKBIB, NOD2, NOS2, PDE4B, PLSCR3, PRKCE, RIPK2, SBNO2, SCARB1, SELENOS, SERPINE1, TNF, TNFAIP3]
GO:0042327	positive regulation of phosphorylation	[6, 7, 8]	91	22.1411	2.06567e-10	1.32998e-08	[ACSL1, ACVR1, APP, AREG, BCL10, BMPR2, C3, CCL20, CCL22, CCL3L1, CCL5, CCR1, CD40, CD80, CDKN1A, CKS2, CSF1, CSF2, CSF3, DAXX, DDX3X, EDN1, EFNA5, EREG, EZH2, FAS, FMR1, FYN, GADD45B, HBEGF, ICAM1, IGFBP4, IL12B, IL15, IL18, IL1B, IL23A, IL4R, INHBA, INHBB, ITGA5, ITSN1, JAK2, KRAS, LIF, LMO4, LYN, MAD2L2, MAP3K13, MAP3K7, MASTL, NBN, NOD2, OSBPL8, OSM, PARP14, PARP9, PDCD10, PDE5A, PIK3CA, PIK3…
GO:0001934	positive regulation of protein phosphorylation	[6, 7, 8, 9]	88	22.449	1.99004e-10	1.38805e-08	[ACSL1, ACVR1, APP, AREG, BMPR2, C3, CCL20, CCL22, CCL3L1, CCL5, CCR1, CD40, CD80, CDKN1A, CKS2, CSF1, CSF2, CSF3, DAXX, DDX3X, EDN1, EFNA5, EREG, EZH2, FAS, FMR1, FYN, GADD45B, HBEGF, ICAM1, IGFBP4, IL12B, IL15, IL18, IL1B, IL23A, IL4R, INHBA, INHBB, ITGA5, JAK2, KRAS, LIF, LYN, MAD2L2, MAP3K13, MAP3K7, MASTL, NBN, NOD2, OSBPL8, OSM, PARP14, PARP9, PDCD10, PDE5A, PIK3CA, PIK3R5, PLAUR, PRKCE, PS…
GO:0045937	positive regulation of phosphate metabolic process	[5, 6, 7]	94	21.5596	4.61953e-10	2.76182e-08	[ACSL1, ACVR1, APP, AREG, BCL10, BMPR2, C3, CCL20, CCL22, CCL3L1, CCL5, CCR1, CD40, CD80, CDKN1A, CKS2, CSF1, CSF2, CSF3, DAXX, DDX3X, EDN1, EFNA5, EREG, EZH2, FAS, FMR1, FYN, GADD45B, HBEGF, ICAM1, IGFBP4, IL12B, IL15, IL18, IL1B, IL23A, IL4R, INHBA, INHBB, ITGA5, ITSN1, JAK2, KRAS, LIF, LMO4, LYN, MAD2L2, MAP3K13, MAP3K7, MASTL, NBN, NOD2, NOS2, OSBPL8, OSM, PARP14, PARP9, PDCD10, PDE5A, PIK3CA…
GO:0051247	positive regulation of protein metabolic process	[4, 5, 6]	141	18.7251	6.25611e-10	3.49091e-08	[ACER2, ACSL1, ACVR1, APP, AREG, ARRDC3, ARRDC4, BAG2, BCL10, BCL3, BID, BMPR2, BRCA1, C3, CASP1, CASP10, CASP3, CASP8, CCL20, CCL22, CCL3L1, CCL5, CCR1, CCR7, CD40, CD80, CDKN1A, CKS2, CSF1, CSF2, CSF3, DAXX, DCUN1D3, DDX3X, DHX36, EDN1, EFNA5, EREG, EZH2, F3, FAS, FBXW11, FMR1, FYN, GADD45B, HBEGF, HIP1R, ICAM1, IGFBP4, IL12B, IL15, IL18, IL1A, IL1B, IL23A, IL27, IL4R, INHBA, INHBB, IRF1, IRF4,…
GO:0030097	hemopoiesis	[4, 5, 6, 7]	87	22.0253	7.13392e-10	3.73193e-08	[ACTN1, ADAR, ANXA1, APP, ATP11C, AXL, AZI2, BCL3, CASP3, CASP8, CCL3L1, CCR1, CCR7, CEBPB, CHD2, CNOT4, CSF1, CSF2, CSF3, DHX36, DNAJB9, DROSHA, DUSP10, FBXO7, GPR18, HERC6, IL12B, IL15, IL18, IL23A, IL27, IL4R, IL7R, INHBA, IRF1, IRF4, ISG15, JAG1, JAK2, JUNB, LIF, LYN, MERTK, MMP14, MSH2, MYO1E, NFE2L2, NFKBIA, NFKBIZ, OCSTAMP, PGLYRP2, PLA2G2D, PLEK, PML, PNP, PPARG, PTK2B, RASGRP1, RBM15, RC…
GO:0019220	regulation of phosphate metabolic process	[5, 6]	139	18.7079	9.09995e-10	4.48039e-08	[ACSL1, ACVR1, ADAR, APP, AREG, BCL10, BMPR2, C3, CASP3, CCL20, CCL22, CCL3L1, CCL5, CCNG2, CCNJ, CCR1, CD40, CD80, CDK12, CDKN1A, CHORDC1, CKS2, COX7A1, CSF1, CSF2, CSF3, DAXX, DDX3X, DLG3, DMD, DNAJA1, DUSP1, DUSP10, DUSP2, DUSP5, EDN1, EFNA5, ELL, EREG, EZH2, FAS, FBXO7, FMR1, FYN, GADD45B, HBEGF, HEG1, HMGCR, ICAM1, IGFBP4, IL12B, IL15, IL18, IL1B, IL23A, IL4R, INHBA, INHBB, IRAK3, ITGA5, ITS…
GO:0001932	regulation of protein phosphorylation	[6, 7, 8]	120	19.544	1.0437e-09	4.59777e-08	[ACSL1, ACVR1, ADAR, APP, AREG, BMPR2, C3, CASP3, CCL20, CCL22, CCL3L1, CCL5, CCNG2, CCNJ, CCR1, CD40, CD80, CDK12, CDKN1A, CHORDC1, CKS2, CSF1, CSF2, CSF3, DAXX, DDX3X, DMD, DNAJA1, DUSP1, DUSP10, DUSP2, DUSP5, EDN1, EFNA5, EREG, EZH2, FAS, FBXO7, FMR1, FYN, GADD45B, HBEGF, HEG1, HMGCR, ICAM1, IGFBP4, IL12B, IL15, IL18, IL1B, IL23A, IL4R, INHBA, INHBB, IRAK3, ITGA5, JAK2, KRAS, LIF, LYN, MAD2L2,…
GO:0050863	regulation of T cell activation	[5, 6, 7]	48	28.5714	9.94961e-10	4.62657e-08	[ADORA2A, ANXA1, ARG1, ARG2, BCL10, CASP3, CCR7, CD274, CD80, CD86, CEBPB, CGAS, CORO1A, CTLA4, DLG5, DROSHA, DUSP10, HHLA2, ICOS, IDO1, IL12B, IL12RB1, IL15, IL18, IL23A, IL27, IL4R, IL7R, IRF1, NCK2, NFKBIZ, PDCD1LG2, PDE5A, PLA2G2D, PNP, RASGRP1, RC3H1, RC3H2, RIPK2, SDC4, SLC46A2, SOCS1, SOCS7, STAT5A, TNFSF13B, TNFSF14, VCAM1, ZMIZ1]
GO:0042325	regulation of phosphorylation	[6, 7]	128	19.1045	1.21805e-09	5.09755e-08	[ACSL1, ACVR1, ADAR, APP, AREG, BCL10, BMPR2, C3, CASP3, CCL20, CCL22, CCL3L1, CCL5, CCNG2, CCNJ, CCR1, CD40, CD80, CDK12, CDKN1A, CHORDC1, CKS2, COX7A1, CSF1, CSF2, CSF3, DAXX, DDX3X, DMD, DNAJA1, DUSP1, DUSP10, DUSP2, DUSP5, EDN1, EFNA5, EREG, EZH2, FAS, FBXO7, FMR1, FYN, GADD45B, HBEGF, HEG1, HMGCR, ICAM1, IGFBP4, IL12B, IL15, IL18, IL1B, IL23A, IL4R, INHBA, INHBB, IRAK3, ITGA5, ITSN1, JAK2, K…
GO:0045089	positive regulation of innate immune response	[4, 5, 6, 7]	36	33.3333	1.35851e-09	5.41463e-08	[BCL10, CD14, CGAS, DDX58, DDX60, DHX58, EREG, FFAR2, IFIH1, IKBKE, IL12B, IRAK3, IRF1, IRF4, IRF7, LYN, MAPKAPK2, MMP12, NFKBIA, NLRC5, NOD2, OTUD4, PARP9, PGLYRP2, PIK3AP1, PRKCE, RASGRP1, RFTN1, RIPK2, RSAD2, TBK1, TIRAP, TNFAIP3, TNIP1, UNC93B1, WDFY1]
GO:0048534	hematopoietic or lymphoid organ development	[3, 4, 5, 6]	89	21.5496	1.448e-09	5.50896e-08	[ACTN1, ADAR, ANXA1, APP, ATP11C, AXL, AZI2, BCL3, CASP3, CASP8, CCL3L1, CCR1, CCR7, CEBPB, CHD2, CNOT4, CSF1, CSF2, CSF3, DHX36, DNAJB9, DROSHA, DUSP10, FBXO7, GPR18, HERC6, IL12B, IL15, IL18, IL23A, IL27, IL4R, IL7R, INHBA, IRF1, IRF4, ISG15, JAG1, JAK2, JUNB, LIF, LMO4, LYN, MERTK, MMP14, MSH2, MYO1E, NFE2L2, NFKB2, NFKBIA, NFKBIZ, OCSTAMP, PGLYRP2, PLA2G2D, PLEK, PML, PNP, PPARG, PTK2B, RASGR…
GO:0050731	positive regulation of peptidyl-tyrosine phosphorylation	[7, 8, 9, 10, 11]	28	38.3562	2.6362e-09	9.59347e-08	[AREG, CD40, CD80, CSF2, CSF3, EFNA5, FYN, HBEGF, IL12B, IL15, IL18, IL23A, IL4R, ITGA5, JAK2, LIF, LYN, OSM, PARP14, PARP9, PTK2B, PTPN1, RICTOR, RIPK2, SEMA4D, SRC, TEC, VEGFA]
GO:0097696	STAT cascade	[4, 5, 6]	25	40.9836	3.77046e-09	1.31495e-07	[BCL3, CD40, CSF2, DOT1L, FYN, IL10RA, IL12B, IL15, IL18, IL23A, IL4R, IL7R, JAK2, LIF, LYN, MGAT5, OSM, PARP14, PARP9, PTK2B, SOCS1, SOCS3, STAT1, STAT3, STAT5A]
GO:0031399	regulation of protein modification process	[5, 6, 7]	146	17.9582	6.01219e-09	2.01288e-07	[ACER2, ACSL1, ACVR1, ADAR, APP, AREG, ARRDC3, ARRDC4, BAG2, BCL10, BMPR2, BRCA1, C3, CASP3, CCL20, CCL22, CCL3L1, CCL5, CCNG2, CCNJ, CCR1, CD40, CD80, CDK12, CDKN1A, CHORDC1, CKS2, CRY1, CSF1, CSF2, CSF3, DAXX, DCUN1D3, DDX3X, DMD, DNAJA1, DTX3L, DUSP1, DUSP10, DUSP2, DUSP5, EDN1, EFNA5, EREG, EZH2, FAS, FBXO7, FMR1, FYN, GADD45B, HBEGF, HEG1, HMGCR, ICAM1, IGFBP4, IL12B, IL15, IL18, IL1B, IL23A…
GO:1904894	positive regulation of STAT cascade	[5, 6, 7, 8]	18	51.4286	7.43368e-09	2.39307e-07	[CD40, CSF2, FYN, IL10RA, IL12B, IL18, IL23A, IL4R, IL7R, JAK2, LIF, LYN, MGAT5, OSM, PARP14, PARP9, PTK2B, SOCS1]
GO:0002221	pattern recognition receptor signaling pathway	[5, 6, 7, 8, 9, 10]	27	37.5	9.0454e-09	2.80407e-07	[BCL10, CD14, DDX58, DDX60, DHX58, FFAR2, IFIH1, IRAK3, IRF1, IRF4, IRF7, LYN, MAPKAPK2, NFKBIA, NOD2, OTUD4, PGLYRP2, PIK3AP1, PRKCE, RFTN1, RIPK2, RSAD2, TIRAP, TNFAIP3, TNIP1, UNC93B1, WDFY1]
GO:0032270	positive regulation of cellular protein metabolic process	[4, 5, 6, 7]	128	18.4173	1.33067e-08	3.97775e-07	[ACER2, ACSL1, ACVR1, APP, AREG, ARRDC3, ARRDC4, BAG2, BCL10, BCL3, BID, BMPR2, BRCA1, C3, CASP1, CASP10, CASP8, CCL20, CCL22, CCL3L1, CCL5, CCR1, CD40, CD80, CDKN1A, CKS2, CSF1, CSF2, CSF3, DAXX, DCUN1D3, DDX3X, DHX36, EDN1, EFNA5, EREG, EZH2, F3, FAS, FBXW11, FMR1, FYN, GADD45B, HBEGF, HIP1R, ICAM1, IGFBP4, IL12B, IL15, IL18, IL1B, IL23A, IL4R, INHBA, INHBB, ITGA5, JAK2, KRAS, LDLR, LIF, LYN, M…
GO:0002695	negative regulation of leukocyte activation	[3, 4, 5, 6]	28	35.8974	1.48447e-08	4.28448e-07	[ADORA2A, ANXA1, ARG1, ARG2, AXL, CASP3, CD274, CD86, CEBPB, DLG5, FBXO7, IDO1, IRF1, LDLR, LYN, MERTK, PARP3, PDCD1LG2, PDE5A, PGLYRP2, PLA2G2D, RC3H1, RC3H2, SAMSN1, SDC4, SOCS1, SOCS7, TNFAIP3]
GO:0042129	regulation of T cell proliferation	[6, 7, 8]	30	34.0909	1.80777e-08	5.04369e-07	[ANXA1, ARG1, ARG2, CASP3, CD274, CD86, CEBPB, CORO1A, CTLA4, DLG5, HHLA2, IDO1, IL12B, IL12RB1, IL15, IL18, IL23A, IL27, IRF1, NCK2, PDCD1LG2, PDE5A, PLA2G2D, PNP, RC3H1, RIPK2, SDC4, STAT5A, TNFSF13B, VCAM1]
GO:1903706	regulation of hemopoiesis	[3, 4, 5, 6, 7, 8]	49	25.9259	2.28006e-08	5.61297e-07	[ANXA1, ATP11C, AXL, CASP8, CCL3L1, CCR1, CEBPB, CNOT4, CSF1, CSF3, DHX36, DROSHA, DUSP10, FBXO7, IL12B, IL15, IL18, IL23A, IL27, IL4R, IL7R, INHBA, IRF1, ISG15, JAG1, LIF, LYN, MMP14, NFE2L2, NFKBIA, NFKBIZ, OCSTAMP, PGLYRP2, PNP, PTK2B, RASGRP1, RBM15, RC3H1, RC3H2, RIPK2, RUNX1, SLC46A2, SOCS1, STAT1, STAT3, STAT5A, TESC, TNF, ZMIZ1]
GO:0002218	activation of innate immune response	[3, 5, 6, 7, 8]	29	34.5238	2.26472e-08	5.74416e-07	[BCL10, CD14, CGAS, DDX58, DDX60, DHX58, FFAR2, IFIH1, IRAK3, IRF1, IRF4, IRF7, LYN, MAPKAPK2, NFKBIA, NOD2, OTUD4, PGLYRP2, PIK3AP1, PRKCE, RFTN1, RIPK2, RSAD2, TBK1, TIRAP, TNFAIP3, TNIP1, UNC93B1, WDFY1]
GO:0006468	protein phosphorylation	[6, 7]	151	17.4769	2.13264e-08	5.75813e-07	[ABL2, ACSL1, ACVR1, ADAR, APP, AREG, AXL, BMPR2, C3, CAB39L, CAMK2D, CASP3, CCL20, CCL22, CCL3L1, CCL5, CCNG2, CCNJ, CCR1, CCR5, CD40, CD80, CDK12, CDK17, CDKN1A, CHORDC1, CKS2, CRY1, CRYBG1, CSF1, CSF2, CSF3, DAXX, DDX3X, DMD, DNAJA1, DUSP1, DUSP10, DUSP2, DUSP5, EDN1, EFNA5, EREG, EZH2, FAS, FBXO7, FMR1, FYN, GADD45B, GTF2H1, HBEGF, HEG1, HMGCR, ICAM1, IGFBP4, IKBKE, IL12B, IL15, IL18, IL1B, I…
GO:0002521	leukocyte differentiation	[4, 5, 6, 7, 8]	62	23.3962	2.22386e-08	5.8168e-07	[ANXA1, APP, ATP11C, AXL, AZI2, BCL3, CASP8, CCL3L1, CCR1, CCR7, CEBPB, CSF1, CSF2, DNAJB9, DROSHA, DUSP10, FBXO7, GPR18, IL12B, IL15, IL18, IL23A, IL27, IL4R, IL7R, IRF1, IRF4, JUNB, LIF, LYN, MERTK, MMP14, MSH2, NFKBIZ, OCSTAMP, PGLYRP2, PLA2G2D, PNP, PPARG, PTK2B, RASGRP1, RC3H1, RC3H2, RELB, RHOH, RIPK2, RSAD2, RUNX1, SBNO2, SH3PXD2A, SIRT1, SLC46A2, SNX10, SOCS1, SOX4, SRC, STAT3, STAT5A, TE…
GO:0048525	negative regulation of viral process	[3, 4, 5, 6]	20	44.4444	2.66354e-08	6.19273e-07	[C2H19orf66, CCL3L1, DDX3X, FAM111A, HMOX1, ISG15, ISG20, LOC100151816, MX1, OASL, PML, RNASEL, RSAD2, STAT1, TNF, TRIM14, TRIM21, TRIM26, ZC3HAV1, ZNF639]
GO:0042098	T cell proliferation	[5, 6]	34	31.1927	2.64297e-08	6.32048e-07	[ANXA1, ARG1, ARG2, CASP3, CD274, CD86, CEBPB, CORO1A, CTLA4, DLG5, EBI3, FYN, GJA1, HHLA2, IDO1, IL12B, IL12RB1, IL15, IL18, IL23A, IL27, IRF1, NCK2, PDCD1LG2, PDE5A, PLA2G2D, PNP, RC3H1, RC3H2, RIPK2, SDC4, STAT5A, TNFSF13B, VCAM1]
GO:0050730	regulation of peptidyl-tyrosine phosphorylation	[7, 8, 9, 10]	34	30.9091	3.41207e-08	7.51554e-07	[APP, AREG, CD40, CD80, CSF2, CSF3, EFNA5, FYN, HBEGF, IL12B, IL15, IL18, IL23A, IL4R, ITGA5, JAK2, LIF, LYN, OSM, PARP14, PARP9, PRKCE, PTK2B, PTPN1, RICTOR, RIPK2, SAMSN1, SEMA4D, SOCS1, SOCS3, SOCS7, SRC, TEC, VEGFA]
GO:0032944	regulation of mononuclear cell proliferation	[4, 5, 6]	35	30.4348	3.32931e-08	7.53145e-07	[ANXA1, ARG1, ARG2, ATAD5, CASP3, CD274, CD38, CD40, CD86, CEBPB, CORO1A, CSF1, CTLA4, DLG5, HHLA2, IDO1, IL12B, IL12RB1, IL15, IL18, IL23A, IL27, IRF1, LYN, NCK2, PDCD1LG2, PDE5A, PLA2G2D, PNP, RC3H1, RIPK2, SDC4, STAT5A, TNFSF13B, VCAM1]
GO:0031401	positive regulation of protein modification process	[5, 6, 7, 8]	100	19.4553	4.02075e-08	8.62914e-07	[ACSL1, ACVR1, APP, AREG, ARRDC3, ARRDC4, BCL10, BMPR2, BRCA1, C3, CCL20, CCL22, CCL3L1, CCL5, CCR1, CD40, CD80, CDKN1A, CKS2, CSF1, CSF2, CSF3, DAXX, DCUN1D3, DDX3X, EDN1, EFNA5, EREG, EZH2, FAS, FMR1, FYN, GADD45B, HBEGF, ICAM1, IGFBP4, IL12B, IL15, IL18, IL1B, IL23A, IL4R, INHBA, INHBB, ITGA5, JAK2, KRAS, LIF, LYN, MAD2L2, MAP3K13, MAP3K7, MASTL, NBN, NMI, NOD2, OSBPL8, OSM, PARP14, PARP9, PDC…
GO:0007249	I-kappaB kinase/NF-kappaB signaling	[4, 5, 6]	35	30.1724	4.2527e-08	8.89878e-07	[AZI2, BCL10, BCL3, CASP1, CASP10, CASP8, CD40, CTH, DHX36, FYN, HMOX1, IKBKE, IL1B, LOC100151816, MAP3K7, NFKBIA, NLRP12, NOD2, OPTN, PIM2, PRKCE, REL, RHOH, RIPK2, SIRT1, STAT1, TAB2, TBK1, TIRAP, TNF, TNFAIP3, TNFSF10, TNIP1, TRAF2, TRAF3IP2]
GO:0007259	JAK-STAT cascade	[5, 6, 7]	23	38.983	4.92175e-08	9.80834e-07	[BCL3, CD40, CSF2, DOT1L, FYN, IL10RA, IL12B, IL15, IL18, IL23A, IL4R, JAK2, LIF, LYN, OSM, PARP14, PARP9, PTK2B, SOCS1, SOCS3, STAT1, STAT3, STAT5A]
GO:0032268	regulation of cellular protein metabolic process	[4, 5, 6]	190	16.3371	4.86128e-08	9.92412e-07	[ACER2, ACSL1, ACVR1, ADAR, AGO2, APP, AREG, ARRDC3, ARRDC4, BAG2, BCL10, BCL3, BID, BMPR2, BRCA1, BTG2, C3, CASP1, CASP10, CASP3, CASP8, CCL20, CCL22, CCL3L1, CCL5, CCNG2, CCNJ, CCR1, CD40, CD80, CDK12, CDKN1A, CHORDC1, CKS2, CNOT2, CRY1, CSF1, CSF2, CSF3, DAXX, DCUN1D3, DDX3X, DHX36, DMD, DNAJA1, DNAJC1, DPH3, DTX3L, DUSP1, DUSP10, DUSP2, DUSP5, EDN1, EFNA5, EREG, EZH2, F3, FAS, FBXO7, FBXW11, …
GO:0043122	regulation of I-kappaB kinase/NF-kappaB signaling	[5, 6, 7]	32	31.3726	5.8462e-08	1.13797e-06	[BCL10, CASP1, CASP10, CASP8, CD40, CTH, DHX36, FYN, HMOX1, IKBKE, IL1B, LOC100151816, MAP3K7, NLRP12, NOD2, OPTN, PIM2, PRKCE, REL, RHOH, RIPK2, SIRT1, STAT1, TAB2, TBK1, TIRAP, TNF, TNFAIP3, TNFSF10, TNIP1, TRAF2, TRAF3IP2]
GO:0050727	regulation of inflammatory response	[4, 5, 6]	41	27.3333	6.73976e-08	1.28209e-06	[ADORA2A, ANXA1, AOAH, APP, C3, CASP1, CCL3L1, CCR7, CEBPB, DROSHA, DUOXA2, DUSP10, FFAR2, GHSR, IDO1, IL12B, JAK2, LDLR, LYN, NFKB1, NFKBIA, NFKBIZ, NLRP12, NOD2, NOS2, OSM, PGLYRP2, PIK3AP1, PPARD, PTGS2, RICTOR, SBNO2, SELENOS, SEMA7A, SERPINE1, SOCS3, STAT5A, TNF, TNFAIP3, TNFAIP6, TNIP1]
GO:1904892	regulation of STAT cascade	[5, 6, 7]	21	40.3846	9.184e-08	1.70822e-06	[BCL3, CD40, CSF2, DOT1L, FYN, IL10RA, IL12B, IL18, IL23A, IL4R, IL7R, JAK2, LIF, LYN, MGAT5, OSM, PARP14, PARP9, PTK2B, SOCS1, SOCS3]
GO:0051248	negative regulation of protein metabolic process	[4, 5, 6]	99	19.186	9.76772e-08	1.7773e-06	[ACER2, ADAR, AGO2, APP, AZIN1, AZIN2, BAG2, BCL3, BRCA1, BTG2, C3, CASP3, CDKN1A, CHORDC1, CNOT2, CRY1, DDX3X, DHX36, DMD, DNAJA1, DTX3L, DUSP1, DUSP10, DUSP2, DUSP5, EDN1, FBXO7, FMR1, FURIN, FYN, GADD45B, GHSR, HEG1, HMGCR, INHBB, IRAK3, ISG15, ITM2C, KDM3A, KDM5A, LDLR, LIF, LIMK1, LOC100513074, LYN, MAD2L2, MASTL, MGAT5, MOV10, N4BP1, NCK2, NFKB1, NLRP12, NMI, NOS2, PARP14, PLAUR, PML, PPP1R…
GO:0050691	regulation of defense response to virus by host	[4, 5, 6, 7, 8]	13	59.0909	1.08421e-07	1.93082e-06	[CGAS, DDX58, DTX3L, IFNLR1, IL12B, IL12RB1, IL15, IL23A, IL27, MMP12, PARP9, STAT1, TRAF3IP2]
GO:1903708	positive regulation of hemopoiesis	[3, 4, 5, 6, 7, 8, 9]	33	30	1.20792e-07	2.10632e-06	[ANXA1, ATP11C, AXL, CASP8, CCR1, CSF1, CSF3, DHX36, DUSP10, IL12B, IL15, IL18, IL23A, IL4R, IL7R, INHBA, ISG15, JAG1, LIF, MMP14, NFKBIZ, OCSTAMP, PNP, RASGRP1, RIPK2, RUNX1, SOCS1, STAT1, STAT3, STAT5A, TESC, TNF, ZMIZ1]
GO:0046427	positive regulation of JAK-STAT cascade	[6, 7, 8, 9]	16	48.4848	1.5025e-07	2.56652e-06	[CD40, CSF2, FYN, IL10RA, IL12B, IL18, IL23A, IL4R, JAK2, LIF, LYN, OSM, PARP14, PARP9, PTK2B, SOCS1]
GO:0043066	negative regulation of apoptotic process	[5, 6, 7]	71	20.8824	2.78653e-07	4.66465e-06	[ACVR1, ADAR, ARG2, ASNS, ATAD5, ATF5, AXL, BAG3, BCL10, BCL2A1, BCL3, BID, BRCA1, CASP3, CCR5, CEBPB, CORO1A, CRYBG1, CSF2, CTH, CTNNA1, DDX3X, DNAJA1, FAM129B, GCLM, HIP1R, HMOX1, ICAM1, IDO1, IER3, IL4R, IL7R, ITGA5, ITSN1, KDSR, KRAS, MAPK8, MCL1, MERTK, MSH2, NFE2L2, PDCD10, PIK3CA, PIM2, PLAUR, PLK2, PLK3, PPIF, PSMD10, PTGS2, PTK2B, PTPN1, RB1CC1, RHBDD1, SELENOS, SERPINB2, SERPINE1, SETX,…
GO:0042089	cytokine biosynthetic process	[3, 5, 6]	22	36.6667	3.43428e-07	5.52787e-06	[APP, BCL10, BCL3, CEBPB, EREG, GHSR, IL18, IL1A, IL1RAP, IL27, INHBB, IRF1, IRF4, IRF7, MAPKAPK2, NFKB1, NLRP12, NMI, STAT5A, TBK1, TIRAP, TNF]
GO:0043123	positive regulation of I-kappaB kinase/NF-kappaB signaling	[5, 6, 7, 8]	25	33.7838	3.42057e-07	5.61375e-06	[BCL10, CASP1, CASP10, CASP8, CD40, CTH, DHX36, FYN, HMOX1, IKBKE, IL1B, LOC100151816, MAP3K7, NOD2, PIM2, PRKCE, REL, RIPK2, TAB2, TBK1, TIRAP, TNF, TNFSF10, TRAF2, TRAF3IP2]
GO:0007260	tyrosine phosphorylation of STAT protein	[6, 7, 8, 9, 10]	16	45.7143	4.17701e-07	6.59652e-06	[CD40, CSF2, FYN, IL12B, IL15, IL18, IL23A, IL4R, JAK2, LIF, LYN, OSM, PARP14, PARP9, SOCS1, SOCS3]
GO:0043065	positive regulation of apoptotic process	[5, 6, 7]	56	22.49	4.46654e-07	6.92314e-06	[ACER2, ADORA2A, ANXA1, ATF4, BCL10, BCLAF1, BID, CASP1, CASP10, CASP3, CCL3L1, CD274, CD40, CTNNA1, DCUN1D3, DDX3X, DNAJA1, E2F3, F3, FAS, FRZB, GADD45B, HIP1R, HMOX1, IDO1, IFIT2, IL12B, INHBA, INHBB, IP6K2, ITM2C, LYN, MAPK8, MCL1, MLLT11, NCK2, NCOA1, PLAUR, PMAIP1, PML, PPARG, PPIF, RAPGEF2, RIPK2, RRP1B, SIRT1, SOX4, STAT1, STK3, TNF, TNFSF10, TNFSF15, TP53BP2, TRAF2, TRAF7, VDR]
GO:0009968	negative regulation of signal transduction	[3, 4, 5, 6]	90	19.1083	4.81031e-07	7.1897e-06	[ACVR1, ADAR, ADM, ARG1, ARRDC3, ATAD5, BCL2A1, BCL3, BID, BRCA1, CASP8, CLIC2, CNOT2, CREBRF, CRY1, CSF2, CTH, CTNNA1, CXCL8, DDX3X, DHX58, DLG5, DMD, DNAJA1, DUSP1, DUSP10, DUSP2, DUSP5, EZH2, FBXW11, FRZB, G3BP1, GCLM, HEG1, HMGCR, HMOX1, ICAM1, IRAK3, IRF4, KCTD13, LIF, LYN, MAD2L2, MCL1, MMP12, MMP14, MRAP2, NCK2, NFE2L2, NFKBIA, NLRC5, NLRP12, OPTN, OTUD4, PARP14, PLAUR, PLEK, PPARG, PPIF, …
GO:0002224	toll-like receptor signaling pathway	[6, 7, 8, 9, 10, 11]	20	38.4615	4.79433e-07	7.29611e-06	[BCL10, CD14, IRAK3, IRF1, IRF4, IRF7, LYN, MAPKAPK2, NFKBIA, OTUD4, PIK3AP1, PRKCE, RFTN1, RIPK2, RSAD2, TIRAP, TNFAIP3, TNIP1, UNC93B1, WDFY1]
GO:1902105	regulation of leukocyte differentiation	[4, 5, 6, 7, 8, 9]	37	26.6187	6.09801e-07	8.95445e-06	[ANXA1, ATP11C, AXL, CASP8, CCL3L1, CCR1, CEBPB, CSF1, DROSHA, DUSP10, FBXO7, IL12B, IL15, IL18, IL23A, IL27, IL4R, IL7R, IRF1, LIF, LYN, MMP14, NFKBIZ, OCSTAMP, PGLYRP2, PNP, RASGRP1, RC3H1, RC3H2, RIPK2, RUNX1, SLC46A2, SOCS1, STAT5A, TESC, TNF, ZMIZ1]
GO:1903038	negative regulation of leukocyte cell-cell adhesion	[5, 6, 7]	20	37.7358	6.87689e-07	9.92407e-06	[ADORA2A, ANXA1, ARG1, ARG2, ASS1, CASP3, CD274, CD86, CEBPB, DLG5, IDO1, IRF1, PDCD1LG2, PDE5A, PLA2G2D, RC3H1, RC3H2, SDC4, SOCS1, SOCS7]
GO:0010628	positive regulation of gene expression	[4, 5, 6]	143	16.7447	8.24097e-07	1.1691e-05	[ACVR1, ADAR, AGO2, APP, ATAD2, ATF4, ATF5, BAG2, BCL10, BCL3, BCLAF1, BMPR2, BRCA1, C3, CASZ1, CCL3L1, CD40, CDK12, CEBPB, CITED4, CREB5, CREBRF, CSF1, CSF2, CSF3, CSRNP1, DDX3X, DDX58, DHX36, DOT1L, DROSHA, DTX3L, E2F3, EDN1, ELK1, ELL, EPCAM, ETV5, FAM129B, FBXW11, FMR1, FOSL1, FOXJ2, GJA1, GTF2H1, HLTF, IER5, IL18, IL1A, IL1B, IL23A, IL4R, IL7R, INHBA, IRF1, IRF2, IRF4, IRF7, ITGB8, JAG1, JUN…
GO:0018108	peptidyl-tyrosine phosphorylation	[7, 8, 9]	39	25.6579	8.45668e-07	1.17971e-05	[ABL2, APP, AREG, AXL, CD40, CD80, CSF2, CSF3, EFNA5, FYN, HBEGF, IL12B, IL15, IL18, IL23A, IL4R, ITGA5, JAK2, LIF, LYN, MERTK, OSM, PARP14, PARP9, PEAK1, PRKCE, PTK2B, PTPN1, RICTOR, RIPK2, SAMSN1, SEMA4D, SOCS1, SOCS3, SOCS7, SRC, TEC, TYK2, VEGFA]
GO:0002790	peptide secretion	[5, 6, 7]	51	22.87	8.64743e-07	1.18654e-05	[ABCA1, ANXA1, ARG2, CASP1, CCL3L1, CCL5, CCR7, CD14, CD2, CD274, CD40, DDX58, DHX36, DNAJC1, EDN1, EFNA5, FFAR2, GHSR, HMGCR, IFIH1, IL1A, IL1RAP, ILDR1, INHBB, KCNN4, LYN, MCOLN2, MMP12, NLRP12, NOD2, NOS2, OSM, PANX1, PLEK, PML, PNP, PPARG, PREB, PRKCE, PTPN23, RASGRP1, RIPK2, RSAD2, SOCS1, SOX4, TMBIM6, TNF, TNFAIP3, TNFSF13B, TRAF2, TRAF3IP2]
GO:0050663	cytokine secretion	[3, 4, 6, 7, 8, 9]	30	29.1262	9.1605e-07	1.23667e-05	[ABCA1, ANXA1, ARG2, CASP1, CCL3L1, CCR7, CD14, CD2, CD274, DDX58, DHX36, FFAR2, IFIH1, IL1A, IL1RAP, LYN, MCOLN2, MMP12, NLRP12, NOD2, NOS2, OSM, PANX1, PML, PNP, RASGRP1, RIPK2, SOCS1, TNF, TNFAIP3]
GO:0002822	regulation of adaptive immune response based on somatic recombination of immune receptors built from immunoglobulin superfamily domains	[5, 6]	27	30.6818	1.04268e-06	1.38528e-05	[ANXA1, ARG1, ATAD5, C3, CD274, CD40, IL12B, IL12RB1, IL18, IL1B, IL23A, IL27, IL7R, MAD2L2, MAP3K7, MSH2, NFKBIZ, PARP3, RC3H1, RC3H2, RIPK2, RSAD2, SUPT6H, TNF, TNFAIP3, TNFSF13B, TRAF2]
GO:0038061	NIK/NF-kappaB signaling	[4, 5, 6]	21	35.5932	1.12358e-06	1.46943e-05	[APP, BCL3, CD14, FBXW11, IKBKE, IL18, MAP3K7, NFAT5, NFKB2, NLRP12, NOD2, RC3H1, RC3H2, REL, RELB, TIRAP, TNF, TNFSF14, TNFSF15, TRAF2, TRAF4]
GO:0046425	regulation of JAK-STAT cascade	[6, 7, 8]	19	38	1.15393e-06	1.48591e-05	[BCL3, CD40, CSF2, DOT1L, FYN, IL10RA, IL12B, IL18, IL23A, IL4R, JAK2, LIF, LYN, OSM, PARP14, PARP9, PTK2B, SOCS1, SOCS3]
GO:0071346	cellular response to interferon-gamma	[5, 6]	19	38	1.15393e-06	1.48591e-05	[ARG1, CCL20, CCL22, CCL3L1, CCL5, CDC42EP2, EVL, IL12B, IL12RB1, IRF1, NLRC5, NMI, NOS2, PARP14, PARP9, PPARG, SOCS1, STAT1, STXBP1]
GO:0030099	myeloid cell differentiation	[4, 5, 6, 7, 8]	47	23.2673	1.39648e-06	1.77099e-05	[ACTN1, ADAR, APP, CASP3, CASP8, CCL3L1, CCR1, CCR7, CEBPB, CNOT4, CSF1, CSF2, CSF3, IL12B, IL23A, IL4R, INHBA, IRF4, ISG15, JAG1, JAK2, JUNB, LIF, LYN, NFKBIA, OCSTAMP, PML, PPARG, PTK2B, RBM15, RELB, RUNX1, SBNO2, SH3PXD2A, SIRT1, SLC11A2, SNX10, SRC, STAT1, STAT3, STAT5A, TESC, TET2, THRA, TMOD3, TNF, VEGFA]
GO:0060333	interferon-gamma-mediated signaling pathway	[5, 6, 7]	9	69.2308	1.62361e-06	2.0283e-05	[ARG1, IRF1, NLRC5, NMI, PARP14, PARP9, PPARG, SOCS1, STAT1]
GO:0002696	positive regulation of leukocyte activation	[3, 4, 5, 6]	39	24.8408	2.03368e-06	2.50322e-05	[ANXA1, APP, ATAD5, ATP11C, AXL, BCL10, CCR7, CD274, CD38, CD40, CD80, CD86, CORO1A, DUSP10, HHLA2, ICOS, IL12B, IL12RB1, IL15, IL18, IL23A, IL4R, IL7R, MAD2L2, MMP14, MSH2, NCK2, NFKBIZ, NOD2, PDCD1LG2, PNP, RASGRP1, RIPK2, SOCS1, STAT5A, TNFSF13B, TNFSF14, VCAM1, ZMIZ1]
GO:0042531	positive regulation of tyrosine phosphorylation of STAT protein	[7, 8, 9, 10, 11, 12]	13	48.1481	2.50962e-06	2.95853e-05	[CD40, CSF2, FYN, IL12B, IL18, IL23A, IL4R, JAK2, LIF, LYN, OSM, PARP14, PARP9]
GO:1903039	positive regulation of leukocyte cell-cell adhesion	[4, 5, 6]	31	27.4336	2.49703e-06	2.98574e-05	[ANXA1, BCL10, CCR7, CD274, CD80, CD86, CORO1A, DUSP10, HHLA2, ICOS, IL12B, IL12RB1, IL15, IL18, IL23A, IL4R, IL7R, NCK2, NFAT5, NFKBIZ, PDCD1LG2, PNP, RASGRP1, RIPK2, SOCS1, STAT5A, TNF, TNFSF13B, TNFSF14, VCAM1, ZMIZ1]
GO:0050688	regulation of defense response to virus	[3, 4, 5, 6, 7]	16	41.0256	2.47811e-06	3.00605e-05	[CGAS, DDX58, DDX60, DHX58, DTX3L, HERC5, IFNLR1, IL12B, IL12RB1, IL15, IL23A, IL27, MMP12, PARP9, STAT1, TRAF3IP2]
GO:0097191	extrinsic apoptotic signaling pathway	[4, 5, 6]	30	27.7778	2.73495e-06	3.17938e-05	[ACVR1, BAG3, BCL10, BCL2A1, BID, BRCA1, CASP8, CSF2, CTNNA1, DDX3X, FAS, GCLM, HMOX1, ICAM1, IL18, IL1A, INHBA, ITM2C, MCL1, MLLT11, PML, RB1CC1, SERPINE1, SRC, STK3, TNF, TNFAIP3, TNFSF10, TRAF1, TRAF2]
GO:0032269	negative regulation of cellular protein metabolic process	[4, 5, 6, 7]	89	18.4265	2.81789e-06	3.23092e-05	[ACER2, ADAR, AGO2, APP, BAG2, BRCA1, BTG2, C3, CASP3, CDKN1A, CHORDC1, CNOT2, CRY1, DDX3X, DHX36, DMD, DNAJA1, DTX3L, DUSP1, DUSP10, DUSP2, DUSP5, EDN1, FBXO7, FMR1, FURIN, FYN, GADD45B, HEG1, HMGCR, IRAK3, ISG15, KDM3A, KDM5A, LIF, LIMK1, LOC100513074, LYN, MAD2L2, MASTL, MGAT5, MOV10, N4BP1, NCK2, NLRP12, PARP14, PLAUR, PML, PPP1R15A, PRKAR2A, PRKCE, PSMD10, PSMF1, PTGS2, PTPN1, PTPN13, RBM4, …
GO:0002791	regulation of peptide secretion	[5, 6, 7, 8]	42	23.7288	2.98497e-06	3.33122e-05	[ANXA1, ARG2, CASP1, CCL3L1, CCL5, CCR7, CD14, CD2, CD274, CD40, DDX58, DHX36, DNAJC1, EFNA5, FFAR2, HMGCR, IFIH1, IL1A, IL1RAP, ILDR1, INHBB, KCNN4, LYN, MMP12, NLRP12, NOD2, NOS2, OSM, PANX1, PML, PPARG, PRKCE, PTPN23, RASGRP1, RIPK2, RSAD2, SOCS1, SOX4, TMBIM6, TNF, TNFAIP3, TRAF2]
GO:1903530	regulation of secretion by cell	[3, 4, 5, 6]	55	21.4008	2.95886e-06	3.34671e-05	[ANXA1, ARG2, CASP1, CCL3L1, CCL5, CCR7, CD14, CD2, CD274, CD40, CRY1, DDX58, DHX36, DNAJC1, EDN1, EFNA5, FBXL20, FFAR2, HMGCR, IFIH1, IL1A, IL1B, IL1RAP, ILDR1, INHBA, INHBB, KCNN4, LIF, LYN, MMP12, NLRP12, NOD2, NOS2, OSM, PANX1, PML, PPARG, PRKCE, PTPN23, RAB21, RAB3GAP1, RALA, RASGRP1, RIPK2, RSAD2, SDC4, SMAD4, SOCS1, SOX4, STXBP1, TMBIM6, TMF1, TNF, TNFAIP3, TRAF2]
GO:0043549	regulation of kinase activity	[5, 7, 8]	74	19.3717	3.21238e-06	3.53785e-05	[ACSL1, ADAR, APP, BCL10, CASP3, CCNG2, CCNJ, CD40, CDK12, CDKN1A, CHORDC1, CKS2, CSF1, DAXX, DDX3X, DNAJA1, DUSP1, DUSP10, DUSP2, DUSP5, EDN1, EREG, EZH2, FBXO7, GADD45B, HEG1, HMGCR, IL12B, IL18, IL23A, IL4R, IRAK3, ITSN1, JAK2, LMO4, LYN, MAP3K13, MAP3K7, MASTL, NBN, NLRC5, OSBPL8, PDCD10, PDE5A, PIK3CA, PIK3R5, PRKAR2A, PSMD10, PTK2B, PTPN1, RAPGEF2, RASGRP1, RHOH, RIPK2, SESN2, SIRT1, SMCR8,…
GO:1902107	positive regulation of leukocyte differentiation	[4, 5, 6, 7, 8, 9, 10]	26	29.5455	3.63184e-06	3.89725e-05	[ANXA1, ATP11C, AXL, CASP8, CCR1, CSF1, DUSP10, IL12B, IL15, IL18, IL23A, IL4R, IL7R, LIF, MMP14, NFKBIZ, OCSTAMP, PNP, RASGRP1, RIPK2, RUNX1, SOCS1, STAT5A, TESC, TNF, ZMIZ1]
GO:1903901	negative regulation of viral life cycle	[4, 5, 6, 7]	16	40	3.69273e-06	3.91242e-05	[C2H19orf66, DDX3X, FAM111A, HMOX1, ISG15, ISG20, LOC100151816, MX1, OASL, PML, RNASEL, RSAD2, TNF, TRIM21, TRIM26, ZC3HAV1]
GO:1990869	cellular response to chemokine	[6]	16	40	3.69273e-06	3.91242e-05	[CCL20, CCL22, CCL3L1, CCL5, CCR1, CCR5, CCR7, CCRL2, CXCL10, CXCL11, CXCL8, CXCL9, CXCR4, DUSP1, PTK2B, RBM15]
GO:0009306	protein secretion	[3, 5, 6, 7, 8]	48	22.3256	3.75466e-06	3.92832e-05	[ABCA1, ANXA1, ARG2, CASP1, CCL3L1, CCL5, CCR7, CD14, CD2, CD274, CD40, DDX58, DHX36, DNAJC1, EFNA5, FFAR2, HMGCR, IFIH1, IL1A, IL1RAP, INHBB, KCNN4, LYN, MCOLN2, MMP12, NLRP12, NOD2, NOS2, OSM, PANX1, PLEK, PML, PNP, PPARG, PREB, PRKCE, PTPN23, RASGRP1, RIPK2, RSAD2, SOCS1, SOX4, TMBIM6, TNF, TNFAIP3, TNFSF13B, TRAF2, TRAF3IP2]
GO:0002230	positive regulation of defense response to virus by host	[5, 6, 7, 8, 9]	10	58.8235	3.62387e-06	3.9392e-05	[CGAS, DDX58, DTX3L, IL12B, IL12RB1, IL23A, IL27, PARP9, STAT1, TRAF3IP2]
GO:0022408	negative regulation of cell-cell adhesion	[4, 5, 6]	23	31.5069	3.96114e-06	4.09318e-05	[ADORA2A, ANXA1, ARG1, ARG2, ASS1, CASP3, CD274, CD86, CEBPB, DLG5, EPCAM, IDO1, IRF1, JAG1, MAD2L2, PDCD1LG2, PDE5A, PLA2G2D, RC3H1, RC3H2, SDC4, SOCS1, SOCS7]
GO:0045944	positive regulation of transcription by RNA polymerase II	[6, 7, 8, 9, 10, 11, 12]	94	18.0077	4.04225e-06	4.12605e-05	[ACVR1, AGO2, APP, ATAD2, ATF4, ATF5, BCL3, BMPR2, BRCA1, CD40, CDK12, CEBPB, CREBRF, CSF3, CSRNP1, DDX3X, DDX58, DHX36, DOT1L, E2F3, EDN1, ELK1, ELL, EPCAM, ETV5, FOXJ2, GTF2H1, HLTF, IER5, IL18, IL1A, IL1B, IL23A, INHBA, IRF1, IRF2, IRF4, IRF7, JAG1, JUNB, KDM3A, KDM6B, KLF5, KLF8, LIF, LMO2, LMO4, MAX, MED13, MMP12, NAMPT, NCK2, NCOA1, NCOA3, NFAT5, NFE2L2, NFKB1, NFKB2, NFKBIA, NLRC5, NOD2, N…
GO:0060760	positive regulation of response to cytokine stimulus	[3, 4, 5, 6]	14	43.75	4.26836e-06	4.30435e-05	[AXL, CREBRF, CSF1, DDX58, IFIH1, IKBKE, IRF7, MMP12, NLRC5, PARP14, PARP9, RIPK2, TBK1, TRAF2]
GO:0042035	regulation of cytokine biosynthetic process	[4, 5, 6, 7]	19	35.1852	4.43996e-06	4.4241e-05	[APP, BCL10, BCL3, CEBPB, EREG, GHSR, IL1A, IL27, INHBB, IRF1, IRF4, MAPKAPK2, NFKB1, NLRP12, NMI, STAT5A, TBK1, TIRAP, TNF]
GO:0050870	positive regulation of T cell activation	[5, 6, 7, 8]	29	27.619	4.53786e-06	4.46846e-05	[ANXA1, BCL10, CCR7, CD274, CD80, CD86, CORO1A, DUSP10, HHLA2, ICOS, IL12B, IL12RB1, IL15, IL18, IL23A, IL4R, IL7R, NCK2, NFKBIZ, PDCD1LG2, PNP, RASGRP1, RIPK2, SOCS1, STAT5A, TNFSF13B, TNFSF14, VCAM1, ZMIZ1]
GO:0070665	positive regulation of leukocyte proliferation	[3, 4, 5, 6]	23	31.0811	5.1318e-06	4.99455e-05	[ANXA1, ATAD5, CD274, CD38, CD40, CD86, CORO1A, CSF1, HHLA2, IL12B, IL12RB1, IL15, IL18, IL23A, LYN, NCK2, OCSTAMP, PDCD1LG2, PNP, RIPK2, STAT5A, TNFSF13B, VCAM1]
GO:2001233	regulation of apoptotic signaling pathway	[4, 5, 6, 7]	44	22.7979	5.37761e-06	5.17363e-05	[ACVR1, ADORA2A, ATAD5, BCL10, BCL2A1, BCLAF1, BID, BRCA1, CSF2, CTH, CTNNA1, DDX3X, DNAJA1, FAS, GCLM, HIP1R, HMOX1, ICAM1, INHBA, INHBB, ITM2C, MCL1, MLLT11, NCK2, NFE2L2, PLAUR, PML, PPIF, PSMD10, PTGS2, PTPN1, RB1CC1, SELENOS, SERPINE1, SIRT1, SRC, STK3, TMBIM6, TNF, TNFAIP3, TNFSF10, TRAF1, TRAF2, TRAF7]
GO:0035710	CD4-positive, alpha-beta T cell activation	[6, 7]	18	36	5.45464e-06	5.1881e-05	[ANXA1, ARG2, BCL3, CD274, IL12B, IL18, IL23A, IL27, IRF4, NFKBIZ, PLA2G2D, RC3H1, RC3H2, RELB, RIPK2, RSAD2, SOCS1, STAT3]
GO:0045824	negative regulation of innate immune response	[4, 5, 6, 7]	13	44.8276	6.80352e-06	6.39837e-05	[ADAR, ARG1, DHX58, DUSP10, IRAK3, MMP12, NLRC5, NMI, PARP14, PPARG, SAMHD1, TNFAIP3, TRAFD1]
GO:0045859	regulation of protein kinase activity	[6, 7, 8, 9]	68	19.4286	7.39946e-06	6.80588e-05	[ACSL1, ADAR, APP, CASP3, CCNG2, CCNJ, CD40, CDK12, CDKN1A, CHORDC1, CKS2, CSF1, DAXX, DDX3X, DNAJA1, DUSP1, DUSP10, DUSP2, DUSP5, EDN1, EREG, EZH2, FBXO7, GADD45B, HEG1, HMGCR, IL12B, IL18, IL23A, IL4R, IRAK3, JAK2, LYN, MAP3K13, MAP3K7, MASTL, OSBPL8, PDCD10, PDE5A, PIK3CA, PIK3R5, PRKAR2A, PSMD10, PTK2B, PTPN1, RAPGEF2, RASGRP1, RIPK2, SESN2, SIRT1, SMCR8, SNX9, SOCS1, SOCS7, SRC, STK3, TAB2, …
GO:0052548	regulation of endopeptidase activity	[6, 7, 8]	38	23.8994	7.38206e-06	6.86531e-05	[ACER2, APP, BCL10, BID, C3, CASP1, CASP10, CASP8, DDX3X, F3, FAS, FURIN, HIP1R, LOC100513074, LYN, NLRP12, PLAUR, PMAIP1, PML, PPARG, PSMA3, PSMB8, PSMB9, PTGS2, RIPK2, SERPINB2, SERPINB7, SERPINE1, SERPINI1, SIRT1, SRC, STAT1, STAT3, TIMP1, TNF, TNFSF10, TNFSF14, TNFSF15]
GO:0048514	blood vessel morphogenesis	[4, 5, 6, 7, 8, 9]	48	21.7195	8.36986e-06	7.45274e-05	[ACVR1, ADM, AGO2, ANXA1, BMPR2, BRCA1, C3, CALCRL, CD40, CLEC14A, CXCL10, CXCL8, EDN1, F3, FOXJ2, GJA1, GLUL, HEG1, HMOX1, HS6ST1, IL18, IL1A, IL1B, ITGA5, ITGB8, JAG1, JUNB, KLF5, MYO1E, NRP2, PDCD10, PLK2, PLXDC1, PLXND1, PML, PPARG, PTK2B, RBM15, SAT1, SERPINE1, SIRT1, SOX4, STAT1, STAT3, TCF4, VEGFA, WARS, ZMIZ1]
GO:0001959	regulation of cytokine-mediated signaling pathway	[4, 5, 6, 7]	19	33.9286	8.19606e-06	7.45663e-05	[ADAR, ARG1, AXL, CREBRF, CSF1, IKBKE, IRF7, MMP12, NLRC5, OTUD4, PARP14, PARP9, PPARG, RIPK2, SAMHD1, SOCS1, TBK1, TRAF2, TRAIP]
GO:0001944	vasculature development	[4, 5, 6, 7]	56	20.5882	8.3417e-06	7.50753e-05	[ACVR1, ADAMTS6, ADM, AGO2, ANXA1, BMPR2, BRCA1, C3, CALCRL, CD40, CLEC14A, CTH, CXCL10, CXCL8, EDN1, F3, FOSL1, FOXJ2, GJA1, GLUL, HEG1, HMOX1, HS6ST1, IL18, IL1A, IL1B, ITGA5, ITGB8, JAG1, JUNB, KLF5, LGALS8, LIF, MMP2, MYO1E, NRP2, PDCD10, PLK2, PLXDC1, PLXND1, PML, PPARG, PTK2B, RBM15, SAT1, SEMA3C, SERPINE1, SIRT1, SOCS3, SOX4, STAT1, STAT3, TCF4, VEGFA, WARS, ZMIZ1]
GO:0050707	regulation of cytokine secretion	[4, 5, 6, 7, 8, 9, 10]	26	28.2609	8.93742e-06	7.87434e-05	[ANXA1, ARG2, CASP1, CCL3L1, CCR7, CD14, CD2, CD274, DDX58, DHX36, FFAR2, IFIH1, IL1A, IL1RAP, LYN, MMP12, NLRP12, NOD2, OSM, PANX1, PML, RASGRP1, RIPK2, SOCS1, TNF, TNFAIP3]
GO:0001516	prostaglandin biosynthetic process	[7, 8, 9, 10, 11]	8	66.6667	9.87421e-06	8.60907e-05	[ANXA1, EDN1, PPARG, PTGES, PTGES3, PTGS1, PTGS2, SIRT1]
GO:0050798	activated T cell proliferation	[6, 7]	13	43.3333	1.07484e-05	9.27466e-05	[ARG1, CASP3, CD274, FYN, HHLA2, IDO1, IL12B, IL12RB1, IL18, IL23A, PDCD1LG2, RC3H1, STAT5A]
GO:0031400	negative regulation of protein modification process	[5, 6, 7, 8]	59	20.068	1.09568e-05	9.35798e-05	[ACER2, ADAR, BAG2, BRCA1, CASP3, CDKN1A, CHORDC1, CRY1, DMD, DNAJA1, DTX3L, DUSP1, DUSP10, DUSP2, DUSP5, FBXO7, FYN, GADD45B, HEG1, HMGCR, IRAK3, ISG15, KDM3A, KDM5A, LIF, LIMK1, LYN, MAD2L2, MASTL, MGAT5, N4BP1, NCK2, NLRP12, PARP14, PPP1R15A, PRKAR2A, PRKCE, PSMD10, PTPN1, PTPN13, SAMSN1, SEMA4D, SENP2, SIRT1, SMAD4, SMCR8, SNX25, SOCS1, SOCS3, SOCS7, SOX4, SUPT6H, TAOK3, TNF, TNFAIP3, TNIP1, …
GO:0043367	CD4-positive, alpha-beta T cell differentiation	[7, 8, 9, 10, 11, 12]	16	37.2093	1.11389e-05	9.4174e-05	[ANXA1, BCL3, IL12B, IL18, IL23A, IL27, IRF4, NFKBIZ, PLA2G2D, RC3H1, RC3H2, RELB, RIPK2, RSAD2, SOCS1, STAT3]
GO:0045619	regulation of lymphocyte differentiation	[5, 6, 7, 8, 9, 10]	25	28.4091	1.19944e-05	0.000100393	[ANXA1, ATP11C, AXL, DROSHA, DUSP10, FBXO7, IL15, IL18, IL23A, IL27, IL4R, IL7R, IRF1, MMP14, NFKBIZ, PGLYRP2, PNP, RASGRP1, RC3H1, RC3H2, RIPK2, SLC46A2, SOCS1, STAT5A, ZMIZ1]
GO:0002253	activation of immune response	[2, 4, 5, 6]	42	22.4599	1.30128e-05	0.000107839	[BCL10, C1R, C1S, C3, CCR7, CD14, CGAS, DDX58, DDX60, DHX58, FFAR2, FYN, HHLA2, IFIH1, IRAK3, IRF1, IRF4, IRF7, KCNN4, LYN, MAPKAPK2, MASP1, NFKBIA, NFKBIZ, NOD2, OTUD4, PDE4B, PGLYRP2, PIK3AP1, PRKCE, RC3H1, RC3H2, RFTN1, RIPK2, RSAD2, TBK1, TEC, TIRAP, TNFAIP3, TNIP1, UNC93B1, WDFY1]
GO:0001568	blood vessel development	[3, 5, 6, 7, 8]	53	20.6226	1.38998e-05	0.00011406	[ACVR1, ADAMTS6, ADM, AGO2, ANXA1, BMPR2, BRCA1, C3, CALCRL, CD40, CLEC14A, CXCL10, CXCL8, EDN1, F3, FOSL1, FOXJ2, GJA1, GLUL, HEG1, HMOX1, HS6ST1, IL18, IL1A, IL1B, ITGA5, ITGB8, JAG1, JUNB, KLF5, MMP2, MYO1E, NRP2, PDCD10, PLK2, PLXDC1, PLXND1, PML, PPARG, PTK2B, RBM15, SAT1, SEMA3C, SERPINE1, SIRT1, SOCS3, SOX4, STAT1, STAT3, TCF4, VEGFA, WARS, ZMIZ1]
GO:2001236	regulation of extrinsic apoptotic signaling pathway	[5, 6, 7, 8]	22	30.137	1.4275e-05	0.000116002	[ACVR1, BCL10, BID, BRCA1, CSF2, CTNNA1, GCLM, HMOX1, ICAM1, INHBA, ITM2C, MCL1, PML, RB1CC1, SERPINE1, SRC, STK3, TNF, TNFAIP3, TNFSF10, TRAF1, TRAF2]
GO:0033674	positive regulation of kinase activity	[6, 7, 8, 9]	49	21.1207	1.50797e-05	0.000119072	[ACSL1, BCL10, CD40, CDKN1A, CKS2, CSF1, DAXX, DDX3X, EDN1, EREG, EZH2, GADD45B, IL12B, IL18, IL23A, IL4R, ITSN1, JAK2, LMO4, LYN, MAP3K13, MAP3K7, MASTL, NBN, OSBPL8, PDCD10, PDE5A, PIK3CA, PIK3R5, PSMD10, PTK2B, PTPN1, RAPGEF2, RASGRP1, RIPK2, SIRT1, SNX9, SOCS1, SRC, STK3, TAB2, TAOK3, TIRAP, TNF, TNFSF15, TRAF2, TRAF4, TRAF7, VEGFA]
GO:0051254	positive regulation of RNA metabolic process	[4, 5, 6, 7, 8]	125	16.3613	1.52336e-05	0.000119164	[ACTN1, ACTN2, ACVR1, AGO2, APP, ATAD2, ATF4, ATF5, BCL10, BCL3, BCLAF1, BMPR2, BRCA1, BTG2, CASZ1, CD40, CDK12, CEBPB, CITED4, CREB5, CREBRF, CSF3, CSRNP1, DAXX, DDX3X, DDX58, DHX36, DOT1L, DTX3L, E2F3, EDN1, ELK1, ELL, EPCAM, ETV5, FAM129B, FBXW11, FOSL1, FOXJ2, GTF2H1, HLTF, IER5, IL18, IL1A, IL1B, IL23A, IL4R, INHBA, IRF1, IRF2, IRF4, IRF7, JAG1, JUNB, KDM3A, KDM5A, KDM6B, KLF5, KLF8, LIF, LM…
GO:0002821	positive regulation of adaptive immune response	[4, 5, 6]	20	31.746	1.48265e-05	0.000119325	[ANXA1, ATAD5, C3, CD274, CD40, IL12B, IL12RB1, IL18, IL1B, IL23A, MAD2L2, MAP3K7, MSH2, NFKBIZ, RIPK2, RSAD2, SIRT1, TNF, TNFSF13B, TRAF2]
GO:0050672	negative regulation of lymphocyte proliferation	[5, 6, 7, 8]	14	40	1.50505e-05	0.000119974	[ARG1, ARG2, CASP3, CD274, CD86, CEBPB, DLG5, IDO1, LYN, PDCD1LG2, PDE5A, PLA2G2D, RC3H1, SDC4]
GO:0097529	myeloid leukocyte migration	[3, 5, 6]	24	28.5714	1.60828e-05	0.000124642	[ANXA1, CCL20, CCL22, CCL3L1, CCL5, CCR1, CCR7, CSF1, CXCL10, CXCL11, CXCL8, CXCL9, DUSP1, IL1B, IL23A, KLF5, LYN, MCOLN2, MMP14, PDE4B, PTK2B, RAC1, SERPINE1, VEGFA]
GO:0001961	positive regulation of cytokine-mediated signaling pathway	[4, 5, 6, 7, 8]	12	44.4444	1.72544e-05	0.000131291	[AXL, CREBRF, CSF1, IKBKE, IRF7, MMP12, NLRC5, PARP14, PARP9, RIPK2, TBK1, TRAF2]
GO:0046631	alpha-beta T cell activation	[5, 6]	23	29.1139	1.71887e-05	0.00013199	[ADORA2A, ANXA1, ARG2, BCL3, CD274, GPR18, IL12B, IL15, IL18, IL23A, IL27, IRF1, IRF4, NFKBIZ, PLA2G2D, PNP, RC3H1, RC3H2, RELB, RIPK2, RSAD2, SOCS1, STAT3]
GO:0030098	lymphocyte differentiation	[4, 5, 6, 7, 8, 9]	40	22.5989	1.79041e-05	0.000135006	[ANXA1, ATP11C, AXL, BCL3, CCR7, DNAJB9, DROSHA, DUSP10, FBXO7, GPR18, IL12B, IL15, IL18, IL23A, IL27, IL4R, IL7R, IRF1, IRF4, MERTK, MMP14, MSH2, NFKBIZ, PGLYRP2, PLA2G2D, PNP, PTK2B, RASGRP1, RC3H1, RC3H2, RELB, RHOH, RIPK2, RSAD2, SLC46A2, SOCS1, SOX4, STAT3, STAT5A, ZMIZ1]
GO:1901224	positive regulation of NIK/NF-kappaB signaling	[5, 6, 7, 8]	15	37.5	1.8804e-05	0.000140526	[APP, CD14, IL18, MAP3K7, NFAT5, NLRP12, NOD2, RC3H1, RC3H2, TIRAP, TNF, TNFSF14, TNFSF15, TRAF2, TRAF4]
GO:0031331	positive regulation of cellular catabolic process	[4, 5, 6]	41	22.2826	2.0143e-05	0.000149201	[AGO2, BAG2, BAG3, BTG2, CALCOCO2, DHX36, DTX3L, FBXO7, HMOX1, IL4R, LDLR, MOV10, OPTN, PABPC1, PIM2, PLK2, PLK3, PNPT1, PSMD10, PTK2B, PTPN1, RAB3GAP1, RC3H1, RIPK2, RNF152, RNF19A, RNF19B, SESN2, SIRT1, SMCR8, SMURF1, SNX9, SOCS7, TBK1, TNF, TNFAIP3, TOB1, TP53INP2, TRIM21, ZC3HAV1, ZFAND2A]
GO:0045893	positive regulation of transcription, DNA-templated	[5, 6, 7, 8, 9, 10, 11]	113	16.6176	2.05449e-05	0.000150843	[ACVR1, AGO2, APP, ATAD2, ATF4, ATF5, BCL10, BCL3, BCLAF1, BMPR2, BRCA1, CASZ1, CD40, CDK12, CEBPB, CITED4, CREB5, CREBRF, CSF3, CSRNP1, DDX3X, DDX58, DHX36, DOT1L, DTX3L, E2F3, EDN1, ELK1, ELL, EPCAM, ETV5, FAM129B, FBXW11, FOSL1, FOXJ2, GTF2H1, HLTF, IER5, IL18, IL1A, IL1B, IL23A, IL4R, INHBA, IRF1, IRF2, IRF4, IRF7, JAG1, JUNB, KDM3A, KDM5A, KDM6B, KLF5, KLF8, LIF, LMO2, LMO4, MAD2L2, MAX, MED…
GO:1903508	positive regulation of nucleic acid-templated transcription	[6, 7, 8, 9, 10]	118	16.4117	2.37613e-05	0.00017145	[ACTN1, ACTN2, ACVR1, AGO2, APP, ATAD2, ATF4, ATF5, BCL10, BCL3, BCLAF1, BMPR2, BRCA1, CASZ1, CD40, CDK12, CEBPB, CITED4, CREB5, CREBRF, CSF3, CSRNP1, DAXX, DDX3X, DDX58, DHX36, DOT1L, DTX3L, E2F3, EDN1, ELK1, ELL, EPCAM, ETV5, FAM129B, FBXW11, FOSL1, FOXJ2, GTF2H1, HLTF, IER5, IL18, IL1A, IL1B, IL23A, IL4R, INHBA, IRF1, IRF2, IRF4, IRF7, JAG1, JUNB, KDM3A, KDM5A, KDM6B, KLF5, KLF8, LIF, LMO2, LM…
GO:0007187	G protein-coupled receptor signaling pathway, coupled to cyclic nucleotide second messenger	[4, 5, 6]	17	34	2.37174e-05	0.000172621	[ABCA1, ADM, ADORA2A, ANXA1, ARRDC3, CALCRL, CHRM3, CXCL10, CXCL11, CXCL9, EDN1, GPR65, HTR7, MRAP2, RAPGEF2, RLF, RXFP1]
GO:0045069	regulation of viral genome replication	[6, 7]	17	34	2.37174e-05	0.000172621	[ADAR, C2H19orf66, CXCL8, DDX3X, FAM111A, FMR1, ISG15, ISG20, LOC100151816, MX1, OASL, PABPC1, RNASEL, RSAD2, STOM, TNF, ZC3HAV1]
GO:0046632	alpha-beta T cell differentiation	[6, 7, 8, 9, 10, 11]	19	31.6667	2.51642e-05	0.000180021	[ANXA1, BCL3, GPR18, IL12B, IL18, IL23A, IL27, IRF1, IRF4, NFKBIZ, PLA2G2D, PNP, RC3H1, RC3H2, RELB, RIPK2, RSAD2, SOCS1, STAT3]
GO:0050701	interleukin-1 secretion	[4, 5, 7, 8, 9, 10]	11	45.8333	2.73448e-05	0.00019073	[ABCA1, ARG2, CASP1, CCL3L1, CCR7, NLRP12, NOD2, PANX1, PML, RIPK2, TNFAIP3]
GO:0001525	angiogenesis	[3, 4, 5, 6, 7, 8, 9, 10]	40	22.2222	2.71361e-05	0.000190865	[ACVR1, ADM, AGO2, ANXA1, BRCA1, C3, CALCRL, CD40, CLEC14A, CXCL10, CXCL8, EDN1, F3, FOXJ2, GLUL, HMOX1, HS6ST1, IL18, IL1A, IL1B, ITGA5, ITGB8, KLF5, NRP2, PDCD10, PLK2, PLXDC1, PLXND1, PML, PPARG, PTK2B, RBM15, SAT1, SERPINE1, SIRT1, STAT1, STAT3, TCF4, VEGFA, WARS]
GO:0045071	negative regulation of viral genome replication	[5, 6, 7, 8]	12	42.8571	2.70503e-05	0.000191874	[C2H19orf66, DDX3X, FAM111A, ISG15, ISG20, LOC100151816, MX1, OASL, RNASEL, RSAD2, TNF, ZC3HAV1]
GO:2001234	negative regulation of apoptotic signaling pathway	[4, 5, 6, 7, 8]	28	25.6881	2.90671e-05	0.000199419	[ACVR1, ATAD5, BCL2A1, BID, BRCA1, CSF2, CTH, CTNNA1, DDX3X, DNAJA1, GCLM, HMOX1, ICAM1, MCL1, NFE2L2, PLAUR, PPIF, PSMD10, PTGS2, PTPN1, RB1CC1, SELENOS, SERPINE1, SIRT1, SRC, TMBIM6, TNF, TNFAIP3]
GO:0002757	immune response-activating signal transduction	[3, 4, 5, 6, 7]	36	23.0769	2.90416e-05	0.000200891	[BCL10, CCR7, CD14, DDX58, DDX60, DHX58, FFAR2, FYN, HHLA2, IFIH1, IRAK3, IRF1, IRF4, IRF7, KCNN4, LYN, MAPKAPK2, NFKBIA, NFKBIZ, NOD2, OTUD4, PDE4B, PGLYRP2, PIK3AP1, PRKCE, RC3H1, RC3H2, RFTN1, RIPK2, RSAD2, TEC, TIRAP, TNFAIP3, TNIP1, UNC93B1, WDFY1]
GO:0031328	positive regulation of cellular biosynthetic process	[4, 5, 6]	138	15.8257	2.95822e-05	0.000201303	[ACTN1, ACTN2, ACVR1, AGO2, ANXA1, APP, ASS1, ATAD2, ATAD5, ATF4, ATF5, BCL10, BCL3, BCLAF1, BMPR2, BRCA1, CASZ1, CCR7, CD40, CDK12, CEBPB, CITED4, CREB5, CREBRF, CSF3, CSRNP1, DAXX, DDX3X, DDX58, DHX36, DOT1L, DTX3L, DUOXA2, E2F3, EDN1, ELK1, ELL, EPCAM, EREG, ETV5, FAM129B, FBXW11, FMR1, FOSL1, FOXJ2, GTF2H1, HLTF, IER5, IL15, IL18, IL1A, IL1B, IL23A, IL27, IL4R, INHBA, IRF1, IRF2, IRF4, IRF7, …
GO:0032680	regulation of tumor necrosis factor production	[5, 6]	21	29.5775	3.05429e-05	0.000206164	[APP, ARG2, AXL, BCL3, CCL3L1, CD14, CD2, DDX58, GHSR, GPR18, IFIH1, IL12B, IL23A, IRAK3, MAPKAPK2, NOD2, RASGRP1, RIPK2, SELENOS, TIRAP, TNFAIP3]
GO:0023014	signal transduction by protein phosphorylation	[3, 4, 5, 7, 8]	63	19.0332	3.15267e-05	0.000211103	[APP, CAB39L, CCL20, CCL22, CCL3L1, CCL5, CCR1, CCR5, CD40, CDK12, CSF2, DMD, DNAJA1, DUSP1, DUSP10, DUSP2, DUSP5, EDN1, EZH2, FAS, GADD45B, HMGCR, ICAM1, IGFBP4, IL18, IL1B, INHBA, INHBB, IRAK3, LIF, LYN, MAP3K13, MAP3K7, MAPK8, MAPKAPK2, NLRP12, NOD2, OSM, PDCD10, PDE5A, PIK3R5, PRKCE, PSMD10, PTK2B, PTPN1, RAPGEF2, RASGRP1, RB1CC1, RIPK2, SEMA7A, SETDB2, SETX, SMAD4, SRC, STK3, TAOK3, TIRAP, T…
GO:1901222	regulation of NIK/NF-kappaB signaling	[5, 6, 7]	17	33.3333	3.18092e-05	0.000211304	[APP, BCL3, CD14, FBXW11, IL18, MAP3K7, NFAT5, NLRP12, NOD2, RC3H1, RC3H2, TIRAP, TNF, TNFSF14, TNFSF15, TRAF2, TRAF4]
GO:0019932	second-messenger-mediated signaling	[4, 5, 6]	31	24.4094	3.27733e-05	0.000215994	[ABCA1, ADM, ADORA2A, ARRDC3, CALCRL, CCL20, CCL3L1, CCR1, CCR5, CCR7, CCRL2, CGAS, CLIC2, CXCL10, CXCL11, CXCL9, CXCR4, DMD, EDN1, GPR65, MRAP2, NFAT5, NOS2, PDE5A, PPP3CC, PRKAR2A, PTK2B, RAPGEF2, RXFP1, TNF, VCAM1]
GO:0032946	positive regulation of mononuclear cell proliferation	[4, 5, 6, 7]	21	29.1667	3.85213e-05	0.000251893	[ANXA1, ATAD5, CD274, CD38, CD40, CD86, CORO1A, CSF1, HHLA2, IL12B, IL12RB1, IL15, IL18, IL23A, NCK2, PDCD1LG2, PNP, RIPK2, STAT5A, TNFSF13B, VCAM1]
GO:0071357	cellular response to type I interferon	[5, 6]	11	44	4.37754e-05	0.000284031	[ADAR, IKBKE, IRF7, MMP12, MX1, NLRC5, OAS2, SAMHD1, STAT1, STAT2, TBK1]
GO:0030595	leukocyte chemotaxis	[3, 5, 6]	26	26	4.45062e-05	0.000286552	[ANXA1, CCL20, CCL22, CCL3L1, CCL5, CCR1, CCR7, CORO1A, CSF1, CXCL10, CXCL11, CXCL8, CXCL9, DUSP1, FFAR2, GPR18, IL1B, IL23A, KLF5, LYN, PDE4B, PTK2B, RAC1, SERPINE1, TNFSF14, VEGFA]
GO:0000165	MAPK cascade	[4, 5, 6, 8, 9]	61	18.9441	4.87399e-05	0.000311415	[APP, CCL20, CCL22, CCL3L1, CCL5, CCR1, CCR5, CD40, CDK12, CSF2, DMD, DNAJA1, DUSP1, DUSP10, DUSP2, DUSP5, EDN1, EZH2, FAS, GADD45B, HMGCR, ICAM1, IGFBP4, IL18, IL1B, INHBA, INHBB, IRAK3, LIF, LYN, MAP3K13, MAP3K7, MAPK8, MAPKAPK2, NLRP12, NOD2, OSM, PDCD10, PDE5A, PIK3R5, PRKCE, PSMD10, PTK2B, PTPN1, RAPGEF2, RASGRP1, RB1CC1, RIPK2, SEMA7A, SETX, SMAD4, SRC, STK3, TAOK3, TIRAP, TNF, TNIP1, TRAF2…
GO:0031348	negative regulation of defense response	[3, 4, 5, 6]	25	26.3158	4.99975e-05	0.00031703	[ADAR, ADORA2A, AOAH, ARG1, ARG2, DHX58, DUSP10, GHSR, IL12B, IRAK3, LDLR, MMP12, NFKB1, NLRC5, NLRP12, NMI, PARP14, PPARD, PPARG, SAMHD1, SELENOS, SOCS3, TNFAIP3, TNFAIP6, TRAFD1]
GO:1901342	regulation of vasculature development	[4, 5, 6, 7, 8]	30	24.1935	5.23606e-05	0.000329518	[ADM, AGO2, ANXA1, BRCA1, C3, CD40, CTH, CXCL10, CXCL8, F3, FOXJ2, GLUL, HMOX1, IL1A, IL1B, ITGA5, ITGB8, PDCD10, PLK2, PLXND1, PML, PPARG, PTK2B, SERPINE1, SIRT1, STAT1, STAT3, TCF4, VEGFA, WARS]
GO:0042976	activation of Janus kinase activity	[7, 8, 9, 10, 11, 12]	6	75	5.30439e-05	0.000331326	[IL12B, IL23A, IL4R, JAK2, PTK2B, SOCS1]
GO:0045935	positive regulation of nucleobase-containing compound metabolic process	[4, 5, 6]	135	15.6977	5.50407e-05	0.000341253	[ACTN1, ACTN2, ACVR1, AGO2, APP, ATAD2, ATAD5, ATF4, ATF5, BCL10, BCL3, BCLAF1, BMPR2, BRCA1, BTG2, CASZ1, CD40, CDK12, CEBPB, CITED4, CREB5, CREBRF, CSF3, CSRNP1, DAXX, DDX3X, DDX58, DHX36, DOT1L, DTX3L, E2F3, EDN1, ELK1, ELL, EPCAM, EREG, ETV5, FAM129B, FBXW11, FOSL1, FOXJ2, GTF2H1, HLTF, IER5, IL18, IL1A, IL1B, IL23A, IL4R, INHBA, IRF1, IRF2, IRF4, IRF7, JAG1, JUNB, KDM3A, KDM5A, KDM6B, KLF5, …
GO:0042102	positive regulation of T cell proliferation	[6, 7, 8, 9]	17	32.0755	5.56312e-05	0.000342377	[ANXA1, CD274, CD86, CORO1A, HHLA2, IL12B, IL12RB1, IL15, IL18, IL23A, NCK2, PDCD1LG2, PNP, RIPK2, STAT5A, TNFSF13B, VCAM1]
GO:0006357	regulation of transcription by RNA polymerase II	[6, 7, 8, 9, 10, 11]	134	15.7093	5.68807e-05	0.000344994	[ACVR1, AEBP2, AGO2, APP, ARID5A, ATAD2, ATF4, ATF5, BAG3, BCL3, BHLHE40, BMPR2, BRCA1, CD40, CDK12, CEBPB, CNOT2, CREBRF, CRY1, CRYBG1, CSF3, CSRNP1, DDX3X, DDX58, DHX36, DNAJB1, DNAJB4, DOT1L, E2F3, EDN1, ELK1, ELL, EPCAM, ETV3, ETV5, ETV7, EZH2, FOSL1, FOXJ2, GLIS3, GTF2H1, HES7, HLTF, HMOX1, IER5, IL18, IL1A, IL1B, IL23A, INHBA, IRF1, IRF2, IRF4, IRF7, JAG1, JUNB, KDM3A, KDM5A, KDM6B, KLF5, K…
GO:0045860	positive regulation of protein kinase activity	[7, 8, 9, 10]	44	20.8531	5.6629e-05	0.000345974	[ACSL1, CD40, CDKN1A, CKS2, CSF1, DAXX, DDX3X, EDN1, EREG, EZH2, GADD45B, IL12B, IL18, IL23A, IL4R, JAK2, MAP3K13, MAP3K7, MASTL, OSBPL8, PDCD10, PDE5A, PIK3CA, PIK3R5, PSMD10, PTK2B, PTPN1, RAPGEF2, RASGRP1, RIPK2, SIRT1, SNX9, SOCS1, SRC, STK3, TAB2, TAOK3, TIRAP, TNF, TNFSF15, TRAF2, TRAF4, TRAF7, VEGFA]
GO:1903900	regulation of viral life cycle	[5, 6]	21	28.3784	6.02671e-05	0.000362903	[ADAR, C2H19orf66, CXCL8, DDX3X, FAM111A, FMR1, HMOX1, ISG15, ISG20, LOC100151816, MX1, OASL, PABPC1, PML, RNASEL, RSAD2, STOM, TNF, TRIM21, TRIM26, ZC3HAV1]
GO:2001056	positive regulation of cysteine-type endopeptidase activity	[8, 9, 10, 11]	19	29.6875	6.84694e-05	0.000409349	[ACER2, BCL10, BID, CASP1, CASP10, CASP8, DDX3X, F3, FAS, HIP1R, PMAIP1, PML, PPARG, RIPK2, SIRT1, STAT1, TNF, TNFSF10, TNFSF15]
GO:0006366	transcription by RNA polymerase II	[6, 7, 8, 9, 10]	138	15.5581	6.98117e-05	0.000414414	[ACVR1, AEBP2, AGO2, APP, ARID5A, ATAD2, ATF4, ATF5, BAG3, BCL3, BHLHE40, BMPR2, BRCA1, CD40, CDK12, CEBPB, CNOT2, CREBRF, CRY1, CRYBG1, CSF3, CSRNP1, DDX3X, DDX58, DHX36, DNAJB1, DNAJB4, DOT1L, E2F3, EDN1, ELK1, ELL, EPCAM, ETV3, ETV5, ETV7, EZH2, FOSL1, FOXJ2, GLIS3, GTF2H1, HES7, HLTF, HMOX1, IER5, IL18, IL1A, IL1B, IL23A, INHBA, IRF1, IRF2, IRF4, IRF7, JAG1, JUNB, KDM3A, KDM5A, KDM6B, KLF5, K…
GO:0030162	regulation of proteolysis	[5, 6]	59	18.8498	7.51728e-05	0.000439998	[ACER2, APP, BAG2, BCL10, BID, C2CD3, C3, CASP1, CASP10, CASP8, DDX3X, F3, FAS, FBXW11, FURIN, HIP1R, LOC100513074, LYN, N4BP1, NLRP12, OTUD4, PLAUR, PLK3, PMAIP1, PML, PPARG, PSMA3, PSMB8, PSMB9, PSMD10, PSMF1, PTGS2, PTK2B, RHBDD1, RIPK2, RNF19A, RNF19B, SERPINB2, SERPINB7, SERPINE1, SERPINI1, SIRT1, SMURF1, SNX9, SOCS7, SRC, STAT1, STAT3, TIMP1, TLK2, TMF1, TNF, TNFSF10, TNFSF14, TNFSF15, TNIP…
GO:0010950	positive regulation of endopeptidase activity	[7, 8, 9, 10]	21	28	7.47866e-05	0.000440819	[ACER2, BCL10, BID, CASP1, CASP10, CASP8, DDX3X, F3, FAS, HIP1R, LYN, PMAIP1, PML, PPARG, RIPK2, SIRT1, STAT1, STAT3, TNF, TNFSF10, TNFSF15]
GO:0042093	T-helper cell differentiation	[9, 10, 11, 12, 13, 14]	13	37.1429	7.62791e-05	0.000443372	[ANXA1, BCL3, IL12B, IL18, IL23A, IL27, IRF4, NFKBIZ, RC3H1, RC3H2, RELB, RIPK2, STAT3]
GO:0061138	morphogenesis of a branching epithelium	[3, 4, 5, 6]	19	29.2308	8.64794e-05	0.000499195	[ACVR1, ADM, AREG, CSF1, DLG5, EDN1, ETV5, KRAS, MMP14, PLXNA1, PLXND1, PML, RBM15, SEMA3C, SMAD4, SOCS3, SRC, TNF, VDR]
GO:0043408	regulation of MAPK cascade	[5, 6, 7, 8, 9, 10]	55	19.0311	0.000101094	0.000579558	[APP, CCL20, CCL22, CCL3L1, CCL5, CCR1, CD40, CDK12, DMD, DNAJA1, DUSP1, DUSP10, DUSP2, DUSP5, EDN1, EZH2, FAS, GADD45B, HMGCR, ICAM1, IGFBP4, IL1B, INHBA, INHBB, IRAK3, LIF, LYN, MAP3K13, MAP3K7, NLRP12, NOD2, OSM, PDCD10, PDE5A, PIK3R5, PRKCE, PSMD10, PTK2B, PTPN1, RAPGEF2, RASGRP1, RB1CC1, RIPK2, SEMA7A, SMAD4, SRC, STK3, TAOK3, TIRAP, TNF, TNIP1, TRAF2, TRAF4, TRAF7, VEGFA]
GO:0007204	positive regulation of cytosolic calcium ion concentration	[9, 11]	22	26.8293	0.000102439	0.000583272	[ABL2, CCL3L1, CCR1, CCR5, CCR7, CCRL2, CLIC2, CORO1A, CXCL10, CXCL11, CXCL9, CXCR4, DMD, EDN1, FYN, GPR65, LYN, MCOLN2, PML, PRKCE, PTK2B, TMBIM6]
GO:1903532	positive regulation of secretion by cell	[3, 4, 5, 6, 7]	32	22.695	0.000111985	0.000633318	[CASP1, CCL3L1, CD14, CD2, CD274, DDX58, DHX36, EDN1, FFAR2, IFIH1, IL1A, IL1B, IL1RAP, ILDR1, INHBB, KCNN4, MMP12, NOD2, OSM, PANX1, PPARG, PRKCE, PTPN23, RAB3GAP1, RASGRP1, RIPK2, SDC4, SMAD4, SOX4, STXBP1, TMF1, TNF]
GO:0071900	regulation of protein serine/threonine kinase activity	[7, 8, 9, 10]	44	20.2765	0.000113069	0.000635158	[ACSL1, CASP3, CCNG2, CCNJ, CD40, CDK12, CDKN1A, CHORDC1, CKS2, DDX3X, DNAJA1, DUSP1, DUSP10, DUSP2, DUSP5, EDN1, EZH2, FBXO7, GADD45B, HEG1, HMGCR, IRAK3, LYN, MAP3K13, MAP3K7, MASTL, PDCD10, PDE5A, PIK3R5, PRKAR2A, PSMD10, PTPN1, RAPGEF2, RASGRP1, RIPK2, SESN2, SIRT1, SRC, TAOK3, TNF, TNFAIP3, TRAF2, TRAF7, VEGFA]
GO:0030217	T cell differentiation	[5, 6, 7, 8, 9, 10]	30	23.2558	0.000114116	0.000636765	[ANXA1, BCL3, CCR7, DROSHA, DUSP10, GPR18, IL12B, IL15, IL18, IL23A, IL27, IL4R, IL7R, IRF1, IRF4, NFKBIZ, PLA2G2D, PNP, RASGRP1, RC3H1, RC3H2, RELB, RHOH, RIPK2, RSAD2, SLC46A2, SOCS1, SOX4, STAT3, ZMIZ1]
GO:0045862	positive regulation of proteolysis	[5, 6, 7, 8]	36	21.6867	0.000115675	0.000641189	[ACER2, BAG2, BCL10, BID, C3, CASP1, CASP10, CASP8, DDX3X, F3, FAS, FBXW11, HIP1R, LYN, PLK3, PMAIP1, PML, PPARG, PSMD10, PTK2B, RHBDD1, RIPK2, RNF19A, RNF19B, SIRT1, SMURF1, SNX9, SOCS7, SRC, STAT1, STAT3, TNF, TNFSF10, TNFSF15, TNIP1, ZFAND2A]
GO:0045621	positive regulation of lymphocyte differentiation	[5, 6, 7, 8, 9, 10, 11]	17	30.3571	0.00012069	0.000664587	[ANXA1, ATP11C, AXL, DUSP10, IL15, IL18, IL23A, IL4R, IL7R, MMP14, NFKBIZ, PNP, RASGRP1, RIPK2, SOCS1, STAT5A, ZMIZ1]
GO:1902532	negative regulation of intracellular signal transduction	[4, 5, 6, 7]	48	19.6721	0.00012195	0.000667139	[ARRDC3, ATAD5, BCL2A1, BCL3, BID, CASP8, CLIC2, DDX3X, DHX58, DLG5, DMD, DNAJA1, DUSP1, DUSP10, DUSP2, DUSP5, FBXW11, HEG1, HMGCR, IRAK3, KCTD13, LIF, LYN, MRAP2, NFE2L2, NLRP12, OPTN, PARP14, PLAUR, PPIF, PSMD10, PTGS2, PTPN1, RHOH, RNF152, SELENOS, SESN2, SIRT1, SMAD4, SOCS1, SOCS3, SRC, STAT1, TAOK3, TMBIM6, TNFAIP3, TNIP1, WWC2]
GO:2000106	regulation of leukocyte apoptotic process	[6, 7]	15	32.6087	0.000122778	0.000667304	[ANXA1, ARG2, AXL, BCL10, CCR5, CD274, CRYBG1, IDO1, IL7R, LYN, MERTK, RAPGEF2, SELENOS, SIRT1, SLC46A2]
GO:0051090	regulation of DNA-binding transcription factor activity	[3, 6, 7, 8, 9, 10, 11]	39	20.9677	0.00013114	0.000703618	[APP, BCL10, BHLHE40, CD40, CEBPB, CSF3, CTH, DDX58, EDN1, EZH2, IL18, IL1RAP, IRAK3, KDM5A, MAD2L2, MAP3K13, MED13, NFKBIA, NLRC5, NLRP12, NOD2, PPARG, PSMA6, PSMD10, RHEBL1, RIPK2, SIRT1, STK3, TAX1BP1, TIRAP, TNF, TNFAIP3, TRAF1, TRAF2, TRAIP, TRIM14, TRIM21, TRIM26, VEGFA]
GO:0002573	myeloid leukocyte differentiation	[5, 6, 7, 8, 9]	27	24.1071	0.000130822	0.000706441	[APP, CASP8, CCL3L1, CCR1, CCR7, CEBPB, CSF1, CSF2, IL12B, IL23A, IL4R, IRF4, JUNB, LIF, LYN, OCSTAMP, PPARG, RELB, RUNX1, SBNO2, SH3PXD2A, SIRT1, SNX10, SRC, TESC, TNF, VEGFA]
GO:0010557	positive regulation of macromolecule biosynthetic process	[4, 5, 6]	131	15.4846	0.00013741	0.000732563	[ACTN1, ACTN2, ACVR1, AGO2, APP, ATAD2, ATAD5, ATF4, ATF5, BCL10, BCL3, BCLAF1, BMPR2, BRCA1, CASZ1, CCR7, CD40, CDK12, CEBPB, CITED4, CREB5, CREBRF, CSF3, CSRNP1, DAXX, DDX3X, DDX58, DHX36, DOT1L, DTX3L, E2F3, EDN1, ELK1, ELL, EPCAM, EREG, ETV5, FAM129B, FBXW11, FMR1, FOSL1, FOXJ2, GTF2H1, HLTF, IER5, IL15, IL18, IL1A, IL1B, IL23A, IL27, IL4R, INHBA, IRF1, IRF2, IRF4, IRF7, JAG1, JUNB, KDM3A, KD…
GO:0046007	negative regulation of activated T cell proliferation	[7, 8, 9, 10]	6	66.6667	0.000143555	0.000760479	[ARG1, CASP3, CD274, IDO1, PDCD1LG2, RC3H1]
GO:0060334	regulation of interferon-gamma-mediated signaling pathway	[5, 6, 7, 8]	6	66.6667	0.000143555	0.000760479	[ARG1, NLRC5, PARP14, PARP9, PPARG, SOCS1]
GO:0043280	positive regulation of cysteine-type endopeptidase activity involved in apoptotic process	[6, 7, 8, 9, 10, 11, 12]	17	29.8246	0.000153822	0.000809742	[ACER2, BCL10, BID, CASP1, CASP10, DDX3X, F3, FAS, HIP1R, PMAIP1, PML, PPARG, SIRT1, STAT1, TNF, TNFSF10, TNFSF15]
GO:0090087	regulation of peptide transport	[4, 5, 6, 7]	53	18.9286	0.000155945	0.000815788	[ANXA1, ARG2, BAG3, CASP1, CCL3L1, CCL5, CCR7, CD14, CD2, CD274, CD40, DDX58, DHX36, DNAJA1, DNAJC1, EFNA5, FFAR2, FYN, HMGCR, IFIH1, IL1A, IL1RAP, IL4R, ILDR1, INHBB, KCNN4, LYN, MDFIC, MMP12, NDEL1, NLRP12, NOD2, NOS2, OSM, PANX1, PDCD10, PLK3, PML, PPARG, PRKCE, PTPN1, PTPN23, RASGRP1, RIPK2, RSAD2, SOCS1, SOX4, STOM, SUPT6H, TMBIM6, TNF, TNFAIP3, TRAF2]
GO:0007188	adenylate cyclase-modulating G protein-coupled receptor signaling pathway	[5, 6, 7]	15	31.9149	0.000161394	0.000839047	[ABCA1, ADM, ADORA2A, ARRDC3, CALCRL, CHRM3, CXCL10, CXCL11, CXCL9, EDN1, GPR65, MRAP2, RAPGEF2, RLF, RXFP1]
GO:0010508	positive regulation of autophagy	[4, 5, 6, 7]	19	27.9412	0.000168038	0.000862869	[BAG3, CALCOCO2, FBXO7, HMOX1, IL4R, OPTN, PIM2, PLK2, PLK3, RAB3GAP1, RIPK2, RNF152, SESN2, SIRT1, SMCR8, SMURF1, TBK1, TP53INP2, TRIM21]
GO:0002825	regulation of T-helper 1 type immune response	[6, 7]	8	50	0.000167714	0.000866523	[ANXA1, IL12B, IL12RB1, IL18, IL1B, IL23A, IL27, RIPK2]
GO:0034142	toll-like receptor 4 signaling pathway	[7, 8, 9, 10, 11, 12]	8	50	0.000167714	0.000866523	[CD14, LYN, NFKBIA, PIK3AP1, PRKCE, RIPK2, TIRAP, WDFY1]
GO:0043243	positive regulation of protein complex disassembly	[4, 5, 6]	8	50	0.000167714	0.000866523	[ACTN2, CALCOCO2, CFL2, PLEK, SETX, SMCR8, SPAST, TNF]
GO:0097028	dendritic cell differentiation	[5, 6, 7, 8, 9]	9	45	0.000179472	0.000910413	[AXL, AZI2, CCR7, CEBPB, CSF2, IL4R, IRF4, LYN, RELB]
GO:0010522	regulation of calcium ion transport into cytosol	[3, 4, 5, 7, 8, 9, 10, 11, 13]	12	36.3636	0.000182283	0.000919104	[CLIC2, CORO1A, CXCL10, CXCL11, CXCL9, DMD, FYN, LYN, PML, PRKCE, PTK2B, TMBIM6]
GO:1904018	positive regulation of vasculature development	[3, 4, 5, 6, 7, 8, 9]	20	27.027	0.000187848	0.000941491	[ADM, AGO2, ANXA1, BRCA1, C3, CD40, CTH, CXCL8, F3, HMOX1, IL1A, IL1B, ITGA5, ITGB8, PLK2, PTK2B, SERPINE1, SIRT1, STAT3, VEGFA]
GO:0042108	positive regulation of cytokine biosynthetic process	[4, 5, 6, 7, 8]	13	34.2105	0.00020107	0.00100176	[APP, BCL10, BCL3, EREG, IL1A, IL27, IRF1, IRF4, MAPKAPK2, STAT5A, TBK1, TIRAP, TNF]
GO:0070304	positive regulation of stress-activated protein kinase signaling cascade	[5, 6, 7, 8]	19	27.5362	0.000207314	0.00102675	[APP, EDN1, GADD45B, IL1B, LYN, MAP3K7, NOD2, PDCD10, PTK2B, PTPN1, RASGRP1, RB1CC1, RIPK2, STK3, TAOK3, TIRAP, TNF, TRAF2, TRAF4]
GO:2000514	regulation of CD4-positive, alpha-beta T cell activation	[7, 8, 9]	11	37.931	0.000219691	0.00108166	[ANXA1, ARG2, CD274, IL18, IL23A, IL27, NFKBIZ, RC3H1, RC3H2, RIPK2, SOCS1]
GO:0030334	regulation of cell migration	[4, 5, 6]	62	17.8674	0.000241608	0.00118261	[ACVR1, ADAMTS1, AGO2, ANXA1, APP, BMPR2, CCL20, CCL3L1, CCL5, CCR1, CCR7, CD40, CORO1A, CSF1, CXCL10, DDX58, DLG5, DOCK10, DUSP1, DUSP10, EDN1, EVL, GJA1, GLUL, GPR18, HBEGF, HMOX1, ICAM1, IL23A, IL4R, JAG1, LMO4, LYN, MGAT3, MGAT5, MMP14, NISCH, NTN1, OSBPL8, PDCD10, PLK2, PLXNA1, PLXND1, PPARG, PRKCE, PTK2B, PTPN23, RAC1, RND3, SDC4, SEMA3C, SEMA4D, SEMA6A, SEMA7A, SERPINE1, SIRT1, SRC, STAT3,…
GO:0046636	negative regulation of alpha-beta T cell activation	[6, 7, 8, 9]	7	53.8462	0.000243943	0.00118709	[ADORA2A, ANXA1, ARG2, CD274, RC3H1, RC3H2, SOCS1]
GO:0048661	positive regulation of smooth muscle cell proliferation	[3, 4, 5, 6]	10	40	0.000255722	0.00123011	[ADAMTS1, CALCRL, EDN1, FOXJ2, HBEGF, HMOX1, IL18, MMP2, STAT1, TNF]
GO:0045580	regulation of T cell differentiation	[6, 7, 8, 9, 10, 11]	19	27.1429	0.000254401	0.00123083	[ANXA1, DROSHA, DUSP10, IL15, IL18, IL23A, IL27, IL4R, IL7R, IRF1, NFKBIZ, PNP, RASGRP1, RC3H1, RC3H2, RIPK2, SLC46A2, SOCS1, ZMIZ1]
GO:0097530	granulocyte migration	[4, 6, 7]	16	29.6296	0.000260014	0.00124361	[ANXA1, CCL20, CCL22, CCL3L1, CCL5, CCR7, CSF1, CXCL11, CXCL8, CXCL9, IL1B, IL23A, KLF5, MCOLN2, PDE4B, RAC1]
GO:0019935	cyclic-nucleotide-mediated signaling	[5, 6, 7]	15	30.6122	0.000271057	0.00128906	[ABCA1, ADM, ADORA2A, ARRDC3, CALCRL, CGAS, CXCL10, CXCL11, CXCL9, GPR65, MRAP2, PRKAR2A, PTK2B, RAPGEF2, RXFP1]
GO:0048754	branching morphogenesis of an epithelial tube	[4, 5, 6, 7]	15	30.6122	0.000271057	0.00128906	[ACVR1, AREG, CSF1, DLG5, EDN1, ETV5, KRAS, MMP14, PLXND1, PML, RBM15, SMAD4, SRC, TNF, VDR]
GO:1990266	neutrophil migration	[5, 7, 8]	14	31.8182	0.000275381	0.00130222	[CCL20, CCL22, CCL3L1, CCL5, CCR7, CXCL11, CXCL8, CXCL9, IL1B, IL23A, KLF5, MCOLN2, PDE4B, RAC1]
GO:2000116	regulation of cysteine-type endopeptidase activity	[7, 8, 9]	25	23.8095	0.000282574	0.00132873	[ACER2, BCL10, BID, CASP1, CASP10, CASP8, DDX3X, F3, FAS, HIP1R, NLRP12, PLAUR, PMAIP1, PML, PPARG, PSMB9, PTGS2, RIPK2, SIRT1, SRC, STAT1, TNF, TNFSF10, TNFSF14, TNFSF15]
GO:0031295	T cell costimulation	[3, 6, 7, 8, 9]	8	47.0588	0.000284924	0.0013323	[CCR7, CD274, CD80, CD86, HHLA2, ICOS, TNFSF13B, TNFSF14]
GO:2000147	positive regulation of cell motility	[3, 4, 5, 6]	42	19.7183	0.000303901	0.00141314	[ACVR1, ADAMTS1, AGO2, ANXA1, APP, BMPR2, CCL20, CCL3L1, CCL5, CCR1, CCR7, CD40, CORO1A, CSF1, CXCL10, DUOXA2, EDN1, GJA1, HBEGF, HMOX1, ICAM1, IL23A, LYN, MGAT5, MMP14, NTN1, PDCD10, PLK2, PRKCE, PTK2B, RAC1, SEMA3C, SEMA4D, SEMA6A, SEMA7A, SERPINE1, SIRT1, SRC, STAT3, STAT5A, TNFSF14, VEGFA]
GO:0032651	regulation of interleukin-1 beta production	[5, 6]	11	36.6667	0.000311138	0.0014388	[APP, ARG2, CASP1, CCL3L1, CCR7, GHSR, NOD2, PANX1, PML, RIPK2, TNFAIP3]
GO:0002687	positive regulation of leukocyte migration	[3, 4, 5, 6, 7, 8]	16	29.0909	0.000328131	0.00150904	[APP, CCL20, CCL3L1, CCL5, CCR1, CCR7, CSF1, CXCL10, ICAM1, IL23A, MMP14, PTK2B, RAC1, SERPINE1, TNFSF14, VEGFA]
GO:0050715	positive regulation of cytokine secretion	[4, 5, 6, 7, 8, 9, 10, 11]	18	27.2727	0.00034456	0.00157594	[CASP1, CCL3L1, CD14, CD2, CD274, DDX58, DHX36, FFAR2, IFIH1, IL1A, IL1RAP, MMP12, NOD2, OSM, PANX1, RASGRP1, RIPK2, TNF]
GO:0048608	reproductive structure development	[3, 4, 5, 6]	33	21.1538	0.000357793	0.00162757	[ADAMTS1, ADM, ANXA1, AXL, BMPR2, CEBPB, CSF2, CYP27B1, FOSL1, GHSR, GJA1, HS6ST1, INHBA, JUNB, KIF18A, LIF, MAMLD1, MERTK, MSH2, NCOA1, PPARD, PTGS2, RBM15, SENP2, SIRT1, SMAD4, SOCS3, SRC, STAT5A, STK3, TESC, TMF1, VDR]
GO:2000107	negative regulation of leukocyte apoptotic process	[6, 7, 8]	10	38.4615	0.00037303	0.00168771	[ARG2, AXL, BCL10, CCR5, CRYBG1, IDO1, IL7R, MERTK, SELENOS, SLC46A2]
GO:0006464	cellular protein modification process	[5, 6]	252	13.7555	0.000404357	0.00181961	[ABCA1, ABL2, ACER2, ACSL1, ACVR1, ADAR, ANXA1, APP, AREG, ARRDC3, ARRDC4, ASB13, ATG4A, AXL, B3GNT2, B4GALT5, BAG2, BCL10, BMPR2, BRCA1, BRPF3, BTG2, C3, CAB39L, CAMK2D, CASP3, CCL20, CCL22, CCL3L1, CCL5, CCNG2, CCNJ, CCR1, CCR5, CD40, CD80, CDK12, CDK17, CDKN1A, CHORDC1, CKS2, CNOT4, CRY1, CRYBG1, CSF1, CSF2, CSF3, CTH, CUL2, DAXX, DCUN1D3, DDX3X, DMD, DNAJA1, DOT1L, DPH3, DTX3, DTX3L, DUSP1, D…
GO:0045639	positive regulation of myeloid cell differentiation	[4, 5, 6, 7, 8, 9, 10]	16	28.5714	0.000411107	0.00184009	[CASP8, CCR1, CSF1, CSF3, IL12B, IL23A, INHBA, ISG15, JAG1, LIF, OCSTAMP, RUNX1, STAT1, STAT3, TESC, TNF]
GO:0050729	positive regulation of inflammatory response	[4, 5, 6, 7]	16	28.5714	0.000411107	0.00184009	[APP, C3, CCL3L1, CCR7, CEBPB, FFAR2, IDO1, LDLR, NFKBIA, NFKBIZ, NOD2, OSM, PTGS2, SERPINE1, STAT5A, TNF]
GO:0007254	JNK cascade	[6, 7, 8, 10, 11]	21	25	0.000422799	0.00188235	[APP, DNAJA1, DUSP10, EDN1, GADD45B, IL1B, MAP3K13, MAP3K7, MAPK8, NOD2, PTK2B, PTPN1, RASGRP1, RB1CC1, RIPK2, STK3, TAOK3, TIRAP, TNF, TRAF2, TRAF4]
GO:0031663	lipopolysaccharide-mediated signaling pathway	[4, 5, 6, 7, 9]	11	35.4839	0.000432619	0.00191588	[BCL10, CCL3L1, CD14, IL18, LYN, NFKBIA, PRKCE, RIPK2, SCARB1, TNF, TNFAIP3]
GO:0045936	negative regulation of phosphate metabolic process	[5, 6, 7]	49	18.5606	0.000442278	0.00194835	[ADAR, CASP3, CDKN1A, CHORDC1, DLG3, DMD, DNAJA1, DUSP1, DUSP10, DUSP2, DUSP5, ELL, FBXO7, GADD45B, HEG1, HMGCR, IRAK3, LIF, LYN, MASTL, MGAT5, NCK2, NLRP12, PARP14, PLEK, PPIF, PPP1R15A, PRKAR2A, PSMD10, PTPN1, PTPN13, RHOH, RRP1B, SAMSN1, SEMA4D, SIRT1, SMAD4, SMCR8, SNX25, SOCS1, SOCS3, SOCS7, STAT3, TAOK3, TNF, TNFAIP3, TNIP1, TRIB3, WARS]
GO:0010558	negative regulation of macromolecule biosynthetic process	[4, 5, 6]	100	15.7729	0.000482401	0.00211398	[ACER2, AEBP2, AGO2, ARID5A, ATAD2, ATF5, BAG3, BCL3, BCLAF1, BHLHE40, BMPR2, BRCA1, BTG2, CEBPB, CNOT2, CRY1, CRYBG1, CSF2, DAXX, DDX3X, DHX36, DNAJB1, DNAJB4, DOT1L, EDN1, EREG, ETV3, ETV7, EZH2, FAM129B, FBXW11, FMR1, GHSR, HES7, HR, IL4R, INHBB, IRF1, ITM2C, JUNB, KDM5A, KDM5C, KLF5, KLF8, MAD2L2, MAFK, MAX, MDFIC, MMP12, MOV10, MSC, MXD1, NAB1, NCK2, NFE2L3, NFIL3, NFKB1, NLRP12, NMI, NR6A1,…
GO:0031334	positive regulation of protein complex assembly	[3, 4, 5, 6]	27	22.314	0.000501398	0.00217446	[BCLAF1, BID, CDC42EP2, CNOT2, CORO1A, CSF2, CSF3, DHX36, EVL, FCHSD2, FOSL1, FSCN1, HIP1R, NCK2, PAN2, PLEK, PRKCE, PTK2B, RAC1, RICTOR, SETX, SNX9, SRC, TNF, VEGFA, WARS, WHAMM]
GO:0097193	intrinsic apoptotic signaling pathway	[4, 5, 6]	31	21.2329	0.000499553	0.00217774	[ATAD5, ATF4, BCL2A1, BCL3, BCLAF1, BID, BRCA1, CASP3, CEBPB, DDX3X, DNAJA1, IKBKE, MCL1, MLLT11, MSH2, NBN, NCK2, NFE2L2, PDCD10, PLAUR, PML, PPIF, PTGS2, PTPN1, SELENOS, SIRT1, SOD2, SRC, TMBIM6, TNF, TP53BP2]
GO:2001141	regulation of RNA biosynthetic process	[5, 6, 7, 8]	194	14.1813	0.000511357	0.00220622	[ACTN1, ACTN2, ACVR1, AEBP2, AGO2, AHCTF1, APP, ARID5A, ATAD2, ATF4, ATF5, BAG3, BCL10, BCL3, BCLAF1, BHLHE40, BMPR2, BRCA1, CASZ1, CCL3L1, CD40, CDK12, CEBPB, CHD1, CITED4, CNOT2, CREB5, CREBRF, CRY1, CRYBG1, CSF2, CSF3, CSRNP1, CTH, DAXX, DDX3X, DDX58, DHX36, DMD, DNAJB1, DNAJB4, DOT1L, DTX3L, E2F3, EDN1, ELK1, ELL, EPCAM, EREG, ETV3, ETV5, ETV7, EWSR1, EZH2, FAM129B, FBXW11, FOSL1, FOXJ2, FUBP…
GO:0045637	regulation of myeloid cell differentiation	[4, 5, 6, 7, 8, 9]	24	23.301	0.000521906	0.00224018	[CASP8, CCL3L1, CCR1, CEBPB, CNOT4, CSF1, CSF3, IL12B, IL23A, INHBA, ISG15, JAG1, LIF, LYN, NFKBIA, OCSTAMP, PTK2B, RBM15, RUNX1, STAT1, STAT3, STAT5A, TESC, TNF]
GO:0098586	cellular response to virus	[4, 6]	10	37.037	0.000531908	0.00227146	[ADAR, DDX58, DDX60, DHX58, FMR1, IFIH1, IKBKE, LGALS8, MMP12, RRP1B]
GO:0030308	negative regulation of cell growth	[3, 4, 5, 6]	19	25.6757	0.000548652	0.0023193	[BMPR2, CDKN1A, CYP27B1, DCUN1D3, DDX3X, FRZB, GJA1, INHBA, IP6K2, NTN1, PML, SEMA3C, SEMA4D, SEMA6A, SEMA7A, SERTAD1, SESN2, SIRT1, SMAD4]
GO:0007015	actin filament organization	[4, 6]	36	20.1117	0.000546905	0.00232365	[ACTN1, ACTN2, ASAP3, CDC42EP2, CFL2, CORO1A, CSF3, CTNNA1, DMD, EVL, FAT1, FCHSD2, FSCN1, GHSR, GPR65, HIP1R, KCTD13, LIMK1, MAD2L2, MARCKS, MICALL2, MYBPC3, NCK2, PLEK, PRKCE, PSTPIP2, PTK2B, RAC1, RHOH, RICTOR, RND3, SH3PXD2B, SNX9, SRC, TMOD3, WHAMM]
GO:0046634	regulation of alpha-beta T cell activation	[6, 7, 8]	15	28.8462	0.000553172	0.00232666	[ADORA2A, ANXA1, ARG2, CD274, IL12B, IL18, IL23A, IL27, IRF1, NFKBIZ, PNP, RC3H1, RC3H2, RIPK2, SOCS1]
GO:0051252	regulation of RNA metabolic process	[4, 5, 6, 7]	210	14.0093	0.000558726	0.00233827	[ACTN1, ACTN2, ACVR1, AEBP2, AGO2, AHCTF1, APP, ARID5A, ATAD2, ATF4, ATF5, BAG3, BCL10, BCL3, BCLAF1, BHLHE40, BMPR2, BRCA1, BTG2, CASZ1, CCL3L1, CD40, CDK12, CEBPB, CHD1, CITED4, CNOT2, CREB5, CREBRF, CRY1, CRYBG1, CSF2, CSF3, CSRNP1, CTH, DAXX, DDX3X, DDX58, DHX36, DMD, DNAJB1, DNAJB4, DOT1L, DROSHA, DTX3L, E2F3, EDN1, ELK1, ELL, EPCAM, EREG, ETV3, ETV5, ETV7, EWSR1, EZH2, FAM129B, FBXW11, FMR1…
GO:0031327	negative regulation of cellular biosynthetic process	[4, 5, 6]	102	15.6442	0.000569514	0.00237156	[ACER2, AEBP2, AGO2, ARID5A, ATAD2, ATF5, ATP1A1, BAG3, BCL3, BCLAF1, BHLHE40, BMPR2, BRCA1, BTG2, CEBPB, CNOT2, CRY1, CRYBG1, CSF2, CYP27B1, DAXX, DDX3X, DHX36, DNAJB1, DNAJB4, DOT1L, EDN1, EREG, ETV3, ETV7, EZH2, FAM129B, FBXW11, FMR1, GHSR, HES7, HR, IL4R, INHBB, IRF1, ITM2C, JUNB, KDM5A, KDM5C, KLF5, KLF8, MAD2L2, MAFK, MAX, MDFIC, MMP12, MOV10, MSC, MXD1, NAB1, NCK2, NFE2L3, NFIL3, NFKB1, NL…
GO:0060562	epithelial tube morphogenesis	[4, 5, 6]	27	22.1311	0.000575038	0.00238271	[ACVR1, ADM, AREG, BCL10, C2CD3, CSF1, CXCL10, DLG5, EDN1, ETV5, GJA1, KIF3A, KRAS, LMO4, MMP14, NTN1, PLXND1, PML, RALA, RBM15, SDC4, SMAD4, SOX4, SRC, STK3, TNF, VDR]
GO:1903321	negative regulation of protein modification by small protein conjugation or removal	[6, 7, 8, 9]	14	29.7872	0.000587962	0.00242426	[BAG2, CRY1, DNAJA1, DTX3L, FYN, ISG15, LIMK1, MAD2L2, N4BP1, PRKCE, SENP2, SOX4, TNFAIP3, TRIM21]
GO:0043491	protein kinase B signaling	[4, 5, 6]	21	24.4186	0.000593586	0.00243545	[AXL, CCL3L1, CD40, CSF2, CSF3, F3, HBEGF, IL18, ITSN1, MERTK, OSBPL8, OSM, PIK3CA, PIK3R5, RICTOR, SESN2, SETX, SIRT1, SRC, STK3, TNF]
GO:2001235	positive regulation of apoptotic signaling pathway	[4, 5, 6, 7, 8]	21	24.4186	0.000593586	0.00243545	[ADORA2A, BCL10, BCLAF1, BID, CTNNA1, FAS, HIP1R, INHBA, INHBB, ITM2C, MCL1, MLLT11, NCK2, PLAUR, PML, PPIF, SIRT1, STK3, TNFSF10, TRAF2, TRAF7]
GO:0015918	sterol transport	[5, 6]	13	30.9524	0.000610727	0.00249356	[ABCA1, LDLR, LIPG, NFKBIA, NPC1, OSBPL1A, OSBPL8, OSBPL9, PPARG, SCARB1, SIRT1, SOAT1, STARD3]
GO:0048305	immunoglobulin secretion	[4, 6, 7, 8, 9]	6	54.5455	0.000643024	0.00260006	[CD40, TMBIM6, TNF, TNFSF13B, TRAF2, TRAF3IP2]
GO:0030335	positive regulation of cell migration	[4, 5, 6, 7]	40	19.3237	0.000642434	0.00261028	[ACVR1, ADAMTS1, AGO2, ANXA1, APP, BMPR2, CCL20, CCL3L1, CCL5, CCR1, CCR7, CD40, CORO1A, CSF1, CXCL10, EDN1, GJA1, HBEGF, HMOX1, ICAM1, IL23A, LYN, MGAT5, MMP14, PDCD10, PLK2, PRKCE, PTK2B, RAC1, SEMA3C, SEMA4D, SEMA6A, SEMA7A, SERPINE1, SIRT1, SRC, STAT3, STAT5A, TNFSF14, VEGFA]
GO:0031396	regulation of protein ubiquitination	[7, 8, 9, 10]	25	22.5225	0.000691236	0.00278156	[ARRDC3, ARRDC4, BAG2, BCL10, BRCA1, CRY1, DAXX, DCUN1D3, DNAJA1, DTX3L, FYN, ISG15, LIMK1, MAD2L2, MASTL, N4BP1, NMI, NOD2, PRKCE, PSMD10, RIPK2, SENP2, SOX4, TNFAIP3, TRIB3]
GO:0071901	negative regulation of protein serine/threonine kinase activity	[8, 9, 10, 11]	17	26.5625	0.000696812	0.00279058	[CASP3, CDKN1A, CHORDC1, DNAJA1, DUSP1, DUSP10, DUSP2, DUSP5, FBXO7, HEG1, HMGCR, IRAK3, LYN, PRKAR2A, PTPN1, SIRT1, TNFAIP3]
GO:0070302	regulation of stress-activated protein kinase signaling cascade	[4, 5, 6, 7]	23	23.2323	0.000707727	0.0028208	[APP, DNAJA1, DUSP1, DUSP10, EDN1, FAS, GADD45B, IL1B, LYN, MAP3K7, NOD2, PDCD10, PTK2B, PTPN1, RASGRP1, RB1CC1, RIPK2, STK3, TAOK3, TIRAP, TNF, TRAF2, TRAF4]
GO:0072507	divalent inorganic cation homeostasis	[7]	31	20.8054	0.000719393	0.00284024	[ABL2, APP, ATF4, CCL3L1, CCR1, CCR5, CCR7, CCRL2, CD40, CLIC2, CNNM4, CORO1A, CXCL10, CXCL11, CXCL9, CXCR4, CYP27B1, DMD, EDN1, FYN, GPR65, LYN, MCOLN2, PML, PPP3CC, PRKCE, PTK2B, SLC30A7, SNX10, TMBIM6, VDR]
GO:0000768	syncytium formation by plasma membrane fusion	[3, 4, 5, 6]	8	42.1053	0.000716953	0.00284403	[CD53, CXCL10, CXCL9, MYOF, OCSTAMP, SBNO2, SH3PXD2A, TNFSF14]
GO:0055074	calcium ion homeostasis	[8]	28	21.5385	0.000725153	0.00284954	[ABL2, APP, ATF4, CCL3L1, CCR1, CCR5, CCR7, CCRL2, CD40, CLIC2, CORO1A, CXCL10, CXCL11, CXCL9, CXCR4, CYP27B1, DMD, EDN1, FYN, GPR65, LYN, MCOLN2, PML, PRKCE, PTK2B, SNX10, TMBIM6, VDR]
GO:0002286	T cell activation involved in immune response	[5, 6]	14	29.1667	0.000743544	0.00289464	[ANXA1, BCL3, ICAM1, IL12B, IL18, IL23A, IL27, IRF4, NFKBIZ, RC3H1, RC3H2, RELB, RIPK2, STAT3]
GO:0001893	maternal placenta development	[3, 4, 5, 6, 7, 8]	7	46.6667	0.000742436	0.00290383	[BMPR2, CYP27B1, GHSR, JUNB, LIF, PTGS2, VDR]
GO:0060338	regulation of type I interferon-mediated signaling pathway	[5, 6, 7, 8]	7	46.6667	0.000742436	0.00290383	[ADAR, IKBKE, IRF7, MMP12, NLRC5, SAMHD1, TBK1]
GO:0022008	neurogenesis	[4, 5, 6]	83	16.1165	0.000766032	0.00296838	[ABL2, ANXA1, APP, ATF5, AXL, B3GNT2, B4GALT5, B4GALT6, BMPR2, BTG2, C3, CASP3, CCL3L1, CEBPB, CHAC1, CNP, CSF1, CTNNA1, CXCR4, DLG5, DMD, DUSP10, EFNA5, EZH2, FBXO7, FMR1, FRYL, FYN, GJA1, HES7, HS6ST1, INHBA, ITM2C, JAG1, KIF3A, KRAS, LDLR, LIF, LIMK1, LMO4, LYN, MAPK8, MICALL2, NAB1, NCOA1, NDEL1, NEDD4L, NPTX1, NRP2, NTN1, NYAP2, PLXNA1, PLXND1, PSD, PTK2B, RAB21, RAP1GAP2, RAPGEF2, RUNX1, SC…
GO:0019933	cAMP-mediated signaling	[6, 7, 8]	13	30.2326	0.000784517	0.00302599	[ABCA1, ADM, ADORA2A, ARRDC3, CALCRL, CGAS, CXCL10, CXCL11, CXCL9, GPR65, MRAP2, RAPGEF2, RXFP1]
GO:1903320	regulation of protein modification by small protein conjugation or removal	[6, 7, 8]	28	21.374	0.00082362	0.0031335	[ARRDC3, ARRDC4, BAG2, BCL10, BRCA1, CRY1, DAXX, DCUN1D3, DNAJA1, DTX3L, FYN, ISG15, LIMK1, MAD2L2, MASTL, N4BP1, NMI, NOD2, OTUD4, PRKCE, PSMD10, RIPK2, SENP2, SOX4, TNFAIP3, TNIP1, TRIB3, TRIM21]
GO:0016567	protein ubiquitination	[8, 9]	63	17.027	0.000819932	0.00313371	[ARRDC3, ARRDC4, ASB13, BAG2, BCL10, BRCA1, CNOT4, CRY1, CUL2, DAXX, DCUN1D3, DNAJA1, DTX3, DTX3L, FBXL20, FBXO11, FBXO30, FBXO7, FBXW11, FYN, HECTD4, HERC5, HERC6, ISG15, KCTD13, LIMK1, MAD2L2, MARCH5, MASTL, N4BP1, NEDD4L, NFE2L2, NMI, NOD2, PRKCE, PSMD10, RBBP6, RC3H1, RC3H2, RFWD3, RIPK2, RNF103, RNF114, RNF152, RNF19A, RNF19B, SENP2, SIRT1, SMURF1, SOCS1, SOCS3, SOCS7, SOX4, TNFAIP3, TRAF2, …
GO:0002705	positive regulation of leukocyte mediated immunity	[4, 5, 6]	17	26.1538	0.000844364	0.00318348	[ARG1, ATAD5, C3, CD40, DDX58, DHX36, IL12B, IL18, IL1B, IL23A, MAD2L2, MAP3K7, MSH2, RASGRP1, RSAD2, TNF, TRAF2]
GO:0007250	activation of NF-kappaB-inducing kinase activity	[5, 6, 7, 8, 9, 10, 11, 12]	5	62.5	0.000840986	0.00318509	[MAP3K7, TIRAP, TNFSF15, TRAF2, TRAF4]
GO:0031649	heat generation	[4, 6]	5	62.5	0.000840986	0.00318509	[ARRDC3, IL1A, IL1B, PTGS2, TNF]
GO:0060340	positive regulation of type I interferon-mediated signaling pathway	[5, 6, 7, 8, 9]	5	62.5	0.000840986	0.00318509	[IKBKE, IRF7, MMP12, NLRC5, TBK1]
GO:1903506	regulation of nucleic acid-templated transcription	[6, 7, 8, 9]	192	14.0556	0.000885977	0.00332539	[ACTN1, ACTN2, ACVR1, AEBP2, AGO2, AHCTF1, APP, ARID5A, ATAD2, ATF4, ATF5, BAG3, BCL10, BCL3, BCLAF1, BHLHE40, BMPR2, BRCA1, CASZ1, CD40, CDK12, CEBPB, CITED4, CNOT2, CREB5, CREBRF, CRY1, CRYBG1, CSF2, CSF3, CSRNP1, CTH, DAXX, DDX3X, DDX58, DHX36, DMD, DNAJB1, DNAJB4, DOT1L, DTX3L, E2F3, EDN1, ELK1, ELL, EPCAM, EREG, ETV3, ETV5, ETV7, EWSR1, EZH2, FAM129B, FBXW11, FOSL1, FOXJ2, FUBP1, GLIS3, GTF2…
GO:0001890	placenta development	[4, 5, 6, 7]	18	25.3521	0.000895198	0.003345	[ADM, BMPR2, CEBPB, CSF2, CYP27B1, FOSL1, GHSR, HS6ST1, JUNB, LIF, NCOA1, PPARD, PTGS2, RBM15, SENP2, SOCS3, STK3, VDR]
GO:0043410	positive regulation of MAPK cascade	[5, 6, 7, 8, 9, 10, 11]	38	19.2893	0.000900835	0.00335111	[APP, CCL20, CCL22, CCL3L1, CCL5, CCR1, CD40, EDN1, EZH2, GADD45B, ICAM1, IGFBP4, IL1B, LIF, MAP3K13, MAP3K7, NOD2, OSM, PDCD10, PDE5A, PIK3R5, PRKCE, PTK2B, PTPN1, RAPGEF2, RASGRP1, RB1CC1, RIPK2, SEMA7A, SRC, STK3, TAOK3, TIRAP, TNF, TRAF2, TRAF4, TRAF7, VEGFA]
GO:0001960	negative regulation of cytokine-mediated signaling pathway	[4, 5, 6, 7, 8]	9	37.5	0.000910965	0.00337379	[ADAR, ARG1, MMP12, NLRC5, OTUD4, PARP14, PPARG, SAMHD1, TRAIP]
GO:0032743	positive regulation of interleukin-2 production	[4, 5, 6]	9	37.5	0.000910965	0.00337379	[ANXA1, IL1A, IRF4, MAP3K7, PDE4B, RIPK2, RUNX1, STAT5A, TRAF2]
GO:2001243	negative regulation of intrinsic apoptotic signaling pathway	[5, 6, 7, 8, 9]	14	28.5714	0.000932539	0.00343848	[ATAD5, BCL2A1, BID, DDX3X, DNAJA1, NFE2L2, PLAUR, PPIF, PTGS2, PTPN1, SELENOS, SIRT1, SRC, TMBIM6]
GO:0043281	regulation of cysteine-type endopeptidase activity involved in apoptotic process	[6, 7, 8, 9, 10]	22	23.1579	0.00095994	0.00352399	[ACER2, BCL10, BID, CASP1, CASP10, DDX3X, F3, FAS, HIP1R, NLRP12, PLAUR, PMAIP1, PML, PPARG, PTGS2, SIRT1, SRC, STAT1, TNF, TNFSF10, TNFSF14, TNFSF15]
GO:0032760	positive regulation of tumor necrosis factor production	[5, 6, 7]	13	29.5455	0.000998025	0.0036478	[APP, CCL3L1, CD14, CD2, DDX58, IFIH1, IL12B, IL23A, MAPKAPK2, NOD2, RASGRP1, RIPK2, TIRAP]
GO:2001237	negative regulation of extrinsic apoptotic signaling pathway	[5, 6, 7, 8, 9]	13	29.5455	0.000998025	0.0036478	[ACVR1, BRCA1, CSF2, CTNNA1, GCLM, HMOX1, ICAM1, MCL1, RB1CC1, SERPINE1, SRC, TNF, TNFAIP3]
GO:0032774	RNA biosynthetic process	[5, 6, 7]	200	13.9373	0.00104988	0.00382066	[ACTN1, ACTN2, ACVR1, AEBP2, AGO2, AHCTF1, APP, ARID5A, ATAD2, ATF4, ATF5, BAG3, BCL10, BCL3, BCLAF1, BHLHE40, BMPR2, BRCA1, CASZ1, CCL3L1, CD40, CDK12, CEBPB, CHD1, CITED4, CNOT2, CREB5, CREBRF, CRY1, CRYBG1, CSF2, CSF3, CSRNP1, CTH, DAXX, DDX3X, DDX58, DHX36, DMD, DNAJB1, DNAJB4, DOT1L, DTX3L, E2F3, EDN1, ELK1, ELL, EPCAM, EREG, ETV3, ETV5, ETV7, EWSR1, EZH2, FAM129B, FBXW11, FOSL1, FOXJ2, FUBP…
GO:0046890	regulation of lipid biosynthetic process	[4, 5, 6]	15	27.2727	0.00105464	0.00382136	[ANXA1, ATP1A1, BRCA1, C3, CYP27B1, LDLR, NFKB1, PPARG, PTGS2, SAMD8, SCARB1, SIRT1, TNF, TRIB3, VDR]
GO:0060402	calcium ion transport into cytosol	[4, 10, 12]	15	27.2727	0.00105464	0.00382136	[CCL3L1, CCR5, CLIC2, CORO1A, CXCL10, CXCL11, CXCL9, DMD, FYN, LYN, MCOLN2, PML, PRKCE, PTK2B, TMBIM6]
GO:0046883	regulation of hormone secretion	[3, 4, 5, 6, 7, 8]	18	25	0.00106785	0.00385254	[ANXA1, CCL5, CRY1, EDN1, EFNA5, FFAR2, IL1B, ILDR1, INHBA, INHBB, LIF, NOS2, OSM, PRKCE, SMAD4, SOX4, TMF1, TNF]
GO:0002793	positive regulation of peptide secretion	[4, 5, 6, 7, 8, 9]	24	22.2222	0.00107302	0.00385458	[CASP1, CCL3L1, CD14, CD2, CD274, DDX58, DHX36, FFAR2, IFIH1, IL1A, IL1RAP, ILDR1, KCNN4, MMP12, NOD2, OSM, PANX1, PPARG, PRKCE, PTPN23, RASGRP1, RIPK2, SOX4, TNF]
GO:1902905	positive regulation of supramolecular fiber organization	[4, 5, 6]	22	22.9167	0.00111315	0.00398164	[ACTN2, APP, CDC42EP2, CFL2, CORO1A, CSF3, EDN1, EVL, FCHSD2, GPR65, HIP1R, LIMK1, NCK2, PLEK, PRKCE, PTK2B, RAC1, RICTOR, SH3PXD2B, SNX9, SPAST, WHAMM]
GO:0051091	positive regulation of DNA-binding transcription factor activity	[2, 3, 4, 7, 8, 9, 10, 11, 12]	26	21.4876	0.001149	0.00409238	[APP, BCL10, CD40, CEBPB, CSF3, CTH, DDX58, EDN1, IL18, IL1RAP, IRAK3, MAP3K13, NOD2, PPARG, PSMA6, RHEBL1, RIPK2, STK3, TIRAP, TNF, TRAF1, TRAF2, TRIM14, TRIM21, TRIM26, VEGFA]
GO:0002507	tolerance induction	[2, 3, 5, 6]	6	50	0.00116103	0.00411774	[CD274, IDO1, IL2RA, IRAK3, LYN, TNFAIP3]
GO:0042326	negative regulation of phosphorylation	[6, 7, 8]	41	18.6364	0.00116872	0.00412751	[ADAR, CASP3, CDKN1A, CHORDC1, DMD, DNAJA1, DUSP1, DUSP10, DUSP2, DUSP5, FBXO7, GADD45B, HEG1, HMGCR, IRAK3, LIF, LYN, NCK2, NLRP12, PARP14, PPIF, PRKAR2A, PSMD10, PTPN1, PTPN13, RHOH, SAMSN1, SEMA4D, SIRT1, SMAD4, SMCR8, SNX25, SOCS1, SOCS3, SOCS7, STAT3, TAOK3, TNFAIP3, TNIP1, TRIB3, WARS]
GO:0022612	gland morphogenesis	[4, 5, 6, 7]	13	28.8889	0.00125804	0.00442428	[AREG, CEBPB, CSF1, ETV5, NTN1, PLXNA1, PLXND1, PML, SEMA3C, SRC, TNF, TNFAIP3, VDR]
GO:0048732	gland development	[4, 5, 6]	29	20.5674	0.0012757	0.00446761	[ANXA1, AREG, CEBPB, CSF1, ETV5, EZH2, FRZB, GJA1, IGSF3, LMO4, NTN1, OAS2, PCK2, PIK3CA, PLXNA1, PLXND1, PML, RB1CC1, RXFP1, SEMA3C, SLC46A2, SMAD4, SOD2, SRC, STAT5A, THRA, TNF, TNFAIP3, VDR]
GO:0008625	extrinsic apoptotic signaling pathway via death domain receptors	[5, 6, 7]	11	31.4286	0.00138205	0.00481989	[BAG3, BRCA1, CASP8, DDX3X, HMOX1, ICAM1, IL18, SERPINE1, STK3, TNF, TNFAIP3]
GO:2000113	negative regulation of cellular macromolecule biosynthetic process	[5, 6, 7]	94	15.4605	0.00139651	0.00483007	[ACER2, AEBP2, AGO2, ARID5A, ATAD2, ATF5, BAG3, BCL3, BCLAF1, BHLHE40, BMPR2, BRCA1, BTG2, CEBPB, CNOT2, CRY1, CRYBG1, CSF2, DAXX, DDX3X, DHX36, DNAJB1, DNAJB4, DOT1L, EDN1, EREG, ETV3, ETV7, EZH2, FAM129B, FBXW11, FMR1, HES7, HR, IL4R, IRF1, ITM2C, JUNB, KDM5A, KDM5C, KLF5, KLF8, MAD2L2, MAFK, MAX, MDFIC, MMP12, MOV10, MSC, MXD1, NAB1, NCK2, NFE2L3, NFIL3, NFKB1, NR6A1, PARP3, PARP9, PHF6, PLK3,…
GO:0010629	negative regulation of gene expression	[4, 5, 6]	114	14.9803	0.0013957	0.0048473	[ADAR, AEBP2, AGO2, APP, ARID5A, ATAD2, ATF5, BAG3, BCL3, BCLAF1, BHLHE40, BRCA1, BTG2, CCL3L1, CCR1, CEBPB, CNOT2, CRY1, CRYBG1, CSF2, DAXX, DDX3X, DHX36, DNAJB1, DNAJB4, DOT1L, DROSHA, EDN1, EREG, ETV3, ETV7, EZH2, FAM129B, FBXW11, FMR1, FYN, GJA1, HES7, HR, IL4R, IRF1, ITGB8, JUNB, KDM5A, KDM5C, KLF5, KLF8, LDLR, MAD2L2, MAFK, MAPKAPK2, MAX, MDFIC, MMP12, MOV10, MSC, MXD1, NAB1, NCK2, NFE2L3, …
GO:0001933	negative regulation of protein phosphorylation	[6, 7, 8, 9]	38	18.8119	0.00146228	0.00503676	[ADAR, CASP3, CDKN1A, CHORDC1, DMD, DNAJA1, DUSP1, DUSP10, DUSP2, DUSP5, FBXO7, GADD45B, HEG1, HMGCR, IRAK3, LIF, LYN, NCK2, NLRP12, PARP14, PRKAR2A, PSMD10, PTPN1, PTPN13, SAMSN1, SEMA4D, SIRT1, SMAD4, SMCR8, SNX25, SOCS1, SOCS3, SOCS7, TAOK3, TNFAIP3, TNIP1, TRIB3, WARS]
GO:0046328	regulation of JNK cascade	[6, 7, 8, 9, 10, 11, 12]	19	23.75	0.00152001	0.00521414	[APP, DNAJA1, DUSP10, EDN1, GADD45B, IL1B, MAP3K7, NOD2, PTK2B, PTPN1, RASGRP1, RB1CC1, RIPK2, STK3, TAOK3, TIRAP, TNF, TRAF2, TRAF4]
GO:0006355	regulation of transcription, DNA-templated	[5, 6, 7, 8, 9, 10]	187	13.9448	0.00156897	0.00529528	[ACVR1, AEBP2, AGO2, AHCTF1, APP, ARID5A, ATAD2, ATF4, ATF5, BAG3, BCL10, BCL3, BCLAF1, BHLHE40, BMPR2, BRCA1, CASZ1, CD40, CDK12, CEBPB, CITED4, CNOT2, CREB5, CREBRF, CRY1, CRYBG1, CSF2, CSF3, CSRNP1, CTH, DAXX, DDX3X, DDX58, DHX36, DMD, DNAJB1, DNAJB4, DOT1L, DTX3L, E2F3, EDN1, ELK1, ELL, EPCAM, EREG, ETV3, ETV5, ETV7, EWSR1, EZH2, FAM129B, FBXW11, FOSL1, FOXJ2, FUBP1, GLIS3, GTF2H1, HES7, HLTF…
GO:0097659	nucleic acid-templated transcription	[6, 7, 8]	198	13.8462	0.00157577	0.00529688	[ACTN1, ACTN2, ACVR1, AEBP2, AGO2, AHCTF1, APP, ARID5A, ATAD2, ATF4, ATF5, BAG3, BCL10, BCL3, BCLAF1, BHLHE40, BMPR2, BRCA1, CASZ1, CD40, CDK12, CEBPB, CITED4, CNOT2, CREB5, CREBRF, CRY1, CRYBG1, CSF2, CSF3, CSRNP1, CTH, DAXX, DDX3X, DDX58, DHX36, DMD, DNAJB1, DNAJB4, DOT1L, DTX3L, E2F3, EDN1, ELK1, ELL, EPCAM, EREG, ETV3, ETV5, ETV7, EWSR1, EZH2, FAM129B, FBXW11, FOSL1, FOXJ2, FUBP1, GLIS3, GTF2…
GO:0002688	regulation of leukocyte chemotaxis	[4, 5, 6, 7, 8]	15	26.3158	0.00156814	0.00531391	[CCL3L1, CCL5, CCR1, CCR7, CSF1, CXCL10, DUSP1, GPR18, IL23A, LYN, PTK2B, RAC1, SERPINE1, TNFSF14, VEGFA]
GO:0002753	cytoplasmic pattern recognition receptor signaling pathway	[4, 5, 6, 7, 8, 9, 10, 11]	8	38.0952	0.00156334	0.00531917	[DDX58, DDX60, DHX58, IFIH1, NFKBIA, NOD2, RIPK2, TNFAIP3]
GO:0032647	regulation of interferon-alpha production	[5, 6]	8	38.0952	0.00156334	0.00531917	[DDX58, DHX36, IFIH1, IRF7, MMP12, NMI, STAT1, TBK1]
GO:0031098	stress-activated protein kinase signaling cascade	[4, 5, 6]	26	20.9677	0.00167046	0.00557042	[APP, DNAJA1, DUSP1, DUSP10, EDN1, FAS, GADD45B, IL1B, LYN, MAP3K13, MAP3K7, MAPK8, MAPKAPK2, NOD2, PDCD10, PTK2B, PTPN1, RASGRP1, RB1CC1, RIPK2, STK3, TAOK3, TIRAP, TNF, TRAF2, TRAF4]
GO:0042742	defense response to bacterium	[4, 5, 6]	16	25.3968	0.00166571	0.0055768	[ARG2, BCL3, CEBPB, DROSHA, IL12B, IL23A, ISG15, NOD2, NOS2, OPTN, PGLYRP2, RIPK2, SERPINE1, TBK1, TMF1, TNF]
GO:0002690	positive regulation of leukocyte chemotaxis	[4, 5, 6, 7, 8, 9]	12	29.2683	0.00169555	0.00563166	[CCL3L1, CCL5, CCR1, CCR7, CSF1, CXCL10, IL23A, PTK2B, RAC1, SERPINE1, TNFSF14, VEGFA]
GO:0010743	regulation of macrophage derived foam cell differentiation	[4, 5, 6]	5	55.5556	0.00171277	0.00566637	[CSF1, CSF2, IL18, NFKBIA, PPARG]
GO:0042402	cellular biogenic amine catabolic process	[6, 7]	5	55.5556	0.00171277	0.00566637	[IDO1, KMO, KYNU, SAT1, SMOX]
GO:0050864	regulation of B cell activation	[5, 6, 7]	17	24.6377	0.0017299	0.00570049	[ATAD5, ATP11C, CASP3, CD38, CD40, LYN, MAD2L2, MMP14, MSH2, NOD2, PARP3, RC3H1, SAMSN1, STAT5A, SUPT6H, TNFAIP3, TNFSF13B]
GO:0010976	positive regulation of neuron projection development	[5, 6, 7, 8, 9, 10, 11, 12]	18	24	0.0017653	0.00579433	[ABL2, BMPR2, DLG5, EFNA5, FYN, LIMK1, LYN, NEDD4L, NTN1, PLXNA1, PLXND1, PTK2B, RAB21, SEMA4D, SEMA7A, SETX, SMURF1, ZNF804A]
GO:0071674	mononuclear cell migration	[3, 5, 6]	11	30.5556	0.00178633	0.00584047	[ANXA1, CCL20, CCL22, CCL3L1, CCL5, CCR1, CSF1, CXCL10, DUSP1, LYN, SERPINE1]
GO:2001020	regulation of response to DNA damage stimulus	[4, 5, 6]	24	21.4286	0.00182261	0.00591288	[ATAD5, BCLAF1, BID, BRCA1, CGAS, CRY1, DTX3L, FMR1, IER3, MAD2L2, MCL1, PARP3, PARP9, PML, PPP4R2, PSMD10, RFWD3, RMI2, RNASEH2B, RNF169, SIRT1, SMCHD1, SMG1, WDR76]
GO:0001782	B cell homeostasis	[4, 7]	7	41.1765	0.00182261	0.00593588	[BCL10, CASP3, LYN, RC3H1, RC3H2, TNFAIP3, TNFSF13B]
GO:0006874	cellular calcium ion homeostasis	[7, 9]	26	20.8	0.00188441	0.00608977	[ABL2, APP, ATF4, CCL3L1, CCR1, CCR5, CCR7, CCRL2, CD40, CLIC2, CORO1A, CXCL10, CXCL11, CXCL9, CXCR4, DMD, EDN1, FYN, GPR65, LYN, MCOLN2, PML, PRKCE, PTK2B, TMBIM6, VDR]
GO:0010586	miRNA metabolic process	[7, 8]	6	46.1538	0.00194711	0.00626821	[AGO2, DROSHA, NFKB1, PNPT1, RC3H1, RC3H2]
GO:0035743	CD4-positive, alpha-beta T cell cytokine production	[5, 7]	6	46.1538	0.00194711	0.00626821	[ARG1, IL12B, IL18, IL1B, IL4R, RSAD2]
GO:0045408	regulation of interleukin-6 biosynthetic process	[5, 6, 7, 8]	6	46.1538	0.00194711	0.00626821	[APP, CEBPB, EREG, GHSR, NLRP12, TIRAP]
GO:0010720	positive regulation of cell development	[4, 5, 6]	32	19.3939	0.0020346	0.00652476	[ABL2, APP, BMPR2, CSF1, DLG5, EDN1, EFNA5, FYN, IL4R, LIF, LIMK1, LYN, MASTL, NCOA1, NEDD4L, NTN1, PDE5A, PLXNA1, PLXND1, PRKAR2A, PTK2B, RAB21, RAC1, SEMA3C, SEMA4D, SEMA6A, SEMA7A, SETX, SMURF1, TCF4, TNF, ZNF804A]
GO:0014065	phosphatidylinositol 3-kinase signaling	[6, 7, 8]	14	26.4151	0.00214014	0.00683702	[CSF2, CSF3, EDN1, IL18, NYAP2, OSM, PIK3AP1, PIK3CA, PIK3R5, PPARD, PTPN13, RASGRP1, SEMA4D, SIRT1]
GO:0045934	negative regulation of nucleobase-containing compound metabolic process	[4, 5, 6]	97	15.1562	0.00223538	0.00700754	[AEBP2, ARID5A, ATAD2, ATF5, BAG3, BCL3, BCLAF1, BHLHE40, BMPR2, BRCA1, CEBPB, CGAS, CNOT2, CRY1, CRYBG1, CSF2, DAXX, DHX36, DNAJB1, DNAJB4, DOT1L, EDN1, EREG, ETV3, ETV7, EZH2, FAM129B, FBXW11, FMR1, HES7, HR, IL4R, IRF1, JUNB, KDM5A, KDM5C, KLF5, KLF8, MAD2L2, MAFK, MAPKAPK2, MAX, MDFIC, MMP12, MSC, MSH2, MXD1, NAB1, NBN, NCK2, NFE2L3, NFIL3, NFKB1, NR6A1, PABPC1, PARP3, PARP9, PHF6, PLK3, PML,…
GO:0046633	alpha-beta T cell proliferation	[6, 7]	8	36.3636	0.0022115	0.00701145	[ARG2, CD274, IL12B, IL15, IL18, IL23A, IRF1, RIPK2]
GO:0060612	adipose tissue development	[4, 5, 6]	8	36.3636	0.0022115	0.00701145	[ARRDC3, CSF1, PIK3CA, PLA2G16, PPARD, SH3PXD2B, SIRT1, SLC25A25]
GO:0048699	generation of neurons	[5, 6, 7]	74	15.8798	0.00222234	0.00701925	[ABL2, APP, ATF5, AXL, B3GNT2, B4GALT5, B4GALT6, BMPR2, BTG2, C3, CASP3, CEBPB, CNP, CSF1, CTNNA1, DLG5, EFNA5, EZH2, FBXO7, FMR1, FRYL, FYN, GJA1, HES7, HS6ST1, INHBA, ITM2C, JAG1, KIF3A, LDLR, LIF, LIMK1, LMO4, LYN, MAPK8, MICALL2, NCOA1, NDEL1, NEDD4L, NPTX1, NRP2, NTN1, NYAP2, PLXNA1, PLXND1, PSD, PTK2B, RAB21, RAP1GAP2, RAPGEF2, RUNX1, SCLT1, SDC4, SECISBP2, SEMA3C, SEMA4D, SEMA6A, SEMA7A, S…
GO:0031346	positive regulation of cell projection organization	[4, 5, 6]	25	20.8333	0.0022322	0.00702388	[ABL2, BMPR2, CDC42EP2, DLG5, EFNA5, FSCN1, FYN, LIMK1, LYN, NDEL1, NEDD4L, NTN1, PLEKHM1, PLXNA1, PLXND1, PTK2B, RAB21, RAC1, RALA, SEMA4D, SEMA7A, SETX, SMURF1, SRC, ZNF804A]
GO:0006351	transcription, DNA-templated	[5, 6, 7, 8, 9]	194	13.7784	0.00227373	0.00710118	[ACVR1, AEBP2, AGO2, AHCTF1, APP, ARID5A, ATAD2, ATF4, ATF5, BAG3, BCL10, BCL3, BCLAF1, BHLHE40, BMPR2, BRCA1, CASZ1, CD40, CDK12, CEBPB, CITED4, CNOT2, CREB5, CREBRF, CRY1, CRYBG1, CSF2, CSF3, CSRNP1, CTH, DAXX, DDX3X, DDX58, DHX36, DMD, DNAJB1, DNAJB4, DOT1L, DTX3L, E2F3, EDN1, ELK1, ELL, EPCAM, EREG, ETV3, ETV5, ETV7, EWSR1, EZH2, FAM129B, FBXW11, FOSL1, FOXJ2, FUBP1, GLIS3, GTF2H1, HES7, HLTF…
GO:0034121	regulation of toll-like receptor signaling pathway	[4, 5, 6, 7, 8, 9, 10, 11, 12]	10	31.25	0.00237733	0.00734253	[IRAK3, IRF1, IRF4, IRF7, LYN, OTUD4, RSAD2, TIRAP, TNFAIP3, WDFY1]
GO:0002685	regulation of leukocyte migration	[3, 4, 5, 6, 7]	20	22.4719	0.0023606	0.00734507	[ANXA1, APP, CCL20, CCL3L1, CCL5, CCR1, CCR7, CSF1, CXCL10, DUSP1, GPR18, ICAM1, IL23A, LYN, MMP14, PTK2B, RAC1, SERPINE1, TNFSF14, VEGFA]
GO:0046879	hormone secretion	[4, 5, 7]	20	22.4719	0.0023606	0.00734507	[ANXA1, CCL5, CRY1, EDN1, EFNA5, FAM129B, FFAR2, GHSR, IL1B, ILDR1, INHBA, INHBB, LIF, NOS2, OSM, PRKCE, SMAD4, SOX4, TMF1, TNF]
GO:0032757	positive regulation of interleukin-8 production	[4, 5, 6]	9	33.3333	0.00237323	0.00735701	[BCL10, CD14, CD2, DDX58, FFAR2, NOD2, SERPINE1, TIRAP, TNF]
GO:0051279	regulation of release of sequestered calcium ion into cytosol	[4, 5, 6, 7, 8, 9, 10, 11, 12, 13, 14, 15]	9	33.3333	0.00237323	0.00735701	[CLIC2, CORO1A, CXCL10, CXCL11, CXCL9, DMD, LYN, PRKCE, PTK2B]
GO:1903556	negative regulation of tumor necrosis factor superfamily cytokine production	[4, 5, 6]	9	33.3333	0.00237323	0.00735701	[ARG2, AXL, BCL3, CD274, GHSR, GPR18, IRAK3, SELENOS, TNFAIP3]
GO:0033673	negative regulation of kinase activity	[6, 7, 8, 9]	25	20.6612	0.00251429	0.00773698	[ADAR, CASP3, CDKN1A, CHORDC1, DNAJA1, DUSP1, DUSP10, DUSP2, DUSP5, FBXO7, GADD45B, HEG1, HMGCR, IRAK3, LYN, PRKAR2A, PTPN1, RHOH, SIRT1, SMCR8, SOCS1, SOCS7, TNFAIP3, TRIB3, WARS]
GO:0002708	positive regulation of lymphocyte mediated immunity	[5, 6, 7]	14	25.9259	0.00258942	0.00793898	[ATAD5, C3, CD40, IL12B, IL18, IL1B, IL23A, MAD2L2, MAP3K7, MSH2, RASGRP1, RSAD2, TNF, TRAF2]
GO:0050921	positive regulation of chemotaxis	[3, 4, 5, 6]	15	25	0.00271848	0.00830427	[BMPR2, CCL3L1, CCL5, CCR1, CCR7, CSF1, CXCL10, CXCL8, GJA1, IL23A, PTK2B, RAC1, SERPINE1, TNFSF14, VEGFA]
GO:0030182	neuron differentiation	[4, 6, 7, 8]	65	16.129	0.0027849	0.00847621	[ABL2, APP, ATF5, B3GNT2, B4GALT5, B4GALT6, BMPR2, BTG2, C3, CASP3, CEBPB, CNP, DLG5, EFNA5, FBXO7, FMR1, FRYL, FYN, HS6ST1, INHBA, ITM2C, JAG1, KIF3A, LIF, LIMK1, LMO4, LYN, MAPK8, MICALL2, NCOA1, NDEL1, NEDD4L, NPTX1, NRP2, NTN1, NYAP2, PLXNA1, PLXND1, PSD, PTK2B, RAB21, RAP1GAP2, RAPGEF2, RUNX1, SCLT1, SDC4, SECISBP2, SEMA3C, SEMA4D, SEMA6A, SEMA7A, SETX, SGK1, SLC11A2, SMAD4, SMURF1, SOD2, SO…
GO:0051092	positive regulation of NF-kappaB transcription factor activity	[3, 4, 5, 8, 9, 10, 11, 12, 13]	17	23.6111	0.00282118	0.00855555	[APP, BCL10, CD40, CTH, IL18, IL1RAP, IRAK3, MAP3K13, NOD2, PSMA6, RHEBL1, RIPK2, TIRAP, TNF, TRAF1, TRAF2, TRIM14]
GO:0032481	positive regulation of type I interferon production	[4, 5, 6]	11	28.9474	0.00288355	0.00871312	[CD14, CGAS, DDX58, DHX36, DHX58, IFIH1, IRF1, IRF7, MMP12, STAT1, TBK1]
GO:0032446	protein modification by small protein conjugation	[7, 8]	65	16.0891	0.00295976	0.00891123	[ARRDC3, ARRDC4, ASB13, BAG2, BCL10, BRCA1, CNOT4, CRY1, CUL2, DAXX, DCUN1D3, DNAJA1, DTX3, DTX3L, FBXL20, FBXO11, FBXO30, FBXO7, FBXW11, FYN, HECTD4, HERC5, HERC6, IFIH1, ISG15, KCTD13, LIMK1, MAD2L2, MARCH5, MASTL, N4BP1, NEDD4L, NFE2L2, NMI, NOD2, PRKCE, PSMD10, RBBP6, RC3H1, RC3H2, RFWD3, RIPK2, RNF103, RNF114, RNF152, RNF19A, RNF19B, SENP2, SIRT1, SMURF1, SOCS1, SOCS3, SOCS7, SOX4, TNFAIP3, …
GO:0010631	epithelial cell migration	[4, 5, 6]	24	20.6897	0.00298062	0.00894185	[ANXA1, BMPR2, CD40, CLEC14A, DUSP10, EVL, GLUL, HBEGF, HMOX1, IL4R, LGALS8, PDCD10, PLK2, PLXND1, PPARD, PPARG, PRKCE, PTK2B, PTPN23, SCARB1, SIRT1, SRC, STAT5A, VEGFA]
GO:0002260	lymphocyte homeostasis	[3, 6]	10	30.303	0.00306486	0.00916175	[BCL10, CASP3, CORO1A, LYN, RC3H1, RC3H2, SLC46A2, STAT5A, TNFAIP3, TNFSF13B]
GO:0042632	cholesterol homeostasis	[7]	10	30.303	0.00306486	0.00916175	[ABCA1, IL18, LDLR, LIPG, MED13, NPC1, PLSCR3, SCARB1, SIRT1, SOAT1]
GO:0042036	negative regulation of cytokine biosynthetic process	[4, 5, 6, 7, 8]	6	42.8571	0.00307784	0.00916779	[BCL3, GHSR, INHBB, NFKB1, NLRP12, NMI]
GO:0098792	xenophagy	[4, 5, 6, 7]	5	50	0.00310171	0.00920614	[CALCOCO2, LGALS8, OPTN, RIPK2, TBK1]
GO:2001238	positive regulation of extrinsic apoptotic signaling pathway	[5, 6, 7, 8, 9]	9	32.1429	0.00314547	0.00930303	[BCL10, BID, CTNNA1, INHBA, ITM2C, PML, STK3, TNFSF10, TRAF2]
GO:0072503	cellular divalent inorganic cation homeostasis	[6, 8]	28	19.5804	0.00327151	0.00957432	[ABL2, APP, ATF4, CCL3L1, CCR1, CCR5, CCR7, CCRL2, CD40, CLIC2, CORO1A, CXCL10, CXCL11, CXCL9, CXCR4, DMD, EDN1, FYN, GPR65, LYN, MCOLN2, PML, PPP3CC, PRKCE, PTK2B, SLC30A7, TMBIM6, VDR]
GO:0003279	cardiac septum development	[3, 4, 6, 7, 8]	12	27.2727	0.00326965	0.00960245	[ACVR1, ADAMTS6, BMPR2, HEG1, JAG1, LMO4, NRP2, PLXND1, RBM15, SEMA3C, SMAD4, SOX4]
GO:0006919	activation of cysteine-type endopeptidase activity involved in apoptotic process	[7, 8, 9, 10, 11, 12, 13]	12	27.2727	0.00326965	0.00960245	[ACER2, BID, CASP1, CASP10, F3, HIP1R, PMAIP1, PML, PPARG, STAT1, TNF, TNFSF15]
GO:0071356	cellular response to tumor necrosis factor	[6]	18	22.7848	0.0032606	0.00960958	[ADAMTS7, BRCA1, CCL20, CCL22, CCL3L1, CCL5, CXCL8, JAK2, NFE2L2, NFKB1, NFKBIA, OCSTAMP, PTK2B, SIRT1, STAT1, TNF, TRAF2, TRAIP]
GO:2000112	regulation of cellular macromolecule biosynthetic process	[5, 6]	211	13.5343	0.00344277	0.0100404	[ACER2, ACVR1, AEBP2, AGO2, AHCTF1, APP, ARID5A, ATAD2, ATAD5, ATF4, ATF5, BAG3, BCL10, BCL3, BCLAF1, BHLHE40, BMPR2, BRCA1, BTG2, CASZ1, CCR7, CD40, CDK12, CEBPB, CITED4, CNOT2, CREB5, CREBRF, CRY1, CRYBG1, CSF2, CSF3, CSRNP1, CTH, DAXX, DDX3X, DDX58, DHX36, DMD, DNAJB1, DNAJB4, DNAJC1, DOT1L, DPH3, DTX3L, E2F3, EDN1, ELK1, ELL, EPCAM, EREG, ETV3, ETV5, ETV7, EWSR1, EZH2, FAM129B, FBXW11, FMR1, …
GO:0031214	biomineral tissue development	[4, 5, 6]	13	26	0.00354398	0.0102997	[ACVR1, AMBN, ATF4, BMPR2, CCR1, CEBPB, CNNM4, CYP27B1, GJA1, ISG15, PTK2B, SBNO2, SNX10]
GO:0010632	regulation of epithelial cell migration	[3, 4, 5, 6, 7]	19	22.093	0.00367354	0.0106393	[ANXA1, BMPR2, CD40, DUSP10, EVL, GLUL, HBEGF, HMOX1, IL4R, PDCD10, PLK2, PPARG, PRKCE, PTK2B, PTPN23, SIRT1, SRC, STAT5A, VEGFA]
GO:0016064	immunoglobulin mediated immune response	[6]	14	25	0.00372129	0.0107404	[ATAD5, BCL10, BCL3, C1R, C1S, C3, CD40, IRF7, MAD2L2, MSH2, NBN, PARP3, SUPT6H, TNF]
GO:1903707	negative regulation of hemopoiesis	[3, 4, 5, 6, 7, 8, 9]	14	25	0.00372129	0.0107404	[ANXA1, CCL3L1, FBXO7, IRF1, LYN, NFE2L2, NFKBIA, PGLYRP2, PTK2B, RBM15, RC3H1, RC3H2, SOCS1, STAT5A]
GO:0007411	axon guidance	[4, 5, 6, 7, 8, 9, 10, 11, 12, 13]	15	24.1935	0.00381774	0.0109809	[APP, B3GNT2, BMPR2, EFNA5, KIF3A, NRP2, NTN1, PLXNA1, PLXND1, SEMA3C, SEMA4D, SEMA6A, SEMA7A, SMAD4, ZSWIM4]
GO:0032814	regulation of natural killer cell activation	[5, 6, 7]	7	36.8421	0.00383914	0.0110047	[AXL, IL12B, IL15, IL18, IL23A, PGLYRP2, RASGRP1]
GO:0045620	negative regulation of lymphocyte differentiation	[5, 6, 7, 8, 9, 10, 11]	7	36.8421	0.00383914	0.0110047	[ANXA1, FBXO7, IRF1, PGLYRP2, RC3H1, RC3H2, SOCS1]
GO:0002763	positive regulation of myeloid leukocyte differentiation	[5, 6, 7, 8, 9, 10, 11]	10	29.4118	0.00390191	0.0111464	[CASP8, CCR1, CSF1, IL12B, IL23A, LIF, OCSTAMP, RUNX1, TESC, TNF]
GO:0046637	regulation of alpha-beta T cell differentiation	[7, 8, 9, 10, 11, 12]	10	29.4118	0.00390191	0.0111464	[ANXA1, IL18, IL23A, IL27, NFKBIZ, PNP, RC3H1, RC3H2, RIPK2, SOCS1]
GO:1901653	cellular response to peptide	[5, 6]	25	20	0.00396486	0.0112877	[ACTN2, APP, FYN, GHSR, ICAM1, INHBB, JAK2, NDEL1, NFKB1, NOD2, OSBPL8, PCK2, PPARG, PTPN1, RIPK2, SIRT1, SOCS1, SOCS3, SOCS7, SRC, STAT1, STAT3, STAT5A, TRIB3, VCAM1]
GO:0045666	positive regulation of neuron differentiation	[5, 6, 7, 8, 9, 10]	20	21.5054	0.0040557	0.0115072	[ABL2, BMPR2, DLG5, EFNA5, FYN, LIMK1, LYN, NCOA1, NEDD4L, NTN1, PLXNA1, PLXND1, PTK2B, RAB21, SEMA4D, SEMA7A, SETX, SMURF1, TCF4, ZNF804A]
GO:0002720	positive regulation of cytokine production involved in immune response	[4, 5, 6, 7]	9	31.0345	0.00410268	0.0116012	[DDX58, DHX36, FFAR2, IL18, IL1B, MAP3K7, RSAD2, SEMA7A, TRAF2]
GO:0043330	response to exogenous dsRNA	[5, 6]	8	33.3333	0.0041242	0.0116227	[CGAS, DDX58, DHX36, IFIH1, IRAK3, NFKBIA, RFTN1, RIPK2]
GO:0046782	regulation of viral transcription	[5, 6, 7]	8	33.3333	0.0041242	0.0116227	[CCL3L1, CHD1, HMOX1, MDFIC, RRP1B, TRIM14, TRIM21, ZNF639]
GO:0070838	divalent metal ion transport	[7]	29	18.9542	0.00455837	0.0128032	[CALCRL, CCL3L1, CCR1, CCR5, CLCA1, CLIC2, CNNM4, CORO1A, CXCL10, CXCL11, CXCL9, CYP27B1, DMD, FYN, KCNN4, LYN, MCOLN2, PANX1, PML, PPP3CC, PRKCE, PTK2B, SLC11A2, SLC25A25, SLC30A7, SLC41A2, TMBIM6, TSPAN13, VDR]
GO:0060986	endocrine hormone secretion	[4, 5, 6, 8]	6	40	0.00463477	0.012931	[CRY1, FAM129B, INHBA, INHBB, SMAD4, TMF1]
GO:1902930	regulation of alcohol biosynthetic process	[4, 5, 6]	6	40	0.00463477	0.012931	[CYP27B1, NFKB1, PLEK, PTK2B, TNF, VDR]
GO:0010638	positive regulation of organelle organization	[4, 5, 6]	52	16.4557	0.00475064	0.0132102	[ACTN2, ANXA1, BID, BRCA1, CALCOCO2, CDC42EP2, CFL2, CNOT2, CORO1A, CSF2, CSF3, DHX36, EDN1, EREG, EVL, FBXO7, FCHSD2, FMR1, FSCN1, GPR65, HIP1R, IL1A, LIF, LIMK1, MARCH5, MLLT11, NBN, NCK2, OPTN, PAN2, PLAUR, PLEK, PML, PPIF, PRKCE, PTK2B, RAB3GAP1, RAC1, RICTOR, SDC4, SH3PXD2B, SIRT1, SMAD4, SMCR8, SMURF1, SNX9, SPAST, SRC, TNF, TNFSF10, TNIP1, WHAMM]
GO:0002718	regulation of cytokine production involved in immune response	[4, 5, 6]	12	26.087	0.00485847	0.0134654	[ARG1, DDX58, DHX36, FFAR2, IL18, IL1B, IRAK3, MAP3K7, RSAD2, SEMA7A, TNF, TRAF2]
GO:0006469	negative regulation of protein kinase activity	[7, 8, 9, 10]	23	20.1754	0.00500114	0.013815	[ADAR, CASP3, CDKN1A, CHORDC1, DNAJA1, DUSP1, DUSP10, DUSP2, DUSP5, FBXO7, GADD45B, HEG1, HMGCR, IRAK3, LYN, PRKAR2A, PTPN1, SIRT1, SMCR8, SOCS7, TNFAIP3, TRIB3, WARS]
GO:0051253	negative regulation of RNA metabolic process	[4, 5, 6, 7, 8]	85	15.0442	0.00512115	0.0141	[AEBP2, ARID5A, ATAD2, ATF5, BAG3, BCL3, BCLAF1, BHLHE40, BRCA1, CEBPB, CNOT2, CRY1, CRYBG1, CSF2, DAXX, DHX36, DNAJB1, DNAJB4, DOT1L, EDN1, EREG, ETV3, ETV7, EZH2, FAM129B, FBXW11, FMR1, HES7, HR, IL4R, IRF1, JUNB, KDM5A, KDM5C, KLF5, KLF8, MAD2L2, MAFK, MAPKAPK2, MAX, MDFIC, MMP12, MSC, MXD1, NAB1, NCK2, NFE2L3, NFIL3, NFKB1, NR6A1, PABPC1, PARP9, PHF6, PLK3, PML, PPARD, PPARG, PSMD10, RBM15, R…
GO:0032480	negative regulation of type I interferon production	[4, 5, 6]	5	45.4545	0.00515061	0.0141346	[DHX58, NMI, REL, RELB, TRAIP]
GO:0032897	negative regulation of viral transcription	[4, 5, 6, 7, 8]	5	45.4545	0.00515061	0.0141346	[CCL3L1, HMOX1, TRIM14, TRIM21, ZNF639]
GO:0046885	regulation of hormone biosynthetic process	[4, 5, 6]	5	45.4545	0.00515061	0.0141346	[ATP1A1, CYP27B1, NFKB1, TNF, VDR]
GO:0070328	triglyceride homeostasis	[7]	5	45.4545	0.00515061	0.0141346	[IL18, MED13, SCARB1, SESN2, SIRT1]
GO:2000515	negative regulation of CD4-positive, alpha-beta T cell activation	[7, 8, 9, 10]	5	45.4545	0.00515061	0.0141346	[ANXA1, ARG2, CD274, RC3H1, RC3H2]
GO:0048247	lymphocyte chemotaxis	[4, 6, 7]	9	30	0.00527299	0.0144232	[CCL20, CCL22, CCL3L1, CCL5, CXCL10, CXCL11, KLF5, PTK2B, TNFSF14]
GO:0061912	selective autophagy	[5, 6]	9	30	0.00527299	0.0144232	[BAG3, CALCOCO2, LGALS8, OPTN, RB1CC1, RIPK2, SESN2, SMURF1, TBK1]
GO:0033344	cholesterol efflux	[7, 8]	7	35	0.00532738	0.0145245	[ABCA1, NFKBIA, NPC1, PPARG, SCARB1, SIRT1, SOAT1]
GO:0038083	peptidyl-tyrosine autophosphorylation	[8, 9, 10]	7	35	0.00532738	0.0145245	[ABL2, FYN, LYN, PTK2B, SRC, TEC, VEGFA]
GO:0001836	release of cytochrome c from mitochondria	[4, 5, 6]	8	32	0.00546286	0.0148455	[BID, MLLT11, PLAUR, PMAIP1, PPIF, PSMD10, SOD2, TNFSF10]
GO:0023061	signal release	[3, 4, 6]	26	19.2593	0.00565299	0.0152631	[ANXA1, CCL5, CRY1, EDN1, EFNA5, FAM129B, FBXL20, FFAR2, GHSR, IL1B, ILDR1, INHBA, INHBB, LIF, NOS2, OSM, PRKCE, PTPN23, RAB3GAP1, SMAD4, SOX4, STX11, STXBP1, SYN1, TMF1, TNF]
GO:0002706	regulation of lymphocyte mediated immunity	[5, 6]	18	21.6867	0.00568366	0.0152965	[ARG1, ATAD5, C3, CD40, IL12B, IL18, IL1B, IL23A, IL7R, MAD2L2, MAP3K7, MSH2, PARP3, RASGRP1, RSAD2, SUPT6H, TNF, TRAF2]
GO:0045582	positive regulation of T cell differentiation	[6, 7, 8, 9, 10, 11, 12]	12	25.5319	0.00585623	0.0156603	[ANXA1, DUSP10, IL18, IL23A, IL4R, IL7R, NFKBIZ, PNP, RASGRP1, RIPK2, SOCS1, ZMIZ1]
GO:0032147	activation of protein kinase activity	[8, 9, 10, 11]	24	19.6721	0.00584297	0.0156749	[DAXX, GADD45B, IL12B, IL18, IL23A, IL4R, JAK2, MAP3K13, MAP3K7, OSBPL8, PIK3CA, PTK2B, PTPN1, RIPK2, SOCS1, STK3, TAOK3, TIRAP, TNF, TNFSF15, TRAF2, TRAF4, TRAF7, VEGFA]
GO:0097553	calcium ion transmembrane import into cytosol	[5, 9, 10, 11, 13]	13	24.5283	0.00606511	0.0161672	[CCL3L1, CCR5, CLIC2, CORO1A, CXCL10, CXCL11, CXCL9, DMD, FYN, LYN, MCOLN2, PRKCE, PTK2B]
GO:0043405	regulation of MAP kinase activity	[6, 7, 8, 9, 10, 11]	26	19.1176	0.00624713	0.0165995	[CD40, CDK12, DNAJA1, DUSP1, DUSP10, DUSP2, DUSP5, EDN1, EZH2, GADD45B, HMGCR, IRAK3, LYN, MAP3K13, MAP3K7, PDCD10, PDE5A, PIK3R5, PTPN1, RASGRP1, RIPK2, TAOK3, TNF, TRAF2, TRAF7, VEGFA]
GO:0001779	natural killer cell differentiation	[5, 6, 7, 8, 9, 10]	6	37.5	0.00670197	0.0176957	[AXL, IL15, MERTK, PGLYRP2, RASGRP1, STAT5A]
GO:0042104	positive regulation of activated T cell proliferation	[7, 8, 9, 10]	6	37.5	0.00670197	0.0176957	[HHLA2, IL12B, IL12RB1, IL18, IL23A, STAT5A]
GO:0042304	regulation of fatty acid biosynthetic process	[5, 6, 7, 8, 9]	6	37.5	0.00670197	0.0176957	[ANXA1, BRCA1, PPARG, PTGS2, SIRT1, TRIB3]
GO:0045672	positive regulation of osteoclast differentiation	[6, 7, 8, 9, 10, 11, 12]	6	37.5	0.00670197	0.0176957	[CCR1, CSF1, IL12B, IL23A, OCSTAMP, TNF]
GO:0072539	T-helper 17 cell differentiation	[6, 10, 11, 12, 13, 14, 15]	6	37.5	0.00670197	0.0176957	[IL23A, IRF4, NFKBIZ, RC3H1, RC3H2, STAT3]
GO:0032648	regulation of interferon-beta production	[5, 6]	9	29.0323	0.00668589	0.0177091	[DDX58, IFIH1, IRF1, IRF7, NMI, REL, RELB, TBK1, TRAIP]
GO:0051438	regulation of ubiquitin-protein transferase activity	[5, 8, 9, 10, 11]	9	29.0323	0.00668589	0.0177091	[ARRDC3, ARRDC4, BAG2, DCUN1D3, DTX3L, LIMK1, MAD2L2, MASTL, TRIB3]
GO:0070167	regulation of biomineral tissue development	[4, 5, 6, 7]	9	29.0323	0.00668589	0.0177091	[ACVR1, ATF4, BMPR2, CCR1, CEBPB, CYP27B1, GJA1, ISG15, PTK2B]
GO:0030879	mammary gland development	[5, 6, 7]	12	25	0.0070097	0.0184501	[AREG, CEBPB, CSF1, ETV5, GJA1, NTN1, OAS2, PML, RXFP1, SRC, STAT5A, VDR]
GO:0060411	cardiac septum morphogenesis	[3, 4, 5, 6, 7, 8, 9]	8	30.7692	0.00710882	0.0186523	[ACVR1, BMPR2, JAG1, NRP2, RBM15, SEMA3C, SMAD4, SOX4]
GO:0002702	positive regulation of production of molecular mediator of immune response	[3, 4, 5, 6]	13	24.0741	0.00716716	0.0187466	[ATAD5, CD40, DDX58, DHX36, FFAR2, IL18, IL1B, MAD2L2, MAP3K7, MSH2, RSAD2, SEMA7A, TRAF2]
GO:0030307	positive regulation of cell growth	[3, 4, 5, 6]	13	24.0741	0.00716716	0.0187466	[BMPR2, DDX3X, EDN1, EFNA5, LIMK1, MMP14, NEDD4L, NTN1, PSMD10, SEMA4D, SEMA7A, SMURF1, ZNF639]
GO:0071526	semaphorin-plexin signaling pathway	[4, 5, 6]	7	33.3333	0.0072094	0.0187983	[NRP2, PLXNA1, PLXND1, SEMA3C, SEMA4D, SEMA6A, SEMA7A]
GO:0110110	positive regulation of animal organ morphogenesis	[3, 4, 5, 6, 7, 8]	7	33.3333	0.0072094	0.0187983	[ACVR1, CSF1, LIF, SEMA3C, SMAD4, TNFAIP3, VDR]
GO:1903507	negative regulation of nucleic acid-templated transcription	[6, 7, 8, 9, 10]	78	15.0289	0.00741081	0.0192635	[AEBP2, ARID5A, ATAD2, ATF5, BAG3, BCL3, BCLAF1, BHLHE40, BRCA1, CEBPB, CNOT2, CRY1, CRYBG1, CSF2, DAXX, DNAJB1, DNAJB4, DOT1L, EDN1, EREG, ETV3, ETV7, EZH2, FAM129B, FBXW11, HES7, HR, IL4R, IRF1, JUNB, KDM5A, KDM5C, KLF5, KLF8, MAD2L2, MAFK, MAX, MDFIC, MMP12, MSC, MXD1, NAB1, NCK2, NFE2L3, NFIL3, NFKB1, NR6A1, PARP9, PHF6, PLK3, PML, PPARD, PPARG, PSMD10, RBM15, REL, RELB, RFX5, SBNO2, SEMA4D, …
GO:0048666	neuron development	[4, 5, 7, 8, 9]	54	15.9763	0.0074866	0.0194003	[ABL2, APP, ATF5, B3GNT2, B4GALT5, B4GALT6, BMPR2, BTG2, C3, CNP, DLG5, EFNA5, FBXO7, FMR1, FRYL, FYN, HS6ST1, ITM2C, KIF3A, LIF, LIMK1, LYN, MAPK8, MICALL2, NDEL1, NEDD4L, NPTX1, NRP2, NTN1, NYAP2, PLXNA1, PLXND1, PSD, PTK2B, RAB21, RAP1GAP2, RAPGEF2, SCLT1, SDC4, SECISBP2, SEMA3C, SEMA4D, SEMA6A, SEMA7A, SETX, SGK1, SLC11A2, SMAD4, SMURF1, SOD2, SPAST, STXBP1, ZNF804A, ZSWIM4]
GO:0030301	cholesterol transport	[6, 7]	10	27.027	0.00752943	0.019451	[ABCA1, LDLR, LIPG, NFKBIA, NPC1, PPARG, SCARB1, SIRT1, SOAT1, STARD3]
GO:0018193	peptidyl-amino acid modification	[6, 7]	87	14.7708	0.0076422	0.0196816	[ABL2, ACVR1, APP, AREG, AXL, BRCA1, BRPF3, CD40, CD80, CRYBG1, CSF2, CSF3, CTH, DMD, DOT1L, DPH3, EFNA5, EZH2, FBXO11, FKBP5, FUT8, FYN, HBEGF, IFIH1, IKBKE, IL12B, IL15, IL18, IL23A, IL4R, IRF4, ITGA5, JAK2, KDM3A, LIF, LYN, MAD2L2, MAP3K7, MAPK8, MAPKAPK2, MASTL, MERTK, MGAT5, MORC3, NAA30, NCK2, NCOA1, NCOA3, NOS2, OSM, PARP14, PARP9, PDCD10, PEAK1, PIK3CA, PLK2, PPIF, PRKCE, PTGS2, PTK2B, PT…
GO:0070647	protein modification by small protein conjugation or removal	[6, 7]	72	15.1899	0.00773048	0.0198479	[ARRDC3, ARRDC4, ASB13, BAG2, BCL10, BRCA1, CNOT4, CRY1, CUL2, DAXX, DCUN1D3, DNAJA1, DTX3, DTX3L, FBXL20, FBXO11, FBXO30, FBXO7, FBXW11, FYN, HECTD4, HERC5, HERC6, IFIH1, ISG15, KCTD13, LIMK1, MAD2L2, MARCH5, MASTL, N4BP1, NEDD4L, NFE2L2, NMI, NOD2, OTUD4, PRKCE, PSMD10, RBBP6, RC3H1, RC3H2, RFWD3, RIPK2, RNF103, RNF114, RNF152, RNF19A, RNF19B, SENP2, SIRT1, SMURF1, SOCS1, SOCS3, SOCS7, SOX4, TN…
GO:0003254	regulation of membrane depolarization	[3, 4, 5, 6]	5	41.6667	0.00800031	0.0204779	[GCLM, GJA1, MLLT11, NEDD4L, SRC]
GO:0009435	NAD biosynthetic process	[8, 9, 10, 11]	5	41.6667	0.00800031	0.0204779	[IDO1, KMO, KYNU, NAMPT, PNP]
GO:0033032	regulation of myeloid cell apoptotic process	[6, 7]	5	41.6667	0.00800031	0.0204779	[ANXA1, CCR5, SELENOS, SIRT1, THRA]
GO:0044819	mitotic G1/S transition checkpoint	[4, 5, 6, 7, 8, 9, 10]	5	41.6667	0.00800031	0.0204779	[CDKN1A, PLK3, PML, RFWD3, SOX4]
GO:0045066	regulatory T cell differentiation	[6, 7, 8, 9, 10, 11]	5	41.6667	0.00800031	0.0204779	[DROSHA, DUSP10, IRF1, PLA2G2D, SOCS1]
GO:0060142	regulation of syncytium formation by plasma membrane fusion	[4, 5, 6, 7]	5	41.6667	0.00800031	0.0204779	[CD53, CXCL10, CXCL9, OCSTAMP, TNFSF14]
GO:0003206	cardiac chamber morphogenesis	[3, 4, 5, 6, 7, 8]	11	25.5814	0.00805676	0.0205595	[ACVR1, ADAMTS1, BMPR2, HEG1, JAG1, MYBPC3, NRP2, RBM15, SEMA3C, SMAD4, SOX4]
GO:0045892	negative regulation of transcription, DNA-templated	[5, 6, 7, 8, 9, 10, 11]	76	15.0198	0.00828963	0.0210894	[AEBP2, ARID5A, ATAD2, ATF5, BAG3, BCL3, BCLAF1, BHLHE40, BRCA1, CEBPB, CNOT2, CRY1, CRYBG1, CSF2, DAXX, DNAJB1, DNAJB4, DOT1L, EDN1, EREG, ETV3, ETV7, EZH2, FAM129B, FBXW11, HES7, HR, IL4R, IRF1, JUNB, KDM5A, KDM5C, KLF5, KLF8, MAD2L2, MAFK, MAX, MDFIC, MMP12, MSC, MXD1, NAB1, NCK2, NFE2L3, NFIL3, NFKB1, NR6A1, PARP9, PHF6, PLK3, PML, PPARD, PPARG, PSMD10, RBM15, REL, RELB, RFX5, SBNO2, SEMA4D, …
GO:0030316	osteoclast differentiation	[6, 7, 8, 9, 10]	13	23.6364	0.00842187	0.0211685	[CCL3L1, CCR1, CEBPB, CSF1, IL12B, IL23A, JUNB, OCSTAMP, SBNO2, SH3PXD2A, SNX10, SRC, TNF]
GO:0030856	regulation of epithelial cell differentiation	[4, 5, 6]	13	23.6364	0.00842187	0.0211685	[CYP27B1, EZH2, FOXJ2, FRZB, IL4R, JAG1, LIF, NCOA3, SERPINE1, STAT1, STAT5A, TNF, VDR]
GO:0043620	regulation of DNA-templated transcription in response to stress	[4, 6, 7, 8, 9, 10, 11]	9	28.125	0.00837185	0.0211699	[ATF4, BAG3, BCLAF1, CEBPB, DNAJB1, NCK2, NFE2L2, SESN2, TMBIM6]
GO:0003205	cardiac chamber development	[3, 5, 6, 7]	14	22.9508	0.00836613	0.0212195	[ACVR1, ADAMTS1, ADAMTS6, BMPR2, HEG1, JAG1, LMO4, MYBPC3, NRP2, PLXND1, RBM15, SEMA3C, SMAD4, SOX4]
GO:0051260	protein homooligomerization	[6]	23	19.3277	0.00854944	0.0214248	[ACTN2, BCL10, BID, CRYZ, CTH, EHD4, EVL, HMOX1, IKBKE, ILDR1, KCTD13, MARCKS, PNPT1, PRF1, SAMHD1, SLC1A2, SMAD4, SPAST, SRC, STEAP4, STOM, TOR1B, TRAF2]
GO:0000904	cell morphogenesis involved in differentiation	[4, 5, 6]	41	16.7347	0.00863086	0.0215643	[ACTN1, APP, AXL, B3GNT2, B4GALT5, B4GALT6, BMPR2, CNP, EFNA5, FAT1, FMR1, FRMD6, FYN, HEG1, KIF3A, LIMK1, MERTK, MICALL2, NDEL1, NEDD4L, NPTX1, NRP2, NTN1, PEAK1, PLXNA1, PLXND1, RAB21, RAC1, RADIL, RAPGEF2, RILPL2, SEMA3C, SEMA4D, SEMA6A, SEMA7A, SLC11A2, SMAD4, SPAST, SRC, STXBP1, ZSWIM4]
GO:0009755	hormone-mediated signaling pathway	[3, 4, 5, 6]	19	20.4301	0.00890229	0.0221762	[ACSL1, BRCA1, CNOT2, CREBRF, CRY1, DAXX, DNAJA1, GHSR, KDM3A, NCOA1, NR6A1, PPARD, PPARG, PTGES3, RXFP1, SIRT1, SRC, THRA, VDR]
GO:0071902	positive regulation of protein serine/threonine kinase activity	[8, 9, 10, 11]	25	18.797	0.00900274	0.0223599	[ACSL1, CD40, CKS2, DDX3X, EDN1, EZH2, GADD45B, MAP3K13, MAP3K7, MASTL, PDCD10, PDE5A, PIK3R5, PSMD10, PTPN1, RAPGEF2, RASGRP1, RIPK2, SIRT1, SRC, TAOK3, TNF, TRAF2, TRAF7, VEGFA]
GO:0002369	T cell cytokine production	[4, 6]	8	29.6296	0.00910275	0.0225414	[ARG1, IL12B, IL18, IL1B, IL4R, MAP3K7, RSAD2, TRAF2]
GO:0043124	negative regulation of I-kappaB kinase/NF-kappaB signaling	[5, 6, 7, 8]	8	29.6296	0.00910275	0.0225414	[CASP8, NLRP12, OPTN, RHOH, SIRT1, STAT1, TNFAIP3, TNIP1]
GO:0051149	positive regulation of muscle cell differentiation	[4, 5, 6]	8	29.6296	0.00910275	0.0225414	[CD53, CTH, CXCL9, EDN1, MMP14, RBM4, SIRT1, TNFSF14]
GO:0032088	negative regulation of NF-kappaB transcription factor activity	[3, 4, 5, 8, 9, 10, 11, 12, 13]	10	26.3158	0.00918867	0.0226871	[IRAK3, NFKBIA, NLRC5, NLRP12, PSMD10, SIRT1, TAX1BP1, TNFAIP3, TRAIP, TRIM21]
GO:0009887	animal organ morphogenesis	[3, 4, 5, 6]	50	16.0256	0.00930102	0.0228298	[ACVR1, ADAMTS1, AMBN, AREG, BMPR2, C2CD3, CEBPB, CHSY1, CNNM4, CNP, CSF1, CSRNP1, DLG5, EDN1, ETV5, FAT1, FJX1, FRZB, GJA1, HEG1, INHBA, JAG1, KIF3A, KRAS, LIF, MMP14, MMP2, MYBPC3, NAB1, NRP2, NTN1, PLXNA1, PLXND1, PML, RBM15, SEMA3C, SERPINE1, SH3PXD2B, SMAD4, SNX10, SOX4, SRC, STAT3, TDRD7, THRA, TNF, TNFAIP3, VDR, ZHX2, ZMIZ1]
GO:0032956	regulation of actin cytoskeleton organization	[4, 5, 6, 7]	27	18.3673	0.00928859	0.0228663	[ACTN2, ASAP3, CDC42EP2, CFL2, CORO1A, CSF3, EDN1, EFNA5, EVL, FCHSD2, FSCN1, GPR65, HIP1R, LIMK1, NCK2, PLEK, PRKCE, PTK2B, RAC1, RHOH, RICTOR, RND3, SH3PXD2B, SMAD4, SNX9, TMOD3, WHAMM]
GO:0010660	regulation of muscle cell apoptotic process	[6, 7]	6	35.2941	0.00936343	0.0229158	[ATF4, BAG3, E2F3, IL12B, PPARG, SIRT1]
GO:0030239	myofibril assembly	[4, 5, 6, 7]	6	35.2941	0.00936343	0.0229158	[ACTN2, CFL2, EDN1, MYBPC3, SMAD4, TMOD3]
GO:0042310	vasoconstriction	[8]	6	35.2941	0.00936343	0.0229158	[ADM, BMPR2, CHRM3, EDN1, HTR7, PTGS2]
GO:0048846	axon extension involved in axon guidance	[5, 6, 7, 8, 9, 10, 11, 12, 13, 14]	6	35.2941	0.00936343	0.0229158	[BMPR2, NRP2, SEMA3C, SEMA4D, SEMA6A, SEMA7A]
GO:2000108	positive regulation of leukocyte apoptotic process	[6, 7, 8]	6	35.2941	0.00936343	0.0229158	[ANXA1, CD274, IDO1, LYN, RAPGEF2, SIRT1]
GO:0007507	heart development	[4, 5, 6]	33	17.4603	0.00941852	0.0229834	[ACTN2, ACVR1, ADAMTS1, ADAMTS6, ADM, BMPR2, C2CD3, CALCRL, CASP3, DHX36, EDN1, GJA1, HEG1, HSPB11, JAG1, KDM6B, KIF3A, LMO4, MYBPC3, NRP2, PLXND1, RB1CC1, RBM15, SEMA3C, SENP2, SH3PXD2B, SMAD4, SOD2, SOX4, STK3, TAB2, TBC1D32, ZMIZ1]
GO:0006576	cellular biogenic amine metabolic process	[5, 6]	7	31.8182	0.00954175	0.0232164	[AZIN1, AZIN2, IDO1, KMO, KYNU, SAT1, SMOX]
GO:0001936	regulation of endothelial cell proliferation	[4, 5, 6]	11	25	0.00965246	0.0234177	[BMPR2, F3, HMOX1, PDCD10, PPARG, SIRT1, STAT1, STAT3, STAT5A, TNF, VEGFA]
GO:0033138	positive regulation of peptidyl-serine phosphorylation	[7, 8, 9, 10, 11]	11	25	0.00965246	0.0234177	[APP, CSF3, LIF, MAD2L2, OSM, PDCD10, PIK3CA, PTGS2, RIPK2, TNF, VEGFA]
GO:0033135	regulation of peptidyl-serine phosphorylation	[7, 8, 9, 10]	14	22.5806	0.00969274	0.0234475	[APP, CSF3, DMD, LIF, MAD2L2, NCK2, OSM, PDCD10, PIK3CA, PTGS2, RICTOR, RIPK2, TNF, VEGFA]
GO:0051495	positive regulation of cytoskeleton organization	[5, 6, 7]	21	19.6262	0.00981095	0.023665	[ACTN2, CDC42EP2, CFL2, CORO1A, CSF3, EDN1, EVL, FCHSD2, GPR65, HIP1R, LIMK1, NCK2, PLEK, PRKCE, PTK2B, RAC1, RICTOR, SH3PXD2B, SNX9, SPAST, WHAMM]
GO:0008154	actin polymerization or depolymerization	[5, 7]	19	20.2128	0.0099898	0.0240272	[ACTN2, CDC42EP2, CFL2, CORO1A, CSF3, EVL, FCHSD2, GHSR, HIP1R, MICALL2, NCK2, PLEK, PRKCE, PSTPIP2, PTK2B, RICTOR, SNX9, TMOD3, WHAMM]
GO:0051962	positive regulation of nervous system development	[3, 4, 5, 6, 7]	26	18.4397	0.010046	0.0240931	[ABL2, APP, BMPR2, CSF1, DLG5, EFNA5, FYN, IL1RAP, LIF, LIMK1, LYN, NCOA1, NEDD4L, NTN1, PLXNA1, PLXND1, PTK2B, RAB21, SEMA4D, SEMA6A, SEMA7A, SETX, SMURF1, TCF4, TNF, ZNF804A]
GO:0010959	regulation of metal ion transport	[5, 6, 7]	20	19.802	0.0104843	0.0250725	[ACTN2, ATP1A1, CCL3L1, CCR1, CLIC2, CORO1A, CXCL10, CXCL11, CXCL9, DMD, FYN, LYN, NEDD4L, PML, PRKCE, PTK2B, STOM, TESC, TMBIM6, TSPAN13]
GO:0010721	negative regulation of cell development	[4, 5, 6]	18	20.4545	0.0105945	0.0252638	[APP, CNP, CTNNA1, EFNA5, FRZB, ITM2C, JAG1, LDLR, NTN1, RAP1GAP2, RAPGEF2, SEMA3C, SEMA4D, SEMA6A, SEMA7A, SMAD4, STAT3, ZHX2]
GO:0042063	gliogenesis	[5, 6, 7]	18	20.4545	0.0105945	0.0252638	[ANXA1, APP, B4GALT5, B4GALT6, CCL3L1, CNP, CSF1, DMD, DUSP10, EZH2, KRAS, LDLR, LIF, NAB1, SOCS7, SOX4, STAT3, TNF]
GO:0050767	regulation of neurogenesis	[5, 6, 7, 8]	40	16.5975	0.010774	0.0256189	[ABL2, APP, BMPR2, CSF1, CTNNA1, DLG5, EFNA5, EZH2, FBXO7, FMR1, FYN, HES7, ITM2C, JAG1, LDLR, LIF, LIMK1, LYN, NCOA1, NDEL1, NEDD4L, NTN1, PLXNA1, PLXND1, PTK2B, RAB21, RAP1GAP2, RAPGEF2, SEMA3C, SEMA4D, SEMA6A, SEMA7A, SETX, SMURF1, STAT3, TCF4, TNF, ZHX2, ZNF804A, ZSWIM4]
GO:0010506	regulation of autophagy	[4, 5, 6]	25	18.5185	0.0108607	0.025752	[ACER2, BAG3, CALCOCO2, CASP1, FBXO7, HMOX1, IL10RA, IL4R, MCL1, NPC1, OPTN, PIM2, PLK2, PLK3, RAB3GAP1, RIPK2, RNF152, SESN2, SIRT1, SMCR8, SMURF1, STAT3, TBK1, TP53INP2, TRIM21]
GO:0002637	regulation of immunoglobulin production	[4, 5, 6]	10	25.641	0.0111136	0.026203	[ATAD5, CD40, CGAS, MAD2L2, MSH2, PARP3, SUPT6H, TMBIM6, TNF, TRAF2]
GO:0014033	neural crest cell differentiation	[5, 6, 7, 8]	10	25.641	0.0111136	0.026203	[ACVR1, EDN1, FRZB, JAG1, NRP2, SEMA3C, SEMA4D, SEMA6A, SEMA7A, SMAD4]
GO:0010975	regulation of neuron projection development	[6, 7, 8, 9, 10, 11]	27	18.1208	0.0110881	0.0262167	[ABL2, BMPR2, DLG5, EFNA5, FBXO7, FMR1, FYN, ITM2C, LIMK1, LYN, NDEL1, NEDD4L, NTN1, PLXNA1, PLXND1, PTK2B, RAB21, RAP1GAP2, RAPGEF2, SEMA3C, SEMA4D, SEMA6A, SEMA7A, SETX, SMURF1, ZNF804A, ZSWIM4]
GO:0071383	cellular response to steroid hormone stimulus	[5, 6]	19	20	0.0111812	0.0262883	[ANXA1, ATP1A1, BRCA1, CNOT2, CREBRF, CRY1, DAXX, DNAJA1, KDM3A, NPC1, NR6A1, PCK2, PPARD, PPARG, PTGES3, SIRT1, SRC, THRA, VDR]
GO:0002761	regulation of myeloid leukocyte differentiation	[5, 6, 7, 8, 9, 10]	13	22.807	0.0114445	0.0268322	[CASP8, CCL3L1, CCR1, CEBPB, CSF1, IL12B, IL23A, LIF, LYN, OCSTAMP, RUNX1, TESC, TNF]
GO:0072577	endothelial cell apoptotic process	[6]	8	28.5714	0.0114857	0.0268534	[BMPR2, CD40, ICAM1, IL4R, NFE2L2, SERPINE1, TNF, TNFAIP3]
GO:1902369	negative regulation of RNA catabolic process	[5, 6, 7, 8, 9]	8	28.5714	0.0114857	0.0268534	[DHX36, FMR1, MAPKAPK2, PABPC1, SECISBP2, TIRAP, TNIP1, TOB1]
GO:0045446	endothelial cell differentiation	[5, 6]	12	23.5294	0.011565	0.0269634	[ACVR1, BMPR2, DMD, FOXJ2, HEG1, ICAM1, IL4R, JAG1, KDM6B, RAPGEF2, SMAD4, TNF]
GO:0032376	positive regulation of cholesterol transport	[5, 6, 7, 8, 9]	5	38.4615	0.0117836	0.0273968	[ABCA1, LIPG, NFKBIA, PPARG, SIRT1]
GO:0043921	modulation by host of viral transcription	[6, 7, 8, 9, 10, 11]	5	38.4615	0.0117836	0.0273968	[CCL3L1, CHD1, HMOX1, RRP1B, ZNF639]
GO:0060412	ventricular septum morphogenesis	[4, 5, 6, 7, 8, 9, 10]	5	38.4615	0.0117836	0.0273968	[ACVR1, BMPR2, RBM15, SMAD4, SOX4]
GO:1900153	positive regulation of nuclear-transcribed mRNA catabolic process, deadenylation-dependent decay	[6, 7, 8, 9, 10, 11, 12]	5	38.4615	0.0117836	0.0273968	[AGO2, BTG2, DHX36, PABPC1, TOB1]
GO:0090303	positive regulation of wound healing	[4, 5, 6, 7]	7	30.4348	0.0123805	0.028705	[ANXA1, HBEGF, NFE2L2, PLEK, PPARD, PRKCE, SERPINE1]
GO:2000403	positive regulation of lymphocyte migration	[4, 5, 6, 7, 8, 9]	7	30.4348	0.0123805	0.028705	[APP, CCL20, CCL3L1, CCL5, CXCL10, PTK2B, TNFSF14]
GO:2001242	regulation of intrinsic apoptotic signaling pathway	[5, 6, 7, 8]	17	20.4819	0.0126181	0.029175	[ATAD5, BCL2A1, BCLAF1, BID, DDX3X, DNAJA1, MCL1, NCK2, NFE2L2, PLAUR, PPIF, PTGS2, PTPN1, SELENOS, SIRT1, SRC, TMBIM6]
GO:0050869	negative regulation of B cell activation	[5, 6, 7, 8]	6	33.3333	0.0127007	0.0292047	[CASP3, LYN, PARP3, RC3H1, SAMSN1, TNFAIP3]
GO:0070229	negative regulation of lymphocyte apoptotic process	[7, 8, 9]	6	33.3333	0.0127007	0.0292047	[ARG2, BCL10, CRYBG1, IDO1, IL7R, SLC46A2]
GO:0043407	negative regulation of MAP kinase activity	[6, 7, 8, 9, 10, 11, 12]	9	26.4706	0.0126876	0.0292549	[DNAJA1, DUSP1, DUSP10, DUSP2, DUSP5, HMGCR, IRAK3, LYN, PTPN1]
GO:0046887	positive regulation of hormone secretion	[3, 4, 5, 6, 7, 8, 9]	9	26.4706	0.0126876	0.0292549	[EDN1, IL1B, ILDR1, INHBB, PRKCE, SMAD4, SOX4, TMF1, TNF]
GO:0061013	regulation of mRNA catabolic process	[5, 6, 7, 8, 9]	14	21.875	0.0128376	0.0293582	[AGO2, BTG2, DHX36, FMR1, MAPKAPK2, MOV10, PABPC1, PNPT1, RC3H1, RNASEL, SECISBP2, TIRAP, TOB1, ZC3HAV1]
GO:0032755	positive regulation of interleukin-6 production	[4, 5, 6]	10	25	0.013329	0.0303989	[APP, DDX58, EREG, IFIH1, IL1B, IL1RAP, NOD2, RIPK2, TIRAP, TNF]
GO:2000779	regulation of double-strand break repair	[6, 7, 8, 9]	10	25	0.013329	0.0303989	[CGAS, DTX3L, MAD2L2, PARP3, PARP9, PML, PPP4R2, RMI2, RNF169, SMCHD1]
GO:0045664	regulation of neuron differentiation	[5, 6, 7, 8, 9]	32	17.1123	0.013912	0.0315565	[ABL2, APP, BMPR2, DLG5, EFNA5, FBXO7, FMR1, FYN, ITM2C, JAG1, LIMK1, LYN, NCOA1, NDEL1, NEDD4L, NTN1, PLXNA1, PLXND1, PTK2B, RAB21, RAP1GAP2, RAPGEF2, SEMA3C, SEMA4D, SEMA6A, SEMA7A, SETX, SMURF1, TCF4, ZHX2, ZNF804A, ZSWIM4]
GO:0051924	regulation of calcium ion transport	[6, 7, 8, 9]	15	21.1268	0.0140322	0.0317432	[CCL3L1, CCR1, CLIC2, CORO1A, CXCL10, CXCL11, CXCL9, DMD, FYN, LYN, PML, PRKCE, PTK2B, TMBIM6, TSPAN13]
GO:0006816	calcium ion transport	[8]	24	18.3206	0.0140994	0.0318092	[CALCRL, CCL3L1, CCR1, CCR5, CLCA1, CLIC2, CORO1A, CXCL10, CXCL11, CXCL9, CYP27B1, DMD, FYN, KCNN4, LYN, MCOLN2, PANX1, PML, PRKCE, PTK2B, SLC25A25, TMBIM6, TSPAN13, VDR]
GO:0007169	transmembrane receptor protein tyrosine kinase signaling pathway	[5, 6, 7]	36	16.6667	0.0141502	0.0318379	[APP, AREG, CASP3, CSF1, CSRNP1, EFNA5, EREG, F3, FYN, GHSR, HBEGF, HIP1R, IGFBP4, JAK2, LYN, MAPKAPK2, MYO1E, MYOF, NCK2, NDEL1, NRP2, OSBPL8, PLAUR, PTK2B, PTPN1, RAC1, SETX, SIRT1, SOCS1, SOCS3, SOCS7, SRC, STAT3, STAT5A, TCF4, VEGFA]
GO:0050772	positive regulation of axonogenesis	[5, 6, 7, 8, 9, 10, 11, 12, 13, 14]	8	27.5862	0.0142982	0.0320848	[BMPR2, EFNA5, LIMK1, NTN1, PLXNA1, PLXND1, SEMA4D, SEMA7A]
GO:2000134	negative regulation of G1/S transition of mitotic cell cycle	[6, 7, 8, 9]	8	27.5862	0.0142982	0.0320848	[CDKN1A, DCUN1D3, EZH2, FBXO7, PLK3, PML, RFWD3, SOX4]
GO:0000082	G1/S transition of mitotic cell cycle	[5, 6]	18	19.7802	0.0148747	0.033289	[ACVR1, ADAMTS1, ANXA1, BID, CDKN1A, DCUN1D3, DDX3X, EZH2, FBXO7, GPR132, INHBA, PIM2, PLK2, PLK3, PML, RFWD3, SENP2, SOX4]
GO:0043409	negative regulation of MAPK cascade	[5, 6, 7, 8, 9, 10, 11]	16	20.5128	0.0150413	0.0335722	[DMD, DNAJA1, DUSP1, DUSP10, DUSP2, DUSP5, HMGCR, IRAK3, LIF, LYN, NLRP12, PSMD10, PTPN1, SMAD4, TAOK3, TNIP1]
GO:0043542	endothelial cell migration	[5, 6, 7]	16	20.5128	0.0150413	0.0335722	[ANXA1, BMPR2, CD40, CLEC14A, GLUL, HMOX1, LGALS8, PDCD10, PLK2, PLXND1, PPARG, PTK2B, SCARB1, SIRT1, STAT5A, VEGFA]
GO:2000045	regulation of G1/S transition of mitotic cell cycle	[6, 7, 8]	13	22.0339	0.0152463	0.0339392	[ADAMTS1, ANXA1, BID, CDKN1A, DCUN1D3, DDX3X, EZH2, FBXO7, PLK3, PML, RFWD3, SENP2, SOX4]
GO:1902106	negative regulation of leukocyte differentiation	[4, 5, 6, 7, 8, 9, 10]	9	25.7143	0.0153799	0.0341458	[ANXA1, CCL3L1, FBXO7, IRF1, LYN, PGLYRP2, RC3H1, RC3H2, SOCS1]
GO:0002711	positive regulation of T cell mediated immunity	[6, 7, 8]	7	29.1667	0.0157802	0.0349419	[IL12B, IL18, IL1B, IL23A, MAP3K7, RSAD2, TRAF2]
GO:0043536	positive regulation of blood vessel endothelial cell migration	[5, 6, 7, 8, 9, 10]	7	29.1667	0.0157802	0.0349419	[ANXA1, CD40, HMOX1, PLK2, SIRT1, STAT5A, VEGFA]
GO:0045833	negative regulation of lipid metabolic process	[3, 4, 5, 6]	7	29.1667	0.0157802	0.0349419	[ATP1A1, BRCA1, CYP27B1, NFKB1, SIRT1, TNF, TRIB3]
GO:0034620	cellular response to unfolded protein	[5, 6]	11	23.4043	0.0159167	0.0351512	[ATF4, BAG3, DAXX, HSPA13, NCK2, NFE2L2, OPTN, PTPN1, RHBDD1, SELENOS, TMBIM6]
GO:1903169	regulation of calcium ion transmembrane transport	[7, 8, 9, 10]	11	23.4043	0.0159167	0.0351512	[CLIC2, CORO1A, CXCL10, CXCL11, CXCL9, DMD, FYN, LYN, PRKCE, PTK2B, TSPAN13]
GO:0007167	enzyme linked receptor protein signaling pathway	[4, 5, 6]	51	15.5015	0.0160617	0.0353781	[ACVR1, APP, AREG, AXL, BMPR2, CASP3, CNP, CSF1, CSRNP1, EFNA5, EREG, F3, FUT8, FYN, GHSR, HBEGF, HIP1R, IGFBP4, INHBA, INHBB, JAK2, LIF, LYN, MAPKAPK2, MYO1E, MYOF, NCK2, NDEL1, NRP2, OSBPL8, PELO, PLAUR, PML, PTK2B, PTPN1, RAC1, SETX, SIRT1, SMAD4, SMURF1, SNX25, SOCS1, SOCS3, SOCS7, SRC, STAT3, STAT5A, TCF4, TOB1, USP15, VEGFA]
GO:0002861	regulation of inflammatory response to antigenic stimulus	[4, 5, 6, 7]	5	35.7143	0.0166201	0.0365118	[C3, CCR7, IL12B, SELENOS, TNF]
GO:0007520	myoblast fusion	[4, 5, 6, 7]	5	35.7143	0.0166201	0.0365118	[CD53, CXCL10, CXCL9, MYOF, TNFSF14]
GO:0009299	mRNA transcription	[6, 7, 8, 9, 10]	5	35.7143	0.0166201	0.0365118	[ATF4, EREG, LMO2, STAT3, SUPT6H]
GO:0010499	proteasomal ubiquitin-independent protein catabolic process	[6, 7, 8, 9]	5	35.7143	0.0166201	0.0365118	[NFE2L2, PSMA3, PSMA6, PSMB8, PSMB9]
GO:0010559	regulation of glycoprotein biosynthetic process	[5, 6, 7]	5	35.7143	0.0166201	0.0365118	[ACER2, CCR7, IL15, ITM2C, SOAT1]
GO:0019432	triglyceride biosynthetic process	[6, 7, 8]	5	35.7143	0.0166201	0.0365118	[C3, GPAM, LDLR, PCK2, SCARB1]
GO:0032801	receptor catabolic process	[4, 5, 6]	5	35.7143	0.0166201	0.0365118	[DTX3L, FURIN, PTPN1, SMURF1, SNX25]
GO:0050829	defense response to Gram-negative bacterium	[5, 6, 7]	5	35.7143	0.0166201	0.0365118	[DROSHA, IL12B, IL23A, OPTN, SERPINE1]
GO:0045744	negative regulation of G protein-coupled receptor signaling pathway	[4, 5, 6, 7]	6	31.5789	0.0167907	0.03679	[ADM, ARRDC3, CRY1, CXCL8, MRAP2, PLEK]
GO:0070206	protein trimerization	[6]	6	31.5789	0.0167907	0.03679	[PNPT1, SLC1A2, SMAD4, STEAP4, TRAF2, TRIM21]
GO:1904705	regulation of vascular smooth muscle cell proliferation	[4, 5, 6]	6	31.5789	0.0167907	0.03679	[ADAMTS1, CDKN1A, FOXJ2, MMP2, PPARG, TNF]
GO:0050728	negative regulation of inflammatory response	[4, 5, 6, 7]	13	21.6667	0.0174754	0.0381903	[ADORA2A, AOAH, DUSP10, GHSR, IL12B, LDLR, NFKB1, NLRP12, PPARD, SELENOS, SOCS3, TNFAIP3, TNFAIP6]
GO:0007416	synapse assembly	[4, 5, 6]	8	26.6667	0.0175801	0.0383192	[APP, DLG5, EFNA5, GHSR, IL1RAP, NTN1, PLXND1, SEMA4D]
GO:0070059	intrinsic apoptotic signaling pathway in response to endoplasmic reticulum stress	[5, 6, 7]	8	26.6667	0.0175801	0.0383192	[ATF4, CEBPB, NCK2, PML, PTPN1, SELENOS, SIRT1, TMBIM6]
GO:0070373	negative regulation of ERK1 and ERK2 cascade	[6, 7, 8, 9, 10, 11, 12]	8	26.6667	0.0175801	0.0383192	[DMD, DUSP10, LIF, LYN, NLRP12, PTPN1, SMAD4, TNIP1]
GO:0097192	extrinsic apoptotic signaling pathway in absence of ligand	[4, 5, 6, 7]	8	26.6667	0.0175801	0.0383192	[BAG3, BCL2A1, CSF2, CTNNA1, IL1A, INHBA, MCL1, TNF]
GO:0043434	response to peptide hormone	[4, 5, 6]	22	18.3333	0.0181092	0.0393698	[ACTN2, ANXA1, CRY1, GHSR, INHBB, JAK2, NDEL1, NFKB1, OSBPL8, PCK2, PPARG, PTPN1, SESN2, SIRT1, SOCS1, SOCS3, SOCS7, SRC, STAT1, STAT3, STAT5A, TRIB3]
GO:0006401	RNA catabolic process	[5, 6, 7]	23	18.1102	0.0182602	0.0395953	[AGO2, BTG2, DHX36, DROSHA, FMR1, ISG20, MAPKAPK2, MOV10, OAS2, PABPC1, PAN2, PELO, PNPT1, RC3H1, RNASEH2B, RNASEL, SECISBP2, SMG1, TIRAP, TNIP1, TOB1, ZC3HAV1, ZHX2]
GO:0070371	ERK1 and ERK2 cascade	[5, 6, 7, 9, 10]	23	18.1102	0.0182602	0.0395953	[APP, CCL20, CCL22, CCL3L1, CCL5, CCR1, CSF2, DMD, DUSP10, ICAM1, LIF, LYN, NLRP12, PTK2B, PTPN1, RAPGEF2, RASGRP1, RIPK2, SEMA7A, SMAD4, SRC, TIRAP, TNIP1]
GO:0015914	phospholipid transport	[5, 6, 7]	9	25	0.0184694	0.0399455	[ABCA1, ATP11C, ATP8B4, KCNN4, LDLR, MFSD2A, OSBPL8, PLEKHA3, SCARB1]
GO:0030282	bone mineralization	[3, 5, 6, 7]	9	25	0.0184694	0.0399455	[ACVR1, BMPR2, CCR1, CYP27B1, GJA1, ISG15, PTK2B, SBNO2, SNX10]
GO:0010822	positive regulation of mitochondrion organization	[5, 6, 7]	10	23.8095	0.0187305	0.0404058	[BID, FBXO7, HIP1R, MARCH5, MLLT11, OPTN, PLAUR, PPIF, SMURF1, TNFSF10]
GO:0008360	regulation of cell shape	[3, 5, 6, 7]	14	20.8955	0.0189696	0.0408164	[ANXA1, ARHGAP15, BRWD3, CCL3L1, CDC42EP2, CORO1A, FYN, PLXNA1, PLXND1, PTK2B, RHOH, RND3, SEMA4D, VEGFA]
GO:0016241	regulation of macroautophagy	[5, 6, 7]	14	20.8955	0.0189696	0.0408164	[BAG3, CALCOCO2, HMOX1, IL4R, NPC1, OPTN, PIM2, RAB3GAP1, RIPK2, SESN2, SIRT1, SMCR8, SMURF1, TBK1]
GO:0048260	positive regulation of receptor-mediated endocytosis	[4, 5, 6, 7, 8]	7	28	0.0197925	0.0423691	[ATAD1, C3, FMR1, HIP1R, RAB21, SERPINE1, VEGFA]
GO:0120035	regulation of plasma membrane bounded cell projection organization	[5, 6]	36	16.2896	0.0197494	0.0423853	[ABL2, BMPR2, CDC42EP2, DLG5, EFNA5, EVL, FBXO7, FMR1, FSCN1, FYN, ICAM1, ITM2C, KLF5, LIMK1, LYN, NDEL1, NEDD4L, NTN1, PLEKHM1, PLXNA1, PLXND1, PTK2B, RAB21, RAC1, RALA, RAP1GAP2, RAPGEF2, SEMA3C, SEMA4D, SEMA6A, SEMA7A, SETX, SMURF1, SRC, ZNF804A, ZSWIM4]
GO:0034101	erythrocyte homeostasis	[3, 6]	15	20.2703	0.0201942	0.0431188	[ADAR, AMPD3, AXL, CASP3, HMOX1, INHBA, ISG15, JAK2, LYN, SLC11A2, STAT1, STAT3, STAT5A, THRA, TMOD3]
GO:0051960	regulation of nervous system development	[4, 5, 6]	42	15.7895	0.0205595	0.043787	[ABL2, APP, BMPR2, CSF1, CTNNA1, DLG5, EFNA5, EZH2, FBXO7, FMR1, FYN, GHSR, HES7, IL1RAP, ITM2C, JAG1, LDLR, LIF, LIMK1, LYN, NCOA1, NDEL1, NEDD4L, NTN1, PLXNA1, PLXND1, PTK2B, RAB21, RAP1GAP2, RAPGEF2, SEMA3C, SEMA4D, SEMA6A, SEMA7A, SETX, SMURF1, STAT3, TCF4, TNF, ZHX2, ZNF804A, ZSWIM4]
GO:0031175	neuron projection development	[5, 6, 8, 9, 10]	46	15.5405	0.0206459	0.0438595	[ABL2, APP, B3GNT2, B4GALT5, B4GALT6, BMPR2, BTG2, CNP, DLG5, EFNA5, FBXO7, FMR1, FRYL, FYN, ITM2C, KIF3A, LIMK1, LYN, MICALL2, NDEL1, NEDD4L, NPTX1, NRP2, NTN1, NYAP2, PLXNA1, PLXND1, PSD, PTK2B, RAB21, RAP1GAP2, RAPGEF2, SDC4, SEMA3C, SEMA4D, SEMA6A, SEMA7A, SETX, SGK1, SLC11A2, SMAD4, SMURF1, SPAST, STXBP1, ZNF804A, ZSWIM4]
GO:0120039	plasma membrane bounded cell projection morphogenesis	[5, 6, 7]	33	16.5	0.0209691	0.044321	[APP, B3GNT2, B4GALT5, B4GALT6, BMPR2, CNP, EFNA5, FMR1, FYN, KIF3A, LIMK1, NDEL1, NEDD4L, NPTX1, NRP2, NTN1, NYAP2, PLXNA1, PLXND1, RAB21, RAPGEF2, SEMA3C, SEMA4D, SEMA6A, SEMA7A, SGK1, SLC11A2, SMAD4, SMURF1, SPAST, SRC, STXBP1, ZSWIM4]
GO:0019218	regulation of steroid metabolic process	[5, 6]	8	25.8065	0.0213694	0.0450534	[ATP1A1, CYP27B1, LDLR, NFKB1, SIRT1, STAT5A, TNF, VDR]
GO:0008631	intrinsic apoptotic signaling pathway in response to oxidative stress	[4, 5, 6, 7]	6	30	0.0217035	0.0456428	[MCL1, NFE2L2, PDCD10, PML, SIRT1, SOD2]
GO:0032731	positive regulation of interleukin-1 beta production	[5, 6, 7]	6	30	0.0217035	0.0456428	[APP, CASP1, CCL3L1, NOD2, PANX1, RIPK2]
GO:0043029	T cell homeostasis	[4, 7]	6	30	0.0217035	0.0456428	[CASP3, CORO1A, RC3H1, RC3H2, SLC46A2, STAT5A]
GO:0050810	regulation of steroid biosynthetic process	[5, 6, 7]	6	30	0.0217035	0.0456428	[ATP1A1, CYP27B1, NFKB1, SIRT1, TNF, VDR]
GO:0001889	liver development	[5, 6, 7]	9	24.3243	0.0219859	0.0460054	[ANXA1, CEBPB, EZH2, FRZB, PCK2, PIK3CA, RB1CC1, SOD2, TNFAIP3]
GO:0002709	regulation of T cell mediated immunity	[6, 7]	9	24.3243	0.0219859	0.0460054	[ARG1, IL12B, IL18, IL1B, IL23A, IL7R, MAP3K7, RSAD2, TRAF2]
GO:0008277	regulation of G protein-coupled receptor signaling pathway	[4, 5, 6]	9	24.3243	0.0219859	0.0460054	[ADM, ARRDC3, C3, CRY1, CXCL8, EDN1, MRAP2, PLEK, RGS1]
GO:0010595	positive regulation of endothelial cell migration	[4, 5, 6, 7, 8, 9]	9	24.3243	0.0219859	0.0460054	[ANXA1, BMPR2, CD40, HMOX1, PLK2, PTK2B, SIRT1, STAT5A, VEGFA]
GO:0014066	regulation of phosphatidylinositol 3-kinase signaling	[5, 6, 7, 8, 9]	9	24.3243	0.0219859	0.0460054	[CSF3, IL18, OSM, PIK3AP1, PPARD, PTPN13, RASGRP1, SEMA4D, SIRT1]
GO:1903313	positive regulation of mRNA metabolic process	[5, 6, 7, 8, 9]	10	23.2558	0.021965	0.0460769	[AGO2, BTG2, DHX36, MOV10, NUP98, PABPC1, PNPT1, RC3H1, TOB1, ZC3HAV1]
GO:0051222	positive regulation of protein transport	[3, 4, 5, 6, 7, 8, 9]	28	16.9697	0.0227083	0.0471635	[BAG3, CASP1, CCL3L1, CD14, CD2, CD274, DDX58, DHX36, FFAR2, FYN, IFIH1, IL1A, IL1RAP, KCNN4, MMP12, NOD2, OSM, PANX1, PDCD10, PLK3, PPARG, PRKCE, PTPN23, RASGRP1, RIPK2, SOX4, STOM, TNF]
GO:0034764	positive regulation of transmembrane transport	[3, 4, 5, 6]	13	20.9677	0.0226618	0.0471839	[ACTN2, AZIN1, AZIN2, C3, CXCL10, CXCL11, CXCL9, DMD, NFE2L2, OSBPL8, RNASEL, SLC1A2, TESC]
GO:0000289	nuclear-transcribed mRNA poly(A) tail shortening	[7, 8, 9, 10, 11]	5	33.3333	0.0226127	0.0471991	[AGO2, BTG2, PABPC1, PAN2, TOB1]
GO:0010818	T cell chemotaxis	[5, 7, 8]	5	33.3333	0.0226127	0.0471991	[CCL3L1, CCL5, CXCL10, CXCL11, TNFSF14]
GO:0042551	neuron maturation	[4, 5, 6, 8, 9, 10]	5	33.3333	0.0226127	0.0471991	[APP, B4GALT5, B4GALT6, C3, SCLT1]
GO:0055006	cardiac cell development	[4, 5, 6, 7, 8]	5	33.3333	0.0226127	0.0471991	[ACTN2, EDN1, JAG1, MYBPC3, SMAD4]
GO:2000352	negative regulation of endothelial cell apoptotic process	[7, 8, 9]	5	33.3333	0.0226127	0.0471991	[ICAM1, IL4R, NFE2L2, SERPINE1, TNFAIP3]
GO:0018105	peptidyl-serine phosphorylation	[7, 8, 9]	26	17.2185	0.0232081	0.0480822	[APP, CRYBG1, CSF3, DMD, IKBKE, LIF, MAD2L2, MAPK8, MAPKAPK2, MASTL, MORC3, NCK2, OSM, PDCD10, PIK3CA, PLK2, PRKCE, PTGS2, RICTOR, RIPK2, SGK1, SMG1, TBK1, TLK2, TNF, VEGFA]
GO:0031330	negative regulation of cellular catabolic process	[4, 5, 6]	21	18.1034	0.0234967	0.0484403	[DHX36, FMR1, FURIN, HMOX1, IL10RA, MAPKAPK2, MCL1, N4BP1, NPC1, PABPC1, PML, PSMF1, SECISBP2, SMCR8, STAT3, TIMP1, TIRAP, TLK2, TNIP1, TOB1, USP25]
GO:0110053	regulation of actin filament organization	[5, 6, 7, 8]	21	18.1034	0.0234967	0.0484403	[ACTN2, ASAP3, CDC42EP2, CFL2, CORO1A, CSF3, EVL, FCHSD2, GPR65, HIP1R, LIMK1, NCK2, PLEK, PRKCE, PTK2B, RAC1, RICTOR, SH3PXD2B, SNX9, TMOD3, WHAMM]
GO:0042770	signal transduction in response to DNA damage	[4, 5, 6]	12	21.4286	0.0238111	0.0489679	[ACER2, ATAD5, BCL3, BRCA1, CDKN1A, MAD2L2, NBN, PML, PSMD10, SESN2, SIRT1, SOX4]
GO:0051896	regulation of protein kinase B signaling	[5, 6, 7]	14	20.2899	0.0241457	0.0495342	[AXL, CSF3, F3, HBEGF, IL18, ITSN1, OSBPL8, OSM, PIK3R5, RICTOR, SIRT1, SRC, STK3, TNF]

## Sheet: KEGG - LPS 6h Up
Supplementary file S3 - Gene Ontology analysis of functional annotations (KEGG pathways) associated with alveolar macrophages upregulated genes in response to LPS treatment at 6h
GOID	GOTerm	Nr. Genes	% Associated Genes	Term PValue	Term PValue Corrected with Benjamini-Hochberg	Associated Genes Found
KEGG:04060	Cytokine-cytokine receptor interaction	58	44.2748	2.11922e-18	4.04772e-16	[ACVR1, AMCF-II, BMPR2, CCL17, CCL20, CCL22, CCL24, CCL3L1, CCL5, CCL8, CCR1, CCR5, CCR7, CD40, CLCF1, CSF1, CSF2, CSF3, CXCL10, CXCL11, CXCL16, CXCL2, CXCL8, CXCL9, CXCR4, FAS, IFNG, IFNLR1, IL10RA, IL12B, IL12RB1, IL15, IL15RA, IL18, IL1A, IL1B, IL1RAP, IL23A, IL23R, IL27, IL2RA, IL4R, IL6, IL7R, INHBA, INHBB, LIF, LOC100516039, OSM, RELT, TNF, TNFRSF18, TNFRSF6B, TNFRSF9, TNFSF10, TNFSF13B, TN…
KEGG:04668	TNF signaling pathway	46	50	2.28924e-17	2.18622e-15	[AMCF-II, ATF4, BCL3, CASP10, CASP3, CASP7, CASP8, CCL20, CCL5, CEBPB, CFLAR, CREB1, CREB5, CSF1, CSF2, CXCL10, CXCL2, EDN1, FAS, ICAM1, IL15, IL1B, IL6, IRF1, JAG1, JUNB, LIF, LOC100622859, MAP3K7, MAP3K8, MAPK8, MLKL, MMP14, NFKB1, NFKBIA, NOD2, PIK3CA, PIK3R1, PTGS2, SOCS3, TAB2, TNF, TNFAIP3, TRAF1, TRAF2, VCAM1]
KEGG:05164	Influenza A	47	37.3016	8.96714e-12	5.70908e-10	[ADAR, BAK1, BID, CALCOCO2, CASP1, CASP3, CASP8, CCL5, CXCL10, CXCL8, DDX58, DNAJB1, EIF2AK2, FAS, ICAM1, IFIH1, IFNG, IKBKE, IL12B, IL18, IL1A, IL1B, IL6, IRF7, JAK2, MX1, NFKB1, NFKBIA, NFKBIB, NUP98, OAS2, PIK3CA, PIK3R1, PML, RNASEL, RSAD2, SLA-DOB, SLA-DRA, SOCS3, STAT1, STAT2, TBK1, TICAM1, TNF, TNFSF10, TRIM25, TYK2]
KEGG:05167	Kaposi sarcoma-associated herpesvirus infection	49	34.507	8.42372e-11	3.21786e-09	[BAK1, BID, C3, CASP3, CASP8, CCR1, CCR5, CD86, CDKN1A, CLEC2B, CREB1, CSF2, CXCL2, CXCL8, E2F3, EIF2AK2, FAS, GNG11, GNG2, ICAM1, IKBKE, IL6, IRF7, JAK2, KRAS, LOC100153163, LYN, MAPK8, MAPKAPK2, NFKB1, NFKBIA, PIK3CA, PIK3R1, PIK3R5, PPP3CA, PPP3CC, PTGS2, RAC1, SLA-7, SRC, STAT1, STAT2, STAT3, TBK1, TICAM1, TRAF2, TRIM52, TYK2, VEGFA]
KEGG:04657	IL-17 signaling pathway	30	46.875	8.01241e-11	3.82593e-09	[AMCF-II, CASP3, CASP8, CCL17, CCL20, CEBPB, CSF2, CSF3, CXCL10, CXCL2, CXCL8, FOSL1, IFNG, IKBKE, IL1B, IL6, MAP3K7, MAPK6, MAPK8, NFKB1, NFKBIA, PTGS2, TAB2, TBK1, TNF, TNFAIP3, TRAF2, TRAF3IP2, TRAF4, USP25]
KEGG:04061	Viral protein interaction with cytokine and cytokine receptor	26	50	2.50381e-10	7.97046e-09	[AMCF-II, CCL17, CCL20, CCL22, CCL24, CCL3L1, CCL5, CCL8, CCR1, CCR5, CCR7, CSF1, CXCL10, CXCL11, CXCL2, CXCL8, CXCL9, CXCR4, IL10RA, IL18, IL2RA, IL6, LOC100516039, TNF, TNFSF10, TNFSF14]
KEGG:05169	Epstein-Barr virus infection	50	31.4465	2.22226e-09	6.0636e-08	[BAK1, BID, CASP3, CASP8, CD40, CDKN1A, CXCL10, DDX58, E2F3, EIF2AK2, FAS, GADD45B, ICAM1, IKBKE, IL6, IRF7, ISG15, LYN, MAP3K7, MAPK8, NFKB1, NFKB2, NFKBIA, NFKBIB, NFKBIE, OAS2, PIK3CA, PIK3R1, PSMD3, PSMD7, RAC1, RELB, RUNX3, SLA-7, SLA-DOB, SLA-DRA, STAT1, STAT2, STAT3, TAB2, TAP1, TAP2, TAPBP, TBK1, TLR2, TNF, TNFAIP3, TRAF2, TRIM52, TYK2]
KEGG:04620	Toll-like receptor signaling pathway	31	39.7436	5.97088e-09	1.42555e-07	[CASP8, CCL3L1, CCL5, CD14, CD40, CD80, CD86, CXCL10, CXCL11, CXCL8, CXCL9, IKBKE, IL12B, IL1B, IL6, IRF7, MAP3K7, MAP3K8, MAPK8, NFKB1, NFKBIA, PIK3CA, PIK3R1, RAC1, STAT1, TAB2, TBK1, TICAM1, TIRAP, TLR2, TNF]
KEGG:04064	NF-kappa B signaling pathway	30	38.4615	2.59906e-08	5.51578e-07	[BCL10, BCL2A1, CD14, CD40, CFLAR, CXCL2, CXCL8, DDX58, ICAM1, IL1B, LOC100622859, LYN, MAP3K7, NFKB1, NFKB2, NFKBIA, PTGS2, RELB, TAB2, TICAM1, TIRAP, TNF, TNFAIP3, TNFSF13B, TNFSF14, TRAF1, TRAF2, TRIM25, VCAM1, XIAP]
KEGG:05152	Tuberculosis	42	30.4348	1.28915e-07	2.46227e-06	[BCL10, BID, C3, CAMK2D, CASP10, CASP3, CASP8, CD14, CEBPB, CLEC4E, CORO1A, CREB1, CYP27B1, IFNG, IL10RA, IL12B, IL18, IL1A, IL1B, IL23A, IL6, IRAK2, JAK2, LAMP2, MAPK8, NFKB1, NFYB, NOD2, NOS2, PLK3, PPP3CA, PPP3CC, RFX5, RIPK2, SLA-DOB, SLA-DRA, SRC, STAT1, TIRAP, TLR2, TNF, VDR]
KEGG:05161	Hepatitis B	41	30.597	1.55463e-07	2.69941e-06	[ATF4, BID, CASP10, CASP3, CASP8, CDKN1A, CREB1, CREB5, CXCL8, DDX3X, DDX58, E2F3, ELK1, FAS, IFIH1, IKBKE, IL6, IRF7, JAK2, KRAS, MAP3K7, MAPK8, NFKB1, NFKBIA, PCNA, PIK3CA, PIK3R1, PTK2B, SMAD4, SRC, STAT1, STAT2, STAT3, STAT5A, TAB2, TBK1, TICAM1, TIRAP, TLR2, TNF, TYK2]
KEGG:04621	NOD-like receptor signaling pathway	38	31.405	2.11935e-07	3.3733e-06	[CASP1, CASP8, CCL5, CXCL2, CXCL8, GBP2, IKBKE, IL18, IL1B, IL6, IRF7, LOC100155195, LOC100522887, LOC100523668, LOC100622859, MAP3K7, MAPK8, MEFV, NAMPT, NFKB1, NFKBIA, NFKBIB, NLRP12, NOD2, OAS2, PANX1, RIPK2, RNASEL, STAT1, STAT2, TAB2, TBK1, TICAM1, TNF, TNFAIP3, TRAF2, TYK2, XIAP]
KEGG:04622	RIG-I-like receptor signaling pathway	22	42.3077	2.75016e-07	4.04062e-06	[AZI2, CASP10, CASP8, CXCL10, CXCL8, DDX3X, DDX58, DHX58, IFIH1, IKBKE, IL12B, IRF7, ISG15, MAP3K7, MAPK8, NFKB1, NFKBIA, NFKBIB, TBK1, TNF, TRAF2, TRIM25]
KEGG:05332	Graft-versus-host disease	14	58.3333	3.20351e-07	4.37051e-06	[CD80, CD86, FAS, GZMB, IFNG, IL1A, IL1B, IL6, PRF1, SLA-7, SLA-DOB, SLA-DRA, TNF, TRIM52]
KEGG:05160	Hepatitis C	35	31.8182	4.55264e-07	5.43471e-06	[BAK1, BID, CASP3, CASP8, CDKN1A, CFLAR, CXCL10, DDX58, E2F3, EIF2AK2, FAS, IFNG, IKBKE, IRF7, KRAS, LDLR, MX1, NFKB1, NFKBIA, OAS2, PIK3CA, PIK3R1, PPP2R2A, RNASEL, RSAD2, SCARB1, SOCS3, STAT1, STAT2, STAT3, TBK1, TICAM1, TNF, TRAF2, TYK2]
KEGG:04625	C-type lectin receptor signaling pathway	30	34.4828	4.4306e-07	5.64163e-06	[BCL10, BCL3, CASP1, CASP8, CCL17, CCL22, CLEC4E, IKBKE, IL12B, IL1B, IL23A, IL6, IRF1, KRAS, MAPK8, MAPKAPK2, NFKB1, NFKB2, NFKBIA, PIK3CA, PIK3R1, PLK3, PPP3CA, PPP3CC, PTGS2, RELB, SRC, STAT1, STAT2, TNF]
KEGG:05323	Rheumatoid arthritis	25	37.8788	5.44594e-07	6.11867e-06	[AMCF-II, CCL20, CCL3L1, CCL5, CD80, CD86, CSF1, CSF2, CTLA4, CXCL2, CXCL8, ICAM1, IFNG, IL15, IL18, IL1A, IL1B, IL23A, IL6, SLA-DOB, SLA-DRA, TLR2, TNF, TNFSF13B, VEGFA]
KEGG:04630	JAK-STAT signaling pathway	31	33.3333	6.6986e-07	7.10796e-06	[CDKN1A, CSF2, CSF3, IFNG, IFNLR1, IL10RA, IL12B, IL12RB1, IL15, IL15RA, IL23A, IL23R, IL2RA, IL4R, IL6, IL7R, JAK2, LIF, MCL1, OSM, PIK3CA, PIK3R1, PIM1, SOCS1, SOCS3, SOCS7, STAT1, STAT2, STAT3, STAT5A, TYK2]
KEGG:05145	Toxoplasmosis	28	35	7.62656e-07	7.6667e-06	[CASP3, CASP8, CCR5, CD40, IFNG, IL10RA, IL12B, JAK2, LDLR, LOC100622859, MAP3K7, MAPK8, NFKB1, NFKBIA, NFKBIB, NOS2, PIK3R5, PPIF, SLA-DOB, SLA-DRA, SOCS1, STAT1, STAT3, TAB2, TLR2, TNF, TYK2, XIAP]
KEGG:05133	Pertussis	23	38.3333	1.21898e-06	1.10869e-05	[AMCF-II, C1R, C1S, C3, CASP1, CASP3, CASP7, CD14, CFL2, CXCL8, IL12B, IL1A, IL1B, IL23A, IL6, IRF1, ITGA5, MAPK8, NFKB1, NOS2, TICAM1, TIRAP, TNF]
KEGG:04933	AGE-RAGE signaling pathway in diabetic complications	26	35.6164	1.29773e-06	1.12667e-05	[CASP3, CXCL8, EDN1, F3, ICAM1, IL1A, IL1B, IL6, JAK2, KRAS, MAPK8, MMP2, NFKB1, PIK3CA, PIK3R1, PIM1, PRKCE, RAC1, SERPINE1, SMAD4, STAT1, STAT3, STAT5A, TNF, VCAM1, VEGFA]
KEGG:04940	Type I diabetes mellitus	14	53.8462	1.21267e-06	1.1581e-05	[CD80, CD86, FAS, GZMB, IFNG, IL12B, IL1A, IL1B, PRF1, SLA-7, SLA-DOB, SLA-DRA, TNF, TRIM52]
KEGG:05162	Measles	34	30.9091	1.418e-06	1.17756e-05	[ADAR, BAK1, BID, CASP3, CASP8, DDX58, EIF2AK2, FAS, IFIH1, IKBKE, IL12B, IL1A, IL1B, IL2RA, IL6, IRF7, MAP3K7, MAPK8, MX1, NFKB1, NFKBIA, NFKBIB, OAS2, PIK3CA, PIK3R1, STAT1, STAT2, STAT3, STAT5A, TAB2, TBK1, TLR2, TNFAIP3, TYK2]
KEGG:05321	Inflammatory bowel disease (IBD)	18	42.8571	2.72071e-06	2.16523e-05	[IFNG, IL12B, IL12RB1, IL18, IL1A, IL1B, IL23A, IL23R, IL4R, IL6, NFKB1, NOD2, SLA-DOB, SLA-DRA, STAT1, STAT3, TLR2, TNF]
KEGG:05330	Allograft rejection	13	52	4.94876e-06	3.78085e-05	[CD40, CD80, CD86, FAS, GZMB, IFNG, IL12B, PRF1, SLA-7, SLA-DOB, SLA-DRA, TNF, TRIM52]
KEGG:05163	Human cytomegalovirus infection	44	26.1905	6.31853e-06	4.46977e-05	[ATF4, BAK1, BID, CASP3, CASP8, CCL3L1, CCL5, CCR1, CCR5, CDKN1A, CGAS, CREB1, CREB5, CXCL8, CXCR4, E2F3, ELK1, FAS, GNG11, GNG2, IL10RA, IL1B, IL6, KRAS, NFKB1, NFKBIA, PIK3CA, PIK3R1, PPP3CA, PPP3CC, PTGS2, PTK2B, RAC1, SLA-7, SRC, STAT3, TAP1, TAP2, TAPBP, TBK1, TNF, TRAF2, TRIM52, VEGFA]
KEGG:04380	Osteoclast differentiation	31	30.3922	6.16148e-06	4.52632e-05	[CREB1, CSF1, FOSL1, FOSL2, FYN, IFNG, IL1A, IL1B, JUNB, LOC100624191, MAP3K7, MAPK8, NFKB1, NFKB2, NFKBIA, PIK3CA, PIK3R1, PPARG, PPP3CA, PPP3CC, RAC1, RELB, SOCS1, SOCS3, STAT1, STAT2, TAB2, TEC, TNF, TRAF2, TYK2]
KEGG:04062	Chemokine signaling pathway	37	27.6119	9.6254e-06	6.5659e-05	[AMCF-II, CCL17, CCL20, CCL22, CCL24, CCL3L1, CCL5, CCL8, CCR1, CCR5, CCR7, CXCL10, CXCL11, CXCL16, CXCL2, CXCL8, CXCL9, CXCR4, GNG11, GNG2, JAK2, KRAS, LOC100516039, LYN, NFKB1, NFKBIA, NFKBIB, PIK3CA, PIK3R1, PIK3R5, PTK2B, RAC1, SHC4, SRC, STAT1, STAT2, STAT3]
KEGG:05200	Pathways in cancer	73	21.4706	1.89776e-05	0.000124991	[BAK1, BID, CAMK2D, CASP3, CASP7, CASP8, CCDC6, CDKN1A, CKS2, CTNNA1, CUL2, CXCL8, CXCR4, E2F3, EDN1, ELK1, FAS, GADD45B, GNG11, GNG2, HMOX1, IFNG, IL12B, IL12RB1, IL15, IL15RA, IL23A, IL23R, IL2RA, IL4R, IL6, IL7R, JAG1, JAK2, KRAS, LOC100622859, MAPK8, MAX, MMP2, MSH2, NCOA1, NCOA3, NFE2L2, NFKB1, NFKB2, NFKBIA, NOS2, PIK3CA, PIK3R1, PIM1, PIM2, PMAIP1, PML, PPARD, PPARG, PTGS2, RAC1, RALA, RAL…
KEGG:05134	Legionellosis	17	38.6364	2.70908e-05	0.000172478	[C3, CASP1, CASP3, CASP7, CASP8, CD14, CXCL2, CXCL8, IL12B, IL18, IL1B, IL6, NFKB1, NFKB2, NFKBIA, TLR2, TNF]
KEGG:05140	Leishmaniasis	20	35.0877	2.83736e-05	0.000174818	[C3, ELK1, IFNG, IL12B, IL1A, IL1B, JAK2, MAP3K7, MARCKSL1, NFKB1, NFKBIA, NFKBIB, NOS2, PTGS2, SLA-DOB, SLA-DRA, STAT1, TAB2, TLR2, TNF]
KEGG:04659	Th17 cell differentiation	26	30.2326	3.84257e-05	0.000229354	[IFNG, IL12RB1, IL1B, IL1RAP, IL23A, IL23R, IL2RA, IL4R, IL6, IRF4, JAK2, MAPK8, NFKB1, NFKBIA, NFKBIB, NFKBIE, PPP3CA, PPP3CC, RUNX1, SLA-DOB, SLA-DRA, SMAD4, STAT1, STAT3, STAT5A, TYK2]
KEGG:05416	Viral myocarditis	16	39.0244	4.04428e-05	0.000234078	[ABL2, BID, CASP3, CASP8, CD40, CD80, CD86, DMD, FYN, ICAM1, PRF1, RAC1, SLA-7, SLA-DOB, SLA-DRA, TRIM52]
KEGG:05143	African trypanosomiasis	11	47.8261	7.39551e-05	0.000415454	[FAS, ICAM1, IDO1, IDO2, IFNG, IL12B, IL18, IL1B, IL6, TNF, VCAM1]
KEGG:04210	Apoptosis	31	26.7241	0.00010058	0.000548877	[ATF4, BAK1, BCL2A1, BID, CASP10, CASP3, CASP7, CASP8, CFLAR, DAXX, FAS, GADD45B, GZMB, KRAS, LOC100622859, MAPK8, MCL1, NFKB1, NFKBIA, PARP3, PIK3CA, PIK3R1, PMAIP1, PRF1, PTPN13, TNF, TNFSF10, TRAF1, TRAF2, TUBA8, XIAP]
KEGG:04217	Necroptosis	29	27.3585	0.000106784	0.000566549	[BID, CAMK2D, CASP1, CASP8, CFLAR, CHMP7, EIF2AK2, FAS, GLUL, IFNG, IL1A, IL1B, JAK2, LOC100622859, MAPK8, MLKL, PARP3, STAT1, STAT2, STAT3, STAT5A, TICAM1, TNF, TNFAIP3, TNFSF10, TRAF2, TYK2, XIAP, ZBP1]
KEGG:04514	Cell adhesion molecules (CAMs)	20	31.746	0.0001427	0.000736638	[CD2, CD274, CD40, CD80, CD86, CTLA4, ICAM1, ICOS, ITGB8, LOC100525346, NECTIN2, PDCD1LG2, SDC4, SIGLEC1, SLA-7, SLA-DOB, SLA-DRA, TIGIT, TRIM52, VCAM1]
KEGG:05146	Amoebiasis	19	32.2034	0.000168813	0.000848507	[ACTN1, ARG1, ARG2, CASP3, CD14, CSF2, CXCL2, CXCL8, IFNG, IL12B, IL1B, IL6, NFKB1, NOS2, PIK3CA, PIK3R1, RAB7B, TLR2, TNF]
KEGG:05320	Autoimmune thyroid disease	11	44	0.000188454	0.000922943	[CD40, CD80, CD86, CTLA4, FAS, GZMB, PRF1, SLA-7, SLA-DOB, SLA-DRA, TRIM52]
KEGG:04623	Cytosolic DNA-sensing pathway	16	34.0426	0.000268083	0.0012801	[ADAR, CASP1, CCL5, CGAS, CXCL10, DDX58, IKBKE, IL18, IL1B, IL6, IRF7, NFKB1, NFKBIA, NFKBIB, TBK1, ZBP1]
KEGG:05170	Human immunodeficiency virus 1 infection	38	23.6025	0.000300726	0.00140095	[AP1S3, BAK1, BID, BST2, CASP3, CASP8, CCR5, CFL2, CGAS, CXCR4, FAS, FBXW11, GNG11, GNG2, KRAS, LIMK1, LOC733579, MAP3K7, MAPK8, NFKB1, NFKBIA, PIK3CA, PIK3R1, PPP3CA, PPP3CC, PTK2B, RAC1, SAMHD1, SLA-7, TAB2, TAP1, TAP2, TAPBP, TBK1, TLR2, TNF, TRAF2, TRIM52]
KEGG:04640	Hematopoietic cell lineage	18	31.0345	0.000417495	0.00189861	[CD14, CD2, CD38, CSF1, CSF2, CSF3, DNTT, IL1A, IL1B, IL2RA, IL4R, IL6, IL7R, ITGA5, LOC100519934, SLA-DOB, SLA-DRA, TNF]
KEGG:05168	Herpes simplex virus 1 infection	56	20.7407	0.00048433	0.00215133	[BAK1, BID, BST2, C3, CASP3, CASP8, CCL5, CFP, CGAS, DAXX, DDX58, EIF2AK2, FAS, IFIH1, IFNG, IKBKE, IL12B, IL1B, IL6, IRF7, ITGA5, JAK2, LOC100517129, LOC100521431, LOC100622859, MAP3K7, NFKB1, NFKBIA, OAS2, PIK3CA, PIK3R1, PML, RNASEL, SLA-7, SLA-DOB, SLA-DRA, SOCS3, SRC, SRSF3, STAT1, STAT2, TAB2, TAP1, TAP2, TAPBP, TBK1, TICAM1, TLR2, TNF, TNFSF14, TRAF2, TRIM52, TYK2, ZNF189, ZNF658, ZNF662]
KEGG:05203	Viral carcinogenesis	35	23.6486	0.000497978	0.00216168	[ACTN1, ATF4, BAK1, C3, CASP3, CASP8, CCR5, CDKN1A, CREB1, CREB5, DDX3X, EIF2AK2, GTF2H1, HDAC9, IRF7, KRAS, LOC100517129, LOC110261486, LYN, MAPKAPK2, NFKB1, NFKB2, NFKBIA, PIK3CA, PIK3R1, PMAIP1, RAC1, REL, SLA-7, SRC, STAT3, STAT5A, TRAF1, TRAF2, TRIM52]
KEGG:05322	Systemic lupus erythematosus	14	34.1463	0.000622273	0.00258378	[ACTN1, C1R, C1S, C3, CD40, CD80, CD86, IFNG, LOC100521680, LOC110261486, SLA-DOB, SLA-DRA, TNF, TRIM21]
KEGG:04672	Intestinal immune network for IgA production	11	39.2857	0.000617666	0.00262165	[CD40, CD80, CD86, CXCR4, ICOS, IL15, IL15RA, IL6, SLA-DOB, SLA-DRA, TNFSF13B]
KEGG:04658	Th1 and Th2 cell differentiation	20	28.169	0.000827718	0.00336371	[IFNG, IL12B, IL12RB1, IL2RA, IL4R, JAG1, JAK2, MAPK8, NFKB1, NFKBIA, NFKBIB, NFKBIE, PPP3CA, PPP3CC, RUNX3, SLA-DOB, SLA-DRA, STAT1, STAT5A, TYK2]
KEGG:05144	Malaria	12	35.2941	0.00108541	0.00431903	[CD40, CSF3, CXCL8, GYPC, ICAM1, IFNG, IL18, IL1B, IL6, TLR2, TNF, VCAM1]
KEGG:05202	Transcriptional misregulation in cancer	29	23.9669	0.00118705	0.00444564	[BAK1, BCL2A1, CCNT2, CD14, CD40, CD86, CDKN1A, CEBPB, CSF2, CXCL8, DOT1L, ETV5, ETV7, EWSR1, FUT8, GADD45B, GZMB, IL6, LMO2, LOC100521680, MAX, NFKB1, NFKBIZ, NUPR1, PML, PPARG, REL, RUNX1, TRAF1]
KEGG:04917	Prolactin signaling pathway	15	31.25	0.00115191	0.00449011	[IRF1, JAK2, KRAS, MAPK8, NFKB1, PIK3CA, PIK3R1, SHC4, SOCS1, SOCS3, SOCS7, SRC, STAT1, STAT3, STAT5A]
KEGG:04650	Natural killer cell mediated cytotoxicity	21	26.9231	0.00117903	0.0045039	[BID, CASP3, CD48, CSF2, FAS, FYN, GZMB, ICAM1, IFNG, KRAS, PIK3CA, PIK3R1, PPP3CA, PPP3CC, PRF1, PTK2B, RAC1, SH2D1B, SHC4, TNF, TNFSF10]
KEGG:05142	Chagas disease (American trypanosomiasis)	22	26.1905	0.00135045	0.00496032	[C3, CASP8, CCL3L1, CCL5, CFLAR, CXCL8, FAS, IFNG, IL12B, IL1B, IL6, MAPK8, NFKB1, NFKBIA, NOS2, PIK3CA, PIK3R1, PPP2R2A, SERPINE1, TICAM1, TLR2, TNF]
KEGG:04010	MAPK signaling pathway	41	21.466	0.00138784	0.00500146	[AREG, ATF4, CASP3, CD14, CSF1, DAXX, DUSP1, DUSP10, DUSP16, DUSP2, DUSP5, DUSP8, EFNA5, ELK1, EREG, FAS, GADD45B, IL1A, IL1B, IL1RAP, KRAS, MAP3K13, MAP3K7, MAP3K8, MAPK8, MAPKAPK2, MAX, NFKB1, NFKB2, PPP3CA, PPP3CC, RAC1, RAPGEF2, RASGRP1, RELB, STK3, TAB2, TAOK3, TNF, TRAF2, VEGFA]
KEGG:05206	MicroRNAs in cancer	29	23.3871	0.00178298	0.00630648	[ABCB1, ABCC1, BAK1, BMPR2, BRCA1, CASP3, CDKN1A, E2F3, EFNA5, EZH2, FSCN1, HMOX1, ITGA5, KRAS, MARCKS, MCL1, MIR155, NFKB1, PIK3CA, PIK3R1, PIM1, PRKCE, PTGS2, SHC4, SIRT1, SOCS1, SOX4, STAT3, VEGFA]
KEGG:04660	T cell receptor signaling pathway	22	25	0.00257525	0.00894315	[BCL10, CSF2, CTLA4, FYN, ICOS, IFNG, KRAS, MAP3K7, MAP3K8, MAPK8, NCK2, NFKB1, NFKBIA, NFKBIB, NFKBIE, PIK3CA, PIK3R1, PPP3CA, PPP3CC, RASGRP1, TEC, TNF]
KEGG:04920	Adipocytokine signaling pathway	14	29.7872	0.00277045	0.00944921	[ACSL1, ACSL5, JAK2, MAPK8, NFKB1, NFKBIA, NFKBIB, NFKBIE, PCK2, PRKAB1, SOCS3, STAT3, TNF, TRAF2]
KEGG:04215	Apoptosis	9	37.5	0.00283142	0.00948774	[BAK1, BID, CASP3, CASP7, CASP8, LOC100622859, MAPK8, PMAIP1, XIAP]
KEGG:05418	Fluid shear stress and atherosclerosis	23	23.7113	0.00428826	0.0141217	[ACVR1, ASS1, BMPR2, DUSP1, EDN1, HMOX1, ICAM1, IFNG, IL1A, IL1B, MAP3K7, MAPK8, MMP2, NFE2L2, NFKB1, PIK3CA, PIK3R1, RAC1, SDC4, SRC, TNF, VCAM1, VEGFA]
KEGG:05222	Small cell lung cancer	18	25.7143	0.00445617	0.0144259	[BAK1, CASP3, CDKN1A, CKS2, E2F3, GADD45B, LOC100622859, MAX, NFKB1, NFKBIA, NOS2, PIK3CA, PIK3R1, PTGS2, TRAF1, TRAF2, TRAF4, XIAP]
KEGG:05132	Salmonella infection	16	26.6667	0.00488586	0.0155533	[CASP1, CCL3L1, CD14, CSF2, CXCL2, CXCL8, IFNG, IL18, IL1A, IL1B, IL6, MAPK8, NFKB1, NOS2, RAB7B, RAC1]
KEGG:05235	PD-L1 expression and PD-1 checkpoint pathway in cancer	19	23.75	0.00885493	0.0277261	[BATF3, CD274, IFNG, JAK2, KRAS, NFKB1, NFKBIA, NFKBIB, NFKBIE, PIK3CA, PIK3R1, PPP3CA, PPP3CC, RASGRP1, STAT1, STAT3, TICAM1, TIRAP, TLR2]
KEGG:04066	HIF-1 signaling pathway	20	23.2558	0.00934946	0.0283452	[CAMK2D, CDKN1A, CUL2, EDN1, EIF4E, ENO2, HK3, HMOX1, IFNG, IL6, NFKB1, NOS2, PFKFB3, PIK3CA, PIK3R1, SERPINE1, STAT3, TIMP1, VEGFA, VHL]
KEGG:04612	Antigen processing and presentation	13	27.0833	0.00934855	0.0287996	[CREB1, IFNG, NFYB, PSME2, RFX5, SLA-7, SLA-DOB, SLA-DRA, TAP1, TAP2, TAPBP, TNF, TRIM52]
KEGG:03050	Proteasome	11	28.2051	0.0118925	0.0354916	[IFNG, PSMA2, PSMA3, PSMA5, PSMA6, PSMB8, PSMB9, PSMD3, PSMD7, PSME2, PSMF1]
KEGG:04662	B cell receptor signaling pathway	16	24.2424	0.0128377	0.0377231	[BCL10, CD72, KRAS, LOC100519082, LOC100624191, LYN, NFKB1, NFKBIA, NFKBIB, NFKBIE, PIK3AP1, PIK3CA, PIK3R1, PPP3CA, PPP3CC, RAC1]
KEGG:05212	Pancreatic cancer	16	24.2424	0.0128377	0.0377231	[BAK1, CDKN1A, E2F3, GADD45B, KRAS, MAPK8, NFKB1, PIK3CA, PIK3R1, RAC1, RALA, RALGDS, SMAD4, STAT1, STAT3, VEGFA]
KEGG:04610	Complement and coagulation cascades	11	27.5	0.0144597	0.0418454	[C1R, C1S, C3, CFB, CFH, CPB2, F3, MASP1, PLAUR, SERPINB2, SERPINE1]
KEGG:00220	Arginine biosynthesis	5	41.6667	0.0156171	0.0445203	[ARG1, ARG2, ASS1, GLUL, NOS2]

## Sheet: BP- LPS 6h Down
Supplementary file S3 - Gene Ontology analysis of functional annotations (biological process) associated with alveolar macrophages downregulated genes in response to LPS treatment at 6h
GOID	GOTerm	GOLevels	Nr. Genes	% Associated Genes	Term PValue	Term PValue Corrected with Benjamini-Hochberg	Associated Genes Found
GO:0006629	lipid metabolic process	[3]	68	13.1021	0.000109057	0.0360253	[ABCG1, ABHD12, ABHD6, ACAA2, ACACA, ACAD11, ACAD9, ACOX2, ACSS2, ADD1, AGPAT2, ALG6, ARV1, AUH, B4GALNT1, C1QTNF2, CAMKK1, CDS1, CHPT1, CLN6, CYP1A1, CYP4V2, DAGLA, DECR2, DGKD, DHCR24, ECHDC1, ERLIN2, FGR, FIG4, HADH, IMPA2, INPP4A, INPP5D, LEPROT, LONP2, LPCAT4, MBOAT7, MPPE1, NAAA, P2RX7, PDE3B, PDK2, PDK3, PDK4, PGP, PIK3CG, PIK3IP1, PIP4K2A, PLCB2, PLCD1, PLCL1, PNPLA2, PPP2R5A, PTGR1, RBL2…

## Sheet: BP - Poly IC 2h Up
Supplementary file S3 - Gene Ontology analysis of functional annotations (biological process) associated with alveolar macrophages upregulated genes in response to Poly(I:C) treatment at 2h
GOID	GOTerm	GOLevels	Nr. Genes	% Associated Genes	Term PValue	Term PValue Corrected with Benjamini-Hochberg	Associated Genes Found
GO:0019221	cytokine-mediated signaling pathway	[4, 5, 6]	47	23.9796	2.70292e-20	1.59743e-17	[ACSL1, ADAR, CCL2, CCL20, CCL3L1, CCL5, CCR5, CCRL2, CXCL10, CXCL11, CXCL8, CXCL9, DOK1, EGR1, EREG, F3, IFN-ALPHAOMEGA, IFNB1, IL15, IL18, IL1A, IL1B, IL1RAP, IL27RA, IL2RA, IL4R, IL6R, IL6ST, IL7R, IRF1, JAK2, MED1, NFKBIA, OAS2, PARP14, RELA, RIPK2, SAMHD1, SIRT1, SMAD4, SOCS1, STAT2, STAT5A, TNF, TRAF2, TRAF3, TRAF6]
GO:0051607	defense response to virus	[3, 4, 5, 6]	33	33.6735	1.99783e-19	5.9036e-17	[ABCC9, CD40, CXCL10, CXCL9, DDX58, DDX60, DHX58, DTX3L, HERC5, IFI44L, IFIH1, IFIT2, IFN-ALPHAOMEGA, IFNA1, IFNB1, IFNLR1, IL15, IL23A, IL27, IRF1, ISG15, ISG20, LOC100151816, MX1, NLRP3, OAS2, OASL, RNASEL, RSAD2, SAMHD1, STAT2, TRAF3, TRIM38]
GO:0032496	response to lipopolysaccharide	[4, 5, 7]	34	29.0598	1.04653e-17	2.06166e-15	[ABCA1, BCR, CCL2, CCL3L1, CCR5, CD14, CD274, CMPK2, CXCL10, CXCL11, CXCL8, CXCL9, IDO1, IL18, IL1B, IRF8, JUNB, LITAF, MAPK14, MAPKAPK2, NFKB1, NFKBIA, NFKBIL1, NLRP3, NOD2, PDE4B, PTGIR, RELA, RIPK2, TIRAP, TNF, TNFAIP3, TRAF6, ZFP36]
GO:0071222	cellular response to lipopolysaccharide	[5, 6, 8]	29	33.3333	4.63809e-17	6.85277e-15	[ABCA1, BCR, CCL2, CCL3L1, CCR5, CD14, CD274, CMPK2, CXCL10, CXCL11, CXCL8, CXCL9, IL18, IL1B, IRF8, LITAF, MAPK14, NFKB1, NFKBIA, NFKBIL1, NLRP3, NOD2, PDE4B, RELA, RIPK2, TNF, TNFAIP3, TRAF6, ZFP36]
GO:1902531	regulation of intracellular signal transduction	[4, 5, 6]	88	11.9241	1.26645e-15	1.49694e-13	[ABCA1, ADRB2, ATAD5, BCL2A1, BCL6, BCLAF1, BCR, CASP10, CCL2, CCL20, CCL3L1, CCL5, CD14, CD40, CDK12, CLIC2, CSF2, CSF3, DDX3X, DDX60, DHX58, DMD, DUSP2, DUSP4, DUSP5, DUSP6, EDN1, F3, FAS, FASLG, GADD45B, HGF, ICAM1, IFN-ALPHAOMEGA, IFNB1, IL18, IL1B, IL23A, IL4R, IL6R, IL6ST, IL7R, INHBA, JAK2, LIF, LITAF, LOC100151816, LOC100152738, LRRK2, MCL1, MIOS, MRAP2, NLRP12, NLRP3, NOD2, NUP62, OPTN, …
GO:0042981	regulation of apoptotic process	[5, 6]	74	12.585	2.50565e-14	2.46806e-12	[ACER2, ADAR, ANXA1, ARG2, ATAD5, ATF5, BCL2A1, BCL2L14, BCL6, BCLAF1, CACNA1A, CASP10, CCL2, CCL3L1, CCR5, CD274, CD40, CITED2, CSF2, CXCL10, DCUN1D3, DDX3X, DUSP6, EGR1, F3, FAS, FASLG, GADD45B, HGF, HIP1R, ICAM1, IDO1, IFIT2, IFNB1, IL4R, IL7R, INHBA, LRRK2, MCL1, MED1, NLRP12, NLRP3, NOD2, NR4A2, NUP62, PIK3CD, PIM2, PLAUR, PLK2, PMAIP1, PPIF, PSMD10, PTGS2, RAPGEF2, RASSF2, RELA, RIPK2, RYBP…
GO:0048534	hematopoietic or lymphoid organ development	[3, 4, 5, 6]	55	13.3172	9.97631e-12	7.37e-10	[ADAR, ANXA1, BATF2, BCL6, BCR, CCL3L1, CEBPE, CITED2, CSF2, CSF3, EGR1, GPATCH4, IFN-ALPHAOMEGA, IFNB1, IL15, IL18, IL23A, IL27, IL4R, IL7R, INHBA, IRF1, IRF8, ISG15, JAG1, JAK2, JUNB, LIF, LTA, MAPK14, MED1, NFKB2, NFKBIA, NFKBIZ, NLRP3, PLEK, PNP, PRDM1, RASSF2, RBM47, RELB, RIPK2, RSAD2, SIRT1, SLC11A2, SOCS1, SOD2, STAT5A, TIPARP, TNF, TNFSF9, TRAF6, UBASH3B, ZFP36, ZFP36L1]
GO:0009967	positive regulation of signal transduction	[3, 4, 5, 6]	71	11.4701	9.60837e-12	8.11221e-10	[ADRB2, BCLAF1, CASP10, CCL2, CCL20, CCL3L1, CCL5, CD14, CD40, CITED2, CSF2, CSF3, DDX3X, DDX60, DEPDC1B, DHX58, EDN1, F3, FAS, FASLG, GADD45B, HGF, HIP1R, ICAM1, IFNB1, IL18, IL1B, IL23A, IL4R, IL6R, IL6ST, IL7R, INHBA, JAG1, JAK2, LIF, LOC100151816, LRRK2, MCL1, MED1, MIOS, MRAP2, NFKB1, NLRP12, NOD2, NUP62, PARP14, PIK3AP1, PIM2, PLAUR, PPIF, RAPGEF2, RASSF2, REL, RELA, RIPK2, RSAD2, SEMA4D, S…
GO:0051247	positive regulation of protein metabolic process	[4, 5, 6]	80	10.6242	1.89306e-11	1.01709e-09	[ACER2, ACSL1, ADRB2, AREG, ARRDC4, BCL6, CASP10, CCL2, CCL20, CCL3L1, CCL5, CD40, CD80, CSF2, CSF3, DAXX, DCUN1D3, DDX3X, EDN1, EGR1, EREG, F3, FAS, FASLG, GADD45B, HGF, HIP1R, ICAM1, IFN-ALPHAOMEGA, IFNB1, IL15, IL18, IL1A, IL1B, IL23A, IL27, IL4R, IL6R, IL6ST, INHBA, IRF1, JAK2, LIF, LRRK2, MAPK14, MAPKAPK2, MASTL, NFKBIA, NLRP3, NOD2, PARP14, PLAUR, PLK2, PMAIP1, PPP1R15A, PSMD10, PTGS2, RAPG…
GO:0030097	hemopoiesis	[4, 5, 6, 7]	53	13.4177	1.87429e-11	1.1077e-09	[ADAR, ANXA1, BATF2, BCL6, BCR, CCL3L1, CEBPE, CITED2, CSF2, CSF3, EGR1, GPATCH4, IFN-ALPHAOMEGA, IFNB1, IL15, IL18, IL23A, IL27, IL4R, IL7R, INHBA, IRF1, IRF8, ISG15, JAG1, JAK2, JUNB, LIF, MAPK14, MED1, NFKBIA, NFKBIZ, NLRP3, PLEK, PNP, PRDM1, RASSF2, RBM47, RELB, RIPK2, RSAD2, SIRT1, SLC11A2, SOCS1, SOD2, STAT5A, TIPARP, TNF, TNFSF9, TRAF6, UBASH3B, ZFP36, ZFP36L1]
GO:1902533	positive regulation of intracellular signal transduction	[4, 5, 6, 7]	54	13.2678	1.83601e-11	1.20565e-09	[ADRB2, BCLAF1, CASP10, CCL2, CCL20, CCL3L1, CCL5, CD14, CD40, CSF2, CSF3, DDX60, DHX58, EDN1, F3, FASLG, GADD45B, HGF, ICAM1, IL18, IL1B, IL23A, IL4R, IL6R, IL6ST, IL7R, JAK2, LIF, LOC100151816, LRRK2, MCL1, MIOS, MRAP2, NLRP12, NOD2, NUP62, PARP14, PIK3AP1, PIM2, RAPGEF2, RASSF2, REL, RELA, RIPK2, SEMA4D, SIRT1, SOCS1, TAB3, TIRAP, TNF, TNFSF10, TRAF2, TRAF6, TRIM38]
GO:0002822	regulation of adaptive immune response based on somatic recombination of immune receptors built from immunoglobulin superfamily domains	[5, 6]	23	26.1364	2.72492e-11	1.34202e-09	[ANXA1, ATAD5, BCL6, CD274, CD40, IFNB1, IL18, IL1B, IL23A, IL27, IL27RA, IL6R, IL7R, LTA, NFKBIZ, NLRP3, RIPK2, RSAD2, TNF, TNFAIP3, TNFSF13B, TRAF2, TRAF6]
GO:0007249	I-kappaB kinase/NF-kappaB signaling	[4, 5, 6]	26	22.4138	5.82263e-11	2.64706e-09	[CASP10, CD40, FASLG, IL1B, LOC100151816, NFKBIA, NFKBIL1, NLRP12, NOD2, NUP62, OPTN, PIM2, REL, RELA, RIPK2, SIRT1, TAB3, TANK, TIRAP, TNF, TNFAIP3, TNFSF10, TNIP1, TRAF2, TRAF6, TRIM38]
GO:0002821	positive regulation of adaptive immune response	[4, 5, 6]	19	30.1587	1.00419e-10	4.2391e-09	[ANXA1, ATAD5, CD274, CD40, IL18, IL1B, IL23A, IL27RA, IL6R, LTA, NFKBIZ, NLRP3, RIPK2, RSAD2, SIRT1, TNF, TNFSF13B, TRAF2, TRAF6]
GO:0043122	regulation of I-kappaB kinase/NF-kappaB signaling	[5, 6, 7]	24	23.5294	1.10818e-10	4.36621e-09	[CASP10, CD40, FASLG, IL1B, LOC100151816, NLRP12, NOD2, NUP62, OPTN, PIM2, REL, RELA, RIPK2, SIRT1, TAB3, TANK, TIRAP, TNF, TNFAIP3, TNFSF10, TNIP1, TRAF2, TRAF6, TRIM38]
GO:0031399	regulation of protein modification process	[5, 6, 7]	82	10.0861	1.47009e-10	5.43016e-09	[ACER2, ACSL1, ADAR, ADRB2, AREG, ARRDC4, BCL6, CCL2, CCL20, CCL3L1, CCL5, CCNG2, CD40, CD80, CDK12, CSF2, CSF3, DAXX, DCUN1D3, DDX3X, DMD, DTX3L, DUSP2, DUSP4, DUSP5, DUSP6, EDN1, EGR1, EREG, FAS, GADD45B, HGF, ICAM1, IFN-ALPHAOMEGA, IFNB1, IL15, IL18, IL1B, IL23A, IL4R, IL6R, IL6ST, INHBA, ISG15, JAK2, LIF, LRRK2, MASTL, N4BP1, NLRP12, NOD2, NUP62, PARP14, PLAUR, PPP1R15A, PPP1R3C, PSMD10, PTGS…
GO:0002221	pattern recognition receptor signaling pathway	[5, 6, 7, 8, 9, 10]	20	27.7778	1.67918e-10	5.83763e-09	[CD14, DDX58, DDX60, DHX58, FFAR2, IFIH1, IRF1, MAPKAPK2, NFKBIA, NFKBIL1, NOD2, PIK3AP1, RELA, RIPK2, RSAD2, TIRAP, TNFAIP3, TNIP1, TRAF3, WDFY1]
GO:1903706	regulation of hemopoiesis	[3, 4, 5, 6, 7, 8]	33	17.4603	1.84754e-10	6.06608e-09	[ANXA1, BCL6, CCL3L1, CSF3, IFNB1, IL15, IL18, IL23A, IL27, IL4R, IL7R, INHBA, IRF1, ISG15, JAG1, LIF, MAPK14, MED1, NFKBIA, NFKBIZ, NLRP3, PNP, PRDM1, RASSF2, RIPK2, SOCS1, STAT5A, TNF, TNFSF9, TRAF6, UBASH3B, ZFP36, ZFP36L1]
GO:0009968	negative regulation of signal transduction	[3, 4, 5, 6]	57	12.1019	1.95468e-10	6.0801e-09	[ADAR, ADRB2, ATAD5, BCL2A1, BCL6, CLIC2, CSF2, CXCL8, DDX3X, DHX58, DMD, DUSP2, DUSP4, DUSP5, DUSP6, EGR1, HGF, ICAM1, LIF, LITAF, LRRK2, MAPK14, MCL1, MRAP2, NFKBIA, NFKBIL1, NLRP12, NLRP3, NR4A2, NUP62, OPTN, PARP14, PLAUR, PLEK, PPIF, PSMD10, PTGIR, PTGS2, RASSF2, RELA, RGS16, RGS2, RGS5, RNF152, SAMHD1, SESN2, SIRT1, SMAD4, SOCS1, SOCS3, TANK, TNF, TNFAIP3, TNIP1, TOB1, UBASH3B, YAP1]
GO:0031349	positive regulation of defense response	[3, 4, 5, 6]	30	18.75	2.13284e-10	6.30254e-09	[CCL3L1, CD14, DDX58, DDX60, DHX58, EREG, FFAR2, IDO1, IFIH1, IRF1, LTA, MAPKAPK2, MED1, NFKBIA, NFKBIL1, NFKBIZ, NOD2, OPTN, PIK3AP1, PTGS2, RELA, RIPK2, RSAD2, STAT5A, TIRAP, TNF, TNFAIP3, TNIP1, TRAF3, WDFY1]
GO:0042089	cytokine biosynthetic process	[3, 5, 6]	18	30	3.48598e-10	9.81053e-09	[CEBPE, EGR1, EREG, IL18, IL1A, IL1RAP, IL27, IRF1, MAPKAPK2, NFKB1, NLRP12, RELA, STAT5A, TIRAP, TNF, TNFSF8, TRAF6, ZFP36]
GO:0001934	positive regulation of protein phosphorylation	[6, 7, 8, 9]	50	12.7551	4.73206e-10	1.2712e-08	[ACSL1, ADRB2, AREG, CCL2, CCL20, CCL3L1, CCL5, CD40, CD80, CSF2, CSF3, DAXX, DDX3X, EDN1, EREG, FAS, GADD45B, HGF, ICAM1, IFN-ALPHAOMEGA, IFNB1, IL15, IL18, IL1B, IL23A, IL4R, IL6R, IL6ST, INHBA, JAK2, LIF, LRRK2, MASTL, NOD2, PARP14, PLAUR, PSMD10, PTGS2, RAPGEF2, RASSF2, RIPK2, SEMA4D, SIRT1, SMAD4, SOCS1, TEC, TIRAP, TNF, TRAF2, TRAF6]
GO:0051249	regulation of lymphocyte activation	[4, 5, 6]	36	15.7895	4.96665e-10	1.27621e-08	[ANXA1, ARG2, ATAD5, BCL6, CD274, CD38, CD40, CD80, EFNB2, IDO1, IFNB1, IL15, IL18, IL23A, IL27, IL27RA, IL4R, IL6R, IL6ST, IL7R, IRF1, NFKBIZ, NLRP3, NOD2, PNP, PRDM1, RIPK2, SDC4, SOCS1, STAT5A, TNFAIP3, TNFSF13B, TNFSF9, TRAF6, VCAM1, ZFP36L1]
GO:0043068	positive regulation of programmed cell death	[4, 5, 6]	38	15.1394	5.55266e-10	1.36734e-08	[ACER2, ANXA1, BCL6, BCLAF1, CASP10, CCL2, CCL3L1, CD274, CD40, DCUN1D3, DDX3X, DUSP6, F3, FAS, FASLG, GADD45B, HIP1R, IDO1, IFIT2, IFNB1, INHBA, LRRK2, MCL1, NLRP3, PIK3CD, PLAUR, PMAIP1, PPIF, RAPGEF2, RASSF2, RIPK2, RYBP, SHQ1, SIRT1, TNF, TNFSF10, TNFSF8, TRAF2]
GO:1903708	positive regulation of hemopoiesis	[3, 4, 5, 6, 7, 8, 9]	24	21.8182	5.91124e-10	1.39742e-08	[ANXA1, BCL6, CSF3, IL15, IL18, IL23A, IL4R, IL7R, INHBA, ISG15, JAG1, LIF, MAPK14, MED1, NFKBIZ, NLRP3, PNP, RIPK2, SOCS1, STAT5A, TNF, TNFSF9, TRAF6, ZFP36L1]
GO:1903039	positive regulation of leukocyte cell-cell adhesion	[4, 5, 6]	24	21.2389	1.06086e-09	2.41142e-08	[ANXA1, BCL6, CD274, CD80, EFNB2, IL15, IL18, IL23A, IL4R, IL6R, IL6ST, IL7R, NFKBIZ, NLRP3, PNP, RELA, RIPK2, SOCS1, STAT5A, TNF, TNFSF13B, TNFSF9, TRAF6, VCAM1]
GO:1903530	regulation of secretion by cell	[3, 4, 5, 6]	38	14.786	1.11316e-09	2.43659e-08	[ANXA1, ARG2, ATP2A2, BCR, CACNA1A, CCL3L1, CCL5, CD14, CD274, CD40, DDX58, EDN1, FBXL20, FFAR2, IFIH1, IL1A, IL1B, IL1RAP, ILDR1, INHBA, LIF, LRRK2, MAPK14, NLRP12, NLRP3, NOD2, PANX1, RIPK2, RSAD2, SDC4, SIDT2, SMAD4, SOCS1, STXBP1, TNF, TNFAIP3, TRAF2, TRAF6]
GO:0045069	regulation of viral genome replication	[6, 7]	16	32	1.17346e-09	2.47684e-08	[ADAR, CXCL8, DDX3X, IFNB1, ISG15, ISG20, LOC100151816, MX1, OASL, PABPC1, RNASEL, RSAD2, STOM, TNF, TRIM38, ZC3HAV1]
GO:0045088	regulation of innate immune response	[4, 5, 6]	26	19.5489	1.40963e-09	2.87274e-08	[ADAR, CD14, DDX58, DDX60, DHX58, EREG, FFAR2, IFIH1, IRF1, MAPKAPK2, MED1, NFKBIA, NFKBIL1, NOD2, PARP14, PIK3AP1, RELA, RIPK2, RSAD2, SAMHD1, SOCS1, TIRAP, TNFAIP3, TNIP1, TRAF3, WDFY1]
GO:0000165	MAPK cascade	[4, 5, 6, 8, 9]	43	13.354	2.16193e-09	4.259e-08	[ADRB2, CCL2, CCL20, CCL3L1, CCL5, CCR5, CD40, CDK12, CSF2, DMD, DUSP2, DUSP4, DUSP5, DUSP6, EDN1, FAS, GADD45B, HGF, ICAM1, IL18, IL1B, INHBA, LIF, LRRK2, MAPK14, MAPKAPK2, MED1, NLRP12, NOD2, NUP62, PSMD10, RAPGEF2, RASSF2, RGS2, RIPK2, SMAD4, TIRAP, TNF, TNIP1, TRAF2, TRAF6, ZFP36, ZFP36L1]
GO:0045937	positive regulation of phosphate metabolic process	[5, 6, 7]	52	11.9266	2.32748e-09	4.43722e-08	[ACSL1, ADRB2, AREG, CCL2, CCL20, CCL3L1, CCL5, CD40, CD80, CSF2, CSF3, DAXX, DDX3X, EDN1, EREG, FAS, GADD45B, HGF, ICAM1, IFN-ALPHAOMEGA, IFNB1, IL15, IL18, IL1B, IL23A, IL4R, IL6R, IL6ST, INHBA, JAK2, LIF, LRRK2, MASTL, NOD2, PARP14, PLAUR, PLEK, PPP1R15A, PSMD10, PTGS2, RAPGEF2, RASSF2, RIPK2, SEMA4D, SIRT1, SMAD4, SOCS1, TEC, TIRAP, TNF, TRAF2, TRAF6]
GO:0042325	regulation of phosphorylation	[6, 7]	69	10.2985	2.54914e-09	4.70793e-08	[ACSL1, ADAR, ADRB2, AREG, CCL2, CCL20, CCL3L1, CCL5, CCNG2, CD40, CD80, CDK12, CSF2, CSF3, DAXX, DDX3X, DMD, DUSP2, DUSP4, DUSP5, DUSP6, EDN1, EREG, FAS, GADD45B, HGF, ICAM1, IFN-ALPHAOMEGA, IFNB1, IL15, IL18, IL1B, IL23A, IL4R, IL6R, IL6ST, INHBA, JAK2, LIF, LRRK2, MASTL, NLRP12, NOD2, NUP62, PARP14, PLAUR, PPIF, PSMD10, PTGS2, RAPGEF2, RASSF2, RGS2, RIPK2, SEMA4D, SESN2, SIRT1, SMAD4, SOCS1, S…
GO:1902532	negative regulation of intracellular signal transduction	[4, 5, 6, 7]	36	14.7541	3.35057e-09	5.82407e-08	[ATAD5, BCL2A1, BCL6, CLIC2, DDX3X, DHX58, DMD, DUSP2, DUSP4, DUSP5, DUSP6, LIF, LITAF, LRRK2, MRAP2, NLRP12, NLRP3, NUP62, OPTN, PARP14, PLAUR, PPIF, PSMD10, PTGS2, RASSF2, RELA, RGS2, RNF152, SESN2, SIRT1, SMAD4, SOCS1, SOCS3, TANK, TNFAIP3, TNIP1]
GO:0050863	regulation of T cell activation	[5, 6, 7]	29	17.2619	3.26335e-09	5.84436e-08	[ANXA1, ARG2, BCL6, CD274, CD80, EFNB2, IDO1, IFNB1, IL15, IL18, IL23A, IL27, IL4R, IL6R, IL6ST, IL7R, IRF1, NFKBIZ, NLRP3, PNP, PRDM1, RIPK2, SDC4, SOCS1, STAT5A, TNFSF13B, TNFSF9, TRAF6, VCAM1]
GO:0032268	regulation of cellular protein metabolic process	[4, 5, 6]	101	8.68444	3.54979e-09	5.99407e-08	[ACER2, ACSL1, ADAR, ADRB2, AREG, ARRDC4, BCL6, BTG2, CASP10, CCL2, CCL20, CCL3L1, CCL5, CCNG2, CD40, CD80, CDK12, CSF2, CSF3, DAXX, DCUN1D3, DDX3X, DMD, DTX3L, DUSP2, DUSP4, DUSP5, DUSP6, EDN1, EGR1, EREG, F3, FAS, FASLG, GADD45B, HGF, HIP1R, ICAM1, IFN-ALPHAOMEGA, IFNB1, IL15, IL18, IL1B, IL23A, IL4R, IL6R, IL6ST, INHBA, ISG15, JAK2, KLHL25, LIF, LRRK2, MAPK14, MASTL, N4BP1, NFKBIA, NLRP12, NLR…
GO:0097696	STAT cascade	[4, 5, 6]	17	27.8689	3.86127e-09	6.33892e-08	[CD40, CSF2, IFN-ALPHAOMEGA, IFNB1, IL15, IL18, IL23A, IL4R, IL6R, IL6ST, IL7R, JAK2, LIF, PARP14, SOCS1, SOCS3, STAT5A]
GO:0050663	cytokine secretion	[3, 4, 6, 7, 8, 9]	22	21.3592	4.8059e-09	7.67645e-08	[ABCA1, ANXA1, ARG2, CCL3L1, CD14, CD274, DDX58, FFAR2, IFIH1, IL1A, IL1RAP, MAPK14, MCOLN2, NLRP12, NLRP3, NOD2, PANX1, PNP, RIPK2, SOCS1, TNF, TNFAIP3]
GO:0032270	positive regulation of cellular protein metabolic process	[4, 5, 6, 7]	70	10.0719	4.96781e-09	7.72625e-08	[ACER2, ACSL1, ADRB2, AREG, ARRDC4, BCL6, CASP10, CCL2, CCL20, CCL3L1, CCL5, CD40, CD80, CSF2, CSF3, DAXX, DCUN1D3, DDX3X, EDN1, EREG, F3, FAS, FASLG, GADD45B, HGF, HIP1R, ICAM1, IFN-ALPHAOMEGA, IFNB1, IL15, IL18, IL1B, IL23A, IL4R, IL6R, IL6ST, INHBA, JAK2, LIF, LRRK2, MAPK14, MASTL, NFKBIA, NLRP3, NOD2, PARP14, PLAUR, PMAIP1, PPP1R15A, PSMD10, PTGS2, RAPGEF2, RASSF2, RIPK2, RNF19A, RNF19B, SEMA…
GO:0031401	positive regulation of protein modification process	[5, 6, 7, 8]	57	11.0895	5.5983e-09	8.27149e-08	[ACSL1, ADRB2, AREG, ARRDC4, BCL6, CCL2, CCL20, CCL3L1, CCL5, CD40, CD80, CSF2, CSF3, DAXX, DCUN1D3, DDX3X, EDN1, EREG, FAS, GADD45B, HGF, ICAM1, IFN-ALPHAOMEGA, IFNB1, IL15, IL18, IL1B, IL23A, IL4R, IL6R, IL6ST, INHBA, JAK2, LIF, LRRK2, MASTL, NOD2, PARP14, PLAUR, PPP1R15A, PSMD10, PTGS2, RAPGEF2, RASSF2, RIPK2, SEMA4D, SIRT1, SMAD4, SOCS1, TANK, TEC, TIRAP, TNF, TNIP1, TOPORS, TRAF2, TRAF6]
GO:0007260	tyrosine phosphorylation of STAT protein	[6, 7, 8, 9, 10]	13	37.1429	5.48759e-09	8.31581e-08	[CD40, CSF2, IL15, IL18, IL23A, IL4R, IL6R, IL6ST, JAK2, LIF, PARP14, SOCS1, SOCS3]
GO:0051251	positive regulation of lymphocyte activation	[4, 5, 6, 7]	26	18.1818	7.10915e-09	9.33669e-08	[ANXA1, ATAD5, BCL6, CD274, CD38, CD40, CD80, EFNB2, IL15, IL18, IL23A, IL4R, IL6R, IL6ST, IL7R, NFKBIZ, NLRP3, NOD2, PNP, RIPK2, SOCS1, STAT5A, TNFSF13B, TNFSF9, TRAF6, VCAM1]
GO:0050671	positive regulation of lymphocyte proliferation	[5, 6, 7, 8]	18	25.3521	7.044e-09	9.46138e-08	[ANXA1, ATAD5, BCL6, CD274, CD38, CD40, IL15, IL18, IL23A, IL6R, IL6ST, PNP, RIPK2, STAT5A, TNFSF13B, TNFSF9, TRAF6, VCAM1]
GO:0050870	positive regulation of T cell activation	[5, 6, 7, 8]	22	20.9524	7.02944e-09	9.66139e-08	[ANXA1, BCL6, CD274, CD80, EFNB2, IL15, IL18, IL23A, IL4R, IL6R, IL6ST, IL7R, NFKBIZ, NLRP3, PNP, RIPK2, SOCS1, STAT5A, TNFSF13B, TNFSF9, TRAF6, VCAM1]
GO:0006468	protein phosphorylation	[6, 7]	81	9.375	6.94806e-09	9.77692e-08	[ABL2, ACSL1, ADAR, ADRB2, AREG, BCR, CCL2, CCL20, CCL3L1, CCL5, CCNG2, CCR5, CD40, CD80, CDK12, CSF2, CSF3, DAXX, DDX3X, DMD, DUSP2, DUSP4, DUSP5, DUSP6, EDN1, EREG, FAS, GADD45B, HGF, ICAM1, IFN-ALPHAOMEGA, IFNB1, IL15, IL18, IL1B, IL23A, IL4R, IL6R, IL6ST, INHBA, JAK2, LIF, LRRK2, MAPK14, MAPKAPK2, MASTL, MED1, MORC3, NLRP12, NOD2, NUP62, PARP14, PIK3CD, PIM2, PLAUR, PLK2, PSMD10, PTGS2, RAPGE…
GO:0050670	regulation of lymphocyte proliferation	[5, 6, 7]	23	20.1754	6.84864e-09	9.87207e-08	[ANXA1, ARG2, ATAD5, BCL6, CD274, CD38, CD40, IDO1, IL15, IL18, IL23A, IL27, IL6R, IL6ST, IRF1, PNP, RIPK2, SDC4, STAT5A, TNFSF13B, TNFSF9, TRAF6, VCAM1]
GO:0002521	leukocyte differentiation	[4, 5, 6, 7, 8]	37	13.9623	9.35756e-09	1.20224e-07	[ANXA1, BATF2, BCL6, CCL3L1, CEBPE, CITED2, CSF2, EGR1, IFN-ALPHAOMEGA, IFNB1, IL15, IL18, IL23A, IL27, IL4R, IL7R, IRF1, JUNB, LIF, MAPK14, MED1, NFKBIZ, NLRP3, PNP, PRDM1, RASSF2, RELB, RIPK2, RSAD2, SIRT1, SOCS1, STAT5A, TNF, TNFSF9, TRAF6, UBASH3B, ZFP36L1]
GO:0050731	positive regulation of peptidyl-tyrosine phosphorylation	[7, 8, 9, 10, 11]	18	24.6575	1.13656e-08	1.42916e-07	[AREG, CD40, CD80, CSF2, CSF3, HGF, IL15, IL18, IL23A, IL4R, IL6R, IL6ST, JAK2, LIF, PARP14, RIPK2, SEMA4D, TEC]
GO:0045089	positive regulation of innate immune response	[4, 5, 6, 7]	22	20.3704	1.22056e-08	1.50281e-07	[CD14, DDX58, DDX60, DHX58, EREG, FFAR2, IFIH1, IRF1, MAPKAPK2, MED1, NFKBIA, NFKBIL1, NOD2, PIK3AP1, RELA, RIPK2, RSAD2, TIRAP, TNFAIP3, TNIP1, TRAF3, WDFY1]
GO:0043123	positive regulation of I-kappaB kinase/NF-kappaB signaling	[5, 6, 7, 8]	18	24.3243	1.43408e-08	1.72967e-07	[CASP10, CD40, FASLG, IL1B, LOC100151816, NOD2, NUP62, PIM2, REL, RELA, RIPK2, TAB3, TIRAP, TNF, TNFSF10, TRAF2, TRAF6, TRIM38]
GO:1903900	regulation of viral life cycle	[5, 6]	18	24.3243	1.43408e-08	1.72967e-07	[ADAR, CXCL8, DDX3X, IFNB1, ISG15, ISG20, LOC100151816, MX1, OASL, PABPC1, RNASEL, RSAD2, STOM, TNF, TRIM21, TRIM26, TRIM38, ZC3HAV1]
GO:0019220	regulation of phosphate metabolic process	[5, 6]	72	9.69044	1.51188e-08	1.78704e-07	[ACSL1, ADAR, ADRB2, AREG, CCL2, CCL20, CCL3L1, CCL5, CCNG2, CD40, CD80, CDK12, CSF2, CSF3, DAXX, DDX3X, DMD, DUSP2, DUSP4, DUSP5, DUSP6, EDN1, EREG, FAS, GADD45B, HGF, ICAM1, IFN-ALPHAOMEGA, IFNB1, IL15, IL18, IL1B, IL23A, IL4R, IL6R, IL6ST, INHBA, JAK2, LIF, LRRK2, MASTL, NLRP12, NOD2, NUP62, PARP14, PLAUR, PLEK, PPIF, PPP1R15A, PPP1R3C, PSMD10, PTGS2, RAPGEF2, RASSF2, RGS2, RIPK2, SEMA4D, SESN…
GO:1902105	regulation of leukocyte differentiation	[4, 5, 6, 7, 8, 9]	25	17.9856	1.75874e-08	2.03807e-07	[ANXA1, BCL6, CCL3L1, IFNB1, IL15, IL18, IL23A, IL27, IL4R, IL7R, IRF1, LIF, NFKBIZ, NLRP3, PNP, PRDM1, RASSF2, RIPK2, SOCS1, STAT5A, TNF, TNFSF9, TRAF6, UBASH3B, ZFP36L1]
GO:0050727	regulation of inflammatory response	[4, 5, 6]	26	17.3333	2.0096e-08	2.19939e-07	[ANXA1, BCL6, BCR, CCL3L1, FFAR2, HGF, IDO1, JAK2, LTA, MAPK14, NFKB1, NFKBIA, NFKBIZ, NLRP12, NLRP3, NOD2, PIK3AP1, PTGS2, RELA, SOCS3, STAT5A, TNF, TNFAIP3, TNFAIP6, TNIP1, ZFP36]
GO:0046634	regulation of alpha-beta T cell activation	[6, 7, 8]	15	28.8462	1.93868e-08	2.20339e-07	[ANXA1, ARG2, BCL6, CD274, IL18, IL23A, IL27, IL6R, IRF1, NFKBIZ, NLRP3, PNP, PRDM1, RIPK2, SOCS1]
GO:1904892	regulation of STAT cascade	[5, 6, 7]	15	28.8462	1.93868e-08	2.20339e-07	[CD40, CSF2, IFN-ALPHAOMEGA, IFNB1, IL18, IL23A, IL4R, IL6R, IL6ST, IL7R, JAK2, LIF, PARP14, SOCS1, SOCS3]
GO:0048525	negative regulation of viral process	[3, 4, 5, 6]	14	31.1111	1.97863e-08	2.20636e-07	[CCL3L1, DDX3X, IFNB1, ISG15, ISG20, LOC100151816, MX1, OASL, RNASEL, RSAD2, TNF, TRIM21, TRIM26, ZC3HAV1]
GO:0042035	regulation of cytokine biosynthetic process	[4, 5, 6, 7]	15	27.7778	3.41476e-08	3.66931e-07	[EGR1, EREG, IL1A, IL27, IRF1, MAPKAPK2, NFKB1, NLRP12, RELA, STAT5A, TIRAP, TNF, TNFSF8, TRAF6, ZFP36]
GO:0045580	regulation of T cell differentiation	[6, 7, 8, 9, 10, 11]	17	24.2857	3.74032e-08	3.94737e-07	[ANXA1, BCL6, IFNB1, IL15, IL18, IL23A, IL27, IL4R, IL7R, IRF1, NFKBIZ, NLRP3, PNP, PRDM1, RIPK2, SOCS1, TNFSF9]
GO:0046631	alpha-beta T cell activation	[5, 6]	18	22.7848	4.31245e-08	4.39424e-07	[ANXA1, ARG2, BCL6, CD274, IL15, IL18, IL23A, IL27, IL6R, IRF1, NFKBIZ, NLRP3, PNP, PRDM1, RELB, RIPK2, RSAD2, SOCS1]
GO:0045071	negative regulation of viral genome replication	[5, 6, 7, 8]	11	39.2857	4.28192e-08	4.43967e-07	[DDX3X, IFNB1, ISG15, ISG20, LOC100151816, MX1, OASL, RNASEL, RSAD2, TNF, ZC3HAV1]
GO:0042129	regulation of T cell proliferation	[6, 7, 8]	19	21.5909	4.59431e-08	4.6021e-07	[ANXA1, ARG2, CD274, IDO1, IL15, IL18, IL23A, IL27, IL6R, IL6ST, IRF1, PNP, RIPK2, SDC4, STAT5A, TNFSF13B, TNFSF9, TRAF6, VCAM1]
GO:0045619	regulation of lymphocyte differentiation	[5, 6, 7, 8, 9, 10]	19	21.5909	4.59431e-08	4.6021e-07	[ANXA1, BCL6, IFNB1, IL15, IL18, IL23A, IL27, IL4R, IL7R, IRF1, NFKBIZ, NLRP3, PNP, PRDM1, RIPK2, SOCS1, STAT5A, TNFSF9, ZFP36L1]
GO:0002790	peptide secretion	[5, 6, 7]	32	14.3498	5.19023e-08	5.11237e-07	[ABCA1, ANXA1, ARG2, CCL3L1, CCL5, CD14, CD274, CD40, DDX58, EDN1, FFAR2, IFIH1, IL1A, IL1RAP, ILDR1, MAPK14, MCOLN2, NLRP12, NLRP3, NOD2, PANX1, PLEK, PNP, RIPK2, RSAD2, SIDT2, SOCS1, TNF, TNFAIP3, TNFSF13B, TRAF2, TRAF6]
GO:1904894	positive regulation of STAT cascade	[5, 6, 7, 8]	12	34.2857	6.13164e-08	5.94066e-07	[CD40, CSF2, IL18, IL23A, IL4R, IL6R, IL6ST, IL7R, JAK2, LIF, PARP14, SOCS1]
GO:0030099	myeloid cell differentiation	[4, 5, 6, 7, 8]	30	14.8515	6.32154e-08	6.02585e-07	[ADAR, BATF2, BCL6, CCL3L1, CEBPE, CITED2, CSF2, CSF3, IL23A, IL4R, INHBA, IRF8, ISG15, JAG1, JAK2, JUNB, LIF, MAPK14, MED1, NFKBIA, RASSF2, RELB, SIRT1, SLC11A2, STAT5A, TNF, TRAF6, UBASH3B, ZFP36, ZFP36L1]
GO:2000514	regulation of CD4-positive, alpha-beta T cell activation	[7, 8, 9]	11	37.931	6.59216e-08	6.18408e-07	[ANXA1, ARG2, BCL6, CD274, IL18, IL23A, IL27, NFKBIZ, NLRP3, RIPK2, SOCS1]
GO:0050707	regulation of cytokine secretion	[4, 5, 6, 7, 8, 9, 10]	19	20.6522	9.80361e-08	9.05302e-07	[ANXA1, ARG2, CCL3L1, CD14, CD274, DDX58, FFAR2, IFIH1, IL1A, IL1RAP, MAPK14, NLRP12, NLRP3, NOD2, PANX1, RIPK2, SOCS1, TNF, TNFAIP3]
GO:0038061	NIK/NF-kappaB signaling	[4, 5, 6]	15	25.4237	1.25073e-07	1.13721e-06	[CD14, IL18, LITAF, NFKB2, NLRP12, NLRP3, NOD2, RASSF2, REL, RELA, RELB, TIRAP, TNF, TRAF2, TRAF6]
GO:0031663	lipopolysaccharide-mediated signaling pathway	[4, 5, 6, 7, 9]	11	35.4839	1.47323e-07	1.31921e-06	[CCL2, CCL3L1, CD14, IL18, MAPK14, NFKBIA, NFKBIL1, RIPK2, TNF, TNFAIP3, TRAF6]
GO:0042108	positive regulation of cytokine biosynthetic process	[4, 5, 6, 7, 8]	12	31.5789	1.73502e-07	1.53044e-06	[EGR1, EREG, IL1A, IL27, IRF1, MAPKAPK2, RELA, STAT5A, TIRAP, TNF, TNFSF8, TRAF6]
GO:0042102	positive regulation of T cell proliferation	[6, 7, 8, 9]	14	26.4151	1.97438e-07	1.71597e-06	[ANXA1, CD274, IL15, IL18, IL23A, IL6R, IL6ST, PNP, RIPK2, STAT5A, TNFSF13B, TNFSF9, TRAF6, VCAM1]
GO:0071356	cellular response to tumor necrosis factor	[6]	17	21.519	2.50534e-07	2.11522e-06	[CCL2, CCL20, CCL3L1, CCL5, CXCL8, JAK2, MAPK14, NFKB1, NFKBIA, RELA, SIRT1, TANK, TNF, TRAF2, TRAF3, ZFP36, ZFP36L1]
GO:1902107	positive regulation of leukocyte differentiation	[4, 5, 6, 7, 8, 9, 10]	18	20.4545	2.50038e-07	2.14163e-06	[ANXA1, BCL6, IL15, IL18, IL23A, IL4R, IL7R, LIF, NFKBIZ, NLRP3, PNP, RIPK2, SOCS1, STAT5A, TNF, TNFSF9, TRAF6, ZFP36L1]
GO:0009306	protein secretion	[3, 5, 6, 7, 8]	30	13.9535	2.60079e-07	2.16488e-06	[ABCA1, ANXA1, ARG2, CCL3L1, CCL5, CD14, CD274, CD40, DDX58, FFAR2, IFIH1, IL1A, IL1RAP, MAPK14, MCOLN2, NLRP12, NLRP3, NOD2, PANX1, PLEK, PNP, RIPK2, RSAD2, SIDT2, SOCS1, TNF, TNFAIP3, TNFSF13B, TRAF2, TRAF6]
GO:0002753	cytoplasmic pattern recognition receptor signaling pathway	[4, 5, 6, 7, 8, 9, 10, 11]	9	42.8571	3.10715e-07	2.55045e-06	[DDX58, DDX60, DHX58, IFIH1, NFKBIA, NOD2, RELA, RIPK2, TNFAIP3]
GO:0002825	regulation of T-helper 1 type immune response	[6, 7]	8	50	3.33131e-07	2.697e-06	[ANXA1, IL18, IL1B, IL23A, IL27, IL27RA, IL6R, RIPK2]
GO:0045621	positive regulation of lymphocyte differentiation	[5, 6, 7, 8, 9, 10, 11]	14	25	4.15451e-07	3.31799e-06	[ANXA1, BCL6, IL15, IL18, IL23A, IL4R, IL7R, NFKBIZ, NLRP3, PNP, RIPK2, SOCS1, STAT5A, TNFSF9]
GO:0046637	regulation of alpha-beta T cell differentiation	[7, 8, 9, 10, 11, 12]	11	32.3529	4.34404e-07	3.42311e-06	[ANXA1, BCL6, IL18, IL23A, IL27, NFKBIZ, NLRP3, PNP, PRDM1, RIPK2, SOCS1]
GO:0048514	blood vessel morphogenesis	[4, 5, 6, 7, 8, 9]	30	13.5747	4.78104e-07	3.6696e-06	[AMOTL2, ANXA1, CD40, CITED2, CLEC14A, CXCL10, CXCL8, EDN1, EFNB2, F3, FASLG, FOXJ2, GLUL, HS6ST1, IL18, IL1A, IL1B, ITGB8, JAG1, JUNB, KLF5, MAPK14, MED1, PLK2, PRDM1, SIRT1, TIPARP, WARS, YAP1, ZFP36L1]
GO:0051090	regulation of DNA-binding transcription factor activity	[3, 6, 7, 8, 9, 10, 11]	27	14.5161	4.74913e-07	3.69308e-06	[CD40, CSF3, DDX58, EDN1, IL18, IL1RAP, NFKBIA, NFKBIL1, NLRP12, NLRP3, NOD2, PSMD10, RELA, RHEBL1, RIPK2, SIRT1, TIRAP, TNF, TNFAIP3, TNFSF8, TRAF1, TRAF2, TRAF3, TRAF6, TRIM21, TRIM26, TRIM38]
GO:0032735	positive regulation of interleukin-12 production	[4, 5, 6]	8	47.0588	6.01915e-07	4.56066e-06	[CD40, IDO1, IL23A, IRF1, IRF8, MAPK14, RELA, TRAF6]
GO:0002791	regulation of peptide secretion	[5, 6, 7, 8]	26	14.6893	6.16824e-07	4.61447e-06	[ANXA1, ARG2, CCL3L1, CCL5, CD14, CD274, CD40, DDX58, FFAR2, IFIH1, IL1A, IL1RAP, ILDR1, MAPK14, NLRP12, NLRP3, NOD2, PANX1, RIPK2, RSAD2, SIDT2, SOCS1, TNF, TNFAIP3, TRAF2, TRAF6]
GO:0035710	CD4-positive, alpha-beta T cell activation	[6, 7]	13	26	6.63809e-07	4.90389e-06	[ANXA1, ARG2, BCL6, CD274, IL18, IL23A, IL27, NFKBIZ, NLRP3, RELB, RIPK2, RSAD2, SOCS1]
GO:0002757	immune response-activating signal transduction	[3, 4, 5, 6, 7]	24	15.3846	7.17209e-07	5.23297e-06	[CD14, DDX58, DDX60, DHX58, FFAR2, IFIH1, IRF1, MAPKAPK2, NFKBIA, NFKBIL1, NFKBIZ, NOD2, PDE4B, PIK3AP1, RELA, RIPK2, RSAD2, TEC, TIRAP, TNFAIP3, TNIP1, TRAF3, TRAF6, WDFY1]
GO:0043370	regulation of CD4-positive, alpha-beta T cell differentiation	[8, 9, 10, 11, 12, 13]	9	39.1304	7.89799e-07	5.69233e-06	[ANXA1, BCL6, IL18, IL23A, IL27, NFKBIZ, NLRP3, RIPK2, SOCS1]
GO:0043408	regulation of MAPK cascade	[5, 6, 7, 8, 9, 10]	35	12.1107	8.49842e-07	6.05129e-06	[ADRB2, CCL2, CCL20, CCL3L1, CCL5, CD40, CDK12, DMD, DUSP2, DUSP4, DUSP5, DUSP6, EDN1, FAS, GADD45B, HGF, ICAM1, IL1B, INHBA, LIF, LRRK2, NLRP12, NOD2, NUP62, PSMD10, RAPGEF2, RASSF2, RGS2, RIPK2, SMAD4, TIRAP, TNF, TNIP1, TRAF2, TRAF6]
GO:0051252	regulation of RNA metabolic process	[4, 5, 6, 7]	113	7.53836	9.46458e-07	6.65901e-06	[ADRB2, AFF4, ARID5A, ATF5, BATF2, BCL6, BCL6B, BCLAF1, BTG2, CCL3L1, CD40, CDK12, CEBPE, CITED2, CSF2, CSF3, DAXX, DDX3X, DDX58, DMD, DNAJB4, DTX3L, EDN1, EGR1, EHF, EREG, ETV3, ETV7, FASLG, FOXJ2, GTF2B, HAT1, HMMR, IFNB1, IL18, IL1A, IL1B, IL1RAP, IL23A, IL4R, INHBA, IRF1, IRF8, JAG1, JUNB, KDM6B, KLF5, LIF, LITAF, MAFF, MAPK14, MAPKAPK2, MED1, MEPCE, MSC, MXD1, NAMPT, NFKB1, NFKB2, NFKBIA, NF…
GO:0046632	alpha-beta T cell differentiation	[6, 7, 8, 9, 10, 11]	14	23.3333	1.03345e-06	7.10196e-06	[ANXA1, BCL6, IL18, IL23A, IL27, IRF1, NFKBIZ, NLRP3, PNP, PRDM1, RELB, RIPK2, RSAD2, SOCS1]
GO:1990266	neutrophil migration	[5, 7, 8]	12	27.2727	1.02818e-06	7.14887e-06	[CCL2, CCL20, CCL3L1, CCL5, CXCL11, CXCL8, CXCL9, IL1B, IL23A, KLF5, MCOLN2, PDE4B]
GO:0002224	toll-like receptor signaling pathway	[6, 7, 8, 9, 10, 11]	13	25	1.08408e-06	7.36429e-06	[CD14, IRF1, MAPKAPK2, NFKBIA, NFKBIL1, PIK3AP1, RIPK2, RSAD2, TIRAP, TNFAIP3, TNIP1, TRAF3, WDFY1]
GO:0050701	interleukin-1 secretion	[4, 5, 7, 8, 9, 10]	9	37.5	1.20833e-06	8.11504e-06	[ABCA1, ARG2, CCL3L1, NLRP12, NLRP3, NOD2, PANX1, RIPK2, TNFAIP3]
GO:0030217	T cell differentiation	[5, 6, 7, 8, 9, 10]	21	16.2791	1.40779e-06	9.34839e-06	[ANXA1, BCL6, EGR1, IFNB1, IL15, IL18, IL23A, IL27, IL4R, IL7R, IRF1, NFKBIZ, NLRP3, PNP, PRDM1, RELB, RIPK2, RSAD2, SOCS1, TNFSF9, ZFP36L1]
GO:0045859	regulation of protein kinase activity	[6, 7, 8, 9]	39	11.1429	1.65987e-06	1.08998e-05	[ACSL1, ADAR, ADRB2, CCNG2, CD40, CDK12, DAXX, DDX3X, DUSP2, DUSP4, DUSP5, DUSP6, EDN1, EREG, GADD45B, HGF, IL18, IL23A, IL4R, IL6R, JAK2, LRRK2, MASTL, NUP62, PSMD10, RAPGEF2, RASSF2, RGS2, RIPK2, SESN2, SIRT1, SOCS1, TIRAP, TNF, TNFAIP3, TRAF2, TRAF6, UBASH3B, WARS]
GO:0001944	vasculature development	[4, 5, 6, 7]	33	12.1324	1.71134e-06	1.11143e-05	[AMOTL2, ANXA1, CD40, CITED2, CLEC14A, CXCL10, CXCL8, EDN1, EFNB2, F3, FASLG, FOXJ2, GLUL, HS6ST1, IL18, IL1A, IL1B, IL6R, ITGB8, JAG1, JUNB, KLF5, LIF, MAPK14, MED1, PLK2, PRDM1, SIRT1, SOCS3, TIPARP, WARS, YAP1, ZFP36L1]
GO:0002718	regulation of cytokine production involved in immune response	[4, 5, 6]	12	26.087	1.73178e-06	1.11248e-05	[BCL6, DDX58, FFAR2, IFNB1, IL18, IL1B, MAPK14, NLRP3, RSAD2, TNF, TRAF2, TRAF6]
GO:0051091	positive regulation of DNA-binding transcription factor activity	[2, 3, 4, 7, 8, 9, 10, 11, 12]	20	16.5289	1.97067e-06	1.25233e-05	[CD40, CSF3, DDX58, EDN1, IL18, IL1RAP, NLRP3, NOD2, RELA, RHEBL1, RIPK2, TIRAP, TNF, TNFSF8, TRAF1, TRAF2, TRAF6, TRIM21, TRIM26, TRIM38]
GO:0051092	positive regulation of NF-kappaB transcription factor activity	[3, 4, 5, 8, 9, 10, 11, 12, 13]	15	20.8333	1.99317e-06	1.25315e-05	[CD40, IL18, IL1RAP, NLRP3, NOD2, RELA, RHEBL1, RIPK2, TIRAP, TNF, TNFSF8, TRAF1, TRAF2, TRAF6, TRIM38]
GO:0050688	regulation of defense response to virus	[3, 4, 5, 6, 7]	11	28.2051	2.02856e-06	1.26198e-05	[DDX58, DDX60, DHX58, DTX3L, HERC5, IFNLR1, IL15, IL23A, IL27, TRAF3, TRIM38]
GO:0043066	negative regulation of apoptotic process	[5, 6, 7]	38	11.1765	2.11754e-06	1.30361e-05	[ADAR, ARG2, ATAD5, ATF5, BCL2A1, BCL6, CACNA1A, CCL2, CCR5, CITED2, CSF2, DDX3X, HGF, HIP1R, ICAM1, IDO1, IL4R, IL7R, LRRK2, MCL1, MED1, NR4A2, NUP62, PIM2, PLAUR, PLK2, PPIF, PSMD10, PTGS2, RELA, SERPINB2, SIRT1, SOCS3, STAT5A, STXBP1, TNF, TNFAIP3, YAP1]
GO:0045582	positive regulation of T cell differentiation	[6, 7, 8, 9, 10, 11, 12]	12	25.5319	2.22204e-06	1.35384e-05	[ANXA1, BCL6, IL18, IL23A, IL4R, IL7R, NFKBIZ, NLRP3, PNP, RIPK2, SOCS1, TNFSF9]
GO:2000112	regulation of cellular macromolecule biosynthetic process	[5, 6]	115	7.37652	2.24776e-06	1.35554e-05	[ACER2, ADRB2, AFF4, ARID5A, ATAD5, ATF5, BATF2, BCL6, BCL6B, BCLAF1, BTG2, CD40, CDK12, CEBPE, CITED2, CSF2, CSF3, DAXX, DDX3X, DDX58, DMD, DNAJB4, DTX3L, EDN1, EGR1, EHF, EREG, ETV3, ETV7, FASLG, FOXJ2, GTF2B, HAT1, HGF, HMMR, IFNB1, IL15, IL18, IL1A, IL1B, IL1RAP, IL23A, IL4R, INHBA, IRF1, IRF8, JAG1, JUNB, KDM6B, KLF5, KLHL25, LIF, LITAF, MAFF, MAPK14, MED1, MEPCE, MSC, MXD1, NAMPT, NFKB1, NF…
GO:0032755	positive regulation of interleukin-6 production	[4, 5, 6]	11	27.5	2.67405e-06	1.59632e-05	[DDX58, EREG, IFIH1, IL1B, IL1RAP, IL6R, NOD2, RIPK2, TIRAP, TNF, TRAF6]
GO:0002286	T cell activation involved in immune response	[5, 6]	12	25	2.8309e-06	1.67306e-05	[ANXA1, BCL6, ICAM1, IFN-ALPHAOMEGA, IFNB1, IL18, IL23A, IL27, NFKBIZ, NLRP3, RELB, RIPK2]
GO:2001233	regulation of apoptotic signaling pathway	[4, 5, 6, 7]	26	13.4715	3.3008e-06	1.93146e-05	[ATAD5, BCL2A1, BCLAF1, CSF2, DDX3X, FAS, HGF, HIP1R, ICAM1, IFNB1, INHBA, LRRK2, MCL1, NR4A2, PLAUR, PPIF, PSMD10, PTGS2, RELA, SIRT1, TNF, TNFAIP3, TNFSF10, TRAF1, TRAF2, YAP1]
GO:0031400	negative regulation of protein modification process	[5, 6, 7, 8]	34	11.5646	3.53224e-06	2.02675e-05	[ACER2, ADAR, DMD, DTX3L, DUSP2, DUSP4, DUSP5, DUSP6, GADD45B, HGF, ISG15, LIF, LRRK2, MASTL, N4BP1, NLRP12, NUP62, PARP14, PPP1R15A, PSMD10, RASSF2, RELA, RGS2, SEMA4D, SIRT1, SMAD4, SOCS1, SOCS3, TNF, TNFAIP3, TNIP1, TRIM21, UBASH3B, WARS]
GO:0050715	positive regulation of cytokine secretion	[4, 5, 6, 7, 8, 9, 10, 11]	14	21.2121	3.50372e-06	2.0301e-05	[CCL3L1, CD14, CD274, DDX58, FFAR2, IFIH1, IL1A, IL1RAP, MAPK14, NLRP3, NOD2, PANX1, RIPK2, TNF]
GO:0019932	second-messenger-mediated signaling	[4, 5, 6]	20	15.748	4.272e-06	2.42765e-05	[ABCA1, ADRB2, ATP2A2, CCL20, CCL3L1, CCR5, CCRL2, CLIC2, CXCL10, CXCL11, CXCL9, DMD, EDN1, LRRK2, MRAP2, PTGIR, RAPGEF2, RGS2, TNF, VCAM1]
GO:0006464	cellular protein modification process	[5, 6]	129	7.04148	4.95098e-06	2.7867e-05	[ABCA1, ABL2, ACER2, ACSL1, ADAR, ADRB2, ANXA1, AREG, ARRDC4, B3GNT2, B3GNT5, B3GNT7, BCL6, BCR, BTG2, CCL2, CCL20, CCL3L1, CCL5, CCNG2, CCR5, CD40, CD80, CDK12, CISH, CSF2, CSF3, DAXX, DCUN1D3, DDX3X, DESI2, DHDDS, DMD, DTX3L, DUSP2, DUSP4, DUSP5, DUSP6, EDN1, EGR1, EREG, EXTL3, FAS, FBXL20, FBXO30, FKBP14, GADD45B, GFPT2, GLUL, GTF2B, HAT1, HERC5, HGF, ICAM1, IFIH1, IFN-ALPHAOMEGA, IFNB1, IL15,…
GO:0070098	chemokine-mediated signaling pathway	[5, 6, 7]	10	28.5714	5.25726e-06	2.93117e-05	[CCL2, CCL20, CCL3L1, CCL5, CCR5, CCRL2, CXCL10, CXCL11, CXCL8, CXCL9]
GO:1901222	regulation of NIK/NF-kappaB signaling	[5, 6, 7]	12	23.5294	5.62782e-06	3.10845e-05	[CD14, IL18, LITAF, NLRP12, NLRP3, NOD2, RASSF2, RELA, TIRAP, TNF, TRAF2, TRAF6]
GO:0097191	extrinsic apoptotic signaling pathway	[4, 5, 6]	18	16.6667	5.72165e-06	3.13102e-05	[BCL2A1, CSF2, DDX3X, FAS, FASLG, HGF, ICAM1, IL18, IL1A, INHBA, MCL1, RELA, TNF, TNFAIP3, TNFSF10, TRAF1, TRAF2, YAP1]
GO:0043367	CD4-positive, alpha-beta T cell differentiation	[7, 8, 9, 10, 11, 12]	11	25.5814	5.80802e-06	3.14912e-05	[ANXA1, BCL6, IL18, IL23A, IL27, NFKBIZ, NLRP3, RELB, RIPK2, RSAD2, SOCS1]
GO:0070431	nucleotide-binding oligomerization domain containing 2 signaling pathway	[6, 7, 8, 9, 10, 11, 12, 13]	5	71.4286	5.94759e-06	3.19548e-05	[NFKBIA, NOD2, RELA, RIPK2, TNFAIP3]
GO:2001234	negative regulation of apoptotic signaling pathway	[4, 5, 6, 7, 8]	18	16.5138	6.5446e-06	3.48456e-05	[ATAD5, BCL2A1, CSF2, DDX3X, HGF, ICAM1, LRRK2, MCL1, NR4A2, PLAUR, PPIF, PSMD10, PTGS2, RELA, SIRT1, TNF, TNFAIP3, YAP1]
GO:0002720	positive regulation of cytokine production involved in immune response	[4, 5, 6, 7]	9	31.0345	7.40043e-06	3.90505e-05	[DDX58, FFAR2, IL18, IL1B, MAPK14, NLRP3, RSAD2, TRAF2, TRAF6]
GO:0002573	myeloid leukocyte differentiation	[5, 6, 7, 8, 9]	18	16.0714	9.69075e-06	5.06835e-05	[BATF2, CCL3L1, CEBPE, CITED2, CSF2, IL23A, IL4R, JUNB, LIF, MAPK14, MED1, RASSF2, RELB, SIRT1, TNF, TRAF6, UBASH3B, ZFP36L1]
GO:0007204	positive regulation of cytosolic calcium ion concentration	[9, 11]	15	18.2927	1.08662e-05	5.63325e-05	[ABL2, CACNA1A, CCL3L1, CCR5, CCRL2, CLIC2, CXCL10, CXCL11, CXCL9, DMD, EDN1, FASLG, MCOLN2, PTGIR, UBASH3B]
GO:0045637	regulation of myeloid cell differentiation	[4, 5, 6, 7, 8, 9]	17	16.5049	1.19226e-05	6.12719e-05	[CCL3L1, CSF3, IL23A, INHBA, ISG15, JAG1, LIF, MAPK14, MED1, NFKBIA, RASSF2, STAT5A, TNF, TRAF6, UBASH3B, ZFP36, ZFP36L1]
GO:0002706	regulation of lymphocyte mediated immunity	[5, 6]	15	18.0723	1.26687e-05	6.45448e-05	[ATAD5, BCL6, CD40, IFNB1, IL18, IL1B, IL23A, IL27RA, IL7R, LTA, NLRP3, RSAD2, TNF, TRAF2, TRAF6]
GO:2001056	positive regulation of cysteine-type endopeptidase activity	[8, 9, 10, 11]	13	20.3125	1.29672e-05	6.55008e-05	[ACER2, CASP10, DDX3X, F3, FAS, FASLG, HIP1R, NLRP3, PMAIP1, RIPK2, SIRT1, TNF, TNFSF10]
GO:0031331	positive regulation of cellular catabolic process	[4, 5, 6]	24	13.0435	1.38845e-05	6.954e-05	[ADRB2, BTG2, CALCOCO2, DTX3L, IL4R, LRRK2, OPTN, PABPC1, PIM2, PLK2, PSMD10, RIPK2, RNF152, RNF19A, RNF19B, SESN2, SIRT1, TNF, TNFAIP3, TOB1, TRIM21, ZC3HAV1, ZFP36, ZFP36L1]
GO:0006351	transcription, DNA-templated	[5, 6, 7, 8, 9]	103	7.31534	1.47557e-05	7.26718e-05	[ADRB2, AFF4, ARID5A, ATF5, BATF2, BCL6, BCL6B, BCLAF1, CD40, CDK12, CEBPE, CITED2, CSF2, CSF3, DAXX, DDX3X, DDX58, DMD, DNAJB4, DTX3L, EDN1, EGR1, EHF, ELL2, EREG, ETV3, ETV7, FASLG, FOXJ2, GTF2B, HAT1, HMMR, IFNB1, IL18, IL1A, IL1B, IL1RAP, IL23A, IL4R, INHBA, IRF1, IRF8, JAG1, JUNB, KDM6B, KLF5, LIF, LITAF, MAFF, MAPK14, MED1, MEPCE, MSC, MXD1, NAMPT, NFKB1, NFKB2, NFKBIA, NFKBIL1, NLRP12, NLR…
GO:0097529	myeloid leukocyte migration	[3, 5, 6]	15	17.8571	1.47316e-05	7.31628e-05	[ANXA1, CCL2, CCL20, CCL3L1, CCL5, CXCL10, CXCL11, CXCL8, CXCL9, IL1B, IL23A, KLF5, MAPK14, MCOLN2, PDE4B]
GO:0031649	heat generation	[4, 6]	5	62.5	1.52081e-05	7.42808e-05	[ADRB2, IL1A, IL1B, PTGS2, TNF]
GO:0042976	activation of Janus kinase activity	[7, 8, 9, 10, 11, 12]	5	62.5	1.52081e-05	7.42808e-05	[IL23A, IL4R, IL6R, JAK2, SOCS1]
GO:2000116	regulation of cysteine-type endopeptidase activity	[7, 8, 9]	17	16.1905	1.55103e-05	7.5136e-05	[ACER2, CASP10, DDX3X, F3, FAS, FASLG, HGF, HIP1R, NLRP12, NLRP3, PLAUR, PMAIP1, PTGS2, RIPK2, SIRT1, TNF, TNFSF10]
GO:0045860	positive regulation of protein kinase activity	[7, 8, 9, 10]	26	12.3223	1.70516e-05	8.19308e-05	[ACSL1, ADRB2, CD40, DAXX, DDX3X, EDN1, EREG, GADD45B, HGF, IL18, IL23A, IL4R, IL6R, JAK2, LRRK2, MASTL, PSMD10, RAPGEF2, RASSF2, RIPK2, SIRT1, SOCS1, TIRAP, TNF, TRAF2, TRAF6]
GO:1904035	regulation of epithelial cell apoptotic process	[6, 7]	9	28.125	1.81274e-05	8.63974e-05	[CCL2, CD40, FASLG, ICAM1, IL4R, SIRT1, TNF, TNFAIP3, ZFP36L1]
GO:0035743	CD4-positive, alpha-beta T cell cytokine production	[5, 7]	6	46.1538	1.93368e-05	9.06986e-05	[IFNB1, IL18, IL1B, IL4R, NLRP3, RSAD2]
GO:0045936	negative regulation of phosphate metabolic process	[5, 6, 7]	30	11.3636	1.92124e-05	9.08364e-05	[ADAR, DMD, DUSP2, DUSP4, DUSP5, DUSP6, GADD45B, HGF, LIF, LRRK2, MASTL, NLRP12, NUP62, PARP14, PLEK, PPIF, PPP1R15A, PSMD10, RASSF2, RGS2, SEMA4D, SIRT1, SMAD4, SOCS1, SOCS3, TNF, TNFAIP3, TNIP1, UBASH3B, WARS]
GO:0018108	peptidyl-tyrosine phosphorylation	[7, 8, 9]	21	13.8158	2.00399e-05	9.2528e-05	[ABL2, AREG, CD40, CD80, CSF2, CSF3, HGF, IL15, IL18, IL23A, IL4R, IL6R, IL6ST, JAK2, LIF, PARP14, RIPK2, SEMA4D, SOCS1, SOCS3, TEC]
GO:0032774	RNA biosynthetic process	[5, 6, 7]	104	7.24739	1.99464e-05	9.28214e-05	[ADRB2, AFF4, ARID5A, ATF5, BATF2, BCL6, BCL6B, BCLAF1, CCL3L1, CD40, CDK12, CEBPE, CITED2, CSF2, CSF3, DAXX, DDX3X, DDX58, DMD, DNAJB4, DTX3L, EDN1, EGR1, EHF, ELL2, EREG, ETV3, ETV7, FASLG, FOXJ2, GTF2B, HAT1, HMMR, IFNB1, IL18, IL1A, IL1B, IL1RAP, IL23A, IL4R, INHBA, IRF1, IRF8, JAG1, JUNB, KDM6B, KLF5, LIF, LITAF, MAFF, MAPK14, MED1, MEPCE, MSC, MXD1, NAMPT, NFKB1, NFKB2, NFKBIA, NFKBIL1, NLR…
GO:1903532	positive regulation of secretion by cell	[3, 4, 5, 6, 7]	20	14.1844	2.13646e-05	9.78797e-05	[CCL3L1, CD14, CD274, DDX58, EDN1, FFAR2, IFIH1, IL1A, IL1B, IL1RAP, ILDR1, MAPK14, NLRP3, NOD2, PANX1, RIPK2, SDC4, SMAD4, STXBP1, TNF]
GO:0030098	lymphocyte differentiation	[4, 5, 6, 7, 8, 9]	23	12.9944	2.23691e-05	0.000101693	[ANXA1, BCL6, EGR1, IFN-ALPHAOMEGA, IFNB1, IL15, IL18, IL23A, IL27, IL4R, IL7R, IRF1, NFKBIZ, NLRP3, PNP, PRDM1, RELB, RIPK2, RSAD2, SOCS1, STAT5A, TNFSF9, ZFP36L1]
GO:0010952	positive regulation of peptidase activity	[6, 7, 8, 9]	15	17.2414	2.28181e-05	0.000102943	[ACER2, CASP10, DDX3X, F3, FAS, FASLG, HIP1R, MAPK14, NLRP3, PMAIP1, RIPK2, SIRT1, TANK, TNF, TNFSF10]
GO:0045944	positive regulation of transcription by RNA polymerase II	[6, 7, 8, 9, 10, 11, 12]	48	9.1954	2.31631e-05	0.000103707	[ADRB2, ATF5, CD40, CDK12, CEBPE, CITED2, CSF3, DDX3X, DDX58, EDN1, EGR1, EHF, FOXJ2, GTF2B, IFNB1, IL18, IL1A, IL1B, IL23A, INHBA, IRF1, IRF8, JAG1, JUNB, KDM6B, KLF5, LIF, LITAF, MAFF, MAPK14, MED1, NAMPT, NFKB1, NFKB2, NFKBIA, NLRP3, NOD2, NR4A2, REL, RELA, RNASEL, SESN2, SIRT1, SMAD4, STAT5A, TNF, TRAF6, YAP1]
GO:1903320	regulation of protein modification by small protein conjugation or removal	[6, 7, 8]	19	14.5038	2.49701e-05	0.000110957	[ADRB2, ARRDC4, DAXX, DCUN1D3, DTX3L, EGR1, ISG15, LRRK2, MASTL, N4BP1, NOD2, PSMD10, RELA, RIPK2, TANK, TNFAIP3, TNIP1, TOPORS, TRIM21]
GO:0007187	G protein-coupled receptor signaling pathway, coupled to cyclic nucleotide second messenger	[4, 5, 6]	11	22	2.74821e-05	0.000120311	[ABCA1, ADRB2, ANXA1, CXCL10, CXCL11, CXCL9, EDN1, MRAP2, PTGIR, RAPGEF2, RGS2]
GO:0010628	positive regulation of gene expression	[4, 5, 6]	69	8.07963	2.73423e-05	0.000120592	[ADAR, ADRB2, ATF5, BCLAF1, CCL3L1, CD40, CDK12, CEBPE, CITED2, CSF2, CSF3, DDX3X, DDX58, DTX3L, EDN1, EGR1, EHF, FOXJ2, GTF2B, IFNB1, IL18, IL1A, IL1B, IL23A, IL4R, IL7R, INHBA, IRF1, IRF8, ITGB8, JAG1, JUNB, KDM6B, KLF5, LIF, LITAF, MAFF, MAPK14, MAPKAPK2, MED1, NAMPT, NFKB1, NFKB2, NFKBIA, NLRP3, NOD2, NR4A2, NUP62, PABPC1, PIK3CD, PIM2, PRDM1, REL, RELA, RELB, RNASEL, RYBP, SESN2, SIRT1, SMAD…
GO:0071900	regulation of protein serine/threonine kinase activity	[7, 8, 9, 10]	26	11.9816	2.8044e-05	0.000121868	[ACSL1, ADRB2, CCNG2, CD40, CDK12, DDX3X, DUSP2, DUSP4, DUSP5, DUSP6, EDN1, GADD45B, HGF, LRRK2, MASTL, NUP62, PSMD10, RAPGEF2, RGS2, RIPK2, SESN2, SIRT1, TNF, TNFAIP3, TRAF2, TRAF6]
GO:0001525	angiogenesis	[3, 4, 5, 6, 7, 8, 9, 10]	23	12.7778	2.94152e-05	0.000126893	[AMOTL2, ANXA1, CD40, CLEC14A, CXCL10, CXCL8, EDN1, EFNB2, F3, FASLG, FOXJ2, GLUL, HS6ST1, IL18, IL1A, IL1B, ITGB8, KLF5, MAPK14, MED1, PLK2, SIRT1, WARS]
GO:0030595	leukocyte chemotaxis	[3, 5, 6]	16	16	3.21163e-05	0.000136552	[ANXA1, CCL2, CCL20, CCL3L1, CCL5, CH25H, CXCL10, CXCL11, CXCL8, CXCL9, FFAR2, IL1B, IL23A, KLF5, MAPK14, PDE4B]
GO:0042326	negative regulation of phosphorylation	[6, 7, 8]	26	11.8182	3.566e-05	0.000148416	[ADAR, DMD, DUSP2, DUSP4, DUSP5, DUSP6, GADD45B, HGF, LIF, LRRK2, NLRP12, NUP62, PARP14, PPIF, PSMD10, RASSF2, RGS2, SEMA4D, SIRT1, SMAD4, SOCS1, SOCS3, TNFAIP3, TNIP1, UBASH3B, WARS]
GO:0051254	positive regulation of RNA metabolic process	[4, 5, 6, 7, 8]	63	8.24607	3.54393e-05	0.000148544	[ADRB2, ATF5, BCLAF1, BTG2, CD40, CDK12, CEBPE, CITED2, CSF3, DAXX, DDX3X, DDX58, DTX3L, EDN1, EGR1, EHF, FOXJ2, GTF2B, IFNB1, IL18, IL1A, IL1B, IL23A, IL4R, INHBA, IRF1, IRF8, JAG1, JUNB, KDM6B, KLF5, LIF, LITAF, MAFF, MAPK14, MED1, NAMPT, NFKB1, NFKB2, NFKBIA, NLRP3, NOD2, NR4A2, NUP62, PABPC1, PIM2, REL, RELA, RNASEL, RYBP, SESN2, SIRT1, SMAD4, SMARCA5, STAT5A, TNF, TOB1, TOPORS, TRAF6, YAP1, …
GO:0002369	T cell cytokine production	[4, 6]	8	29.6296	3.53011e-05	0.000149021	[IFNB1, IL18, IL1B, IL4R, NLRP3, RSAD2, TRAF2, TRAF6]
GO:0051248	negative regulation of protein metabolic process	[4, 5, 6]	47	9.10853	3.62758e-05	0.000149923	[ACER2, ADAR, BTG2, DDX3X, DMD, DTX3L, DUSP2, DUSP4, DUSP5, DUSP6, EDN1, GADD45B, HGF, ISG15, LIF, LRRK2, MASTL, N4BP1, NFKB1, NLRP12, NUP62, PARP14, PLAUR, PPP1R15A, PSMD10, PTGS2, RASSF2, RELA, RGS2, RYBP, SEMA4D, SERPINB2, SERPINB7, SESN2, SIRT1, SMAD4, SOCS1, SOCS3, TNF, TNFAIP3, TNIP1, TOB1, TRIM21, UBASH3B, WARS, ZFP36, ZFP36L1]
GO:0042093	T-helper cell differentiation	[9, 10, 11, 12, 13, 14]	9	25.7143	3.99174e-05	0.000163827	[ANXA1, BCL6, IL18, IL23A, IL27, NFKBIZ, NLRP3, RELB, RIPK2]
GO:0032680	regulation of tumor necrosis factor production	[5, 6]	13	18.3099	4.16905e-05	0.000169925	[ARG2, CCL3L1, CD14, DDX58, IFIH1, IL23A, MAPKAPK2, NFKBIL1, NOD2, RIPK2, TIRAP, TNFAIP3, TNFSF8]
GO:0006874	cellular calcium ion homeostasis	[7, 9]	18	14.4	4.50074e-05	0.000182188	[ABL2, ATP2A2, CACNA1A, CCL3L1, CCR5, CCRL2, CD40, CLIC2, CXCL10, CXCL11, CXCL9, DMD, EDN1, FASLG, MCOLN2, PTGIR, SLC30A1, UBASH3B]
GO:0032760	positive regulation of tumor necrosis factor production	[5, 6, 7]	10	22.7273	4.74128e-05	0.000190619	[CCL3L1, CD14, DDX58, IFIH1, IL23A, MAPKAPK2, NOD2, RIPK2, TIRAP, TNFSF8]
GO:0007517	muscle organ development	[4, 5, 6]	15	16.129	5.14445e-05	0.000204052	[BTG2, CITED2, DMD, EDN1, EFNB2, EGR1, GPCPD1, KLF5, LIF, MAFF, MAPK14, MED1, MSC, SMAD4, YAP1]
GO:0006366	transcription by RNA polymerase II	[6, 7, 8, 9, 10]	70	7.89177	5.13266e-05	0.00020496	[ADRB2, ARID5A, ATF5, BATF2, BCL6, BCL6B, CD40, CDK12, CEBPE, CITED2, CSF3, DDX3X, DDX58, DNAJB4, EDN1, EGR1, EHF, ELL2, ETV3, ETV7, FASLG, FOXJ2, GTF2B, IFNB1, IL18, IL1A, IL1B, IL23A, INHBA, IRF1, IRF8, JAG1, JUNB, KDM6B, KLF5, LIF, LITAF, MAFF, MAPK14, MED1, MEPCE, MSC, MXD1, NAMPT, NFKB1, NFKB2, NFKBIA, NLRP3, NOD2, NR4A2, PHF6, PRDM1, PSMD10, REL, RELA, RELB, RNASEL, RYBP, SEMA4D, SESN2, SIR…
GO:0031328	positive regulation of cellular biosynthetic process	[4, 5, 6]	69	7.91284	5.40101e-05	0.0002128	[ADRB2, ANXA1, ATAD5, ATF5, BCLAF1, CD40, CDK12, CEBPE, CITED2, CSF3, DAXX, DDX3X, DDX58, DTX3L, EDN1, EGR1, EHF, EREG, FOXJ2, GTF2B, HGF, IFNB1, IL15, IL18, IL1A, IL1B, IL23A, IL27, IL4R, INHBA, IRF1, IRF8, JAG1, JUNB, KDM6B, KLF5, LIF, LITAF, MAFF, MAPK14, MAPKAPK2, MED1, NAMPT, NFKB1, NFKB2, NFKBIA, NLRP3, NOD2, NR4A2, NUP62, PIM2, PTGS2, REL, RELA, RNASEL, RYBP, SESN2, SIRT1, SMAD4, SMARCA5, …
GO:0042742	defense response to bacterium	[4, 5, 6]	12	19.0476	5.48546e-05	0.000214696	[ARG2, CEBPE, IL23A, IL27RA, IRF8, ISG15, LTA, NLRP3, NOD2, OPTN, RIPK2, TNF]
GO:0070371	ERK1 and ERK2 cascade	[5, 6, 7, 9, 10]	18	14.1732	5.57984e-05	0.000216953	[CCL2, CCL20, CCL3L1, CCL5, CSF2, DMD, DUSP4, DUSP6, ICAM1, LIF, MED1, NLRP12, RAPGEF2, RIPK2, SMAD4, TIRAP, TNIP1, ZFP36L1]
GO:0002702	positive regulation of production of molecular mediator of immune response	[3, 4, 5, 6]	11	20.3704	5.87886e-05	0.000227085	[ATAD5, CD40, DDX58, FFAR2, IL18, IL1B, MAPK14, NLRP3, RSAD2, TRAF2, TRAF6]
GO:0070296	sarcoplasmic reticulum calcium ion transport	[9]	5	50	6.29332e-05	0.000241516	[ATP2A2, CCL3L1, CCR5, CLIC2, DMD]
GO:1901223	negative regulation of NIK/NF-kappaB signaling	[5, 6, 7, 8]	5	50	6.29332e-05	0.000241516	[LITAF, NLRP12, NLRP3, RASSF2, RELA]
GO:1903514	release of sequestered calcium ion into cytosol by endoplasmic reticulum	[5, 6, 7, 8, 11, 12, 13, 14, 15]	5	50	6.29332e-05	0.000241516	[CCL3L1, CCR5, CLIC2, DMD, FASLG]
GO:0002709	regulation of T cell mediated immunity	[6, 7]	9	24.3243	6.4335e-05	0.000245303	[IFNB1, IL18, IL1B, IL23A, IL7R, NLRP3, RSAD2, TRAF2, TRAF6]
GO:0046635	positive regulation of alpha-beta T cell activation	[6, 7, 8, 9]	9	24.3243	6.4335e-05	0.000245303	[ANXA1, IL18, IL23A, IL6R, NFKBIZ, NLRP3, PNP, RIPK2, SOCS1]
GO:0046633	alpha-beta T cell proliferation	[6, 7]	7	31.8182	6.64337e-05	0.000250079	[ARG2, CD274, IL15, IL18, IL23A, IRF1, RIPK2]
GO:0031348	negative regulation of defense response	[3, 4, 5, 6]	15	15.7895	6.63306e-05	0.000251291	[ADAR, ARG2, BCR, DHX58, HGF, NFKB1, NLRP12, NLRP3, PARP14, SAMHD1, SOCS3, TNFAIP3, TNFAIP6, TRIM38, ZFP36]
GO:0010557	positive regulation of macromolecule biosynthetic process	[4, 5, 6]	67	7.91962	6.91744e-05	0.000258747	[ADRB2, ATAD5, ATF5, BCLAF1, CD40, CDK12, CEBPE, CITED2, CSF3, DAXX, DDX3X, DDX58, DTX3L, EDN1, EGR1, EHF, EREG, FOXJ2, GTF2B, HGF, IFNB1, IL15, IL18, IL1A, IL1B, IL23A, IL27, IL4R, INHBA, IRF1, IRF8, JAG1, JUNB, KDM6B, KLF5, LIF, LITAF, MAFF, MAPK14, MAPKAPK2, MED1, NAMPT, NFKB1, NFKB2, NFKBIA, NLRP12, NLRP3, NOD2, NR4A2, NUP62, PIM2, REL, RELA, RNASEL, RYBP, SESN2, SIRT1, SMAD4, SMARCA5, STAT5A…
GO:0002705	positive regulation of leukocyte mediated immunity	[4, 5, 6]	12	18.4615	7.56231e-05	0.00028109	[ATAD5, CD40, DDX58, IL18, IL1B, IL23A, LTA, NLRP3, RSAD2, TNF, TRAF2, TRAF6]
GO:0034142	toll-like receptor 4 signaling pathway	[7, 8, 9, 10, 11, 12]	6	37.5	7.93407e-05	0.000293065	[CD14, NFKBIA, PIK3AP1, RIPK2, TIRAP, WDFY1]
GO:0032088	negative regulation of NF-kappaB transcription factor activity	[3, 4, 5, 8, 9, 10, 11, 12, 13]	9	23.6842	8.06303e-05	0.000295978	[NFKBIA, NFKBIL1, NLRP12, NLRP3, PSMD10, SIRT1, TNFAIP3, TRAF3, TRIM21]
GO:0032651	regulation of interleukin-1 beta production	[5, 6]	8	26.6667	8.15255e-05	0.000297417	[ARG2, CCL3L1, EGR1, NLRP3, NOD2, PANX1, RIPK2, TNFAIP3]
GO:0045639	positive regulation of myeloid cell differentiation	[4, 5, 6, 7, 8, 9, 10]	11	19.6429	8.35596e-05	0.000302968	[CSF3, IL23A, INHBA, ISG15, JAG1, LIF, MAPK14, MED1, TNF, TRAF6, ZFP36L1]
GO:1903707	negative regulation of hemopoiesis	[3, 4, 5, 6, 7, 8, 9]	11	19.6429	8.35596e-05	0.000302968	[ANXA1, BCL6, CCL3L1, IFNB1, IRF1, NFKBIA, SOCS1, STAT5A, UBASH3B, ZFP36, ZFP36L1]
GO:0051253	negative regulation of RNA metabolic process	[4, 5, 6, 7, 8]	49	8.67257	8.64626e-05	0.000309693	[ARID5A, ATF5, BCL6, BCL6B, BCLAF1, CSF2, DAXX, DNAJB4, EDN1, EGR1, EREG, ETV3, ETV7, FASLG, HAT1, IL4R, IRF1, IRF8, JUNB, KLF5, MAPKAPK2, MED1, MEPCE, MSC, MXD1, NFKB1, NR4A2, PABPC1, PHF6, PRDM1, PSMD10, REL, RELA, RELB, RYBP, SEMA4D, SHQ1, SIRT1, SMAD4, SMARCA5, TIRAP, TNF, TNIP1, TOB1, TRAF6, TXNIP, YAP1, ZFP36, ZNFX1]
GO:0051403	stress-activated MAPK cascade	[5, 6, 7, 9, 10]	16	14.6789	9.4203e-05	0.000335386	[EDN1, FAS, GADD45B, HGF, IL1B, MAPK14, MAPKAPK2, NOD2, RASSF2, RIPK2, TIRAP, TNF, TRAF2, TRAF6, ZFP36, ZFP36L1]
GO:0048305	immunoglobulin secretion	[4, 6, 7, 8, 9]	5	45.4545	0.00011065	0.00039158	[CD40, TNF, TNFSF13B, TRAF2, TRAF6]
GO:0045935	positive regulation of nucleobase-containing compound metabolic process	[4, 5, 6]	67	7.7907	0.000114697	0.000403488	[ADRB2, ATAD5, ATF5, BCLAF1, BTG2, CD40, CDK12, CEBPE, CITED2, CSF3, DAXX, DDX3X, DDX58, DTX3L, EDN1, EGR1, EHF, EREG, FOXJ2, GTF2B, HGF, IFNB1, IL18, IL1A, IL1B, IL23A, IL4R, INHBA, IRF1, IRF8, JAG1, JUNB, KDM6B, KLF5, LIF, LITAF, MAFF, MAPK14, MED1, NAMPT, NFKB1, NFKB2, NFKBIA, NLRP3, NOD2, NR4A2, NUP62, PABPC1, PIM2, REL, RELA, RNASEL, RYBP, SESN2, SIRT1, SMAD4, SMARCA5, STAT5A, TNF, TNIP1, TO…
GO:2000108	positive regulation of leukocyte apoptotic process	[6, 7, 8]	6	35.2941	0.000117477	0.000410823	[ANXA1, CD274, IDO1, PIK3CD, RAPGEF2, SIRT1]
GO:0010508	positive regulation of autophagy	[4, 5, 6, 7]	12	17.6471	0.000119349	0.000414913	[ADRB2, CALCOCO2, IL4R, LRRK2, OPTN, PIM2, PLK2, RIPK2, RNF152, SESN2, SIRT1, TRIM21]
GO:1901224	positive regulation of NIK/NF-kappaB signaling	[5, 6, 7, 8]	9	22.5	0.000123736	0.000425163	[CD14, IL18, NLRP12, NOD2, RELA, TIRAP, TNF, TRAF2, TRAF6]
GO:0051209	release of sequestered calcium ion into cytosol	[4, 5, 6, 7, 10, 11, 12, 13, 14]	10	20.4082	0.000125491	0.000426238	[CCL3L1, CCR5, CLIC2, CXCL10, CXCL11, CXCL9, DMD, FASLG, MCOLN2, UBASH3B]
GO:0002711	positive regulation of T cell mediated immunity	[6, 7, 8]	7	29.1667	0.000123576	0.000427096	[IL18, IL1B, IL23A, NLRP3, RSAD2, TRAF2, TRAF6]
GO:0023061	signal release	[3, 4, 6]	18	13.3333	0.000125422	0.000428465	[ANXA1, ATP2A2, CACNA1A, CCL5, EDN1, FBXL20, FFAR2, IL1B, ILDR1, INHBA, LIF, LRRK2, SIDT2, SMAD4, SNAP23, STX11, STXBP1, TNF]
GO:0090087	regulation of peptide transport	[4, 5, 6, 7]	29	10.3571	0.000144333	0.000487433	[ANXA1, ARG2, CCL3L1, CCL5, CD14, CD274, CD40, DDX58, FFAR2, IFIH1, IL1A, IL1RAP, IL4R, ILDR1, LRRK2, MAPK14, NLRP12, NLRP3, NOD2, PANX1, RIPK2, RSAD2, SIDT2, SOCS1, STOM, TNF, TNFAIP3, TRAF2, TRAF6]
GO:0071346	cellular response to interferon-gamma	[5, 6]	10	20	0.000149994	0.000500826	[CCL2, CCL20, CCL3L1, CCL5, IRF1, IRF8, MED1, PARP14, SOCS1, STXBP1]
GO:0072507	divalent inorganic cation homeostasis	[7]	19	12.7517	0.000149541	0.000502151	[ABL2, ATP2A2, CACNA1A, CCL3L1, CCR5, CCRL2, CD40, CLIC2, CNNM4, CXCL10, CXCL11, CXCL9, DMD, EDN1, FASLG, MCOLN2, PTGIR, SLC30A1, UBASH3B]
GO:0001836	release of cytochrome c from mitochondria	[4, 5, 6]	7	28	0.000164327	0.000545603	[HGF, PLAUR, PMAIP1, PPIF, PSMD10, SOD2, TNFSF10]
GO:0052547	regulation of peptidase activity	[5, 6, 7]	21	11.9318	0.000176617	0.000583132	[ACER2, CASP10, DDX3X, F3, FAS, FASLG, HGF, HIP1R, MAPK14, NLRP12, NLRP3, PLAUR, PMAIP1, PTGS2, RIPK2, SERPINB2, SERPINB7, SIRT1, TANK, TNF, TNFSF10]
GO:0043011	myeloid dendritic cell differentiation	[5, 6, 7, 8, 9, 10]	5	41.6667	0.000181921	0.000597308	[BATF2, CSF2, IL4R, RELB, TRAF6]
GO:0010629	negative regulation of gene expression	[4, 5, 6]	60	7.88436	0.000201456	0.000654178	[ADAR, ARID5A, ATF5, BCL6, BCL6B, BCLAF1, BTG2, CCL3L1, CLP1, CSF2, DAXX, DDX3X, DNAJB4, EDN1, EGR1, EREG, ETV3, ETV7, FASLG, HAT1, IL4R, IRF1, IRF8, ITGB8, JUNB, KLF5, LRRK2, MAPKAPK2, MED1, MEPCE, MSC, MXD1, NFKB1, NR4A2, PABPC1, PARP14, PHF6, PRDM1, PSMD10, REL, RELA, RELB, RNASEL, RYBP, SEMA4D, SESN2, SHQ1, SIRT1, SMAD4, SMARCA5, TIPARP, TIRAP, TNF, TOB1, TRAF6, TXNIP, ZC3HAV1, ZFP36, ZFP36L1…
GO:0046006	regulation of activated T cell proliferation	[7, 8, 9]	7	26.9231	0.000215303	0.000695324	[CD274, IDO1, IL18, IL23A, IL6R, STAT5A, TNFSF9]
GO:2000351	regulation of endothelial cell apoptotic process	[7, 8]	7	26.9231	0.000215303	0.000695324	[CCL2, CD40, FASLG, ICAM1, IL4R, TNF, TNFAIP3]
GO:0060401	cytosolic calcium ion transport	[9]	11	17.7419	0.000217669	0.000699142	[ATP2A2, CCL3L1, CCR5, CLIC2, CXCL10, CXCL11, CXCL9, DMD, FASLG, MCOLN2, UBASH3B]
GO:0045862	positive regulation of proteolysis	[5, 6, 7, 8]	20	12.0482	0.000220333	0.000703874	[ACER2, CASP10, DDX3X, F3, FAS, FASLG, HIP1R, LRRK2, MAPK14, NLRP3, PMAIP1, PSMD10, RIPK2, RNF19A, RNF19B, SIRT1, TANK, TNF, TNFSF10, TNIP1]
GO:0019933	cAMP-mediated signaling	[6, 7, 8]	9	20.9302	0.000223336	0.000709631	[ABCA1, ADRB2, CXCL10, CXCL11, CXCL9, MRAP2, PTGIR, RAPGEF2, RGS2]
GO:0032446	protein modification by small protein conjugation	[7, 8]	37	9.15842	0.000233551	0.000738121	[ADRB2, ARRDC4, CISH, DAXX, DCUN1D3, DTX3L, EGR1, FBXL20, FBXO30, HERC5, IFIH1, ISG15, KLHL25, LRRK2, MASTL, N4BP1, NOD2, PSMD10, RBBP6, RELA, RIPK2, RNF152, RNF19A, RNF19B, RYBP, SIRT1, SOCS1, SOCS3, TNFAIP3, TOPORS, TRAF2, TRAF6, TRIM21, TRIM38, UBA7, UBE2L6, VCPIP1]
GO:0031327	negative regulation of cellular biosynthetic process	[4, 5, 6]	53	8.12884	0.000234872	0.000738348	[ACER2, ARID5A, ATF5, BCL6, BCL6B, BCLAF1, BTG2, CACNA1A, CSF2, DAXX, DDX3X, DNAJB4, EDN1, EGR1, EREG, ETV3, ETV7, FASLG, HAT1, IL4R, IRF1, IRF8, JUNB, KLF5, MED1, MEPCE, MSC, MXD1, NFKB1, NLRP12, NR4A2, PHF6, PLEK, PRDM1, PSMD10, REL, RELA, RELB, RYBP, SEMA4D, SESN2, SIRT1, SMAD4, SMARCA5, STAG2, TNF, TOB1, TRAF6, TXNIP, YAP1, ZFP36, ZFP36L1, ZNFX1]
GO:0055080	cation homeostasis	[6]	25	10.7296	0.000241188	0.000750223	[ABL2, ATP2A2, CACNA1A, CCL3L1, CCR5, CCRL2, CD40, CLIC2, CNNM4, CXCL10, CXCL11, CXCL9, DMD, DMXL2, EDN1, FASLG, LRRK2, MCOLN2, PTGIR, SLC11A2, SLC30A1, SLC4A7, SMAD4, SOD2, UBASH3B]
GO:2001236	regulation of extrinsic apoptotic signaling pathway	[5, 6, 7, 8]	12	16.4384	0.000240319	0.000751472	[CSF2, HGF, ICAM1, INHBA, MCL1, RELA, TNF, TNFAIP3, TNFSF10, TRAF1, TRAF2, YAP1]
GO:0014065	phosphatidylinositol 3-kinase signaling	[6, 7, 8]	10	18.8679	0.000248951	0.000770315	[CSF2, CSF3, EDN1, HGF, IL18, PIK3AP1, PIK3CD, SEMA4D, SIRT1, ZFP36L1]
GO:0030003	cellular cation homeostasis	[5, 7]	23	11.1111	0.000256405	0.000789247	[ABL2, ATP2A2, CACNA1A, CCL3L1, CCR5, CCRL2, CD40, CLIC2, CXCL10, CXCL11, CXCL9, DMD, DMXL2, EDN1, FASLG, LRRK2, MCOLN2, PTGIR, SLC11A2, SLC30A1, SLC4A7, SMAD4, UBASH3B]
GO:1903508	positive regulation of nucleic acid-templated transcription	[6, 7, 8, 9, 10]	57	7.92768	0.000258152	0.000790505	[ADRB2, ATF5, BCLAF1, CD40, CDK12, CEBPE, CITED2, CSF3, DAXX, DDX3X, DDX58, DTX3L, EDN1, EGR1, EHF, FOXJ2, GTF2B, IFNB1, IL18, IL1A, IL1B, IL23A, IL4R, INHBA, IRF1, IRF8, JAG1, JUNB, KDM6B, KLF5, LIF, LITAF, MAFF, MAPK14, MED1, NAMPT, NFKB1, NFKB2, NFKBIA, NLRP3, NOD2, NR4A2, NUP62, PIM2, REL, RELA, RNASEL, RYBP, SESN2, SIRT1, SMAD4, SMARCA5, STAT5A, TNF, TOPORS, TRAF6, YAP1]
GO:0046636	negative regulation of alpha-beta T cell activation	[6, 7, 8, 9]	5	38.4615	0.000283537	0.000863763	[ANXA1, ARG2, BCL6, CD274, SOCS1]
GO:0071354	cellular response to interleukin-6	[6]	5	38.4615	0.000283537	0.000863763	[IL6R, IL6ST, NFKB1, RELA, SMAD4]
GO:0002793	positive regulation of peptide secretion	[4, 5, 6, 7, 8, 9]	15	13.8889	0.00029046	0.000880317	[CCL3L1, CD14, CD274, DDX58, FFAR2, IFIH1, IL1A, IL1RAP, ILDR1, MAPK14, NLRP3, NOD2, PANX1, RIPK2, TNF]
GO:0098771	inorganic ion homeostasis	[6]	25	10.5932	0.000294193	0.000887083	[ABL2, ATP2A2, CACNA1A, CCL3L1, CCR5, CCRL2, CD40, CLIC2, CNNM4, CXCL10, CXCL11, CXCL9, DMD, DMXL2, EDN1, FASLG, LRRK2, MCOLN2, PTGIR, SLC11A2, SLC30A1, SLC4A7, SMAD4, SOD2, UBASH3B]
GO:0001892	embryonic placenta development	[3, 4, 5, 6, 7, 8]	9	20	0.000321145	0.000963435	[CITED2, CSF2, HS6ST1, JUNB, LIF, MED1, PRDM1, SOCS3, ZFP36L1]
GO:0032731	positive regulation of interleukin-1 beta production	[5, 6, 7]	6	30	0.000323641	0.00096602	[CCL3L1, EGR1, NLRP3, NOD2, PANX1, RIPK2]
GO:0030856	regulation of epithelial cell differentiation	[4, 5, 6]	10	18.1818	0.000341487	0.00100909	[FOXJ2, IL4R, JAG1, LIF, MAFF, MED1, STAT5A, TNF, YAP1, ZFP36L1]
GO:1903507	negative regulation of nucleic acid-templated transcription	[6, 7, 8, 9, 10]	44	8.47784	0.000339965	0.00100965	[ARID5A, ATF5, BCL6, BCL6B, BCLAF1, CSF2, DAXX, DNAJB4, EDN1, EGR1, EREG, ETV3, ETV7, FASLG, HAT1, IL4R, IRF1, IRF8, JUNB, KLF5, MED1, MEPCE, MSC, MXD1, NFKB1, NR4A2, PHF6, PRDM1, PSMD10, REL, RELA, RELB, RYBP, SEMA4D, SIRT1, SMAD4, SMARCA5, TNF, TOB1, TRAF6, TXNIP, YAP1, ZFP36, ZNFX1]
GO:0052548	regulation of endopeptidase activity	[6, 7, 8]	19	11.9497	0.00035074	0.00103128	[ACER2, CASP10, DDX3X, F3, FAS, FASLG, HGF, HIP1R, NLRP12, NLRP3, PLAUR, PMAIP1, PTGS2, RIPK2, SERPINB2, SERPINB7, SIRT1, TNF, TNFSF10]
GO:0098655	cation transmembrane transport	[6]	26	10.2362	0.000383689	0.00111157	[ABCC9, ADRB2, ATP2A2, CACNA1A, CCL3L1, CCR5, CLIC2, CNNM4, CXCL10, CXCL11, CXCL9, DMD, FASLG, MCOLN2, PANX1, PPIF, PTGS2, SLC11A2, SLC25A19, SLC25A25, SLC2A6, SLC30A1, SLC36A4, STEAP4, STOM, UBASH3B]
GO:2000106	regulation of leukocyte apoptotic process	[6, 7]	9	19.5652	0.000381941	0.00111196	[ANXA1, ARG2, CCR5, CD274, IDO1, IL7R, PIK3CD, RAPGEF2, SIRT1]
GO:0008277	regulation of G protein-coupled receptor signaling pathway	[4, 5, 6]	8	21.6216	0.000395199	0.00113933	[ADRB2, CXCL8, EDN1, LRRK2, MRAP2, PLEK, RGS1, RGS2]
GO:0050729	positive regulation of inflammatory response	[4, 5, 6, 7]	10	17.8571	0.000397558	0.00114057	[CCL3L1, FFAR2, IDO1, LTA, NFKBIA, NFKBIZ, NOD2, PTGS2, STAT5A, TNF]
GO:0010558	negative regulation of macromolecule biosynthetic process	[4, 5, 6]	51	8.04416	0.000401546	0.00114644	[ACER2, ARID5A, ATF5, BCL6, BCL6B, BCLAF1, BTG2, CSF2, DAXX, DDX3X, DNAJB4, EDN1, EGR1, EREG, ETV3, ETV7, FASLG, HAT1, IL4R, IRF1, IRF8, JUNB, KLF5, MED1, MEPCE, MSC, MXD1, NFKB1, NLRP12, NR4A2, PHF6, PRDM1, PSMD10, REL, RELA, RELB, RYBP, SEMA4D, SESN2, SIRT1, SMAD4, SMARCA5, STAG2, TNF, TOB1, TRAF6, TXNIP, YAP1, ZFP36, ZFP36L1, ZNFX1]
GO:1904037	positive regulation of epithelial cell apoptotic process	[6, 7, 8]	5	35.7143	0.000423047	0.00120202	[CCL2, CD40, FASLG, SIRT1, TNF]
GO:0030162	regulation of proteolysis	[5, 6]	30	9.58466	0.000432944	0.00121265	[ACER2, CASP10, DDX3X, F3, FAS, FASLG, HGF, HIP1R, LRRK2, MAPK14, N4BP1, NLRP12, NLRP3, PLAUR, PMAIP1, PSMD10, PTGS2, RIPK2, RNF19A, RNF19B, RYBP, SERPINB2, SERPINB7, SIRT1, TANK, TNF, TNFSF10, TNIP1, TRAF3, TRIM21]
GO:1901342	regulation of vasculature development	[4, 5, 6, 7, 8]	16	12.9032	0.000431739	0.00121504	[ANXA1, CD40, CXCL10, CXCL8, EFNB2, F3, FASLG, FOXJ2, GLUL, IL1A, IL1B, IL6R, ITGB8, PLK2, SIRT1, WARS]
GO:0055065	metal ion homeostasis	[7]	22	10.9453	0.00043029	0.00121675	[ABL2, ATP2A2, CACNA1A, CCL3L1, CCR5, CCRL2, CD40, CLIC2, CNNM4, CXCL10, CXCL11, CXCL9, DMD, EDN1, FASLG, MCOLN2, PTGIR, SLC11A2, SLC30A1, SMAD4, SOD2, UBASH3B]
GO:0046879	hormone secretion	[4, 5, 7]	13	14.6067	0.000445258	0.00124126	[ANXA1, CACNA1A, CCL5, EDN1, FFAR2, IL1B, ILDR1, INHBA, LIF, SIDT2, SMAD4, SNAP23, TNF]
GO:0043409	negative regulation of MAPK cascade	[5, 6, 7, 8, 9, 10, 11]	12	15.3846	0.000452895	0.00125662	[DMD, DUSP2, DUSP4, DUSP5, DUSP6, LIF, NLRP12, NUP62, PSMD10, RGS2, SMAD4, TNIP1]
GO:0045934	negative regulation of nucleobase-containing compound metabolic process	[4, 5, 6]	51	7.96875	0.000501967	0.00137983	[ARID5A, ATF5, BCL6, BCL6B, BCLAF1, CSF2, DAXX, DNAJB4, EDN1, EGR1, EREG, ETV3, ETV7, FASLG, HAT1, IL4R, IRF1, IRF8, JUNB, KLF5, MAPKAPK2, MED1, MEPCE, MSC, MXD1, NFKB1, NR4A2, PABPC1, PHF6, PPIF, PRDM1, PSMD10, REL, RELA, RELB, RYBP, SEMA4D, SHQ1, SIRT1, SMAD4, SMARCA5, STAG2, TIRAP, TNF, TNIP1, TOB1, TRAF6, TXNIP, YAP1, ZFP36, ZNFX1]
GO:2000113	negative regulation of cellular macromolecule biosynthetic process	[5, 6, 7]	49	8.05921	0.000505304	0.00138257	[ACER2, ARID5A, ATF5, BCL6, BCL6B, BCLAF1, BTG2, CSF2, DAXX, DDX3X, DNAJB4, EDN1, EGR1, EREG, ETV3, ETV7, FASLG, HAT1, IL4R, IRF1, IRF8, JUNB, KLF5, MED1, MEPCE, MSC, MXD1, NFKB1, NR4A2, PHF6, PRDM1, PSMD10, REL, RELA, RELB, RYBP, SEMA4D, SESN2, SIRT1, SMAD4, SMARCA5, STAG2, TNF, TOB1, TRAF6, TXNIP, ZFP36, ZFP36L1, ZNFX1]
GO:0070588	calcium ion transmembrane transport	[8, 9]	14	13.7255	0.000520337	0.00141714	[ATP2A2, CACNA1A, CCL3L1, CCR5, CLIC2, CXCL10, CXCL11, CXCL9, DMD, FASLG, MCOLN2, PANX1, SLC25A25, UBASH3B]
GO:0070373	negative regulation of ERK1 and ERK2 cascade	[6, 7, 8, 9, 10, 11, 12]	7	23.3333	0.000560165	0.00151861	[DMD, DUSP4, DUSP6, LIF, NLRP12, SMAD4, TNIP1]
GO:0050691	regulation of defense response to virus by host	[4, 5, 6, 7, 8]	6	27.2727	0.000572074	0.0015368	[DDX58, DTX3L, IFNLR1, IL15, IL23A, IL27]
GO:0030218	erythrocyte differentiation	[4, 5, 6, 7, 8, 9]	11	15.942	0.000570195	0.00153875	[ADAR, BCL6, CITED2, INHBA, ISG15, JAK2, MAPK14, MED1, SLC11A2, STAT5A, ZFP36L1]
GO:0006875	cellular metal ion homeostasis	[6, 8]	20	11.1732	0.000598433	0.00160034	[ABL2, ATP2A2, CACNA1A, CCL3L1, CCR5, CCRL2, CD40, CLIC2, CXCL10, CXCL11, CXCL9, DMD, EDN1, FASLG, MCOLN2, PTGIR, SLC11A2, SLC30A1, SMAD4, UBASH3B]
GO:0070838	divalent metal ion transport	[7]	18	11.7647	0.000603578	0.00160682	[ATP2A2, CACNA1A, CCL2, CCL3L1, CCR5, CLIC2, CNNM4, CXCL10, CXCL11, CXCL9, DMD, FASLG, MCOLN2, PANX1, SLC11A2, SLC25A25, SLC30A1, UBASH3B]
GO:0001893	maternal placenta development	[3, 4, 5, 6, 7, 8]	5	33.3333	0.000608691	0.00161317	[CITED2, JUNB, LIF, PRDM1, PTGS2]
GO:0070372	regulation of ERK1 and ERK2 cascade	[6, 7, 8, 9, 10, 11]	15	12.8205	0.000694659	0.00181656	[CCL2, CCL20, CCL3L1, CCL5, DMD, DUSP4, DUSP6, ICAM1, LIF, NLRP12, RAPGEF2, RIPK2, SMAD4, TIRAP, TNIP1]
GO:0032648	regulation of interferon-beta production	[5, 6]	7	22.5806	0.00069288	0.00181996	[DDX58, IFIH1, IRF1, REL, RELB, TRAF3, TRIM38]
GO:0070647	protein modification by small protein conjugation or removal	[6, 7]	40	8.43882	0.000703647	0.00183196	[ADRB2, ARRDC4, CISH, DAXX, DCUN1D3, DESI2, DTX3L, EGR1, FBXL20, FBXO30, HERC5, IFIH1, ISG15, KLHL25, LRRK2, MASTL, N4BP1, NOD2, PSMD10, RBBP6, RELA, RIPK2, RNF152, RNF19A, RNF19B, RYBP, SIRT1, SOCS1, SOCS3, TANK, TNFAIP3, TNIP1, TOPORS, TRAF2, TRAF6, TRIM21, TRIM38, UBA7, UBE2L6, VCPIP1]
GO:0045892	negative regulation of transcription, DNA-templated	[5, 6, 7, 8, 9, 10, 11]	42	8.30039	0.000723467	0.0018753	[ARID5A, ATF5, BCL6, BCL6B, BCLAF1, CSF2, DAXX, DNAJB4, EDN1, EGR1, EREG, ETV3, ETV7, FASLG, HAT1, IL4R, IRF1, IRF8, JUNB, KLF5, MED1, MEPCE, MSC, MXD1, NFKB1, NR4A2, PHF6, PRDM1, PSMD10, REL, RELA, RELB, RYBP, SEMA4D, SIRT1, SMAD4, SMARCA5, TNF, TRAF6, TXNIP, ZFP36, ZNFX1]
GO:0007519	skeletal muscle tissue development	[6, 7, 8]	9	18	0.000727546	0.00187764	[BTG2, CITED2, DMD, EGR1, GPCPD1, KLF5, MAFF, MAPK14, MSC]
GO:0072676	lymphocyte migration	[3, 5, 6]	9	18	0.000727546	0.00187764	[CCL2, CCL20, CCL3L1, CCL5, CH25H, CXCL10, CXCL11, ICAM1, KLF5]
GO:0001890	placenta development	[4, 5, 6, 7]	11	15.493	0.000731804	0.00188042	[CITED2, CSF2, HS6ST1, JUNB, LIF, MAPK14, MED1, PRDM1, PTGS2, SOCS3, ZFP36L1]
GO:0038066	p38MAPK cascade	[6, 7, 8, 10, 11]	6	26.087	0.000741714	0.00189763	[GADD45B, HGF, MAPK14, MAPKAPK2, ZFP36, ZFP36L1]
GO:0048608	reproductive structure development	[3, 4, 5, 6]	18	11.5385	0.000761711	0.00194039	[ADAMTS1, ANXA1, CITED2, CSF2, HS6ST1, INHBA, JUNB, LIF, MAPK14, MED1, PRDM1, PTGS2, SIRT1, SMAD4, SOCS3, STAT5A, TIPARP, ZFP36L1]
GO:0006816	calcium ion transport	[8]	16	12.2137	0.000798567	0.00202555	[ATP2A2, CACNA1A, CCL2, CCL3L1, CCR5, CLIC2, CXCL10, CXCL11, CXCL9, DMD, FASLG, MCOLN2, PANX1, SLC25A25, SLC30A1, UBASH3B]
GO:0046330	positive regulation of JNK cascade	[7, 8, 9, 10, 11, 12, 13]	10	16.3934	0.000805502	0.00203441	[EDN1, GADD45B, IL1B, NOD2, RASSF2, RIPK2, TIRAP, TNF, TRAF2, TRAF6]
GO:0043410	positive regulation of MAPK cascade	[5, 6, 7, 8, 9, 10, 11]	21	10.6599	0.000820776	0.00205542	[ADRB2, CCL2, CCL20, CCL3L1, CCL5, CD40, EDN1, GADD45B, HGF, ICAM1, IL1B, LIF, LRRK2, NOD2, RAPGEF2, RASSF2, RIPK2, TIRAP, TNF, TRAF2, TRAF6]
GO:0016567	protein ubiquitination	[8, 9]	33	8.91892	0.000818075	0.00205737	[ADRB2, ARRDC4, CISH, DAXX, DCUN1D3, DTX3L, FBXL20, FBXO30, HERC5, ISG15, KLHL25, LRRK2, MASTL, N4BP1, NOD2, PSMD10, RBBP6, RIPK2, RNF152, RNF19A, RNF19B, RYBP, SIRT1, SOCS1, SOCS3, TNFAIP3, TOPORS, TRAF2, TRAF6, TRIM21, TRIM38, UBE2L6, VCPIP1]
GO:0051153	regulation of striated muscle cell differentiation	[5, 6]	7	21.875	0.000849324	0.00210021	[CXCL10, CXCL9, EDN1, EFNB2, EHD1, MAPK14, SMAD4]
GO:0045446	endothelial cell differentiation	[5, 6]	9	17.6471	0.000845218	0.00210769	[DMD, FOXJ2, ICAM1, IL4R, JAG1, KDM6B, RAPGEF2, SMAD4, TNF]
GO:0042104	positive regulation of activated T cell proliferation	[7, 8, 9, 10]	5	31.25	0.000849305	0.00210899	[IL18, IL23A, IL6R, STAT5A, TNFSF9]
GO:0045581	negative regulation of T cell differentiation	[6, 7, 8, 9, 10, 11, 12]	5	31.25	0.000849305	0.00210899	[ANXA1, BCL6, IFNB1, IRF1, SOCS1]
GO:0033135	regulation of peptidyl-serine phosphorylation	[7, 8, 9, 10]	10	16.129	0.000918547	0.00226192	[CSF3, DMD, HGF, IFN-ALPHAOMEGA, IFNB1, LIF, PTGS2, RASSF2, RIPK2, TNF]
GO:0022408	negative regulation of cell-cell adhesion	[4, 5, 6]	11	15.0685	0.000929771	0.00228006	[ANXA1, ARG2, BCL6, CD274, IDO1, IFNB1, IRF1, JAG1, SDC4, SOCS1, UBASH3B]
GO:0071902	positive regulation of protein serine/threonine kinase activity	[8, 9, 10, 11]	16	12.0301	0.000942802	0.00230246	[ACSL1, ADRB2, CD40, DDX3X, EDN1, GADD45B, HGF, LRRK2, MASTL, PSMD10, RAPGEF2, RIPK2, SIRT1, TNF, TRAF2, TRAF6]
GO:1904018	positive regulation of vasculature development	[3, 4, 5, 6, 7, 8, 9]	11	14.8649	0.00104424	0.0025293	[ANXA1, CD40, CXCL8, EFNB2, F3, IL1A, IL1B, IL6R, ITGB8, PLK2, SIRT1]
GO:0032147	activation of protein kinase activity	[8, 9, 10, 11]	15	12.2951	0.00107858	0.00259122	[DAXX, GADD45B, HGF, IL18, IL23A, IL4R, IL6R, JAK2, LRRK2, RIPK2, SOCS1, TIRAP, TNF, TRAF2, TRAF6]
GO:0098662	inorganic cation transmembrane transport	[7]	23	10.0437	0.0010751	0.00259339	[ABCC9, ATP2A2, CACNA1A, CCL3L1, CCR5, CLIC2, CNNM4, CXCL10, CXCL11, CXCL9, DMD, FASLG, MCOLN2, PANX1, PPIF, PTGS2, SLC11A2, SLC25A25, SLC2A6, SLC30A1, STEAP4, STOM, UBASH3B]
GO:0055024	regulation of cardiac muscle tissue development	[5, 6, 7, 8, 9]	5	29.4118	0.00115423	0.00276175	[EDN1, EFNB2, MAPK14, SMAD4, YAP1]
GO:0048661	positive regulation of smooth muscle cell proliferation	[3, 4, 5, 6]	6	24	0.00119516	0.00283671	[ADAMTS1, EDN1, FOXJ2, IL18, IL6R, TNF]
GO:0071357	cellular response to type I interferon	[5, 6]	6	24	0.00119516	0.00283671	[ADAR, IFNB1, MX1, OAS2, SAMHD1, STAT2]
GO:0043405	regulation of MAP kinase activity	[6, 7, 8, 9, 10, 11]	16	11.7647	0.00120035	0.00283762	[CD40, CDK12, DUSP2, DUSP4, DUSP5, DUSP6, EDN1, GADD45B, HGF, LRRK2, NUP62, RGS2, RIPK2, TNF, TRAF2, TRAF6]
GO:0031396	regulation of protein ubiquitination	[7, 8, 9, 10]	14	12.6126	0.00122236	0.00287815	[ADRB2, ARRDC4, DAXX, DCUN1D3, DTX3L, ISG15, LRRK2, MASTL, N4BP1, NOD2, PSMD10, RIPK2, TNFAIP3, TOPORS]
GO:0045765	regulation of angiogenesis	[4, 5, 6, 7, 8, 9, 10, 11]	14	12.6126	0.00122236	0.00287815	[ANXA1, CD40, CXCL10, CXCL8, F3, FASLG, FOXJ2, GLUL, IL1A, IL1B, ITGB8, PLK2, SIRT1, WARS]
GO:0019722	calcium-mediated signaling	[5, 6, 7]	11	14.4737	0.00130821	0.00306805	[ATP2A2, CCL20, CCL3L1, CCR5, CCRL2, CLIC2, DMD, EDN1, LRRK2, TNF, VCAM1]
GO:0006919	activation of cysteine-type endopeptidase activity involved in apoptotic process	[7, 8, 9, 10, 11, 12, 13]	8	18.1818	0.00133495	0.0031184	[ACER2, CASP10, F3, FASLG, HIP1R, NLRP3, PMAIP1, TNF]
GO:0042100	B cell proliferation	[5, 6]	8	18.1818	0.00133495	0.0031184	[ATAD5, BCL6, CD38, CD40, IFN-ALPHAOMEGA, IFNB1, IL7R, TNFSF13B]
GO:2001237	negative regulation of extrinsic apoptotic signaling pathway	[5, 6, 7, 8, 9]	8	18.1818	0.00133495	0.0031184	[CSF2, HGF, ICAM1, MCL1, RELA, TNF, TNFAIP3, YAP1]
GO:0016070	RNA metabolic process	[5, 6]	124	6.30722	0.0014425	0.00335637	[ADAR, ADRB2, AFF4, ARID5A, ATF5, BATF2, BCL6, BCL6B, BCLAF1, BTG2, CCL3L1, CD40, CDK12, CEBPE, CITED2, CLP1, CSF2, CSF3, DAXX, DDX3X, DDX58, DMD, DNAJB4, DTX3L, EDN1, EGR1, EHF, ELL2, EREG, ETV3, ETV7, FASLG, FOXJ2, GTF2B, HAT1, HMMR, IFNB1, IL18, IL1A, IL1B, IL1RAP, IL23A, IL4R, INHBA, IRF1, IRF8, ISG20, JAG1, JUNB, KDM6B, KLF5, LIF, LITAF, MAFF, MAPK14, MAPKAPK2, MED1, MEPCE, MSC, MXD1, NAMPT,…
GO:0008625	extrinsic apoptotic signaling pathway via death domain receptors	[5, 6, 7]	7	20	0.00149054	0.00345455	[DDX3X, FASLG, HGF, ICAM1, IL18, TNF, TNFAIP3]
GO:1902106	negative regulation of leukocyte differentiation	[4, 5, 6, 7, 8, 9, 10]	7	20	0.00149054	0.00345455	[ANXA1, BCL6, CCL3L1, IFNB1, IRF1, SOCS1, UBASH3B]
GO:0000122	negative regulation of transcription by RNA polymerase II	[6, 7, 8, 9, 10, 11, 12]	31	8.78187	0.00151075	0.0034877	[ARID5A, BCL6, BCL6B, DNAJB4, EDN1, EGR1, ETV3, ETV7, FASLG, IRF8, JUNB, KLF5, MED1, MEPCE, MSC, MXD1, NFKB1, NR4A2, PHF6, PRDM1, PSMD10, REL, RELA, RYBP, SEMA4D, SIRT1, SMAD4, TNF, TRAF6, TXNIP, ZFP36]
GO:0006636	unsaturated fatty acid biosynthetic process	[6, 7, 8, 9]	5	27.7778	0.00153323	0.00352584	[ANXA1, EDN1, ELOVL7, PTGS2, SIRT1]
GO:0002695	negative regulation of leukocyte activation	[3, 4, 5, 6]	11	14.1026	0.00162467	0.00370726	[ANXA1, ARG2, BCL6, BCR, CD274, IDO1, IFNB1, IRF1, SDC4, SOCS1, TNFAIP3]
GO:1903322	positive regulation of protein modification by small protein conjugation or removal	[6, 7, 8, 9]	11	14.1026	0.00162467	0.00370726	[ADRB2, ARRDC4, DCUN1D3, LRRK2, MASTL, NOD2, PSMD10, RIPK2, TANK, TNIP1, TOPORS]
GO:0071674	mononuclear cell migration	[3, 5, 6]	7	19.4444	0.0017722	0.00402836	[ANXA1, CCL2, CCL20, CCL3L1, CCL5, CXCL10, MAPK14]
GO:0043124	negative regulation of I-kappaB kinase/NF-kappaB signaling	[5, 6, 7, 8]	6	22.2222	0.00183506	0.00415526	[NLRP12, OPTN, SIRT1, TANK, TNFAIP3, TNIP1]
GO:0051149	positive regulation of muscle cell differentiation	[4, 5, 6]	6	22.2222	0.00183506	0.00415526	[CXCL9, EDN1, EFNB2, EHD1, MAPK14, SIRT1]
GO:0051279	regulation of release of sequestered calcium ion into cytosol	[4, 5, 6, 7, 8, 9, 10, 11, 12, 13, 14, 15]	6	22.2222	0.00183506	0.00415526	[CLIC2, CXCL10, CXCL11, CXCL9, DMD, UBASH3B]
GO:0098586	cellular response to virus	[4, 6]	6	22.2222	0.00183506	0.00415526	[ADAR, DDX58, DDX60, DHX58, IFIH1, MAPK14]
GO:0002064	epithelial cell development	[4, 5, 6]	11	13.75	0.00200114	0.00449686	[DMD, FRMD6, ICAM1, IL4R, JAG1, KLF5, PRDM1, RAPGEF2, SIDT2, SLC4A7, TNF]
GO:0032814	regulation of natural killer cell activation	[5, 6, 7]	5	26.3158	0.00199638	0.00450327	[IL15, IL18, IL23A, IL6R, PRDM1]
GO:0045744	negative regulation of G protein-coupled receptor signaling pathway	[4, 5, 6, 7]	5	26.3158	0.00199638	0.00450327	[ADRB2, CXCL8, MRAP2, PLEK, RGS2]
GO:0046456	icosanoid biosynthetic process	[5, 6, 7]	5	26.3158	0.00199638	0.00450327	[ANXA1, EDN1, LTA4H, PTGS2, SIRT1]
GO:0007167	enzyme linked receptor protein signaling pathway	[4, 5, 6]	29	8.81459	0.00201851	0.0045187	[AREG, CITED2, CNP, DOK1, EFNB2, EGR1, EREG, F3, HGF, HIP1R, IL6ST, INHBA, JAK2, LIF, MAPK14, MAPKAPK2, NUP62, PLAUR, PTGIR, RASSF2, SIRT1, SMAD4, SOCS1, SOCS3, STAT5A, TIPARP, TOB1, TXNIP, UBASH3B]
GO:0001889	liver development	[5, 6, 7]	7	18.9189	0.00209351	0.00466891	[ANXA1, CITED2, HGF, MED1, RELA, SOD2, TNFAIP3]
GO:0050864	regulation of B cell activation	[5, 6, 7]	10	14.4928	0.00212768	0.0047273	[ATAD5, BCL6, CD38, CD40, IL27RA, NOD2, STAT5A, TNFAIP3, TNFSF13B, ZFP36L1]
GO:0014068	positive regulation of phosphatidylinositol 3-kinase signaling	[5, 6, 7, 8, 9, 10]	6	21.4286	0.00223863	0.00491834	[CSF3, HGF, IL18, PIK3AP1, SEMA4D, SIRT1]
GO:0097746	regulation of blood vessel diameter	[6]	6	21.4286	0.00223863	0.00491834	[ADRB2, EDN1, OLR1, PTGS2, RGS2, SOD2]
GO:0030890	positive regulation of B cell proliferation	[6, 7, 8, 9]	5	25	0.00255395	0.00559032	[ATAD5, BCL6, CD38, CD40, TNFSF13B]
GO:0007169	transmembrane receptor protein tyrosine kinase signaling pathway	[5, 6, 7]	21	9.72222	0.00261735	0.00570794	[AREG, DOK1, EFNB2, EREG, F3, HGF, HIP1R, JAK2, MAPK14, MAPKAPK2, NUP62, PLAUR, PTGIR, RASSF2, SIRT1, SOCS1, SOCS3, STAT5A, TIPARP, TXNIP, UBASH3B]
GO:0001570	vasculogenesis	[4, 5, 6, 7, 8, 9, 10]	6	20.6897	0.00270563	0.00587878	[CITED2, ITGB8, JUNB, TIPARP, YAP1, ZFP36L1]
GO:0061014	positive regulation of mRNA catabolic process	[5, 6, 7, 8, 9, 10]	6	20.6897	0.00270563	0.00587878	[BTG2, PABPC1, TOB1, ZC3HAV1, ZFP36, ZFP36L1]
GO:2001243	negative regulation of intrinsic apoptotic signaling pathway	[5, 6, 7, 8, 9]	8	16.3265	0.0027308	0.00591173	[ATAD5, BCL2A1, DDX3X, LRRK2, PLAUR, PPIF, PTGS2, SIRT1]
GO:0050728	negative regulation of inflammatory response	[4, 5, 6, 7]	9	15	0.00276112	0.00595555	[BCR, HGF, NFKB1, NLRP12, NLRP3, SOCS3, TNFAIP3, TNFAIP6, ZFP36]
GO:0002637	regulation of immunoglobulin production	[4, 5, 6]	7	17.9487	0.00286957	0.00616696	[ATAD5, BCL6, CD40, IL27RA, TNF, TRAF2, TRAF6]
GO:0009913	epidermal cell differentiation	[5, 6]	8	16	0.00311237	0.00664047	[ANXA1, JAG1, MAFF, MED1, SLC4A7, TXNIP, YAP1, ZFP36L1]
GO:0090199	regulation of release of cytochrome c from mitochondria	[5, 6, 7, 8]	5	23.8095	0.00321638	0.00683771	[HGF, PLAUR, PPIF, PSMD10, TNFSF10]
GO:0097192	extrinsic apoptotic signaling pathway in absence of ligand	[4, 5, 6, 7]	6	20	0.003242	0.00686745	[BCL2A1, CSF2, IL1A, INHBA, MCL1, TNF]
GO:0032872	regulation of stress-activated MAPK cascade	[5, 6, 7, 8, 9, 10, 11]	12	12.2449	0.00344399	0.00726928	[EDN1, FAS, GADD45B, HGF, IL1B, NOD2, RASSF2, RIPK2, TIRAP, TNF, TRAF2, TRAF6]
GO:0030001	metal ion transport	[6]	22	9.32203	0.00351863	0.00740039	[ABCC9, ADRB2, ATP2A2, CACNA1A, CCL2, CCL3L1, CCR5, CLIC2, CNNM4, CXCL10, CXCL11, CXCL9, DMD, FASLG, MCOLN2, PANX1, SLC11A2, SLC25A25, SLC30A1, STEAP4, STOM, UBASH3B]
GO:0018105	peptidyl-serine phosphorylation	[7, 8, 9]	16	10.596	0.00355235	0.00744482	[CSF3, DMD, HGF, IFN-ALPHAOMEGA, IFNB1, LIF, LRRK2, MAPK14, MAPKAPK2, MASTL, MORC3, PLK2, PTGS2, RASSF2, RIPK2, TNF]
GO:0043491	protein kinase B signaling	[4, 5, 6]	11	12.7907	0.00357438	0.00746451	[CCL2, CCL3L1, CD40, CSF2, CSF3, F3, IL18, SESN2, SIRT1, TNF, ZFP36L1]
GO:2001235	positive regulation of apoptotic signaling pathway	[4, 5, 6, 7, 8]	11	12.7907	0.00357438	0.00746451	[BCLAF1, FAS, HIP1R, IFNB1, INHBA, MCL1, PLAUR, PPIF, SIRT1, TNFSF10, TRAF2]
GO:1901653	cellular response to peptide	[5, 6]	14	11.2	0.00377791	0.00783419	[ADRB2, ICAM1, JAK2, NFKB1, NOD2, NR4A2, RELA, RIPK2, SIRT1, SOCS1, SOCS3, STAT5A, VCAM1, ZFP36L1]
GO:0045646	regulation of erythrocyte differentiation	[3, 5, 6, 7, 8, 9, 10]	6	19.3548	0.00385378	0.00796359	[INHBA, ISG15, MAPK14, MED1, STAT5A, ZFP36L1]
GO:0035914	skeletal muscle cell differentiation	[4, 7, 8, 9]	5	22.7273	0.00399412	0.00822483	[BTG2, CITED2, EGR1, KLF5, MAFF]
GO:1905517	macrophage migration	[4, 6, 7]	5	22.7273	0.00399412	0.00822483	[CCL2, CCL3L1, KLF5, MAPK14, MCOLN2]
GO:0031398	positive regulation of protein ubiquitination	[7, 8, 9, 10, 11]	9	14.0625	0.00431449	0.00882305	[ADRB2, ARRDC4, DCUN1D3, LRRK2, MASTL, NOD2, PSMD10, RIPK2, TOPORS]
GO:0034121	regulation of toll-like receptor signaling pathway	[4, 5, 6, 7, 8, 9, 10, 11, 12]	6	18.75	0.00454712	0.00926672	[IRF1, NFKBIL1, RSAD2, TIRAP, TNFAIP3, WDFY1]
GO:0060760	positive regulation of response to cytokine stimulus	[3, 4, 5, 6]	6	18.75	0.00454712	0.00926672	[DDX58, IFIH1, MED1, PARP14, RIPK2, TRAF2]
GO:1903531	negative regulation of secretion by cell	[3, 4, 5, 6, 7]	9	13.8462	0.00479283	0.0097339	[ANXA1, ARG2, BCR, LIF, NLRP12, NLRP3, RSAD2, TNF, TNFAIP3]
GO:0045055	regulated exocytosis	[4, 6, 7]	10	12.987	0.00481501	0.00974545	[ATP2A2, BCR, CACNA1A, CCL3L1, FBXL20, LRRK2, PLEK, SNAP23, STX11, STXBP1]
GO:0032370	positive regulation of lipid transport	[3, 4, 5, 6, 7]	5	21.7391	0.00489757	0.00987871	[ABCA1, IL1B, NFKBIA, SIRT1, TNF]
GO:0050830	defense response to Gram-positive bacterium	[5, 6, 7]	5	21.7391	0.00489757	0.00987871	[IL27RA, LTA, NLRP3, RIPK2, TNF]
GO:0051865	protein autoubiquitination	[9, 10]	6	18.1818	0.00532818	0.0107107	[DTX3L, LRRK2, RNF19B, TRAF2, TRAF6, TRIM21]
GO:0030316	osteoclast differentiation	[6, 7, 8, 9, 10]	8	14.5455	0.0056795	0.0113398	[CCL3L1, IL23A, JUNB, MAPK14, RASSF2, TNF, TRAF6, UBASH3B]
GO:0033138	positive regulation of peptidyl-serine phosphorylation	[7, 8, 9, 10, 11]	7	15.9091	0.00576838	0.0114785	[CSF3, IFN-ALPHAOMEGA, IFNB1, LIF, PTGS2, RIPK2, TNF]
GO:0050871	positive regulation of B cell activation	[5, 6, 7, 8]	7	15.9091	0.00576838	0.0114785	[ATAD5, BCL6, CD38, CD40, NOD2, STAT5A, TNFSF13B]
GO:0016241	regulation of macroautophagy	[5, 6, 7]	9	13.4328	0.00587244	0.0116074	[ADRB2, CALCOCO2, IL4R, LRRK2, OPTN, PIM2, RIPK2, SESN2, SIRT1]
GO:0043536	positive regulation of blood vessel endothelial cell migration	[5, 6, 7, 8, 9, 10]	5	20.8333	0.00593699	0.0116959	[ANXA1, CD40, PLK2, SIRT1, STAT5A]
GO:0002889	regulation of immunoglobulin mediated immune response	[7, 8]	6	17.6471	0.00620313	0.0121796	[ATAD5, BCL6, CD40, IL27RA, LTA, TNF]
GO:0043407	negative regulation of MAP kinase activity	[6, 7, 8, 9, 10, 11, 12]	6	17.6471	0.00620313	0.0121796	[DUSP2, DUSP4, DUSP5, DUSP6, NUP62, RGS2]
GO:0045670	regulation of osteoclast differentiation	[6, 7, 8, 9, 10, 11]	6	17.6471	0.00620313	0.0121796	[CCL3L1, IL23A, RASSF2, TNF, TRAF6, UBASH3B]
GO:0072678	T cell migration	[4, 6, 7]	6	17.6471	0.00620313	0.0121796	[CCL20, CCL3L1, CCL5, CXCL10, CXCL11, ICAM1]
GO:0010821	regulation of mitochondrion organization	[5, 6]	9	13.2353	0.0064781	0.0126773	[HGF, HIP1R, LRRK2, OPTN, PLAUR, PPIF, PSMD10, STAT2, TNFSF10]
GO:0045766	positive regulation of angiogenesis	[4, 5, 6, 7, 8, 9, 10, 11, 12]	9	13.2353	0.0064781	0.0126773	[ANXA1, CD40, CXCL8, F3, IL1A, IL1B, ITGB8, PLK2, SIRT1]
GO:0048568	embryonic organ development	[4, 5, 6]	15	10.1351	0.00707422	0.0137077	[BCR, CITED2, CSF2, CXCL8, EDN1, HS6ST1, JUNB, LIF, MED1, PRDM1, RBBP6, SOCS3, TNF, YAP1, ZFP36L1]
GO:0002761	regulation of myeloid leukocyte differentiation	[5, 6, 7, 8, 9, 10]	8	14.0351	0.0070676	0.01374	[CCL3L1, IL23A, LIF, RASSF2, TNF, TRAF6, UBASH3B, ZFP36L1]
GO:0045638	negative regulation of myeloid cell differentiation	[4, 5, 6, 7, 8, 9, 10]	6	17.1429	0.00717815	0.0138637	[CCL3L1, NFKBIA, STAT5A, UBASH3B, ZFP36, ZFP36L1]
GO:0072073	kidney epithelium development	[5, 6, 7, 8]	6	17.1429	0.00717815	0.0138637	[ARG2, EFNB2, JAG1, LIF, SMAD4, YAP1]
GO:0033673	negative regulation of kinase activity	[6, 7, 8, 9]	13	10.7438	0.00733381	0.0141182	[ADAR, DUSP2, DUSP4, DUSP5, DUSP6, GADD45B, NUP62, RGS2, SIRT1, SOCS1, TNFAIP3, UBASH3B, WARS]
GO:0010506	regulation of autophagy	[4, 5, 6]	14	10.3704	0.00748761	0.0143675	[ACER2, ADRB2, CALCOCO2, IL4R, LRRK2, MCL1, OPTN, PIM2, PLK2, RIPK2, RNF152, SESN2, SIRT1, TRIM21]
GO:2001242	regulation of intrinsic apoptotic signaling pathway	[5, 6, 7, 8]	10	12.0482	0.00819098	0.0156662	[ATAD5, BCL2A1, BCLAF1, DDX3X, LRRK2, MCL1, PLAUR, PPIF, PTGS2, SIRT1]
GO:0048524	positive regulation of viral process	[3, 4, 5, 6]	7	14.8936	0.00832687	0.0158748	[ADAR, DDX3X, GTF2B, PABPC1, STOM, TRIM21, TRIM38]
GO:2000027	regulation of animal organ morphogenesis	[4, 5, 6, 7]	7	14.8936	0.00832687	0.0158748	[CITED2, HGF, LIF, MED1, SMAD4, TNF, TNFAIP3]
GO:0051924	regulation of calcium ion transport	[6, 7, 8, 9]	9	12.6761	0.00858558	0.0162631	[CCL2, CCL3L1, CLIC2, CXCL10, CXCL11, CXCL9, DMD, SLC30A1, UBASH3B]
GO:0016079	synaptic vesicle exocytosis	[5, 6, 7, 8, 9]	6	16.2162	0.00945273	0.0177916	[ATP2A2, CACNA1A, FBXL20, LRRK2, STX11, STXBP1]
GO:0033209	tumor necrosis factor-mediated signaling pathway	[5, 6, 7]	6	16.2162	0.00945273	0.0177916	[JAK2, NFKBIA, RELA, TNF, TRAF2, TRAF3]
GO:0001822	kidney development	[4, 5, 6, 7]	10	11.7647	0.00964858	0.0181026	[ADAMTS1, ARG2, EFNB2, IL6R, JAG1, LIF, LRRK2, SMAD4, TIPARP, YAP1]
GO:0043588	skin development	[4, 5, 6]	9	12.3288	0.0102555	0.0191804	[ANXA1, INHBA, MED1, RELA, SMAD4, TNF, TXNIP, YAP1, ZFP36L1]
GO:0034765	regulation of ion transmembrane transport	[5, 6]	11	11.1111	0.010332	0.0192625	[ADRB2, CACNA1A, CLIC2, CXCL10, CXCL11, CXCL9, DMD, PPIF, SLC30A1, STOM, UBASH3B]
GO:0007173	epidermal growth factor receptor signaling pathway	[7, 8, 9]	6	15.7895	0.0107642	0.0200052	[AREG, EREG, HIP1R, NUP62, PLAUR, RASSF2]
GO:0006401	RNA catabolic process	[5, 6, 7]	13	10.2362	0.0108623	0.0201242	[BTG2, ISG20, MAPKAPK2, OAS2, PABPC1, RNASEL, SIDT2, TIRAP, TNIP1, TOB1, ZC3HAV1, ZFP36, ZFP36L1]
GO:0018193	peptidyl-amino acid modification	[6, 7]	42	7.13073	0.0116839	0.0214446	[ABL2, AREG, CD40, CD80, CSF2, CSF3, DMD, EGR1, FKBP14, HAT1, HGF, IFIH1, IFN-ALPHAOMEGA, IFNB1, IL15, IL18, IL23A, IL4R, IL6R, IL6ST, JAK2, LIF, LRRK2, MAPK14, MAPKAPK2, MASTL, MORC3, PARP14, PLK2, PPIF, PTGS2, RASSF2, RELA, RIPK2, SEMA4D, SIRT1, SMAD4, SOCS1, SOCS3, TEC, TNF, TOPORS]
GO:0070231	T cell apoptotic process	[7]	5	17.8571	0.011651	0.0214509	[ARG2, CD274, FASLG, IDO1, IL7R]
GO:1901216	positive regulation of neuron death	[4, 5, 6]	5	17.8571	0.011651	0.0214509	[CCL3L1, DAXX, EFNB2, MCL1, TNF]
GO:1902369	negative regulation of RNA catabolic process	[5, 6, 7, 8, 9]	5	17.8571	0.011651	0.0214509	[MAPKAPK2, PABPC1, TIRAP, TNIP1, TOB1]
GO:0010959	regulation of metal ion transport	[5, 6, 7]	11	10.8911	0.0119232	0.0218161	[ADRB2, CCL2, CCL3L1, CLIC2, CXCL10, CXCL11, CXCL9, DMD, SLC30A1, STOM, UBASH3B]
GO:0002685	regulation of leukocyte migration	[3, 4, 5, 6, 7]	10	11.236	0.0131493	0.0239853	[ANXA1, BCR, CCL2, CCL20, CCL3L1, CCL5, CXCL10, ICAM1, IL23A, MAPK14]
GO:0045824	negative regulation of innate immune response	[4, 5, 6, 7]	5	17.2414	0.0135146	0.0245005	[ADAR, DHX58, PARP14, SAMHD1, TNFAIP3]
GO:0048008	platelet-derived growth factor receptor signaling pathway	[6, 7, 8]	5	17.2414	0.0135146	0.0245005	[F3, HIP1R, PTGIR, TIPARP, TXNIP]
GO:0002200	somatic diversification of immune receptors	[2, 3, 5, 6]	6	15	0.0137645	0.0248772	[ADAR, ATAD5, BCL6, CD40, IL27RA, SAMHD1]
GO:0035051	cardiocyte differentiation	[4, 5, 6, 7]	6	15	0.0137645	0.0248772	[CITED2, EDN1, EFNB2, JAG1, KDM6B, SMAD4]
GO:0071901	negative regulation of protein serine/threonine kinase activity	[8, 9, 10, 11]	8	12.5	0.0139895	0.0252068	[DUSP2, DUSP4, DUSP5, DUSP6, NUP62, RGS2, SIRT1, TNFAIP3]
GO:0061138	morphogenesis of a branching epithelium	[3, 4, 5, 6]	8	12.3077	0.0152803	0.0273656	[AREG, EDN1, HGF, MED1, SMAD4, SOCS3, TNF, YAP1]
GO:0051928	positive regulation of calcium ion transport	[4, 5, 6, 7, 8, 9, 10]	5	16.6667	0.0155692	0.0277987	[CCL2, CCL3L1, CXCL10, CXCL11, CXCL9]
GO:0061912	selective autophagy	[5, 6]	5	16.6667	0.0155692	0.0277987	[ADRB2, CALCOCO2, OPTN, RIPK2, SESN2]
GO:0043434	response to peptide hormone	[4, 5, 6]	12	10	0.0167394	0.0297086	[ANXA1, EGR1, JAK2, NFKB1, NR4A2, RELA, SESN2, SIRT1, SOCS1, SOCS3, STAT5A, ZFP36L1]
GO:0035335	peptidyl-tyrosine dephosphorylation	[7, 8]	7	12.963	0.0174045	0.0307965	[DUSP2, DUSP4, DUSP5, DUSP6, FBXO30, MTMR1, UBASH3B]
GO:0019218	regulation of steroid metabolic process	[5, 6]	5	16.129	0.0178221	0.0314414	[EGR1, NFKB1, SIRT1, STAT5A, TNF]
GO:0030216	keratinocyte differentiation	[5, 6, 7]	5	16.129	0.0178221	0.0314414	[ANXA1, MED1, TXNIP, YAP1, ZFP36L1]
GO:0051438	regulation of ubiquitin-protein transferase activity	[5, 8, 9, 10, 11]	5	16.129	0.0178221	0.0314414	[ARRDC4, DCUN1D3, DTX3L, MASTL, TOPORS]
GO:0051222	positive regulation of protein transport	[3, 4, 5, 6, 7, 8, 9]	15	9.09091	0.0181446	0.031915	[CCL3L1, CD14, CD274, DDX58, FFAR2, IFIH1, IL1A, IL1RAP, MAPK14, NLRP3, NOD2, PANX1, RIPK2, STOM, TNF]
GO:0000209	protein polyubiquitination	[9, 10]	11	10.1852	0.0189923	0.0332084	[DTX3L, NOD2, RNF152, RNF19A, RNF19B, TNFAIP3, TOPORS, TRAF2, TRAF6, TRIM21, TRIM38]
GO:0002687	positive regulation of leukocyte migration	[3, 4, 5, 6, 7, 8]	7	12.7273	0.0191144	0.0333233	[CCL20, CCL3L1, CCL5, CXCL10, ICAM1, IL23A, MAPK14]
GO:0048738	cardiac muscle tissue development	[5, 6, 7]	7	12.7273	0.0191144	0.0333233	[EDN1, EFNB2, KDM6B, MAPK14, MED1, SMAD4, YAP1]
GO:0043507	positive regulation of JUN kinase activity	[7, 8, 9, 10, 11, 12, 13, 14]	5	15.625	0.0202805	0.0351488	[EDN1, RIPK2, TNF, TRAF2, TRAF6]
GO:0070936	protein K48-linked ubiquitination	[10, 11]	5	15.625	0.0202805	0.0351488	[DTX3L, RNF152, TNFAIP3, TOPORS, TRIM38]
GO:1900407	regulation of cellular response to oxidative stress	[4, 5, 6]	5	15.625	0.0202805	0.0351488	[HGF, LRRK2, MCL1, SIRT1, TNF]
GO:0001959	regulation of cytokine-mediated signaling pathway	[4, 5, 6, 7]	7	12.5	0.0209386	0.0361834	[ADAR, MED1, PARP14, RIPK2, SAMHD1, SOCS1, TRAF2]
GO:0030168	platelet activation	[3, 4, 6]	5	15.1515	0.0229505	0.0395445	[PIK3CD, PLEK, STXBP1, TEC, UBASH3B]
GO:0050848	regulation of calcium-mediated signaling	[5, 6, 7, 8]	5	15.1515	0.0229505	0.0395445	[CCL3L1, CLIC2, DMD, LRRK2, TNF]
GO:0009887	animal organ morphogenesis	[3, 4, 5, 6]	24	7.69231	0.0233905	0.0401854	[ADAMTS1, AREG, BCR, CITED2, CNNM4, CNP, EDN1, EFNB2, FASLG, HGF, INHBA, JAG1, LIF, LRRK2, MAPK14, MED1, PRDM1, RELA, SMAD4, TIPARP, TNF, TNFAIP3, TRAF6, YAP1]
GO:0006887	exocytosis	[3, 5, 6]	12	9.52381	0.0236882	0.0405789	[ANXA1, ATP2A2, BCR, CACNA1A, CCL3L1, FBXL20, LRRK2, PLEK, SDC4, SNAP23, STX11, STXBP1]
GO:0045931	positive regulation of mitotic cell cycle	[4, 5, 6]	9	10.7143	0.0241008	0.0411664	[ADAMTS1, ANXA1, DDX3X, EDN1, EREG, IL1A, MEPCE, NUP62, STAT5A]
GO:0008630	intrinsic apoptotic signaling pathway in response to DNA damage	[5, 6, 7]	7	12.069	0.0249434	0.0423608	[ATAD5, BCL2A1, MCL1, SIRT1, SOD2, TNF, TOPORS]
GO:0030334	regulation of cell migration	[4, 5, 6]	26	7.4928	0.0251871	0.042652	[ADAMTS1, AMOTL2, ANXA1, BCR, CCL2, CCL20, CCL3L1, CCL5, CD40, CXCL10, DDX58, EDN1, GLUL, HGF, ICAM1, IL23A, IL4R, JAG1, MAPK14, PIK3CD, PLK2, RND3, SDC4, SEMA4D, SIRT1, STAT5A]
GO:0000288	nuclear-transcribed mRNA catabolic process, deadenylation-dependent decay	[7, 8, 9, 10]	5	14.7059	0.025838	0.043505	[BTG2, PABPC1, TOB1, ZFP36, ZFP36L1]
GO:0001885	endothelial cell development	[5, 6, 7]	5	14.7059	0.025838	0.043505	[DMD, ICAM1, IL4R, RAPGEF2, TNF]
GO:0002763	positive regulation of myeloid leukocyte differentiation	[5, 6, 7, 8, 9, 10, 11]	5	14.7059	0.025838	0.043505	[IL23A, LIF, TNF, TRAF6, ZFP36L1]
GO:0046887	positive regulation of hormone secretion	[3, 4, 5, 6, 7, 8, 9]	5	14.7059	0.025838	0.043505	[EDN1, IL1B, ILDR1, SMAD4, TNF]
GO:0072006	nephron development	[3, 5, 6, 7, 8]	5	14.7059	0.025838	0.043505	[IL6R, JAG1, LIF, SMAD4, YAP1]
GO:0034219	carbohydrate transmembrane transport	[5, 6]	6	13.0435	0.026161	0.0439238	[EDN1, MAPK14, RNASEL, SESN2, SLC2A6, TNF]
GO:1903321	negative regulation of protein modification by small protein conjugation or removal	[6, 7, 8, 9]	6	12.766	0.0287709	0.0481688	[DTX3L, ISG15, N4BP1, RELA, TNFAIP3, TRIM21]
GO:0002065	columnar/cuboidal epithelial cell differentiation	[5, 6]	5	14.2857	0.028948	0.0483284	[JAG1, KLF5, PRDM1, SIDT2, SLC4A7]
GO:0014902	myotube differentiation	[6]	5	14.2857	0.028948	0.0483284	[CXCL10, CXCL9, DMD, EHD1, MAPK14]
GO:1904064	positive regulation of cation transmembrane transport	[5, 6, 7, 8]	5	14.2857	0.028948	0.0483284	[ADRB2, CXCL10, CXCL11, CXCL9, DMD]
GO:2000401	regulation of lymphocyte migration	[4, 5, 6, 7, 8]	5	14.2857	0.028948	0.0483284	[CCL2, CCL20, CCL3L1, CCL5, CXCL10]

## Sheet: KEGG - Poly IC 2h Up
Supplementary file S3 - Gene Ontology analysis of functional annotations (KEGG pathways) associated with alveolar macrophages upregulated genes in response to Poly(I:C) treatment at 2h
GOID	GOTerm	Nr. Genes	% Associated Genes	Term PValue	Term PValue Corrected with Benjamini-Hochberg	Associated Genes Found
KEGG:04060	Cytokine-cytokine receptor interaction	50	38.1679	1.08146e-26	1.16798e-24	[CCL2, CCL20, CCL3L1, CCL5, CCL8, CCR5, CD40, CLCF1, CSF2, CSF3, CXCL10, CXCL11, CXCL2, CXCL8, CXCL9, FAS, FASLG, IFN-ALPHAOMEGA, IFNA1, IFNB1, IFNG, IFNLR1, IL10, IL10RB, IL15, IL15RA, IL18, IL1A, IL1B, IL1RAP, IL23A, IL23R, IL27, IL27RA, IL2RA, IL4R, IL6, IL6R, IL6ST, IL7R, INHBA, LIF, LOC100516039, LOC100737977, LTA, TNF, TNFSF10, TNFSF13B, TNFSF8, TNFSF9]
KEGG:04668	TNF signaling pathway	38	41.3043	7.6819e-22	4.14823e-20	[CASP10, CCL2, CCL20, CCL5, CFLAR, CSF2, CXCL10, CXCL2, EDN1, FAS, ICAM1, IFNB1, IL15, IL1B, IL6, IRF1, JAG1, JUNB, LIF, LTA, MAP3K5, MAP3K8, MAPK14, MLKL, NFKB1, NFKBIA, NOD2, PIK3CD, PTGS2, RELA, SOCS3, TAB3, TNF, TNFAIP3, TRAF1, TRAF2, TRAF3, VCAM1]
KEGG:05164	Influenza A	36	28.5714	1.05802e-14	3.80888e-13	[ADAR, CALCOCO2, CCL2, CCL5, CXCL10, CXCL8, DDX58, FAS, FASLG, ICAM1, IFIH1, IFN-ALPHAOMEGA, IFNA1, IFNB1, IFNG, IL18, IL1A, IL1B, IL6, JAK2, LOC100737977, MX1, NFKB1, NFKBIA, NLRP3, OAS2, PIK3CD, RELA, RNASEL, RSAD2, SLA-DOB, SOCS3, STAT2, TNF, TNFSF10, TRAF3]
KEGG:04621	NOD-like receptor signaling pathway	35	28.9256	1.68959e-14	4.56188e-13	[CCL2, CCL5, CXCL2, CXCL8, IFN-ALPHAOMEGA, IFNA1, IFNB1, IL18, IL1B, IL6, LOC100155195, LOC100522887, LOC100523668, MAPK14, MEFV, NAMPT, NFKB1, NFKBIA, NLRP12, NLRP3, NOD2, OAS2, PANX1, RELA, RIPK2, RNASEL, STAT2, TAB3, TANK, TNF, TNFAIP3, TRAF2, TRAF3, TRAF6, TXNIP]
KEGG:04061	Viral protein interaction with cytokine and cytokine receptor	23	44.2308	2.21497e-14	4.78435e-13	[CCL2, CCL20, CCL3L1, CCL5, CCL8, CCR5, CXCL10, CXCL11, CXCL2, CXCL8, CXCL9, IL10, IL10RB, IL18, IL2RA, IL6, IL6R, IL6ST, LOC100516039, LOC100737977, LTA, TNF, TNFSF10]
KEGG:04064	NF-kappa B signaling pathway	27	34.6154	1.58503e-13	2.85305e-12	[BCL2A1, CD14, CD40, CFLAR, CXCL2, CXCL8, CYLD, DDX58, ICAM1, IL1B, LTA, NFKB1, NFKB2, NFKBIA, PTGS2, RELA, RELB, TAB3, TIRAP, TNF, TNFAIP3, TNFSF13B, TRAF1, TRAF2, TRAF3, TRAF6, VCAM1]
KEGG:04630	JAK-STAT signaling pathway	29	31.1828	4.13715e-13	6.38303e-12	[CISH, CSF2, CSF3, IFN-ALPHAOMEGA, IFNA1, IFNB1, IFNG, IFNLR1, IL10, IL10RB, IL15, IL15RA, IL23A, IL23R, IL27RA, IL2RA, IL4R, IL6, IL6R, IL6ST, IL7R, JAK2, LIF, MCL1, PIK3CD, SOCS1, SOCS3, STAT2, STAT5A]
KEGG:04622	RIG-I-like receptor signaling pathway	21	40.3846	2.76479e-12	3.73247e-11	[CASP10, CXCL10, CXCL8, CYLD, DDX3X, DDX58, DHX58, IFIH1, IFN-ALPHAOMEGA, IFNA1, IFNB1, ISG15, MAPK14, NFKB1, NFKBIA, RELA, TANK, TNF, TRAF2, TRAF3, TRAF6]
KEGG:04620	Toll-like receptor signaling pathway	25	32.0513	9.45557e-12	1.13467e-10	[CCL3L1, CCL5, CD14, CD40, CD80, CXCL10, CXCL11, CXCL8, CXCL9, IFN-ALPHAOMEGA, IFNA1, IFNB1, IL1B, IL6, MAP3K8, MAPK14, NFKB1, NFKBIA, PIK3CD, RELA, TIRAP, TLR2, TNF, TRAF3, TRAF6]
KEGG:04657	IL-17 signaling pathway	21	32.8125	2.83922e-10	3.06636e-09	[CCL2, CCL20, CSF2, CSF3, CXCL10, CXCL2, CXCL8, IFNG, IL1B, IL6, MAPK14, NFKB1, NFKBIA, PTGS2, RELA, TAB3, TNF, TNFAIP3, TRAF2, TRAF3, TRAF6]
KEGG:05144	Malaria	15	44.1176	9.06813e-10	8.90326e-09	[CCL2, CD40, CSF3, CXCL8, GYPC, HGF, ICAM1, IFNG, IL10, IL18, IL1B, IL6, TLR2, TNF, VCAM1]
KEGG:05323	Rheumatoid arthritis	20	30.303	3.7441e-09	3.36969e-08	[CCL2, CCL20, CCL3L1, CCL5, CD80, CSF2, CXCL2, CXCL8, ICAM1, IFNG, IL15, IL18, IL1A, IL1B, IL23A, IL6, SLA-DOB, TLR2, TNF, TNFSF13B]
KEGG:05321	Inflammatory bowel disease (IBD)	15	35.7143	2.95652e-08	2.28075e-07	[IFNG, IL10, IL18, IL1A, IL1B, IL23A, IL23R, IL4R, IL6, NFKB1, NOD2, RELA, SLA-DOB, TLR2, TNF]
KEGG:05162	Measles	25	22.7273	2.84622e-08	2.36456e-07	[ADAR, BBC3, DDX58, FAS, FASLG, IFIH1, IFN-ALPHAOMEGA, IFNA1, IFNB1, IL1A, IL1B, IL2RA, IL6, MX1, NFKB1, NFKBIA, OAS2, PIK3CD, RELA, STAT2, STAT5A, TLR2, TNFAIP3, TRAF3, TRAF6]
KEGG:05143	African trypanosomiasis	11	47.8261	6.14528e-08	4.4246e-07	[FAS, FASLG, ICAM1, IDO1, IFNG, IL10, IL18, IL1B, IL6, TNF, VCAM1]
KEGG:05152	Tuberculosis	27	19.5652	2.19004e-07	1.47828e-06	[CASP10, CD14, CLEC4E, IFN-ALPHAOMEGA, IFNA1, IFNB1, IFNG, IL10, IL10RB, IL18, IL1A, IL1B, IL23A, IL6, IRAK2, JAK2, MAPK14, NFKB1, NOD2, PPP3CA, RELA, RIPK2, SLA-DOB, TIRAP, TLR2, TNF, TRAF6]
KEGG:05142	Chagas disease (American trypanosomiasis)	20	23.8095	3.27992e-07	2.08371e-06	[CCL2, CCL3L1, CCL5, CFLAR, CXCL8, FAS, FASLG, IFNB1, IFNG, IL10, IL1B, IL6, MAPK14, NFKB1, NFKBIA, PIK3CD, RELA, TLR2, TNF, TRAF6]
KEGG:05169	Epstein-Barr virus infection	29	18.239	3.70913e-07	2.22548e-06	[CD40, CXCL10, DDX58, FAS, GADD45B, ICAM1, IFN-ALPHAOMEGA, IFNA1, IFNB1, IL6, ISG15, MAPK14, NFKB1, NFKB2, NFKBIA, OAS2, PIK3CD, RELA, RELB, SLA-7, SLA-DOB, STAT2, TAP1, TLR2, TNF, TNFAIP3, TRAF2, TRAF3, TRAF6]
KEGG:05161	Hepatitis B	26	19.403	4.4154e-07	2.50981e-06	[CASP10, CXCL8, DDX3X, DDX58, FAS, FASLG, IFIH1, IFN-ALPHAOMEGA, IFNA1, IFNB1, IL6, JAK2, MAPK14, NFKB1, NFKBIA, PCNA, PIK3CD, RELA, SMAD4, STAT2, STAT5A, TIRAP, TLR2, TNF, TRAF3, TRAF6]
KEGG:04659	Th17 cell differentiation	20	23.2558	4.94402e-07	2.66977e-06	[IFNG, IL1B, IL1RAP, IL23A, IL23R, IL27RA, IL2RA, IL4R, IL6, IL6R, IL6ST, JAK2, MAPK14, NFKB1, NFKBIA, PPP3CA, RELA, SLA-DOB, SMAD4, STAT5A]
KEGG:05160	Hepatitis C	23	20.9091	5.25742e-07	2.70382e-06	[CFLAR, CXCL10, DDX58, FAS, FASLG, IFN-ALPHAOMEGA, IFNA1, IFNB1, IFNG, MX1, NFKB1, NFKBIA, OAS2, PIK3CD, RELA, RNASEL, RSAD2, SOCS3, STAT2, TNF, TRAF2, TRAF3, TRAF6]
KEGG:04625	C-type lectin receptor signaling pathway	20	22.9885	6.03814e-07	2.96418e-06	[CLEC4E, CYLD, IL10, IL1B, IL23A, IL6, IRF1, MAPK14, MAPKAPK2, NFKB1, NFKB2, NFKBIA, NLRP3, PIK3CD, PPP3CA, PTGS2, RELA, RELB, STAT2, TNF]
KEGG:04933	AGE-RAGE signaling pathway in diabetic complications	18	24.6575	7.43461e-07	3.49103e-06	[CCL2, CXCL8, EDN1, EGR1, F3, ICAM1, IL1A, IL1B, IL6, JAK2, MAPK14, NFKB1, PIK3CD, RELA, SMAD4, STAT5A, TNF, VCAM1]
KEGG:05133	Pertussis	16	26.6667	1.00199e-06	4.50898e-06	[CD14, CXCL8, IL10, IL1A, IL1B, IL23A, IL6, IRF1, IRF8, MAPK14, NFKB1, NLRP3, RELA, TIRAP, TNF, TRAF6]
KEGG:04217	Necroptosis	22	20.7547	1.07286e-06	4.63476e-06	[CFLAR, CYLD, FAS, FASLG, GLUL, IFN-ALPHAOMEGA, IFNA1, IFNB1, IFNG, IL1A, IL1B, JAK2, LOC100737977, MLKL, NLRP3, STAT2, STAT5A, TNF, TNFAIP3, TNFSF10, TRAF2, ZBP1]
KEGG:04623	Cytosolic DNA-sensing pathway	14	29.7872	1.12084e-06	4.65581e-06	[ADAR, CCL5, CXCL10, DDX58, IFN-ALPHAOMEGA, IFNA1, IFNB1, IL18, IL1B, IL6, NFKB1, NFKBIA, RELA, ZBP1]
KEGG:05332	Graft-versus-host disease	10	41.6667	1.23301e-06	4.93203e-06	[CD80, FAS, FASLG, IFNG, IL1A, IL1B, IL6, SLA-7, SLA-DOB, TNF]
KEGG:05167	Kaposi sarcoma-associated herpesvirus infection	26	18.3099	1.42809e-06	5.50835e-06	[CCR5, CSF2, CXCL2, CXCL8, FAS, ICAM1, IFN-ALPHAOMEGA, IFNA1, IFNB1, IL6, IL6ST, JAK2, LOC100153163, MAPK14, MAPKAPK2, NFKB1, NFKBIA, PIK3CD, PPP3CA, PTGS2, RELA, SLA-7, STAT2, TRAF2, TRAF3, ZFP36]
KEGG:04010	MAPK signaling pathway	31	16.2304	2.0646e-06	7.68885e-06	[AREG, CACNA1A, CD14, DAXX, DUSP16, DUSP2, DUSP4, DUSP5, DUSP6, DUSP8, EREG, FAS, FASLG, GADD45B, HGF, IL1A, IL1B, IL1RAP, MAP3K5, MAP3K8, MAPK14, MAPKAPK2, NFKB1, NFKB2, PPP3CA, RAPGEF2, RELA, RELB, TNF, TRAF2, TRAF6]
KEGG:04380	Osteoclast differentiation	21	20.5882	2.1835e-06	7.86062e-06	[CYLD, IFNB1, IFNG, IL1A, IL1B, JUNB, MAPK14, NFKB1, NFKB2, NFKBIA, PIK3CD, PPP3CA, RELA, RELB, SOCS1, SOCS3, STAT2, TEC, TNF, TRAF2, TRAF6]
KEGG:05140	Leishmaniasis	15	26.3158	2.64503e-06	9.21493e-06	[IFNG, IL10, IL1A, IL1B, JAK2, MAPK14, MARCKSL1, NFKB1, NFKBIA, PTGS2, RELA, SLA-DOB, TLR2, TNF, TRAF6]
KEGG:04940	Type I diabetes mellitus	10	38.4615	2.96181e-06	9.99612e-06	[CD80, FAS, FASLG, IFNG, IL1A, IL1B, LTA, SLA-7, SLA-DOB, TNF]
KEGG:05134	Legionellosis	12	27.2727	1.82583e-05	5.79969e-05	[CD14, CXCL2, CXCL8, IL18, IL1B, IL6, NFKB1, NFKB2, NFKBIA, RELA, TLR2, TNF]
KEGG:05320	Autoimmune thyroid disease	9	36	1.7771e-05	5.81597e-05	[CD40, CD80, FAS, FASLG, IFN-ALPHAOMEGA, IFNA1, IL10, SLA-7, SLA-DOB]
KEGG:05330	Allograft rejection	9	36	1.7771e-05	5.81597e-05	[CD40, CD80, FAS, FASLG, IFNG, IL10, SLA-7, SLA-DOB, TNF]
KEGG:05146	Amoebiasis	14	23.7288	2.10222e-05	6.48684e-05	[ARG2, CD14, CSF2, CXCL2, CXCL8, IFNG, IL10, IL1B, IL6, NFKB1, PIK3CD, RELA, TLR2, TNF]
KEGG:05132	Salmonella infection	14	23.3333	2.58035e-05	7.74105e-05	[CCL3L1, CD14, CSF2, CXCL2, CXCL8, IFNG, IL18, IL1A, IL1B, IL6, MAPK14, NFKB1, RELA, TJP1]
KEGG:05200	Pathways in cancer	42	12.3529	4.34464e-05	0.000126817	[BBC3, BCR, CXCL8, EDN1, FAS, FASLG, FRAT1, FRAT2, GADD45B, HGF, IFN-ALPHAOMEGA, IFNA1, IFNG, IL15, IL15RA, IL23A, IL23R, IL2RA, IL4R, IL6, IL6R, IL6ST, IL7R, JAG1, JAK2, LPAR6, NFKB1, NFKB2, NFKBIA, PIK3CD, PIM2, PMAIP1, PTGS2, RALGDS, RELA, SMAD4, STAT2, STAT5A, TRAF1, TRAF2, TRAF3, TRAF6]
KEGG:05145	Toxoplasmosis	16	20	5.32504e-05	0.000151343	[CCR5, CD40, IFNG, IL10, IL10RB, JAK2, MAPK14, NFKB1, NFKBIA, PPIF, RELA, SLA-DOB, SOCS1, TLR2, TNF, TRAF6]
KEGG:04210	Apoptosis	20	17.2414	6.04584e-05	0.000167423	[BBC3, BCL2A1, CASP10, CFLAR, DAXX, FAS, FASLG, GADD45B, LOC100737977, MAP3K5, MCL1, NFKB1, NFKBIA, PIK3CD, PMAIP1, RELA, TNF, TNFSF10, TRAF1, TRAF2]
KEGG:05168	Herpes simplex virus 1 infection	35	12.963	7.48043e-05	0.000201972	[CCL2, CCL5, DAXX, DDX58, FAS, FASLG, IFIH1, IFN-ALPHAOMEGA, IFNA1, IFNB1, IFNG, IL1B, IL6, JAK2, LOC100521431, LTA, NFKB1, NFKBIA, OAS2, PIK3CD, RELA, RNASEL, SLA-7, SLA-DOB, SOCS3, STAT2, TAP1, TLR2, TNF, TRAF2, TRAF3, TRAF6, ZFP90, ZNF658, ZNF662]
KEGG:04640	Hematopoietic cell lineage	13	22.4138	7.8895e-05	0.000207821	[CD14, CD38, CSF2, CSF3, IL1A, IL1B, IL2RA, IL4R, IL6, IL6R, IL7R, SLA-DOB, TNF]
KEGG:05163	Human cytomegalovirus infection	25	14.881	9.45143e-05	0.000243037	[CCL2, CCL3L1, CCL5, CCR5, CXCL8, FAS, FASLG, IFN-ALPHAOMEGA, IFNA1, IFNB1, IL10RB, IL1B, IL6, IL6R, MAPK14, NFKB1, NFKBIA, PIK3CD, PPP3CA, PTGS2, RELA, SLA-7, TAP1, TNF, TRAF2]
KEGG:05135	Yersinia infection	18	17.1429	0.000152956	0.000384168	[CCL2, CXCL8, IFNB1, IL10, IL18, IL1B, IL6, MAPK14, MEFV, NFKB1, NFKBIA, NLRP3, PIK3CD, PIP5K1A, RELA, TNF, TRAF2, TRAF6]
KEGG:04672	Intestinal immune network for IgA production	8	28.5714	0.000333345	0.00081821	[CD40, CD80, IL10, IL15, IL15RA, IL6, SLA-DOB, TNFSF13B]
KEGG:04650	Natural killer cell mediated cytotoxicity	14	17.9487	0.00051122	0.00122693	[CD48, CSF2, FAS, FASLG, ICAM1, IFN-ALPHAOMEGA, IFNA1, IFNB1, IFNG, LOC100737977, PIK3CD, PPP3CA, TNF, TNFSF10]
KEGG:05235	PD-L1 expression and PD-1 checkpoint pathway in cancer	14	17.5	0.000667309	0.00156673	[BATF2, BATF3, CD274, IFNG, JAK2, MAPK14, NFKB1, NFKBIA, PIK3CD, PPP3CA, RELA, TIRAP, TLR2, TRAF6]
KEGG:05202	Transcriptional misregulation in cancer	18	14.876	0.000917766	0.00210891	[BCL2A1, BCL6, CD14, CD40, CEBPE, CSF2, CXCL8, DUSP6, ETV7, GADD45B, IL6, LOC100521680, NFKB1, NFKBIZ, NUPR1, REL, RELA, TRAF1]
KEGG:04917	Prolactin signaling pathway	10	20.8333	0.000981371	0.00220808	[CISH, IRF1, JAK2, MAPK14, NFKB1, PIK3CD, RELA, SOCS1, SOCS3, STAT5A]
KEGG:04658	Th1 and Th2 cell differentiation	12	16.9014	0.00218503	0.00481598	[IFNG, IL2RA, IL4R, JAG1, JAK2, MAPK14, NFKB1, NFKBIA, PPP3CA, RELA, SLA-DOB, STAT5A]
KEGG:04062	Chemokine signaling pathway	18	13.4328	0.00298821	0.00645454	[CCL2, CCL20, CCL3L1, CCL5, CCL8, CCR5, CXCL10, CXCL11, CXCL2, CXCL8, CXCL9, JAK2, LOC100516039, NFKB1, NFKBIA, PIK3CD, RELA, STAT2]
KEGG:05170	Human immunodeficiency virus 1 infection	20	12.4224	0.00451379	0.00937479	[AP1S3, CCR5, FAS, FASLG, IFN-ALPHAOMEGA, IFNA1, IFNB1, MAPK14, NFKB1, NFKBIA, PIK3CD, PPP3CA, RELA, SAMHD1, SLA-7, TAP1, TLR2, TNF, TRAF2, TRAF6]
KEGG:05418	Fluid shear stress and atherosclerosis	14	14.433	0.00443822	0.00939858	[CCL2, EDN1, ICAM1, IFNG, IL1A, IL1B, MAP3K5, MAPK14, NFKB1, PIK3CD, RELA, SDC4, TNF, VCAM1]
KEGG:05322	Systemic lupus erythematosus	8	19.5122	0.00480587	0.00979309	[CD40, CD80, IFNG, IL10, LOC100521680, SLA-DOB, TNF, TRIM21]
KEGG:05166	Human T-cell leukemia virus 1 infection	22	11.8919	0.00504461	0.0100892	[CD40, CSF2, EGR1, ICAM1, IL15, IL15RA, IL2RA, IL6, LTA, NFKB1, NFKB2, NFKBIA, PIK3CD, PPP3CA, RELA, RELB, SLA-7, SLA-DOB, SMAD4, STAT5A, TNF, ZFP36]
KEGG:05221	Acute myeloid leukemia	10	16.6667	0.00556435	0.0109264	[BCL2A1, CD14, CEBPE, CSF2, DUSP6, NFKB1, PIK3CD, PIM2, RELA, STAT5A]
KEGG:04068	FoxO signaling pathway	14	13.7255	0.00698743	0.0134757	[BCL6, CCNG2, FASLG, GADD45B, IL10, IL6, IL7R, MAPK14, PIK3CD, PLK2, SIRT1, SMAD4, SOD2, TNFSF10]
KEGG:04514	Cell adhesion molecules (CAMs)	10	15.873	0.00790612	0.01498	[CD274, CD40, CD80, ICAM1, ITGB8, LOC100525346, SDC4, SLA-7, SLA-DOB, VCAM1]
KEGG:04151	PI3K-Akt signaling pathway	22	11.2245	0.00990765	0.0184487	[AREG, CSF3, EREG, FASLG, HGF, IFN-ALPHAOMEGA, IFNA1, IFNB1, IL2RA, IL4R, IL6, IL6R, IL7R, ITGB8, JAK2, LPAR6, MCL1, NFKB1, PIK3AP1, PIK3CD, RELA, TLR2]
KEGG:04920	Adipocytokine signaling pathway	8	17.0213	0.0111845	0.0204734	[ACSL1, JAK2, NFKB1, NFKBIA, RELA, SOCS3, TNF, TRAF2]
KEGG:04660	T cell receptor signaling pathway	12	13.6364	0.0127288	0.0229118	[CSF2, IFNG, IL10, MAP3K8, MAPK14, NFKB1, NFKBIA, PIK3CD, PPP3CA, RELA, TEC, TNF]
KEGG:05222	Small cell lung cancer	10	14.2857	0.0162791	0.028822	[GADD45B, NFKB1, NFKBIA, PIK3CD, PTGS2, RELA, TRAF1, TRAF2, TRAF3, TRAF6]
KEGG:05416	Viral myocarditis	7	17.0732	0.0169705	0.0295615	[ABL2, CD40, CD80, DMD, ICAM1, SLA-7, SLA-DOB]
KEGG:05203	Viral carcinogenesis	17	11.4865	0.0179412	0.0307564	[CCR5, DDX3X, GTF2B, IL6ST, MAPKAPK2, NFKB1, NFKB2, NFKBIA, PIK3CD, PMAIP1, REL, RELA, SLA-7, STAT5A, TRAF1, TRAF2, TRAF3]
KEGG:00760	Nicotinate and nicotinamide metabolism	5	20.8333	0.0187089	0.0315712	[CD38, NAMPT, NT5C3A, PNP, SIRT1]
KEGG:05020	Prion diseases	5	20.8333	0.0187089	0.0315712	[CCL5, EGR1, IL1A, IL1B, IL6]

## Sheet: BP - Poly IC 2h Down
Supplementary file S3 - Gene Ontology analysis of functional annotations (biological process) associated with alveolar macrophages downregulated genes in response to Poly(I:C) treatment at 2h
GOID	GOTerm	GOLevels	Nr. Genes	% Associated Genes	Term PValue	Term PValue Corrected with Benjamini-Hochberg	Associated Genes Found
GO:0006355	regulation of transcription, DNA-templated	[5, 6, 7, 8, 9, 10]	47	3.50485	1.42481e-07	7.33779e-06	[ARX, BACH1, CEBPB, CEBPD, DLL1, EDNRB, ELF2, ERF, GATAD1, GTF2H4, HYAL2, ID2, ID3, ING2, IRF2BPL, JDP2, MNT, NR2F6, PHF12, POGK, PRMT6, RFXAP, RSC1A1, SAP30, SERTAD3, SMAD7, TADA2B, THAP11, TP53INP1, TRIM32, TRIM8, ZBTB1, ZBTB48, ZBTB7B, ZNF10, ZNF174, ZNF175, ZNF182, ZNF282, ZNF287, ZNF584, ZNF646, ZNF668, ZNF688, ZNF703, ZNF713, ZSCAN16]
GO:0006351	transcription, DNA-templated	[5, 6, 7, 8, 9]	49	3.48011	8.05505e-08	8.2967e-06	[ARX, BACH1, CEBPB, CEBPD, DLL1, EDNRB, ELF2, ERF, GATAD1, GTF2H4, HYAL2, ID2, ID3, ING2, IRF2BPL, JDP2, MNT, NR2F6, PHF12, POGK, PRMT6, RFXAP, RSC1A1, SAP30, SERTAD3, SMAD7, TADA2B, TCEANC2, THAP11, TP53INP1, TRIM32, TRIM8, ZBTB1, ZBTB48, ZBTB7B, ZNF10, ZNF174, ZNF175, ZNF182, ZNF282, ZNF287, ZNF584, ZNF646, ZNF668, ZNF688, ZNF703, ZNF713, ZNF768, ZSCAN16]
GO:0034654	nucleobase-containing compound biosynthetic process	[4, 5]	52	3.12312	9.40312e-07	3.22841e-05	[ARX, BACH1, CEBPB, CEBPD, DDIT4, DLL1, EDNRB, ELF2, ERF, GATAD1, GTF2H4, HYAL2, ID2, ID3, ING2, IRF2BPL, JDP2, MNT, NME3, NR2F6, PDK4, PHF12, POGK, PRMT6, RFXAP, RSC1A1, SAP30, SERTAD3, SMAD7, TADA2B, TCEANC2, THAP11, TP53INP1, TRIM32, TRIM8, ZBTB1, ZBTB48, ZBTB7B, ZNF10, ZNF174, ZNF175, ZNF182, ZNF282, ZNF287, ZNF584, ZNF646, ZNF668, ZNF688, ZNF703, ZNF713, ZNF768, ZSCAN16]
GO:0000122	negative regulation of transcription by RNA polymerase II	[6, 7, 8, 9, 10, 11, 12]	20	5.66572	1.50352e-06	3.87156e-05	[ARX, BACH1, EDNRB, ERF, ID2, ID3, IRF2BPL, JDP2, MNT, NR2F6, PHF12, PRMT6, SAP30, SMAD7, THAP11, ZBTB1, ZBTB7B, ZNF174, ZNF175, ZNF668]
GO:0019219	regulation of nucleobase-containing compound metabolic process	[4, 5]	50	3.01386	5.38047e-06	0.000110838	[ARX, BACH1, CEBPB, CEBPD, DDIT4, DLL1, EDNRB, ELF2, ERF, GATAD1, GTF2H4, HYAL2, ID2, ID3, ING2, IRF2BPL, JDP2, MNT, NR2F6, PDK4, PHF12, POGK, PRMT6, RFXAP, RSC1A1, SAP30, SERTAD3, SMAD7, SMARCAD1, TADA2B, THAP11, TP53INP1, TRIM32, TRIM8, ZBTB1, ZBTB48, ZBTB7B, ZNF10, ZNF174, ZNF175, ZNF182, ZNF282, ZNF287, ZNF584, ZNF646, ZNF668, ZNF688, ZNF703, ZNF713, ZSCAN16]
GO:0045934	negative regulation of nucleobase-containing compound metabolic process	[4, 5, 6]	24	3.75	0.000140608	0.00206895	[ARX, BACH1, CEBPB, CEBPD, DDIT4, EDNRB, ERF, ID2, ID3, IRF2BPL, JDP2, MNT, NR2F6, PHF12, PRMT6, SAP30, SMAD7, THAP11, ZBTB1, ZBTB7B, ZNF174, ZNF175, ZNF668, ZNF703]
GO:0031327	negative regulation of cellular biosynthetic process	[4, 5, 6]	24	3.68098	0.000187188	0.00241004	[ARX, BACH1, CEBPB, CEBPD, DDIT4, EDNRB, ERF, ID2, ID3, IRF2BPL, JDP2, MNT, NR2F6, PHF12, PRMT6, SAP30, SMAD7, THAP11, ZBTB1, ZBTB7B, ZNF174, ZNF175, ZNF668, ZNF703]
GO:0006476	protein deacetylation	[7, 8]	6	10.9091	0.000302679	0.00283417	[ING2, JDP2, SAP30, SIRT4, SMARCAD1, ZBTB7B]
GO:0031324	negative regulation of cellular metabolic process	[3, 4, 5]	34	3.03843	0.000301734	0.00310786	[ARX, BACH1, CEBPB, CEBPD, CEP85, DDIT4, DUSP1, DUSP7, EDNRB, ERF, HYAL2, ID2, ID3, IRF2BPL, JDP2, LRIG2, MNT, NR2F6, PHF12, PHF23, PPEF2, PRMT6, SAP30, SIRT4, SMAD7, SOCS5, SPRY2, THAP11, ZBTB1, ZBTB7B, ZNF174, ZNF175, ZNF668, ZNF703]
GO:0051172	negative regulation of nitrogen compound metabolic process	[3, 4, 5]	32	3.01887	0.000543566	0.00430671	[ARX, BACH1, CEBPB, CEBPD, CEP85, DDIT4, DUSP1, DUSP7, EDNRB, ERF, HYAL2, ID2, ID3, IRF2BPL, JDP2, LRIG2, MNT, NR2F6, PHF12, PPEF2, PRMT6, SAP30, SMAD7, SOCS5, SPRY2, THAP11, ZBTB1, ZBTB7B, ZNF174, ZNF175, ZNF668, ZNF703]
GO:0006366	transcription by RNA polymerase II	[6, 7, 8, 9, 10]	28	3.15671	0.000659915	0.00485509	[ARX, BACH1, CEBPB, CEBPD, DLL1, EDNRB, ELF2, ERF, GTF2H4, HYAL2, ID2, ID3, IRF2BPL, JDP2, MNT, NR2F6, PHF12, PRMT6, SAP30, SMAD7, TADA2B, THAP11, ZBTB1, ZBTB7B, ZNF174, ZNF175, ZNF668, ZNF768]
GO:0010629	negative regulation of gene expression	[4, 5, 6]	24	3.15375	0.0017575	0.0120682	[ARX, BACH1, CEBPB, CEBPD, EDNRB, ERF, ID2, ID3, IRF2BPL, JDP2, MNT, NR2F6, PHF12, PRMT6, SAP30, SMAD7, THAP11, TP53INP1, ZBTB1, ZBTB7B, ZNF174, ZNF175, ZNF668, ZNF703]
GO:0045444	fat cell differentiation	[4]	7	6.66667	0.00191354	0.0123184	[CEBPB, CEBPD, ID2, JDP2, PEX11A, TRIM32, ZBTB7B]
GO:1903707	negative regulation of hemopoiesis	[3, 4, 5, 6, 7, 8, 9]	5	8.92857	0.0024328	0.0147399	[DLL1, ID2, SMAD7, SOCS5, ZBTB7B]
GO:0009896	positive regulation of catabolic process	[3, 4, 5]	10	4.69484	0.00311687	0.0168967	[EGLN2, OSBPL7, PLEKHF1, SMAD7, SNX33, SOCS5, TP53INP1, TRIM32, TRIM65, TRIM8]
GO:0097190	apoptotic signaling pathway	[3, 4, 5]	12	4.10959	0.00369002	0.017276	[CASP8AP2, CASP9, CEBPB, DDIT4, DEDD2, HYAL2, ING2, MNT, PLEKHF1, SIAH1, TMEM102, TRIM32]
GO:0042981	regulation of apoptotic process	[5, 6]	19	3.23129	0.00429966	0.019255	[CASP8AP2, CASP9, CEBPB, DEDD2, DLL1, DSTYK, EGLN2, HYAL2, ING2, LOC100621388, MNT, PDK4, PLEKHF1, SIAH1, SPRY2, TMEM102, TP53INP1, TRIM32, TRIM35]
GO:0071495	cellular response to endogenous stimulus	[3]	16	3.44086	0.00487223	0.0200736	[CASP9, CEBPB, DDIT4, DSTYK, HYAL2, ING2, NR2F6, P2RY1, PAQR8, PDK4, SESN3, SMAD7, SPRY2, TRIM41, ZBTB7B, ZNF703]
GO:0009416	response to light stimulus	[4]	7	5.64516	0.00486704	0.0208877	[CASP9, HYAL2, ID2, NR2F6, TP53INP1, TRIM32, ZBTB1]
GO:0051250	negative regulation of lymphocyte activation	[4, 5, 6, 7]	5	7.24638	0.00601714	0.0238371	[CEBPB, ID2, SMAD7, SOCS5, ZBTB7B]
GO:0045862	positive regulation of proteolysis	[5, 6, 7, 8]	8	4.81928	0.00688389	0.0262608	[CASP8AP2, CASP9, OSBPL7, RCN3, SMAD7, SNX33, SOCS5, TRIM32]
GO:0007162	negative regulation of cell adhesion	[3, 4, 5]	6	5.88235	0.00739919	0.0272185	[CEBPB, DUSP1, SMAD7, SOCS5, ZBTB7B, ZNF703]
GO:0051348	negative regulation of transferase activity	[5]	7	5.14706	0.00799817	0.0284073	[CEP85, DUSP1, DUSP7, HYAL2, SMAD7, SOCS5, SPRY2]
GO:0051701	interaction with host	[3, 4]	5	6.66667	0.00853168	0.0292921	[HYAL2, TRIM32, TRIM35, TRIM59, TRIM8]
GO:0043409	negative regulation of MAPK cascade	[5, 6, 7, 8, 9, 10, 11]	5	6.41026	0.010028	0.0312994	[DUSP1, DUSP7, HYAL2, PPEF2, SPRY2]
GO:0031056	regulation of histone modification	[5, 6, 7, 8]	5	6.49351	0.0095106	0.0315997	[ING2, JDP2, PRMT6, TADA2B, ZBTB7B]
GO:0016570	histone modification	[5, 6, 7]	10	3.96825	0.0099944	0.0321695	[ING2, JDP2, KDM3B, MSL1, MSL2, PRMT6, SAP30, SMARCAD1, TADA2B, ZBTB7B]
GO:0006469	negative regulation of protein kinase activity	[7, 8, 9, 10]	6	5.26316	0.0124549	0.0328937	[CEP85, DUSP1, DUSP7, HYAL2, SOCS5, SPRY2]
GO:0031331	positive regulation of cellular catabolic process	[4, 5, 6]	8	4.34783	0.012425	0.0336782	[OSBPL7, PLEKHF1, SMAD7, SNX33, SOCS5, TP53INP1, TRIM65, TRIM8]
GO:0042326	negative regulation of phosphorylation	[6, 7, 8]	9	4.09091	0.0119002	0.0340478	[CEP85, DDIT4, DUSP1, DUSP7, HYAL2, PPEF2, SMAD7, SOCS5, SPRY2]
GO:0009411	response to UV	[5]	5	6.09756	0.012291	0.0342154	[CASP9, HYAL2, TP53INP1, TRIM32, ZBTB1]
GO:0006325	chromatin organization	[3, 5]	12	3.4384	0.0145061	0.0355744	[GATAD1, ING2, JDP2, KDM3B, MSL1, MSL2, PRMT6, SAP30, SMARCAD1, TADA2B, ZBTB1, ZBTB7B]
GO:1903706	regulation of hemopoiesis	[3, 4, 5, 6, 7, 8]	8	4.2328	0.0144257	0.0362401	[CEBPB, DLL1, ID2, LOC100621388, SMAD7, SOCS5, ZBTB1, ZBTB7B]
GO:0001822	kidney development	[4, 5, 6, 7]	5	5.88235	0.0142001	0.0365652	[DLL1, ID2, ID3, LZTS2, SMAD7]
GO:0040013	negative regulation of locomotion	[2, 3, 4]	6	4.95868	0.0163285	0.037374	[DUSP1, HYAL2, TP53INP1, TRIM32, TRIM35, TRIM8]
GO:2001233	regulation of apoptotic signaling pathway	[4, 5, 6, 7]	8	4.14508	0.0161883	0.0378954	[DEDD2, HYAL2, ING2, MNT, PLEKHF1, SIAH1, TMEM102, TRIM32]
GO:0051093	negative regulation of developmental process	[2, 3, 4]	11	3.44828	0.018636	0.0399899	[DLL1, EDNRB, ID2, ID3, JDP2, LRIG2, SMAD7, SOCS5, SPRY2, TP53INP1, ZBTB7B]
GO:0071407	cellular response to organic cyclic compound	[5]	8	4	0.0196412	0.0404609	[CASP9, DDIT4, ID3, NR2F6, OSBPL7, P2RY1, PAQR8, ZNF703]
GO:0033993	response to lipid	[4]	10	3.58423	0.0192609	0.0404871	[CASP9, CEBPB, DDIT4, ID3, NR2F6, OSBPL7, PAQR8, PDK4, TRIM41, ZNF703]
GO:0048871	multicellular organismal homeostasis	[2, 4]	7	4.26829	0.0207528	0.0419126	[CEBPB, DLL1, HYAL2, PDK4, RCN3, TRIM32, ZBTB7B]
GO:1902532	negative regulation of intracellular signal transduction	[4, 5, 6, 7]	9	3.68852	0.0219746	0.0427053	[DDIT4, DUSP1, DUSP7, HYAL2, PPEF2, SESN3, SPRY2, TRIM32, TRIM59]
GO:0007167	enzyme linked receptor protein signaling pathway	[4, 5, 6]	11	3.34347	0.0228511	0.0435863	[DLL1, DSTYK, ING2, LRIG2, PDK4, SESN3, SMAD7, SOCS5, SPRY2, ZBTB7B, ZNF703]
GO:0009894	regulation of catabolic process	[3, 4]	13	3.07329	0.0257532	0.0482287	[DDIT4, EGLN2, LRIG2, OSBPL7, PHF23, PLEKHF1, SMAD7, SNX33, SOCS5, TP53INP1, TRIM32, TRIM65, TRIM8]

[truncated: 5 more sheets: KEGG - Poly IC 2h Down, BP - Poly IC 6h Up, KEGG - Poly IC 6h Up, BP - Poly IC 6h Down, KEGG - Poly IC 6h Down]
