# Supplementary material for: Changes in H3K27ac at Gene Regulatory Regions in Porcine Alveolar Macrophages Following LPS or PolyIC Exposure
Source: Front Genet. 2020 Aug 20;11:817. doi: 10.3389/fgene.2020.00817 (PMC7468443; doi:10.3389/fgene.2020.00817)
Supplement: Supplementary file 11 [file Data_Sheet_4.xlsx]

## Sheet: Intersection gene list
Supplementary file S4. Distribution of differential expressed genes in alveolar macrophages between treatments and timepoints
357 elements included exclusively in "DEG LPS 2h ":	569 common elements in "DEG LPS 2h " and "DEG Poly(I:C) 2h":	246 elements included exclusively in "DEG Poly(I:C) 2h":		1018 elements included exclusively in "DEG LPS 6h ":	1348 common elements in "DEG LPS 6h " and "DEG Poly(I:C) 6h":	299 elements included exclusively in "DEG Poly(I:C) 6h":		422 elements included exclusively in "DEG LPS 2h ":	504 common elements in "DEG LPS 2h " and "DEG LPS 6h ":	1862 elements included exclusively in "DEG LPS 6h ":		407 elements included exclusively in "DEG Poly(I:C) 6h":	408 common elements in "DEG Poly(I:C) 2h" and "DEG Poly(I:C) 6h":	1239 elements included exclusively in "DEG Poly(I:C) 6h":
NAIF1	PDK4	DUSP1		CYP1A1	COL14A1	PPP1R3B		ZNF599	PDK4	COL14A1		CEBPD	SOWAHD	JPH4
TNFSF11	RNF39	ZBTB3		CD209	JPH4	ENSSSCG00000032877		CCDC87	RNF39	JPH4		PHF13	PDK4	SMAD6
ENSSSCG00000036554	SOWAHD	SERTAD3		MASP2	SMAD6	SLC40A1		ENSSSCG00000009729	SOWAHD	SMAD6		ENSSSCG00000009729	ID3	COL14A1
ENSSSCG00000040419	ZNF599	ENSSSCG00000002793		SIRPB2	ENSSSCG00000033238	NMUR1		FPGT	GVQW3	TREM2		DUSP1	IRF2BPL	GPR34
ZNF501	GVQW3	SIAH1		NHLRC1	PPEF2	RFLNA		ZSCAN2	PPEF2	ENSSSCG00000035189		CCDC87	RNF39	THBS1
TLL2	CCDC87	ZNF713		MILR1	TREM2	PHLDA1		NAIF1	ENSSSCG00000032445	OIT3		HSPA1L	ENSSSCG00000032445	ENSSSCG00000005457
AMIGO1	PPEF2	DCLRE1A		CEBPE	ENSSSCG00000035189	IRS2		HSPA1L	ID3	TLR8		ZFP14	ZNF599	KLHDC8B
CYP1A1	ENSSSCG00000032445	NME3		SLC16A14	OIT3	ZNF599		ZFP14	ARX	ENSSSCG00000036977		ARX	C6orf222	FAM105A
CCDC9B	ID3	PATZ1		CCDC9B	TLR8	SLC10A4		ZNF10	TNFSF11	CD209		ZNF10	TFAP4	DISC1
JPH1	ENSSSCG00000009729	ENSSSCG00000036839		RGL1	ENSSSCG00000036977	CYP7A1		ENSSSCG00000002988	TMEM267	DISC1		ZNF48	PPEF2	JPH1
ENSSSCG00000040913	ARX	ENSSSCG00000031212		CNR2	DISC1	SERPINB10		ENSSSCG00000036554	TFAP4	MYCL		RBM12B	IRS2	PRR5L
FIGNL1	FPGT	ITPRIP		MESP2	MYCL	RASA3		ENSSSCG00000031727	TRIM65	MASP2		ENSSSCG00000002988	ZSCAN2	TRIM7
ZNF32	ZSCAN2	C15orf39		CMKLR1	ARHGAP9	ZNF395		ZNF768	JDP2	GPR34		ZNF668	TRIM65	OIT3
FAM217B	HSPA1L	RCN3		NTN4	GPR34	ENSSSCG00000038269		ZBTB42	IRF2BPL	SLC7A8		ZNF768	JDP2	C1QL2
ZNF782	ZFP14	FHL3		PHLDA3	SLC7A8	TBX1		PEX11A	THNSL1	THBS1		PHF23	ID2	ENSSSCG00000035189
METTL4	TMEM267	FOSL2		LRRC6	THBS1	SLA		DNAJC28	ARL4C	HNMT		PEX11A	GVQW3	SMAD9
EXD1	ZNF10	DLL1		FAM20A	HNMT	RAB3A		CEBPD	CCDC96	C5AR1		FPGT	SPRY2	ARMCX4
KLHL42	TFAP4	C9orf152		FMO5	TFAP4	PASK		ENSSSCG00000040419	C2orf69	FAM105A		ENSSSCG00000001859	SMAD7	PLAU
ENSSSCG00000033833	TRIM65	JRKL		TNFRSF21	C5AR1	PDZD3		DFFB	C6orf222	C8orf46		ZBTB3	THNSL1	PPP1R3B
ZNF213	ENSSSCG00000002988	DDIT4		SCMH1	FAM105A	ENSSSCG00000029791		PHF13	OSBPL7	SIRPB2		C19orf44	ENSSSCG00000033238	NAAA
RNF222	JDP2	RARA		PHEX	C8orf46	CCDC153		PHF23	AMIGO1	DPY19L3		ENSSSCG00000031727	C2orf69	TXNDC16
THAP9	ENSSSCG00000031727	MSL2		SESN3	DPY19L3	GAMT		KCTD21	TMEM102	ARHGAP25		ZBTB1	ENSSSCG00000037413	ENSSSCG00000032877
ADAT3	ZNF768	BEND3		IFT27	GPR146	NLN		ZNF501	ZBTB14	NAAA		SWSAP1	ZNF449	STRIP2
TBC1D12	IRF2BPL	RIT1		ENSSSCG00000004573	P2RY1	SPRY2		C19orf44	COA4	MARVELD1		ARL4C	CCDC96	DPY19L3
GPR146	THNSL1	MBLAC2		CELSR2	ARHGAP25	TGFBI		ZNF584	CYP1A1	RNF125		EDNRB	OSBPL7	RNF125
PDP1	ZBTB42	CEBPB		ENSSSCG00000035342	NAAA	ENSSSCG00000016184		TLL2	CCDC9B	C1QL2		ZNF182	TIGD7	HNMT
ENSSSCG00000002900	PEX11A	BACH1		ZDHHC8	PDK4	SARM1		RBM12B	ENSSSCG00000033238	NHLRC1		SERTAD3	ITPRIP	ENSSSCG00000036977
ARHGAP39	DNAJC28	LRIG2		TMEM52B	MARVELD1	FAM107A		DTX4	LZTS2	CRACR2B		ZNF383	MIDN	PLCL1
HYLS1	ARL4C	PLEKHF1		MAF	RNF125	ADCK1		EDNRB	JPH1	MMP28		KCTD21	DLL1	ZC3H12D
SAP30L	CEBPD	CDC42EP4		SAMD4A	C1QL2	THAP9		CEP85	ZNF449	C5AR2		BORCS6	C9orf152	ENSSSCG00000013842
ENSSSCG00000039695	DFFB	ENSSSCG00000035037		RNF222	CRACR2B	SLC16A7		TMEM186	FAM217B	SMAD9		ENSSSCG00000002793	RARA	ENSSSCG00000032326
ENSSSCG00000001431	PHF13	SNX18		SP7	MMP28	NKX6-1		ZNF322	SNX21	AQP9		MRPL28	ARHGAP9	CYP4V2
ENSSSCG00000037807	PHF23	RFXAP		BCAR3	C5AR2	ENSSSCG00000038506		BORCS6	ARHGAP9	MILR1		ZNF461	ENSSSCG00000033363	ENSSSCG00000035675
CEP19	CCDC96	ENSSSCG00000027007		CNIH3	TNFSF11	ZSCAN2		ZNF461	P2RY1	EPHX3		ZBTB42	SAP30	ITGA4
MED11	C2orf69	TP53INP1		ZFHX3	SOWAHD	RSAD1		ENSSSCG00000012348	SESN3	SNX24		TRIM8	KLHL22	ENSSSCG00000033930
E2F2	KCTD21	ZNF526		CFAP126	SMAD9	IGSF8		CEP97	RNF222	SLCO2B1		DFFB	CHST14	SLC40A1
DYRK2	C6orf222	HYAL2		GNAT3	AQP9	TRAM2		MRPL28	KLHL22	HHEX		DNAJC28	P2RY1	ENSSSCG00000030638
ZNF248	C19orf44	ELF2		PRKAG2	EPHX3	BATF		PAQR8	TMEM246	ZFHX2		CEP97	ELMSAN1	PRAM1
ALDH1B1	ZNF584	ENSSSCG00000032483		RGS2	PLAU	SERPINF2		MAGEF1	GPR146	KLHDC8B		ZNF514	SNX21	GPR82
PWWP2B	RBM12B	NEPRO		TTYH2	SNX24	ID2		HPS6	ENSSSCG00000037413	PRR5L		ZNF584	MTCP1	ENSSSCG00000039587
C16orf54	DTX4	TADA2B		TMEM131L	SLCO2B1	LGR4		ENSSSCG00000040913	CHST14	EVI2B		TMEM102	TMEM246	MMP28
TIGD5	OSBPL7	ENSSSCG00000009568		SIRT5	ID3	PDGFB		MLH3	CEP19	KLF7		PPP1R3D	SNX18	TLR8
FAM78A	EDNRB	ZNF175		ENSSSCG00000032894	HHEX	DNMT3B		FIGNL1	MED11	TRIM7		ENSSSCG00000020988	RFXAP	C8orf46
LRRC25	CEP85	ZNF574		EEPD1	ZFHX2	ATP1B1		SIRT4	DYRK2	STRIP2		DEDD2	TP53INP1	NMUR1
HSDL1	TMEM102	ZNF740		ABCG1	KLHDC8B	QTRT1		ENSSSCG00000004547	ENSSSCG00000003719	CDKN2B		SIAH1	DUSP7	RFLNA
ALKBH2	TMEM186	ZNF646		TPST2	PRR5L	ENSSSCG00000032594		SEMA4B	MAST3	C1QTNF2		ZSWIM3	ENSSSCG00000004441	MATK
RBFA	ZNF322	C5orf51		GTF2I	UBASH3B	ENSSSCG00000007186		ZNF514	FAM78A	CEBPE		ZSWIM1	TIGD2	IER5L
ICK	ZBTB14	TRAF3		ACE	EVI2B	TMEM53		ORC5	LRRC25	PDK2		ZBTB7B	CD14	SLC7A8
CALHM2	COA4	AHCY		DAGLA	KLF7	ATF7IP2		ZNF32	ENSSSCG00000033363	ASB4		ZNF703	ACAP2	TMEM145
TCHP	BORCS6	TRAF2		ENSSSCG00000040837	TRIM7	KIFC3		IRS2	RBFA	SLC16A14		TMEM186	TRAF2	C5AR1
SEMA4G	ENSSSCG00000033238	SMAD4		ENSSSCG00000030432	STRIP2	TMEM8B		MNT	CALHM2	CYP4V2		ZBTB14	PABPC1	MTFP1
ENSSSCG00000038580	ZNF461	EHF		DBP	CDKN2B	URB1		ZNF782	TIGD7	SFXN5		SPSB2	OPTN	LRRC75A
NXPE3	ENSSSCG00000012348	GPD2		DHRS9	C1QTNF2	CTDSPL		ZBTB7B	TMEM86A	RGL1		TMEM70	SIRT1	ENSSSCG00000032949
STARD7	CEP97	OPTN		EPB41L4A	PDK2	NEO1		RSC1A1	ZNF282	CAMKK1		ZNF713	CALCOCO2	PHLDA1
TMEM86A	MRPL28	TMEM26		ENSSSCG00000016969	ASB4	INSR		METTL4	TIGD2	ANKRD66		ENSSSCG00000012348	TMEM26	ENSSSCG00000003839
ENSSSCG00000013715	PAQR8	C12orf45		ENSSSCG00000033918	CYP4V2	IMPAD1		CASP8AP2	SAP30	CNR2		C12orf65	RUNDC1	AMIGO1
ITPKB	MAGEF1	BCL6		AGPAT2	SFXN5	ENSSSCG00000012202		ZNF287	MTCP1	MESP2		INAFM2	CYLD	MARVELD1
NEURL4	LZTS2	ABRAXAS1		NR3C2	TRIM65	RAPGEF5		EXD1	DUSP7	CMKLR1		DCLRE1A	STOM	ENSSSCG00000015664
ENSSSCG00000032554	HPS6	TOB1		IRAK1BP1	CAMKK1	ENSSSCG00000002746		KLHL42	ELMSAN1	OLFM1		NME3	TOB1	MYCL
ZNF568	MLH3	FUNDC1		RELL1	ANKRD66	BHLHE41		ZNF48	SLC48A1	TRAPPC3L		LYSMD1	FUNDC1	SLC10A4
SLC12A9	SIRT4	HAT1		TMEM86A	OLFM1	RNF149		TMEM70	ABCC5	ADAP1		SNX33	WTAP	SGCB
PALB2	ENSSSCG00000004547	DHDDS		LRRC46	TRAPPC3L	SLIT2		ENSSSCG00000033833	C2CD2	BTK		PATZ1	SLC19A2	CYP7A1
ZNF710	SEMA4B	GAREM2		CLEC5A	ADAP1	CTPS1		AP5S1	ENSSSCG00000004441	CLSTN3		IQCC	GAREM2	SNX24
KLF11	ZNF514	GTF2B		VSIR	BTK	ENSSSCG00000022246		ZBTB1	RNF135	KIAA0513		HPS6	IL6R	TPM1
PRICKLE3	ZNF449	TCP11L1		ARX	CLSTN3	RFXAP		TCEANC2	SMAD7	PIK3IP1		RSC1A1	ENSSSCG00000036083	IVNS1ABP
ZFP30	ORC5	IL6R		ENSSSCG00000039089	KIAA0513	DTX1		ZNF213	BRD3	ARMCX4		TRIM59	N4BP1	ADAP1
IFFO1	IRS2	NUP62		ENSSSCG00000016725	PIK3IP1	KLF4		SPRY2	RAB11FIP5	NBEAL2		ENSSSCG00000036839	RFTN2	HYAL1
CDC7	MNT	ENSSSCG00000036083		ENSSSCG00000013900	ARMCX4	ENSSSCG00000024045		ENSSSCG00000035527	ENSSSCG00000023155	IER5L		COA4	FAM111B	GCNT1
S100PBP	ZBTB7B	STAG2		CAGE1	NBEAL2	DOCK4		KDM3B	IL16	ENSSSCG00000022194		ZNF319	SIDT2	PDK2
MIEF2	RSC1A1	RFTN2		ARL4C	IER5L	HECW2		ENSSSCG00000001859	KIF7	NTN4		ENSSSCG00000031212	DAXX	EVI2B
ZNF831	CASP8AP2	FAM111B		PALM	ENSSSCG00000022194	SLC4A11		THAP9	LTB4R	CCM2L		ZNF688	STAT2	SLCO2B1
PARS2	ZNF287	SIDT2		ENSSSCG00000012693	CCM2L	PABPC4		SPSB2	DHX34	MARCO		ZNF287	PKIB	KIAA0513
BLOC1S5	SNX21	MAPK14		GAB3	MARCO	ENSSSCG00000032340		ZNF668	IPP	PHLDA3		ENSSSCG00000004547	FMNL3	OLFM1
TUBGCP5	ARHGAP9	DAXX		INTU	PLCL1	TP53INP1		ADAT3	ZDHHC7	PLCL1		ZNF649	RF02216	MARCO
PPP1R37	ZNF48	STAT2		ENSSSCG00000037995	FSTL3	CCSAP		TBC1D12	TRIM14	FSTL3		SIRT4	ENSSSCG00000001398	NACC2
IL7	P2RY1	PHC2		DEXI	ENSSSCG00000036675	SLC25A4		POMK	CCDC85B	ENSSSCG00000036675		PAQR8	ABHD17B	KLHL13
SUV39H1	TMEM70	RF02216		CBX8	HYAL1	SURF2		PDP1	FAM120B	HYAL1		C15orf39	ENSSSCG00000036911	SERPINB10
CCDC14	AP5S1	OSER1		H6PD	ZC3H12D	SLC19A2		ENSSSCG00000002900	PAQR4	ZC3H12D		ZNF322	PCNA	ENSSSCG00000031285
RASSF7	ZBTB1	ENSSSCG00000003112		CTF1	GCK	PIGY		SMARCAD1	NADK	GCK		RCN3	TOR3A	KLF7
STARD3NL	SESN3	RGL1		LYL1	TPM1	AMPD2		NR2F6	TBK1	TPM1		TBC1D10B	TRIM56	HHEX
SLC48A1	TCEANC2	ENSSSCG00000001398		ENSSSCG00000001596	TCFL5	C1orf198		ARHGAP39	LAMP2	TCFL5		DTX4	IL27RA	CAMKK1
SLX4	SPRY2	ABHD17B		ENSSSCG00000017783	NT5DC1	ENSSSCG00000020706		SLC35A5	NRP2	NT5DC1		FHL3	FAS	AQP9
CMTR2	ENSSSCG00000035527	ELOVL7		SLAMF8	LRRC25	ECHDC2		TRIM8	NFKBIB	NACC2		FOSL2	PIK3AP1	RASA3
ABCC5	KDM3B	FAM53C		ENSSSCG00000033178	NACC2	PCED1A		HYLS1	TOP1	ENSSSCG00000033930		ABHD10	CYP3A39	FSTL3
C2CD2	ENSSSCG00000001859	TOR3A		DRC3	ENSSSCG00000033930	NYNRIN		C12orf65	IL1RAP	MCRIP2		B4GAT1	CFAP36	CRACR2B
ENSSSCG00000033816	SPSB2	PRDM2		LZTS2	MCRIP2	DLL1		UCP3	NUP98	TMEM145		SEMA4B	CMTM6	EPHX3
RNF135	ZNF668	TRIM56		SOX15	TMEM145	MRI1		ZNF182	BAZ1A	L3HYPDH		JRKL	ANXA1	ASB4
BRD3	KLHL22	IL27RA		BMF	L3HYPDH	FAIM		THAP11	ELL	LRRC6		ZNF250	HS6ST1	2019-09-11
ZNF318	TMEM246	CFAP36		TMEM104	SFXN3	RANGRF		SNX33	SNX10	SFXN3		DDIT4	PNP	ANKRD66
RAB11FIP5	POMK	CMTM6		GCNT2	FAM217B	ENSSSCG00000037732		SAP30L	C3orf38	SLC1A3		ENSSSCG00000003986	MCL1	MEGF9
LMBR1L	SMARCAD1	ENSSSCG00000004854		RARG	SLC1A3	MAN1C1		ENSSSCG00000039695	SH2D1B	WDR93		MAGEF1	RASL10B	ZNF395
SHPRH	NR2F6	SLC30A1		CDS1	WDR93	RALGAPA2		ID2	DDX3X	C9orf152		ENSSSCG00000035527	ZNF791	ENSSSCG00000028166
FANCF	SLC35A5	ZNF791		PGM2L1	C9orf152	HSDL1		ENSSSCG00000001431	MCL1	FAM20A		MSL2	LITAF	RBFOX3
DCAF17	TRIM8	UBE2L6		APCDD1	SGK3	PRNP		SWSAP1	ENSSSCG00000017920	SGK3		BEND3	UBE2L6	CCM2L
KLHL20	C12orf65	ZFP36		ACBD4	FAM219B	HSPA12A		LYSMD1	TWISTNB	FAM219B		THAP11	PIK3CD	ENSSSCG00000038269
ENSSSCG00000023155	UCP3	PIK3CD		ENSSSCG00000035067	ENSSSCG00000040811	GYS1		ENSSSCG00000037807	ENSSSCG00000012006	ENSSSCG00000040811		RIT1	WDFY1	TBX1
MON1A	ZNF182	LIX1L		TMEM144	MAGIX	SLC12A4		ENSSSCG00000033792	NFE2L2	MAGIX		KMT5C	ADAR	GPR146
RREB1	THAP11	WDFY1		MALT1	RBFOX3	MIDN		EGLN2	ACAP2	RBFOX3		SLC35G1	RNF19A	ADCY5
KIF7	SNX33	GLUL		RARRES1	ENSSSCG00000035159	POFUT1		INAFM2	NPC1	ENSSSCG00000035159		ERF	SLA	VDR
BICRAL	ID2	RBBP6		H1F0	ANKH	MRPS26		ABHD10	CTNNA1	ANKH		ENSSSCG00000038852	BCL2A1	C5AR2
GXYLT1	ENSSSCG00000037413	HGF		FGD4	SPIN3	TMEM237		ZSWIM1	RB1CC1	SPIN3		LZTS2	FBXO30	ENSSSCG00000026996
GIT1	SWSAP1	ADAR		GSDMD	MTAP	ELMO1		IQCC	CALCOCO2	MTAP		IL16	GADD45B	L3HYPDH
LTB4R	LYSMD1	FBXO30		NCEH1	MBOAT1	HEATR3		ENSSSCG00000032973	SLC25A28	MBOAT1		MBLAC2	DDX3X	CLSTN3
ARL16	ENSSSCG00000033792	LRRK2		EARS2	NOTCH3	SLC1A5		GTF2H4	PPP4R2	NOTCH3		CEP85	TAP1	TREM2
IPMK	EGLN2	TAB3		SLC27A1	TCEAL1	MAP4K5		TBC1D10B	ENSSSCG00000007874	FMO5		ENSSSCG00000003719	BCLAF1	ENSSSCG00000038622
ZHX3	CHST14	TAP1		MESP1	AGBL2	IKZF1		E2F2	TIPIN	TCEAL1		ZNF140	UBASH3B	CYFIP2
DHX34	INAFM2	ZFP36L1		ATG10	TXNDC16	SLC16A1		ZNF248	ENSSSCG00000005518	AGBL2		CEBPB	ENSSSCG00000036113	RAB3A
RAB43	ABHD10	RGMB		GRK5	C19orf81	RARA		PCMTD2	RHOH	TXNDC16		BACH1	UBE2D1	PASK
WDR81	ZSWIM1	LPIN2		CREB3L4	ERG28	DAGLB		ALDH1B1	PIK3R5	C19orf81		GTF2H4	IFI44	MAP3K6
MGA	IQCC	NPBWR1		ENSSSCG00000002654	LYPLAL1	UTP20		ENSSSCG00000017864	ENSSSCG00000037976	ERG28		LRIG2	TRIM26	GCK
SMAD2	ENSSSCG00000032973	ENSSSCG00000038679		SLC25A15	GCNT1	MAMDC2		PWWP2B	RC3H2	LYPLAL1		CASP9	ENSSSCG00000011239	DLEC1
IPP	GTF2H4	UBE2D1		ZDHHC14	ENSSSCG00000033363	SLC43A3		ZNF649	CYP27B1	GCNT1		POMK	MORC3	SFXN5
ENSSSCG00000024481	TBC1D10B	IFI44		ARHGAP22	ENSSSCG00000032949	ENSSSCG00000008722		SLC35G1	CDKN1A	TNFRSF21		SESN3	IFI44L	ERG28
ZDHHC7	ENSSSCG00000003719	TRIM26		KAT2B	MTFP1	SLC30A9		C16orf54	ELK1	ENSSSCG00000032949		PLEKHF1	CD48	FAM217B
ATE1	PCMTD2	ENSSSCG00000011239		DGUOK	ENSSSCG00000030638	PDHB		TIGD5	ENSSSCG00000011465	MTFP1		ENSSSCG00000032973	IRAK2	MCCC2
TIMM21	ENSSSCG00000017864	CDK19		RAD51D	ITGA4	EPRS		TRIM59	BCLAF1	ENSSSCG00000030638		CDC42EP4	RASGEF1B	FGF11
TRIM14	ZNF649	MORC3		SASH3	EPB41L3	ENSSSCG00000040016		PPP1R3D	HLTF	ITGA4		BICRA	RBM47	PDGFC
CCDC85B	SLC35G1	ENSSSCG00000032297		CTIF	AGFG2	TMEM201		HSDL1	ENSSSCG00000036911	EPB41L3		DSTYK	C21orf91	RGS19
TMEM250	MAST3	IFI44L		CNPY3	TSKS	VARS		THAP3	JPT1	AGFG2		TRIM35	ENSSSCG00000011676	TRAPPC3L
FAM120B	TRIM59	PPM1K		ENSSSCG00000003719	TMEM246	TCF7L1		B4GAT1	MIER1	TSKS		ORC5	SEMA4D	LIPT2
ZNF524	PPP1R3D	RASGEF1B		KCNK6	SASH1	ARRB2		ALKBH2	B4GALT5	SCMH1		TCEANC2	KLF5	ENSSSCG00000027903
ENSSSCG00000037673	ENSSSCG00000033363	C21orf91		TK2	GPR82	ZHX3		ZNF383	SIRT1	SASH1		AP5S1	IL4I1	BRI3BP
PAQR4	THAP3	SEMA4D		ZNF219	PARN	ADGRL2		ICK	PSMD10	GPR82		UCP3	C3orf38	SLC35D1
TRIM4	B4GAT1	IL4I1		PLXNB1	SLC46A3	HDAC7		ZNF140	NT5C	PARN		MNT	RELB	SPIRE1
SH2B1	ZNF383	DOK1		MKL2	PRAM1	ACOX1		C19orf47	FSCN1	SLC46A3		TMEM267	ENSSSCG00000017202	CCDC107
PAXIP1	ZNF140	ZYG11B		PLEKHF1	ENSSSCG00000017749	ATP2B4		TCHP	CSRNP2	PRAM1		DOK3	CNP	ENSSSCG00000032146
ENSSSCG00000040252	C19orf47	CNP		ENSSSCG00000013144	LRRC75A	SERPINB8		ENSSSCG00000038852	RAB21	ENSSSCG00000017749		ZNF174	CDK12	SLC46A3
AASDHPPT	TIGD7	ENSSSCG00000009172		TMEM267	SULF2	DENND1C		ZNF703	N4BP1	LRRC75A		NR2F6	ENSSSCG00000009172	ANKH
ZBED4	ENSSSCG00000038852	MFSD14B		ST6GALNAC2	MATK	RAP2A		SEMA4G	PCK2	PHEX		NUP43	MOCOS	PDZD3
TPRN	ZNF703	FOXS1		TTYH1	FAM20C	MYO1D		TRIM35	RGS1	SULF2		DNAAF2	B3GNT2	ENSSSCG00000022194
CYHR1	TRIM35	CISH		SNX29	SCIMP	TTC3		ENSSSCG00000038580	RBM18	MATK		MLH3	DUSP2	ST3GAL3
KIAA0232	ENSSSCG00000003986	MX2		MPPE1	LPXN	PAG1		ENSSSCG00000003986	ARID5A	FAM20C		PRMT6	MFSD14B	DAB2
USF1	ZUFSP	HLA-DOB		ANKRD16	PITPNC1	ILVBL		ZUFSP	TFEC	SCIMP		ZSCAN16	FOXS1	THEM6
ZNF638	DEDD2	ENSSSCG00000021815		RGS8	ENSSSCG00000028166	DPY19L1		NXPE3	ENSSSCG00000011676	LPXN		C19orf47	MX2	GBE1
DGCR8	ENSSSCG00000020988	ZBP1		MAGI3	ENSSSCG00000031285	SMPDL3A		DEDD2	ANXA1	IFT27		ENSSSCG00000035037	HLA-DOB	ENSSSCG00000029791
KLHDC3	RSBN1L	TRIM38		LCA5	INPP5D	ENSSSCG00000003485		ENSSSCG00000020988	SLC25A25	PITPNC1		LONRF1	ENSSSCG00000021815	CDKN2B
DOK2	ZNF282	DEPDC1B		ENSSSCG00000021941	SHTN1	PLEKHO1		STARD7	CSRNP1	ENSSSCG00000004573		LENG9	ZBP1	PTCH1
NADK	TFCP2	ENSSSCG00000027340		MSH3	PHACTR2	ENSSSCG00000001455		ENSSSCG00000013715	CD72	ENSSSCG00000028166		SSH2	TNIP1	MYO1F
DDX5	ZBTB48	LRRC8C		RBFA	SLC48A1	ENSSSCG00000011117		ITPKB	HIST1H2BB	ENSSSCG00000031285		PHLDB3	TRIM38	PALD1
TBK1	ZSCAN16	ENSSSCG00000010491		KDELR3	ENSSSCG00000004656	C2		NEURL4	PMP22	INPP5D		ENSSSCG00000027007	DEPDC1B	ABCC5
LAMP2	TIGD2	HMMR		HDAC5	ENSSSCG00000032326	C6orf106		RSBN1L	RNF19A	SHTN1		ENSSSCG00000017864	ENSSSCG00000027340	CUL7
NRP2	SAP30	CEP78		TMEM150B	ENSSSCG00000003478	SLA-DQB1		ENSSSCG00000032554	CNNM4	PHACTR2		UBTF	TFEC	ENSSSCG00000012699
NFKBIB	ZSWIM3	STXBP1		BTBD8	BIN2	CHMP5		ZNF568	CHD9	ENSSSCG00000004656		TRIM32	ABCA1	KRT23
KCTD10	LENG9	FAM222A		FLI1	ENSSSCG00000033422	HSPA8		TFCP2	PGM2	ENSSSCG00000032326		KDM3B	SLC25A28	CCDC153
MYO1C	ZFP64	ENSSSCG00000040701		OSBPL5	ENSSSCG00000027349	RHBDF2		SLC12A9	PDHX	ENSSSCG00000003478		ING2	ENSSSCG00000020921	GAMT
TOP1	ZNF319	S100A2		TSKU	ENSSSCG00000040248	DTNBP1		PALB2	CDK17	BIN2		RSBN1L	ENSSSCG00000010491	TMEM150A
NUP98	ZNF688	ETV7		SGSH	PTCH1	AP5M1		ZNF710	AP1S3	CELSR2		ZBTB48	HMMR	AKAP1
BAZ1A	DSTYK	JAK2		FBXO9	ATIC	CYLD		ZBTB48	TPMT	ENSSSCG00000033422		EGLN2	SLC36A4	WDR93
RFK	MTCP1	NR4A2		PCBD1	CDKN2C	ATG5		KLF11	PABPC1	ENSSSCG00000027349		ZNF526	ENSSSCG00000000657	SGK3
ELL	MIDN	ENSSSCG00000036693		CENPH	PTPN6	TBC1D22B		ZSCAN16	C14orf28	ENSSSCG00000040248		ZUFSP	STXBP1	INPP5D
SNX10	CASP9	AFF4		HOMER3	RGS19	SHISA5		ZSWIM3	FAM102B	PTCH1		CASP8AP2	ENSSSCG00000024914	ACACA
SH2D1B	BICRA	ENSSSCG00000001395		RGS10	ABHD6	UHRF1BP1		LENG9	IRF4	ATIC		HYAL2	ENSSSCG00000040701	NLN
CNOT9	KMT5C	CEP44		B3GNT3	CYFIP2	SLC25A22		ZFP64	PISD	CDKN2C		SMYD4	S100A2	BIN2
B3GLCT	SSH2	ENSSSCG00000030801		BACE1	OSBPL7	ENSSSCG00000028345		ZNF319	SPINK9	PTPN6		ELF2	ETV7	MXI1
ENSSSCG00000017920	ZNF174	SAMHD1		TMEM102	ARHGEF40	CEPT1		PRICKLE3	TIRAP	RGS19		ENSSSCG00000033792	JAK2	ENSSSCG00000032903
TWISTNB	ZNF250	ENSSSCG00000006802		HPSE	ENSSSCG00000035762	ELMO2		ZNF688	TIFA	ENSSSCG00000035342		CCDC137	IL6ST	TMEM71
TNFAIP8	DUSP7	FRAT2		ENSSSCG00000015023	CUL7	ELF1		ZFP30	STOM	ZDHHC8		MAST3	ITGB8	FAM149A
SSFA2	ELMSAN1	JCAD		ENSSSCG00000034614	DHX34	TCIRG1		IFFO1	FAM222B	ABHD6		SLC39A10	CNNM4	TGFBI
DENND4A	KBTBD4	RGS2		FCHO1	ENSSSCG00000035675	ENSSSCG00000006694		DSTYK	ZNF648	CYFIP2		ENSSSCG00000032483	ENSSSCG00000036693	MAGIX
CHIC2	TRIM32	HSH2D		WDR91	TIGD7	STRBP		MIDN	MOCOS	ARHGEF40		ZNF282	PDE4B	EMC9
ENSSSCG00000012006	NUP43	FASLG		ENSSSCG00000009430	FRMD3	CTNNBL1		CDC7	SMOX	TMEM52B		NEPRO	ENSSSCG00000001395	NLE1
NFE2L2	PRMT6	ZFP90		DOCK7	MYO1F	JUP		CASP9	NINJ1	ENSSSCG00000035762		CENPC	NAMPT	ESRP1
ACTB	ENSSSCG00000004441	CIITA		NRM	MCCC2	MAT2B		S100PBP	PMAIP1	CUL7		C1orf74	ENSSSCG00000011465	SLC48A1
ENSSSCG00000013052	PHLDB3	TMEM243		POLD2	PRKDC	GK5		MIEF2	TRIM36	MAF		PDP2	CEP44	TSKS
GALNT7	LONRF1	RF00045		IPP	HAAO	SLA-DMB		ZNF831	PTPN1	ENSSSCG00000035675		SMARCAD1	ENSSSCG00000040220	SLCO4A1
NPC1	SMAD7	ATAD5		ATG16L2	C7orf49	SLC25A38		PARS2	TMEM54	FRMD3		TADA2B	ENSSSCG00000030801	ENSSSCG00000035762
CTNNA1	ZNF2	TSC22D1		ENSSSCG00000036022	SPIRE1	VWA5A		BLOC1S5	SESN2	SAMD4A		THAP3	SAMHD1	ATIC
MAP3K11	MSL1	SAMD9		ENSSSCG00000025106	BDH1	ENSSSCG00000009052		BICRA	TRIM21	MYO1F		ZNF2	NECAP1	NOTCH3
FBXW7	ING2	GPATCH4		ACCS	AMIGO1	ANKRD49		KMT5C	USP53	SP7		ENSSSCG00000009568	BSPRY	ENSSSCG00000016184
RB1CC1	UBTF	DDX60		CBX7	ENSSSCG00000032903	RAB23		TUBGCP5	ENSSSCG00000036113	MCCC2		POGK	JCAD	SASH1
ENSSSCG00000040056	DNAJC16	FRAT1		RIN3	EMC9	IL6R		SSH2	IL4R	BCAR3		ZNF175	HSH2D	CHPT1
PPP4R2	DNAAF2	PPP1R3C		NDUFAF2	JDP2	NFATC2IP		ZNF174	ENSSSCG00000036524	CNIH3		TFCP2	RIPK2	ENSSSCG00000012166
SKIL	GATAD1	ENSSSCG00000001394		PDE3B	CHST14	IL6ST		PPP1R37	TGIF2	ZFHX3		ZBED5	FASLG	LYPLAL1
ENSSSCG00000007874	FBXL19	MEPCE		KIF7	ENSSSCG00000038622	CEP162		IL7	NDEL1	PRKDC		COX19	TLR2	S1PR2
TIPIN	CCDC137	TMEM229B		CLPP	COLGALT1	MNAT1		ZNF250	FAM177A1	HAAO		PCMTD2	CLIC2	MBOAT1
ENSSSCG00000005518	DOK3	ENSSSCG00000034802		PLEKHM3	DNMT1	COQ2		SUV39H1	ENSSSCG00000011567	C7orf49		DNAJC16	CIITA	ARHGAP25
LAMB1	IL16	KIF27		TMEM106A	SGCB	RUFY3		KBTBD4	FAS	SPIRE1		ZNF574	TMEM243	RPS6KA5
RHOH	SMYD4	HMGN5		IQGAP2	THNSL1	CNDP2		TRIM32	ARRDC4	BDH1		ZNF740	NFKBIA	ENSSSCG00000040811
RSBN1	C1orf74	ENSSSCG00000023868		ENSSSCG00000032994	ESRP1	LCORL		CCDC14	PLK3	CFAP126		TBC1D2	ATAD5	C1QTNF2
PIK3R5	ERF	MTURN		ENTPD6	CARD9	PLCG1		RASSF7	ENSSSCG00000014997	ENSSSCG00000032903		SLC35A5	FBXL20	SARM1
ENSSSCG00000037976	POGK	STN1		TMEM117	FAM53B	SMIM3		STARD3NL	NECAP1	EMC9		KBTBD4	LYSMD2	SPIN3
RC3H2	COX19	WARS		ENSSSCG00000039618	ELMSAN1	ENSSSCG00000006363		NUP43	ABTB2	ENSSSCG00000038622		SOCS5	SUSD6	FAM219B
HRH1	PDP2	DTX3L		COA4	ATP23	LITAF		SLX4	ENSSSCG00000017202	COLGALT1		ZFP64	TSC22D1	TCEAL1
ECD	SOCS5	RMI1		SH2D6	PRRT3	SLA-DOA		PRMT6	NAMPT	DNMT1		FBXL19	SAMD9	FAM107A
CYP27B1	TBC1D2	SLC17A5		TRMT2B	ENSSSCG00000004441	SIDT2		CMTR2	SNN	SGCB		CNPPD1	ENSSSCG00000001931	HMGB2
CDKN1A	CENPC	ENSSSCG00000031327		CASTOR1	TTC13	GNB4		ENSSSCG00000033816	PKIB	GNAT3		ZNF646	PMAIP1	RIOX2
CYTH1	CNPPD1	ENSSSCG00000024973		FN3KRP	ENSSSCG00000013842	LPAR6		PHLDB3	SLC36A4	ESRP1		PHF12	PNRC1	ADCK1
PARP8	TRIM41	RNASEL		SLC2A9	RNF39	ENSSSCG00000037185		LONRF1	ENSSSCG00000024914	CARD9		TRIM41	PIM3	THAP9
ELK1	SLC39A10	CBLN3		PCYOX1L	ENSSSCG00000003253	ANKMY2		ZNF2	CCL22	PRKAG2		MSL1	DDX60	E2F1
HLTF	ZBED5	CFAP74		ZPBP	HGH1	C9orf72		MSL1	TMEM88	FAM53B		GATAD1	TEC	SLC16A7
PHF20	PHF12	ENSSSCG00000006919		TIMM13	PDGFC	ABCC3		ING2	ETS2	ATP23		C5orf51	TRAF1	AHR
FAM49A	NFKBIL1	ENSSSCG00000038104		ERLIN2	ESRP2	PLEKHA8		UBTF	FMNL3	PRRT3		TRAF3	ENSSSCG00000014997	NKX6-1
JPT1	IL1RAP	KLHL25		FAM78A	VAV2	PNRC1		DNAJC16	SLC46A2	RGS2		NFKBIL1	SLC11A2	ESRP2
ODC1	DESI2	ISG20		MCM3	RAB11FIP5	RUNX2		ZNF318	ADORA2A	TTC13		PIP5K1A	KLF4	TFRC
SRSF5	C3orf38	ENSSSCG00000039706		CHRNB1	ENSSSCG00000039587	WFS1		LMBR1L	PLEK	TTYH2		AHCY	SOD2	PTPN6
MIER1	DDX3X	ZC3HAV1		ENSSSCG00000031706	BRI3BP	KDELC2		DNAAF2	RIPK2	ENSSSCG00000013842		SMAD4	ENSSSCG00000001394	ENSSSCG00000038506
B4GALT5	MCL1	ENSSSCG00000006418		ATP6V0A1	TMEM150A	RBM47		GATAD1	PCNA	ENSSSCG00000003253		EHF	TMEM229B	TTC13
IFRD1	WDR74	CMPK2		ACSS2	S1PR2	PHC1		FBXL19	RUNDC1	HGH1		DESI2	ARAP2	ENSSSCG00000036675
ATP1B1	ACAP2	ENSSSCG00000001252		KLF2	ARV1	GZMA		SHPRH	MTMR1	PDGFC		GPD2	ENSSSCG00000034802	RSAD1
NT5C	LITAF	BATF2		ENSSSCG00000030110	GVQW3	ARHGAP17		CCDC137	PHF6	TMEM131L		IL10RB	BTG2	CARD9
MIGA1	CALCOCO2	VCPIP1		RNF44	RIOX2	ZBTB10		FANCF	SYN1	ESRP2		IL1RAP	PSMD10	IGSF8
FSCN1	SLC25A28	ENSSSCG00000022912		CLN6	CAMK2G	ENSSSCG00000036618		DCAF17	PLXNA1	VAV2		C12orf45	KIF27	TRAM2
CSRNP2	IL6ST	TNFSF13B		ENSSSCG00000028397	ST6GAL1	ORAI2		KLHL20	SLC1A2	ENSSSCG00000039587		RELA	HMGN5	CTC1
LRCH1	CYLD	FKBP14		RANBP17	CALHM2	PHF21A		DOK3	PIK3AP1	BRI3BP		TRIP10	ENSSSCG00000036524	C19orf81
RNF138	MED1	TMEM52		ABCG2	2019-09-11	PIK3CD		MON1A	TRAF4	SIRT5		BCL6	ENSSSCG00000023868	BATF
RAB21	ENSSSCG00000011465	ZBTB5		PLCB2	CCDC85B	HORMAD1		SMYD4	TNIP1	TMEM150A		ABRAXAS1	MTURN	SERPINF2
PCK2	BCLAF1	B3GNT5		ACAD11	ENSSSCG00000016085	CALHM6		C1orf74	CCR5	ENSSSCG00000032894		KDM6B	MSC	LGR4
STK17B	ENSSSCG00000034310	ENSSSCG00000033089		ENSSSCG00000011632	KLF9	DYRK1B		ERF	TIMP1	S1PR2		MIOS	DMXL2	PLXNC1
COG3	ENSSSCG00000036911	OAS2		CEP19	ENSSSCG00000032445	ENSSSCG00000039731		RREB1	PIM3	EEPD1		MED1	STN1	NLRX1
TMPPE	SIRT1	HERC5		ENSSSCG00000006350	SLC45A4	IRF5		POGK	C15orf48	ABCG1		MTMR1	BCL2L14	SLC45A4
DHRS7	PSMD10	CMAH		TPCN1	LNPEP	SULT1C4		COX19	TMEM47	ARV1		HAT1	WARS	PDGFB
PTGER4	TXNIP	PARP14		SRGAP1	PLCD1	EZR		BICRAL	BIRC3	RIOX2		RBM18	DTX3L	TNFSF11
GCH1	SMARCA5	MX1		LRRC8D	TNFSF12	LOXL3		GXYLT1	ATF5	CAMK2G		TIRAP	AP1S3	RAB11FIP5
CSRNP1	TRAF6	PARP11		SYTL5	FGF11	ENSSSCG00000004024		GIT1	ARSG	TPST2		TANK	RMI1	ABHD6
CD72	LTA4H	IFNG		RCAN1	ENSSSCG00000003839	ENSSSCG00000034555		PDP2	B3GNT2	ST6GAL1		DHDDS	PTGES3L	SFXN3
HIST1H2BB	SNAP23	ENSSSCG00000031610		ZNF282	SNX18	ARL11		ARL16	TBC1D9	2019-09-11		GTF2B	ENSSSCG00000031327	PTGR1
PMP22	N4BP1	C5orf30		YPEL3	ABCC5	ENSSSCG00000038215		IPMK	PPARG	ENSSSCG00000016085		TCP11L1	ENSSSCG00000024973	MAP7D2
CHD9	CHKA	ADRB2		HDHD5	SLC25A13	SLX4IP		SOCS5	FBXL20	GTF2I		NUP62	RNASEL	ZFHX2
PNRC2	RGS1	TUBB6		TTC8	RHOBTB2	C4orf46		ZHX3	PIK3R1	ACE		STAG2	CD38	DNMT3B
PGM2	PIP5K1A	ENSSSCG00000035099		ADAT2	VPS13C	SLC6A9		TBC1D2	UBASH3B	KLF9		ENSSSCG00000034697	CBLN3	PNPO
PDHX	RBM18	YAP1		FBXO17	TYRO3	ASRGL1		CENPC	PSTPIP2	DAGLA		ENSSSCG00000032626	RGS1	SFXN2
CDK17	ARID5A	RF00581		CEP41	PPP1R3E	ABCD4		RAB43	PANX1	ENSSSCG00000040837		LTA4H	CFAP74	SLC25A29
EFNB1	TFEC	ENSSSCG00000032652		TMEM65	ADCY5	BLNK		WDR81	GJA1	SLC45A4		MAPK14	ENSSSCG00000003768	APBB1IP
DUSP14	OTUD1	CH25H		L3MBTL3	IRF2BPL	GM2A		MGA	BCL3	LNPEP		PHC2	CXCL2	ATP1B1
TRIM24	ENSSSCG00000011676	PLEKHA4		SDCCAG8	MTCP1	FOXP4		SMAD2	ZMYND15	ENSSSCG00000030432		RF00002	ZNF697	QTRT1
TPMT	ANXA1	UBA7		TMEM241	ST3GAL3	DAPP1		ENSSSCG00000024481	PAPSS2	DBP		WDR74	ARL11	ARHGAP18
APPL2	SLC25A25	ENSSSCG00000014618		TMEM141	RASA1	ENSSSCG00000000021		ATE1	BCL2A1	PLCD1		OSER1	ENSSSCG00000006919	ENSSSCG00000032594
FAM102B	RNF19A	OASL		2019-03-08	STEAP3	LAP3		TIMM21	CDK12	TNFSF12		ENSSSCG00000003112	ENSSSCG00000038104	PRRT3
IRF4	CNNM4	ENSSSCG00000023014		MICAL2	PTPRJ	SEMA4A		TMEM250	MASTL	DHRS9		GPCPD1	JUNB	ENSSSCG00000007186
PISD	ENSSSCG00000009128	PALMD		RWDD3	OXLD1	HDAC6		ZNF524	PIM1	FGF11		RGL1	CCR5	ENSSSCG00000004656
SPINK9	RF00002	FAM46A		ZDHHC9	CHPT1	SLC5A4		CNPPD1	IER5	ENSSSCG00000003839		RASSF2	C14orf28	CDC42BPA
FAM222B	IRF2BP2	MXD1		ENSSSCG00000012102	MAP7D2	CD84		TRIM41	WTAP	SNX18		ELOVL7	ALAS1	ACAA2
ZNF648	RBM47	CDHR4		NDUFS3	PFAS	DCSTAMP		SLC39A10	CD14	EPB41L4A		ENSSSCG00000033457	ISG20	RPS6KL1
SMOX	AP1S3	RSAD2		COLEC12	LIPT2	IFI6		ENSSSCG00000037673	UGCG	ENSSSCG00000016969		FAM53C	ENSSSCG00000039706	ENSSSCG00000040248
NINJ1	PABPC1	ENSSSCG00000010893		ZFP36L2	ELOVL5	ENSSSCG00000038104		TRIM4	IFIH1	SLC25A13		PRDM2	ENSSSCG00000012014	SCAMP5
CYP4F22	C14orf28	CYP4A24		ENSSSCG00000031317	SLC46A1	AGRN		SH2B1	MLKL	RHOBTB2		PIM2	ACSL1	PHACTR2
HIVEP2	TIRAP	CXCL9		SMARCA2	TAMM41	CADPS2		PAXIP1	PPA1	VPS13C		IRF2BP2	REL	ABTB1
USP37	TIFA	ABCC9		PDK3	AKAP1	RAD51B		ZBED5	CLIC2	ENSSSCG00000033918		STAT5A	AARD	TMEM53
TRIM36	STOM	DMD		SMIM26	C6orf222	GGN		ENSSSCG00000040252	CALD1	TYRO3		ENSSSCG00000004854	IL2RA	ENSSSCG00000015293
PTPN1	MIOS	CLMP		ENSSSCG00000023139	EPS8	SLC8A1		AASDHPPT	RELB	PPP1R3E		SMARCA5	ENSSSCG00000006418	NOL10
TMEM54	MOCOS	CEBPE		PARP2	CMBL	HIST1H2AC		ZBED4	FGL2	ADCY5		SLC30A1	MCOLN2	ATF7IP2
TLNRD1	PMAIP1	ENSSSCG00000037137		FRRS1	KLHL13	SLC37A2		TPRN	ZCWPW1	AGPAT2		SLC4A7	CMPK2	FUOM
BHLHE41	ENSSSCG00000032626	TNFSF10		DENND4B	NLRX1	CRACR2A		CYHR1	PLAU	ST3GAL3		ZFP36	ENSSSCG00000001252	PPP1R14B
USP53	SESN2	AMOTL2		ENSSSCG00000009627	PPFIA3	GFOD1		KIAA0232	STARD8	RASA1		LIX1L	IL7R	ATP23
STK38L	CLP1	MRAP2		DCXR	FAM120C	IL27RA		USF1	PFKFB3	STEAP3		ARG2	BATF2	MTMR12
HMOX2	TRIM21	ENSSSCG00000017062		TSEN34	ENSSSCG00000001850	GIMAP7		PHF12	HS6ST1	NR3C2		GLUL	VCPIP1	DNMT1
TGIF2	ENSSSCG00000034697			LIMS2	ZNF449	SERPING1		ZNF638	IKBKE	PTPRJ		NOCT	ENTPD7	FAM120C
NDEL1	ENSSSCG00000036113			TSPAN2	ITGB5	FUT10		DGCR8	PAWR	OXLD1		RBBP6	ENSSSCG00000022912	KIFC3
TMEM51	IL4R			COG5	DLEC1	ATP9A		KLHDC3	CSF1	IRAK1BP1		PLEK	TNFSF13B	TCFL5
CEP85L	ENSSSCG00000036524			SLC12A6	SIPA1	TMEM173		DOK2	BSPRY	RELL1		HGF	FKBP14	NT5DC1
ENSSSCG00000011567	FAM177A1			NRROS	E2F1	FAM46A		NFKBIL1	IRAK3	CHPT1		PHF6	KMO	FAM89A
PLK3	FAS			MRPS14	CBR4	ENSSSCG00000006382		DDX5	ENSSSCG00000033457	MAP7D2		LRRK2	MOB3C	ENSSSCG00000027349
ABTB2	TOPORS			CAMKK2	ENSSSCG00000012699	GPR155		KCTD10	ARAP2	PFAS		ENSSSCG00000009128	TMEM52	ENSSSCG00000033422
SNN	DUSP6			CHDH	RCAN3	ANTXR2		MYO1C	SAMSN1	LIPT2		TBC1D9	ENSSSCG00000023796	ENTPD5
CCL22	PNRC1			MTHFD1	ADCY9	HLX		RFK	MCOLN2	LRRC46		TAB3	CLIC4	EVI5
ZBTB10	ARRDC4			ENSSSCG00000038757	MPP1	ENSSSCG00000034469		DESI2	DCUN1D3	CLEC5A		CHKA	FOXJ2	HDDC3
TMEM88	ENSSSCG00000014997			RNF166	ZNF251	EXPH5		CNOT9	PNP	VSIR		ZFP36L1	SERPINB7	EPS8
ETS2	NECAP1			ENSSSCG00000035331	JPH1	BCL6B		B3GLCT	ENSSSCG00000028518	ELOVL5		RGMB	ZBTB5	TMEM8B
SLC46A2	ARL11			ENSSSCG00000005441	SAG	TRIM38		TNFAIP8	MAMLD1	SLC46A1		LPIN2	NFKB2	VAV2
ADORA2A	ENSSSCG00000017202			BCAS3	PAQR4	DEPDC1B		SSFA2	ARG2	ENSSSCG00000039089		NPBWR1	MLKL	RBBP9
MAP3K14	NAMPT			PTPMT1	RASGRP2	LPCAT2		DENND4A	HILPDA	TAMM41		ENSSSCG00000038679	PSTPIP2	ENSSSCG00000035159
SYN1	PKIB			ENSSSCG00000010278	MAP3K6	ENSSSCG00000037808		CHIC2	RAB30	AKAP1		IL4R	ENSSSCG00000033089	SFXN1
PLXNA1	SLC36A4			IFT80	ENSSSCG00000010774	PRCP		WDR74	BCL2L14	ENSSSCG00000016725		CDK19	OAS2	TMCC1
SLC1A2	ENSSSCG00000024914			CDC25B	SLC35C1	ENSSSCG00000039956		ACTB	CREB5	EPS8		ENSSSCG00000032297	HERC5	MFSD13A
TRAF4	TANK			LONP2	ACAA2	FAM81A		ENSSSCG00000013052	PTGES	CMBL		RYBP	CMAH	NKIRAS1
ENSSSCG00000033786	FMNL3			CNDP1	TMEM97	FASLG		GALNT7	ZNFX1	ENSSSCG00000013900		PPM1K	ATF5	URB1
TIMP1	ENSSSCG00000009633			SDC3	SNX15	CD101		MAP3K11	FJX1	KLHL13		ENSSSCG00000001063	TIFA	CTDSPL
BMP2K	PLEK			STAT6	CRLF3	TSC22D1		FBXW7	CD48	NLRX1		DUSP4	MAP3K8	DYRK2
C15orf48	RIPK2			ENSSSCG00000000759	SCAMP5	BATF2		LITAF	ENTPD7	PPFIA3		DOK1	RNF19B	NEO1
BIRC3	PCNA			ENSSSCG00000020777	TM6SF1	CACNA1A		ENSSSCG00000040056	SNAI1	CAGE1		TOPORS	CCNG2	GALT
ARSG	LPAR6			FOXO4	CYBRD1	RARB		IL6ST	FRMD6	FAM120C		ZYG11B	CFLAR	INSR
PPARG	RUNDC1			DENND3	NTHL1	ENSSSCG00000038811		SKIL	CALCRL	ENSSSCG00000001850		ARRDC4	AK7	IMPAD1
PIK3R1	FEM1C			P2RX7	TMEM50B	SLC24A4		LAMB1	RGS5	ITGB5		CISH	DAAM1	CAD
PHLDA2	MTMR1			SELENOP	ENSSSCG00000012166	ENSSSCG00000016002		CYLD	FOSL1	PALM		SESN2	NFKB1	PITPNC1
FOSB	PHF6			HCN2	DYRK2	ZBTB20		RSBN1	ENSSSCG00000000657	DLEC1		TXNIP	IFNLR1	ENSSSCG00000017749
GJA1	PIK3AP1			MXD4	ENSSSCG00000007098	ENSSSCG00000011239		HRH1	2019-03-03	ENSSSCG00000012693		LRRC8C	PARP14	MTAP
BCL3	ATP2A2			DHCR24	CAD	ENSSSCG00000010497		ECD	PLAGL2	SIPA1		SLC25A25	MX1	ENSSSCG00000012202
ZMYND15	TNIP1			P2RY11	SLC25A29	TRO		CYTH1	STAT5A	GAB3		FAM177A1	PARP11	TMEM97
PAPSS2	CCR5			NARS2	IMPA2	PALMD		PARP8	MOB3C	INTU		BATF3	FAM81A	STXBP5
PIM1	RELA			BTBD2	NEIL1	MPZL1		MED1	DHX58	E2F1		ATP2A2	ENSSSCG00000031610	COLGALT1
IER5	PIM3			CD302	ENSSSCG00000005982	AFAP1L1		PHF20	ZNF697	ENSSSCG00000037995		ENSSSCG00000034310	TRIM21	RAPGEF5
NR2E1	TMEM47			NENF	ENSSSCG00000012746	FAM19A2		ENSSSCG00000034310	PALM2	DEXI		EXTL3	MARCKS	ENSSSCG00000002746
ENSSSCG00000022839	ENSSSCG00000038406			FBXL4	HDDC3	MCF2L		FAM49A	ARRDC3	CBR4		TRAF6	ENSSSCG00000035099	CCDC85B
UGCG	DUSP4			RPS6KA4	ENSSSCG00000031764	ENSSSCG00000037137		ODC1	CLIC4	CBX8		CEP78	CHST4	PMP22
VASH1	KLF4			TTLL12	C2CD2	MTURN		SRSF5	IL7R	ENSSSCG00000012699		FAM222A	TMEM47	ELOVL5
ENSSSCG00000008765	ATF5			DARS2	ENSSSCG00000038429	S100A2		IFRD1	GADD45B	RCAN3		IL18	RGS5	SAG
CALD1	IL10RB			ANKRD39	SYNE2	FKBP14		ATP1B1	BHLHE40	H6PD		STARD8	IFIH1	BHLHE41
PLAU	B3GNT2			ADCY7	PNPO	HEATR9		MIGA1	CHAC1	ADCY9		SLC25A19	NFKBIZ	HGH1
SBSN	TBC1D9			FARP1	TFRC	HMGN5		TXNIP	DAAM1	MPP1		NR4A2	PPIF	PLCD1
PFKFB3	FBXL20			ENSSSCG00000002532	ENSSSCG00000005457	STAC2		SMARCA5	PLA2G2D	ZNF251		OTUD1	DEUP1	ENSSSCG00000010774
C11orf96	ANKRD33B			NIT2	SLC35D1	CYP4A24		TRAF6	PPP3CC	CTF1		AFF4	RGCC	RNF149
IKBKE	PDLIM5			SLC22A23	AP1G2	ENSSSCG00000032652		LRCH1	CCNG2	LYL1		SNAP23	DHX58	RGS14
PAWR	UBASH3B			WDR7	WAS	WNT9A		LTA4H	DEUP1	SAG		ENSSSCG00000003079	ZNFX1	SLIT2
CSF1	PSTPIP2			EXD2	ADA	AMOT		SNAP23	IRAK2	RASGRP2		FRMD6	GPR171	TM6SF1
IRAK3	PANX1			RNPEP	TYSND1	P2RY13		RNF138	ENSSSCG00000000148	ENSSSCG00000001596		GPR85	CENPU	FAM20C
RHOBTB1	BCL2A1			SHISA4	CBX6	AMOTL2		STK17B	SEMA6A	MAP3K6		NLRP12	ENSSSCG00000032652	SHTN1
SAMSN1	CDK12			CTU2	DDB2	CCL2		CHKA	FOXJ2	ENSSSCG00000017783		DCUN1D3	MASTL	ENSSSCG00000003253
ENSSSCG00000028518	MASTL			NOL6	LEF1	ENSSSCG00000023014		PIP5K1A	ABCA1	SLAMF8		ANKRD33B	CCL5	ARV1
MAMLD1	WTAP			METRNL	ENSSSCG00000031594	TEK		COG3	TLR2	ENSSSCG00000010774		ENSSSCG00000006802	PLEKHA4	PIK3CG
HILPDA	PTGER2			RNPEPL1	ADGRE3			OTUD1	CCRL2	ENSSSCG00000033178		FRAT2	PPA1	LPCAT4
CREB5	GPCPD1			HAUS8	PER3			TMPPE	RND3	SLC35C1		DUSP6	VNN2	CTPS1
PTGES	CD14			ENSSSCG00000012125	ABCB6			DHRS7	PCDH8	ACAA2		PTGER2	RND3	PFAS
FJX1	IFIH1			ENSSSCG00000004963	FAM149A			PTGER4	IL10RA	TMEM97		EGR1	UBA7	RASGRP2
SNAI1	MLKL			SLC25A23	CORO2A			GCH1	RHPN2	SNX15		RGS2	ENSSSCG00000014618	ENSSSCG00000022246
CALCRL	PPA1			ENSSSCG00000015814	ENSSSCG00000025067			PNRC2	ITGB8	DRC3		ZFP90	OASL	ENSSSCG00000025067
FOSL1	CLIC2			DLAT	MXI1			ENSSSCG00000009128	IFIT5	CRLF3		MB21D2	ICAM1	CDKN2C
2019-03-03	RELB			TMEM19	CA5B			RF00002	ADM	SCAMP5		MAP3K5	IL1A	SLC27A6
PLAGL2	SLC19A2			ENSSSCG00000014250	ENOSF1			EFNB1	LYSMD2	TM6SF1		RF00045	TNFAIP6	LEF1
SLC12A5	FGL2			TMEM143	LPCAT4			DUSP14	IL18	CYBRD1		DYRK3	TIAM2	DTX1
PALM2	ZCWPW1			FDXR	FGR			IRF2BP2	RASL10B	SOX15		ARID5A	ENSSSCG00000023014	FAM102B
ARRDC3	STARD8			MXD3	LONRF3			TRIM24	DDX58	BMF		PLAUR	RAB30	PRKDC
BHLHE40	CACNA1A			ENSSSCG00000023294	SFXN2			RBM47	DMXL2	NTHL1		PTGS2	PALMD	SIPA1
CHAC1	HS6ST1			SLC25A1	ENSSSCG00000040203			APPL2	PTGES3L	TMEM104		XKR8	FAM46A	SMPD2
ENSSSCG00000016184	TRIP10			MKNK1	TGFBR2			MIOS	PGLYRP2	GCNT2		GPATCH4	MXD1	CALHM2
PLA2G2D	SLA			ENSSSCG00000033620	COTL1			CYP4F22	SUSD6	TMEM50B		FRAT1	CASP10	PPP1R3E
PPP3CC	BSPRY			B3GNTL1	ENSSSCG00000035666			HIVEP2	AARD	ENSSSCG00000012166		PPP1R3C	ILDR1	ENSSSCG00000024045
SEMA6A	ENSSSCG00000033457			NAA10	DGKD			USP37	PTAFR	RARG		PDLIM5	BCL6B	TMEM154
IL10RA	ARAP2			ZBTB14	NKIRAS1			ENSSSCG00000032626	ALAS1	CDS1		MEPCE	CDHR4	DOCK4
RF01210	MCOLN2			C15orf61	RAC3			TLNRD1	VEGFA	ENSSSCG00000007098		KCTD12	MTNR1B	ABCB6
SLC26A9	DCUN1D3			TYMS	FUOM			CLP1	CYP3A39	CAD		ENSSSCG00000009633	TNFAIP3	HECW2
ADM	PNP			MEIOB	ENSSSCG00000012916			BHLHE41	CENPU	SLC25A29		PIMREG	ENSSSCG00000033255	AP1G2
NR4A1	ARG2			BRCC3	FOCAD			STK38L	KMO	IMPA2		EFNB2	IRF1	ENSSSCG00000031594
PGLYRP2	RAB30			ENSSSCG00000040782	ABHD12			ENSSSCG00000034697	TBC1D2B	PGM2L1		NRIP1	ZCWPW1	SLC4A11
GPR19	BCL2L14			TEX264	SFXN1			HMOX2	ISG15	APCDD1		SLC17A5	PANX1	FAM53B
PTAFR	EGR1			EIF2AK4	ENSSSCG00000024495			TMEM51	CHST4	NEIL1		GPR160	ENSSSCG00000000148	ITGB5
VEGFA	ZNFX1			VRK1	HDGF			CEP85L	PDE4B	ENSSSCG00000005982		ELL2	CXCL8	PABPC4
TBC1D2B	CD48			TCTA	ENPP1			TOPORS	VNN2	ENSSSCG00000012746		KLHL25	ENSSSCG00000038418	DDX27
HEY2	ENTPD7			NFATC1	RASSF4			DUSP6	KLF5	ACBD4		LARP1B	ENSSSCG00000004180	ENSSSCG00000032340
GDF15	FRMD6			HSPB6	SLC27A6			PNRC1	LIPG	HDDC3		HIP1R	RSAD2	SEMA6C
LIPG	RGS5			DNAJB2	ENSSSCG00000015293			ARL11	ILDR1	ENSSSCG00000031764		C1orf216	PRRT4	ENSSSCG00000031764
EMID1	SLC4A7			MAST3	MFSD13A			ZBTB10	EMID1	ENSSSCG00000038429		ZC3HAV1	FGL2	MCRIP2
HBEGF	ENSSSCG00000000657			GIPC1	CD163			TANK	TEC	SYNE2		MAFF	ISG15	ENOSF1
SLC16A6	KCTD12			SNX30	STRADA			ENSSSCG00000009633	ENSSSCG00000001931	PNPO		CLCF1	ENSSSCG00000007899	CCSAP
ENSSSCG00000031896	STAT5A			ENSSSCG00000020677	ENSSSCG00000027665			LPAR6	CCL5	TFRC		MAPKAPK2	ENSSSCG00000010893	PIK3IP1
TNFSF15	MOB3C			EXOSC7	SLC7A6			MAP3K14	NLRP12	ENSSSCG00000005457		DUSP8	JAG1	EEFSEC
NFKBIE	PRDM8			SIGMAR1	ALG5			FEM1C	TRAF1	SLC35D1		SHQ1	IFIT5	STEAP3
PSD	DHX58			IL16	NOL10			ATP2A2	HBEGF	ENSSSCG00000035067		OLR1	NUPR1	XPOT
PTGS1	ZNF697			ENSSSCG00000009836	NRP1			ENSSSCG00000033786	SOD2	AP1G2		B3GNT5	CYP4A24	BDH1
ssc-mir-155	CLIC4			ENSSSCG00000007454	TRAF3IP3			RELA	HES4	WAS		CLP1	TNIP3	INPP4A
G0S2	IL7R			TMEM254	FAM122B			BMP2K	MTNR1B	ADA		IGF2BP3	DUSP5	ZNF251
USP54	GADD45B			ARVCF	ENSSSCG00000007944			ENSSSCG00000038406	KDM6B	TMEM144		TNFSF8	CXCL9	METTL8
GPR65	LARP1B			ECI2	SMPD2			DUSP4	ATF3	TYSND1		LTA	ENSSSCG00000005738	DDB2
PORCN	DAAM1			C19orf12	RAB11FIP3			KLF4	ENSSSCG00000020921	CBX6		SOCS3	ENSSSCG00000035457	NBEAL2
GPR132	ELL2			ENSSSCG00000032959	RBBP9			IL10RB	RHEBL1	DDB2		ATF3	VCAM1	CAMK2G
MMP2	PELI1			TMEM159	SDHB			ANKRD33B	CD274	LEF1		IFNG	ENSSSCG00000028376	DDAH2
TNFAIP8L1	CCNG2			NSMF	PTGES2			PHLDA2	RNF19B	ENSSSCG00000031594		DUSP16	P2RY14	ENSSSCG00000029627
EBI3	DEUP1			POGLUT1	APRT			PDLIM5	CFLAR	ADGRE3		C5orf30	CACNA1A	TAMM41
CDK5R1	IRAK2			LRIG3	TBC1D8			FOSB	SLC16A6	MALT1		ENSSSCG00000040036	ETV3	FAM57A
NFKBID	ENSSSCG00000000148			MPV17L2	XRCC3			PTGER2	AK7	RARRES1		IL10	ENSSSCG00000037735	AQP11
SOX4	FOXJ2			CEP250	RPS6KA5			NR2E1	ENSSSCG00000031896	PER3		NOL4L	ABL2	RASA1
IER3	EXTL3			ENSSSCG00000000107	TMEM71			ENSSSCG00000022839	GPR85	ABCB6		RGS16	ABCC9	CBX6
ZC3H12A	MAP3K5			SLC26A2	ALDH2			GPCPD1	TNFSF15	FAM149A		ENSSSCG00000038406	ENSSSCG00000007964	OXLD1
AMCF-II	ABCA1			GOLIM4	MED11			VASH1	JUNB	H1F0		ADRB2	P2RY13	DGKD
NOS2	ENSSSCG00000001063			TSHZ1	RAB34			ENSSSCG00000008765	PIM2	CORO2A		PRDM8	ADAMTS1	ADGRE3
TNFAIP2	TLR2			PUS7L	FAM57A			SLC19A2	NFKBIE	ENSSSCG00000025067		TUBB6	CCRL2	ENSSSCG00000033037
ENSSSCG00000008954	CCRL2			MLLT10	FAM210B			SBSN	NFKB1	MXI1		PCDH8	CD274	ENSSSCG00000001433
IL12B	RND3			PTX4	PALD1			CACNA1A	PPP1R15A	FGD4		YAP1	NOD2	HAP1
	FAM81A			TECPR1	MMS19			TRIP10	DUSP16	CA5B		FEM1C	ENSSSCG00000031242	VARS2
	PCDH8			ACAD9	ZNF362			SLA	PSD	ENOSF1		GFPT2	IDO1	ENSSSCG00000033623
	OLR1			IKBIP	PLAC9			C11orf96	PTGS1	LPCAT4		PELI1	DMD	ENSSSCG00000032073
	RHPN2			ESYT1	NBR1			RHOBTB1	REL	GSDMD		LIF	DDX58	EIF2B3
	ITGB8			TAB1	CHCHD10			EGR1	ssc-mir-155	NCEH1		DNMBP	ENSSSCG00000037358	C7orf49
	IFIT5			ADAP2	FAM189B			SLC4A7	G0S2	FGR		RF00581	LPAR6	TYSND1
	LYSMD2			DENND1A	RRAS			KCTD12	CD38	EARS2		INHBA	CD69	SULF2
	BCL6B			S100A10	SAP30			PRDM8	USP54	SLC27A1		CH25H	STX11	ENSSSCG00000001850
	IL18			HFE	IVNS1ABP			SLC12A5	DUSP2	LONRF3		SERPINB2	ZC3H12C	SLC25A13
	RASL10B			ENSSSCG00000002860	KRT23			LARP1B	GPR65	SFXN2		ENSSSCG00000019401	CLMP	AGBL2
	DDX58			ENSSSCG00000037566	ZNF239			ENSSSCG00000016184	PORCN	MESP1		TMEM120B	CD40	B4GALNT1
	DMXL2			SH3GLB2	METTL8			ELL2	IFIT2	ENSSSCG00000040203		PRDM1	SLC2A6	MINDY1
	PTGES3L			NUDT13	NIPSNAP2			PELI1	ENSSSCG00000040220	TGFBR2		ENSSSCG00000013654	ARL5B	ST6GAL1
	SUSD6			TRMT61A	SMAD7			EXTL3	RNF152	COTL1		ICAM5	ACER2	SLC25A4
	TIPARP			CCDC115	TMCC1			MAP3K5	HIP1R	ATG10		RAPGEF2	ENSSSCG00000037137	ISOC1
	IGF2BP3			TAX1BP3	TSPAN14			ENSSSCG00000001063	CXCL10	ENSSSCG00000035666		TIPARP	MNDA	SAMD1
	AARD			STX7	TNFAIP8L2			FAM81A	CLCF1	GRK5		FFAR2	IL23R	KLF9
	NOCT			MINK1	RPS6KL1			OLR1	CD69	CREB3L4		B4GALT6	ANKRD22	PARN
	ALAS1			ANAPC16	HAP1			RF01210	GPR132	DGKD		SGMS2	EDN1	RFX2
	CYP3A39			TIMM8A	STK11IP			SLC26A9	ABL2	NKIRAS1		PLK2	RHEBL1	RAB34
	RASSF2			ABHD14B	LRRC24			BCL6B	ENSSSCG00000012014	ENSSSCG00000002654		IRF8	ENSSSCG00000031380	ACAP3
	CENPU			ALG6	TTC9C			NR4A1	PTGS2	RAC3		NLRP3	SLAMF7	FRMD3
	SHQ1			PREP	MAP4K2			GPR19	MNDA	FUOM		EHD1	HEATR9	NIPSNAP2
	KMO			GLRX5	FAF1			TIPARP	DUSP8	ENSSSCG00000012916		CSF2	TNFSF10	ARHGEF40
	ISG15			RAD9A	EEFSEC			IGF2BP3	IFIT1	FOCAD		SDC4	HES4	ADA
	XKR8			GEMIN8	DOK6			NOCT	MMP2	ABHD12		RGS4	DNAJB4	SURF2
	PIMREG			LANCL1	ZDHHC7			RASSF2	NUPR1	SLC25A15		CITED2	IL15	ENSSSCG00000016085
	NRIP1			STX1B	FGFRL1			SHQ1	PLK2	ZDHHC14		TNFSF9	STEAP4	PTPRJ
	NOL4L			PRMT7	ENTPD5			XKR8	SLC25A19	SFXN1		ACKR2	RNF152	TMEM223
	CHST4			TMEM238	FLOT2			PIMREG	ACSL1	ARHGAP22		CEBPE	RHPN2	ENSSSCG00000036284
	PDE4B			ALAD	SEMA6C			NRIP1	TNFAIP8L1	KAT2B		MFSD2A	FILIP1L	PPFIA3
	VNN2			ANKRD28	ENDOG			NOL4L	MAPKAPK2	ENSSSCG00000024495		PPP1R15A	IFIT2	HAAO
	KLF5			DYM	RFX2			HEY2	ENSSSCG00000033255	HDGF		ENSSSCG00000004572	IFIT1	DOK6
	RYBP			GALNT6	THEM6			GDF15	EBI3	ENPP1		ZNF662	AMOTL2	ENSSSCG00000005982
	C1orf216			PREPL	PAOX			RYBP	NFKBIA	DGUOK		PTGIR	GPR84	LTB4R
	ILDR1			ASCC1	LTB4R			C1orf216	SLC11A2	RASSF4		AREG	CD80	ARHGAP45
	TEC			RPS27L	PRR5			LTA	CASP10	RAD51D		BCR	NEURL3	TBC1D8
	LTA			AP1S1	PPP1R14B			TNFSF8	B4GALT6	SASH3		CSF3	MRAP2	SBF2
	ENSSSCG00000001931			CARNMT1	DAB2			EFNB2	RAPGEF2	SLC27A6		RND1	ERRFI1	SLC46A1
	CCL5			ENSSSCG00000011410	MCM4			IRF8	RGCC	ENSSSCG00000015293		B3GNT7	CXCL10	FAM91A1
	NLRP12			RNF135	ENSSSCG00000027903			IL10	ENSSSCG00000004180	MFSD13A		F3	CCL2	AGFG2
	TRAF1			TAZ	ENSSSCG00000029627			MB21D2	CXCL11	CD163		TNF	ENSSSCG00000012839	RASSF5
	SOD2			EEF2K	MEGF9			MAFF	CDK5R1	CTIF		CCL20	CLEC14A	DECR2
	TNFSF8			PPP2R5A	AHR			CITED2	BTG2	CNPY3		IL23A	SOCS1	BTK
	HES4			GLUD1	PON2			BCR	ENSSSCG00000023796	STRADA		EREG	ACOD1	NTHL1
	MTNR1B			IVD	INPP4A			HEATR9	ENSSSCG00000005738	ENSSSCG00000027665		IL6	IL27	MFSD4B
	KDM6B			RUFY1	ARHGAP18			ENSSSCG00000019401	GPR171	SLC7A6		ENSSSCG00000024140	CCL3L1	SACS
	ATF3			TEP1	SFXN4			RGS4	FILIP1L	ALG5		IFNB1	IL1B	TNFSF12
	ENSSSCG00000020921			CDC26	TARBP2			PRDM1	TIAM2	NOL10		IFNA1	CXCL11	PIGY
	EFNB2			TMEM205	PADI2			DNMBP	P2RY14	NRP1		IFN-ALPHAOMEGA	ENSSSCG00000017062	AMPD2
	RHEBL1			ENSSSCG00000035256	EIF2B3			P2RY13	MSC	TRAF3IP3			CCL11	LRRC24
	CD274			PBX3	CTC1			ICAM5	IL2RA	FAM122B				RHOBTB2
	RNF19B			MBOAT7	C8orf82			NFKBID	ENSSSCG00000003079	ENSSSCG00000007944				C1orf198
	CFLAR			DYNLT1	ACAP3			EHD1	NFKB2	SMPD2				FLOT2
	AK7			GLTP	SS18L1			SGMS2	NOD2	RAB11FIP3				ENSSSCG00000020706
	GPR85			FBXL17	ENSSSCG00000028135			CCL2	DUSP5	RBBP9				FOCAD
	IRF8			NAE1	CDC42BPA			NLRP3	ENSSSCG00000035457	SDHB				CORO2A
	JUNB			MRPL34	DDAH2			PTGIR	PLAUR	PTGES2				PEX11G
	PIM2			TMEM8A	ACOX2			TNFSF9	IL15	APRT				ECHDC2
	NFKB1			COX6A2	FAM89A			RND1	TNFAIP3	TBC1D8				CYBRD1
	PPP1R15A			CPPED1	DUSP7			IFNA1	ENSSSCG00000038418	XRCC3				PCED1A
	DUSP16			ENSSSCG00000002972	PEX11G			ENSSSCG00000024140	BATF3	KCNK6				RASSF4
	IL10			TPCN2	PIK3CG			IFNB1	IRF1	RPS6KA5				HDGF
	MB21D2			UQCC3	TMEM223			B3GNT7	ETV3	TMEM71				ACOX2
	REL			ARF5	NDUFAF6			IFN-ALPHAOMEGA	ACER2	TK2				TYRO3
	CD38			CLCN3	HACD4				GPR160	ZNF219				CIDEB
	DUSP2			CCM2	SLC29A1				MARCKS	ALDH2				SS18L1
	MAFF			ENSSSCG00000023155	PMP22				TNFAIP6	PLXNB1				NYNRIN
	IFIT2			FKTN	RASSF5				STEAP4	RAB34				XRCC3
	ENSSSCG00000040220			MRPL12	ARHGAP45				ENSSSCG00000028376	FAM57A				SLC1A3
	RNF152			GANC	AQP11				SOCS3	MKL2				ABHD4
	HIP1R			DIP2A	MINDY1				ARL5B	FAM210B				IMPA2
	CXCL10			SYDE1	ENSSSCG00000026996				ICAM1	PALD1				ENSSSCG00000003478
	CLCF1			EML4	ADO				ENSSSCG00000037358	PLEKHF1				LMNB1
	CD69			SYNGR2	UBXN11				ADAMTS1	ENSSSCG00000013144				PRR5
	ABL2			ERCC1	METTL21A				ENSSSCG00000031242	MMS19				TARBP2
	ENSSSCG00000012014			HIST1H1D	ENSSSCG00000037413				ENSSSCG00000040036	ZNF362				EXOSC5
	PTGS2			BTBD6	NLE1				RGS16	ST6GALNAC2				C2CD2
	MNDA			NDUFB10	NECAB3				FFAR2	TTYH1				MCM4
	DUSP8			RAMP2	ENSSSCG00000032146				ENSSSCG00000013654	SNX29				COTL1
	IFIT1			ENSSSCG00000036712	BRD3				SOX4	PLAC9				ZDHHC20
	CITED2			CYB5A	FAN1				IDO1	NBR1				ZNF239
	NUPR1			DOCK8	ENSSSCG00000015664				TMEM120B	CHCHD10				ENSSSCG00000007098
	PLK2			LIG1	LMNB1				PPIF	MPPE1				BRD3
	SLC25A19			MLEC	GALT				DYRK3	ANKRD16				C19orf38
	BCR			FAM120B	TST				IER3	FAM189B				ENDOG
	ACSL1			ENSSSCG00000040827	RGS14				ZC3H12C	RGS8				NRP1
	MAPKAPK2			VKORC1	STXBP5				DNAJB4	MAGI3				APRT
	ENSSSCG00000033255			NUDT22	SLC25A24				ZC3H12A	RRAS				CA5B
	NFKBIA			CD37	CNNM3				ENSSSCG00000003768	LCA5				C8orf82
	HEATR9			CLEC11A	ABCB9				AMCF-II	ENSSSCG00000021941				ENSSSCG00000007944
	SLC11A2			GMFG	CASP6				ANKRD22	IVNS1ABP				PAQR4
	CASP10			ENSSSCG00000012731	SLC27A4				ENSSSCG00000037735	KRT23				MRI1
	B4GALT6			SLC25A20	ACACA				ACKR2	MSH3				MICAL1
	ENSSSCG00000019401			ADD1	VARS2				TNIP3	ZNF239				ENSSSCG00000012746
	RAPGEF2			CTDSP1	COMTD1				IL23R	METTL8				EPB41L3
	RGCC			THTPA	CIDEB				ENSSSCG00000031380	NIPSNAP2				FAIM
	ENSSSCG00000004180			CAMTA2	PACS2				VCAM1	TMCC1				RANGRF
	CXCL11			KIAA0930	SACS				ZNF662	TSPAN14				JADE1
	BTG2			UBAC1	TBC1D9B				ENSSSCG00000007899	TNFAIP8L2				PER3
	ENSSSCG00000023796			COQ8B	ENSSSCG00000012126				PRRT4	RPS6KL1				MCM6
	ENSSSCG00000005738			BAD	NOA1				CD40	HAP1				ENSSSCG00000037732
	GPR171			IDE	GBE1				STX11	KDELR3				SFXN4
	FILIP1L			SCRN2	PLXNC1				GFPT2	STK11IP				THOP1
	TIAM2			IARS2	FAM102B				INHBA	LRRC24				MAN1C1
	P2RY14			ENSSSCG00000023264	HRAS				IFNLR1	TTC9C				RALGAPA2
	MSC			ITPK1	C12orf73				SOCS1	HDAC5				SKI
	IL2RA			2019-03-02	ENSSSCG00000028513				SDC4	MAP4K2				ENSSSCG00000040203
	RGS4			ALDH3B1	ENSSSCG00000032073				SERPINB7	TMEM150B				PYGL
	ENSSSCG00000003079			CMTM3	ABTB1				MAP3K8	FAF1				VPS13C
	PRDM1			PIP4K2A	XPOT				JAG1	EEFSEC				FAM210B
	NFKB2			ENKUR	THOP1				NOS2	DOK6				SLC7A6
	NOD2			STX4	GSTK1				TNFAIP2	FGFRL1				SGPP1
	DNMBP			SUMO3	SAMD1				CXCL8	BTBD8				ENSSSCG00000038067
	DUSP5			ARHGAP1	ENSSSCG00000036284				EDN1	FLI1				GDF9
	ENSSSCG00000035457			PAK1	EVI5				ENSSSCG00000008954	ENTPD5				HSDL1
	PLAUR			ASPH	FABP3				SERPINB2	OSBPL5				PRNP
	P2RY13			CHRNA9	ENSSSCG00000033037				IL12B	TSKU				SNX15
	ICAM5			MAP3K3	CCDC86				SLAMF7	FLOT2				HSPA12A
	IL15			TSSC4	C2orf69				CLEC14A	SEMA6C				DHX34
	TNFAIP3			ECHDC1	DUS2				CD80	SGSH				AUH
	ENSSSCG00000038418			RNF170	DCLRE1B				LIF	FBXO9				HRAS
	BATF3			PAFAH1B3	ATP13A2				SLC2A6	ENDOG				PAOX
	IRF1			THYN1	KLHL22				ACOD1	RFX2				LRRC25
	ETV3			SLC49A3	LBR				CXCL2	THEM6				NDUFAF6
	ACER2			ENSSSCG00000005241	TIGD2				NEURL3	PAOX				GYS1
	GPR160			ENSSSCG00000032501	PARVG				NFKBIZ	PCBD1				SLC12A4
	MARCKS			ZYX	JADE1				ENSSSCG00000004572	PRR5				LNPEP
	TNFAIP6			PLXNB2	APBB1IP				ERRFI1	PPP1R14B				POFUT1
	STEAP4			GALK2	RBL2				IL1A	CENPH				RCAN3
	ENSSSCG00000028376			CYB5R1	CFD				EREG	DAB2				ZDHHC7
	SOCS3			ENSSSCG00000006024	MICAL1				AREG	HOMER3				MRPS26
	EHD1			PARP4	TMEM154				F3	MCM4				ENPP1
	SGMS2			REV3L	UNC13D				ENSSSCG00000012839	RGS10				METTL21A
	ARL5B			USP5	ALDH7A1				IL27	B3GNT3				FGFRL1
	ICAM1			LEPROT	NAALADL1				CCL11	BACE1				RPUSD1
	ENSSSCG00000037358			MBTPS2	SGPP1				ENSSSCG00000007964	ENSSSCG00000027903				CYTIP
	ADAMTS1			ENSSSCG00000004145	ATRN				GPR84	ENSSSCG00000029627				TMEM237
	ENSSSCG00000031242			MRPL4	RPUSD1				CCL3L1	HPSE				TMEM50B
	ENSSSCG00000040036			NT5C2	CYTIP				CSF2	ENSSSCG00000015023				ATRN
	RGS16			FBXO18	ZDHHC20				CSF3	MEGF9				UBXN11
	FFAR2			TMEM120A	ENSSSCG00000038067				MFSD2A	ENSSSCG00000034614				PGP
	ENSSSCG00000013654			ENSSSCG00000008769	ZFYVE21				TNF	FCHO1				LONRF3
	IDO1			FECH	PTGR1				IL1B	WDR91				ELMO1
	TMEM120B			HADH	B4GALNT1				CCL20	ENSSSCG00000009430				FABP3
	PPIF			GGA2	ENSSSCG00000033623				IL6	DOCK7				HEATR3
	DYRK3			VPS11	SNX21				IL23A	AHR				ARL6IP5
	ZC3H12C			PFN1	NAGLU					PON2				MED11
	DNAJB4			2019-09-06	ENSSSCG00000006260					NRM				ABHD12
	ENSSSCG00000003768			MAP4K1	ENSSSCG00000005908					POLD2				STK11IP
	ANKRD22			PKN1	PGP					INPP4A				CD163
	ENSSSCG00000037735			RPA2	UBQLN4					ATG16L2				PADI2
	ACKR2			ABHD16A	DECR2					ENSSSCG00000036022				SLC1A5
	TNIP3			GLIPR2	PYGL					ENSSSCG00000025106				COMTD1
	IL23R			PSMD7	MTMR12					ACCS				MAP4K5
	ENSSSCG00000031380			RAB2A	CORO1C					CBX7				IKZF1
	VCAM1			ERCC5	CCDC107					ARHGAP18				TNFAIP8L2
	ZNF662			DHX36	TOMM40					SFXN4				ENSSSCG00000035666
	ENSSSCG00000007899			FIP1L1	FIG4					RIN3				PNPLA2
	PRRT4			MEX3C	ENOPH1					NDUFAF2				MAP4K2
	CD40			TMOD3	UNC119					PDE3B				SLC35C1
	STX11			WHAMM	C19orf38					TARBP2				FGR
	CCL2			ENSSSCG00000002004	EPHX1					CLPP				SLC16A1
	GFPT2			SYNRG	PRELID1					PADI2				ENOPH1
	INHBA			DDX24	UQCRQ					PLEKHM3				MPP1
	NLRP3			FBXO11	NT5C3B					TMEM106A				TGFBR2
	IFNLR1			TGIF2-C20orf24	ENSSSCG00000001433					IQGAP2				CBR4
	SOCS1			PDCD10	AUH					EIF2B3				LPXN
	SDC4			TMBIM6	ADSS					ENSSSCG00000032994				FAM189B
	SERPINB7			RAC1	ABHD4					ENTPD6				UNC13D
	MAP3K8			LRRC59	CAPN3					TMEM117				ENSSSCG00000027689
	PTGIR			CREB1	PNPLA2					CTC1				NOA1
	JAG1			G3BP1	PYCR3					ENSSSCG00000039618				ENSSSCG00000024495
	CXCL8			STRN	SLC25A43					C8orf82				NEIL1
	EDN1			NCOA3	DDX27					SH2D6				CCDC86
	TNFSF9			TBK1	SPAG1					TRMT2B				RAB11FIP3
	SERPINB2			WSB2	MFSD4B					CASTOR1				NAALADL1
	SLAMF7			LAPTM4A	SKI					FN3KRP				ENSSSCG00000027665
	RND1			TMA16	HMGB2					SLC2A9				UBQLN4
	CLEC14A			SOCS7	ITPRIP					PCYOX1L				EPHX1
	CD80			ENSSSCG00000002723	HPCAL1					ZPBP				DCLRE1B
	LIF			SLC30A7	NPL					TIMM13				GSTK1
	SLC2A6			KIN	FAM91A1					ACAP3				CORO1C
	ACOD1			RPAP1	ARL6IP5					ERLIN2				DAGLB
	CXCL2			GPATCH2L	SSBP4					SS18L1				UTP20
	NEURL3			ENSSSCG00000004353	ENSSSCG00000027689					ENSSSCG00000028135				ADCY9
	NFKBIZ			PDXK	ISOC1					CDC42BPA				PTGES2
	ENSSSCG00000004572			TMF1	SBF2					DDAH2				ALG5
	ERRFI1			RAB3GAP1	EXOSC5					MCM3				MAMDC2
	IL1A			CCDC94	MCM6					ACOX2				ZNF362
	EREG			REEP3	GDF9					FAM89A				ABCB9
	AREG			ENSSSCG00000037426	TESK2					CHRNB1				ENSSSCG00000012126
	F3			ITM2C	DBNDD2					ENSSSCG00000031706				DUS2
	ENSSSCG00000012839			PLEKHA3	UBL3					ATP6V0A1				SLC43A3
	IL27			ENSSSCG00000034709	SPTBN1					PEX11G				UNC119
	IFNA1			OSBPL9	EWSR1					ACSS2				UQCRQ
	CCL11			SMAD4	PTGES3					PIK3CG				RAC3
	ENSSSCG00000007964			ENSSSCG00000027723	TAPBPL					TMEM223				ENSSSCG00000008722
	ENSSSCG00000024140			ERO1B	KDM5A					KLF2				PON2
	GPR84			AEBP2	SNX6					ENSSSCG00000030110				WAS
	IFNB1			PEX26	PLEKHM1					NDUFAF6				SCIMP
	CCL3L1			CTDSPL2	HLA-DRA					HACD4				SLC30A9
	CSF2			IL17RC	PPARD					RNF44				NECAB3
	B3GNT7			CCR1	RILPL2					SLC29A1				TRAF3IP3
	IFN-ALPHAOMEGA			JPT1	SRSF3					RASSF5				SLC29A1
	CSF3			ENSSSCG00000022864	TAB2					ARHGAP45				TST
	MFSD2A			ZNF189	WASHC1					AQP11				MMS19
	TNF			FAM114A2	RALA					CLN6				PDHB
	IL1B			KRAS	GDAP2					ENSSSCG00000028397				EPRS
	CCL20			PSMD3	BRWD3					MINDY1				ENSSSCG00000040016
	IL6			GCLM	TAPBP					RANBP17				ALDH2
	IL23A			TMEM115	ATP8B4					ENSSSCG00000026996				ALDH7A1
				SENP2	IFI35					ADO				SSBP4
				ENSSSCG00000011493	ENSSSCG00000017202					UBXN11				ENSSSCG00000028135
				NAA30	HECTD4					ABCG2				CFD
				ENSSSCG00000001342	PCYOX1					PLCB2				UBL3
				UBXN7	PRKAB1					METTL21A				CRLF3
				LYN	RASGEF1B					ACAD11				CAPN3
				THAP5	C19orf66					NLE1				NBR1
				PHF11	FBXO30					NECAB3				TMEM201
				MGAT5	SIRT1					ENSSSCG00000011632				VARS
				ENSSSCG00000028097	BBX					ENSSSCG00000032146				TCF7L1
				GPATCH3	DTX3					ENSSSCG00000006350				SLC25A24
				ZDHHC18	RBM23					FAN1				ARRB2
				TGIF1	PCF11					ENSSSCG00000015664				FAN1
				CD53	SRP19					TPCN1				ZHX3
				AMPD3	TAX1BP1					SRGAP1				ADGRL2
				RRP1B	ENSSSCG00000039476					LRRC8D				ENSSSCG00000005908
				STIP1	C21orf91					SYTL5				HDAC7
				ENSSSCG00000015697	MERTK					RCAN1				ACOX1
				SH2D1B	PHC3					YPEL3				PARVG
				SMURF1	BAG1					HDHD5				ATP13A2
				SNAPC1	LAMP2					TTC8				TOMM40
				ATP1A1	BCL2A1					ADAT2				ATP2B4
				STAT3	HSPH1					LMNB1				SERPINB8
				ENSSSCG00000034265	FUBP1					GALT				DENND1C
				UBAP1	TBC1D1					FBXO17				ENSSSCG00000012916
				KIF21B	NECAP1					TST				LBR
				KIF3A	PARP3					RGS14				PRELID1
				CHD1	CCDC191					CEP41				CNNM3
				ENSSSCG00000036229	PRKAR2A					STXBP5				SPAG1
				ENSSSCG00000035650	AOAH					SLC25A24				RAP2A
				TYK2	MR1					TMEM65				NT5C3B
				EPCAM	QTRT2					L3MBTL3				RRAS
				ACSL5	CNOT4					SDCCAG8				ADO
				VPS37A	PTPN23					CNNM3				FAF1
				RNMT	ENSSSCG00000001398					ABCB9				MYO1D
				FBRS	ENSSSCG00000028420					TMEM241				TTC3
				ENSSSCG00000006870	ENSSSCG00000040701					TMEM141				ENSSSCG00000038429
				ZNF281	CORO1A					2019-03-08				PACS2
				TBC1D9	CD2					MICAL2				SYNE2
				NUP153	RGS1					CASP6				TSPAN14
				PISD	PTK2B					RWDD3				PYCR3
				KDM3A	RNF169					SLC27A4				ENSSSCG00000028513
				ENSSSCG00000017920	RND3					ZDHHC9				SDHB
				HK3	B3GNT2					ENSSSCG00000012102				CMBL
				CREBRF	ENSSSCG00000016758					NDUFS3				PLAC9
				FYN	PSMA3					COLEC12				HACD4
				MYOF	KHNYN					ZFP36L2				TTC9C
				PANK3	MMS22L					ENSSSCG00000031317				FAM122B
				SUPT6H	THRB					SMARCA2				CASP6
				ACVR1	ENSSSCG00000000278					ACACA				ZFYVE21
				SMCR8	CAB39L					VARS2				PAG1
				TWISTNB	PELO					PDK3				SPTBN1
				PROSER1	ENSSSCG00000040535					COMTD1				FIG4
				NDEL1	MREG					SMIM26				SLC25A43
				ENSSSCG00000026772	CLIC2					CIDEB				HPCAL1
				NT5C	TOR1B					ENSSSCG00000023139				CHCHD10
				TRMT11	RRBP1					PACS2				DBNDD2
				NABP1	NUP98					SACS				ILVBL
				BMP1	FMR1					TBC1D9B				TESK2
				PRF1	BMPR2					ENSSSCG00000012126				SLC27A4
				TTC31	ENSSSCG00000011676					NOA1				ADSS
				DHX8	CDK12					PARP2				TBC1D9B
				ATP11C	COX7A1					FRRS1				STRADA
				ENSSSCG00000003679	PSMB8					GBE1				RBL2
				SRC	AMER2					DENND4B				ENSSSCG00000006260
				PIK3CA	PAPD4					ENSSSCG00000009627				DPY19L1
				SMG1	HSPB11					PLXNC1				C12orf73
				ENSSSCG00000039876	RAB4A					DCXR				SMPDL3A
				DPH3	TIGAR					HRAS				ENSSSCG00000003485
				GPATCH11	RIC1					TSEN34				NPL
				CNOT2	ENSSSCG00000030183					C12orf73				NAGLU
				MMAA	MOBKL3					ENSSSCG00000028513				KDM5A
				DCAF10	ANKFY1					LIMS2				RBM23
				SETD1B	SPAST					ENSSSCG00000032073				TAB2
				FAM76A	GMPR					ABTB1				PLEKHO1
				TIPIN	AMBN					XPOT				EWSR1
				THRA	TEC					TSPAN2				ENSSSCG00000001455
				SMNDC1	ATF5					THOP1				TXNRD1
				TAOK3	ENSSSCG00000006360					COG5				ENSSSCG00000011117
				ENSSSCG00000027905	SMCHD1					GSTK1				C2
				HERPUD1	KIAA1468					SAMD1				C6orf106
				WWC2	ENSSSCG00000004624					SLC12A6				SLA-DQB1
				AZI2	IRF2					ENSSSCG00000036284				SMOX
				SOAT1	ATP13A3					EVI5				MERTK
				NFKBIB	PHLDB1					FABP3				CHMP5
				IL4R	PCNA					NRROS				HSPA8
				CFP	EZH2					MRPS14				RHBDF2
				ETNK1	ENSSSCG00000010795					CAMKK2				DTNBP1
				RC3H1	DDX3X					CHDH				AP5M1
				TRIB3	IPO13					MTHFD1				SRSF3
				ENSSSCG00000031664	ZMAT3					ENSSSCG00000038757				ATP13A3
				CKS2	DZIP1L					RNF166				CAB39L
				FAM129B	MAP3K7					ENSSSCG00000035331				RALA
				MTRF1L	DNAJC13					ENSSSCG00000033037				TRAF7
				SELENOS	AXL					CCDC86				ATG5
				MAPK8	FUT8					ENSSSCG00000005441				PAPD4
				C3	ENSSSCG00000033385					BCAS3				PTGES3
				CASP7	SIGLEC1					PTPMT1				MAP3K7
				ALKBH4	LGALS3BP					ENSSSCG00000010278				TBC1D22B
				BRPF3	KCTD13					IFT80				NUP98
				NADK	DROSHA					DUS2				SHISA5
				RPAP3	CALCOCO2					CDC25B				PRKAB1
				FURIN	BAG3					DCLRE1B				FUT8
				OCSTAMP	CCNG2					ATP13A2				UHRF1BP1
				FAM43A	ENSSSCG00000015447					LONP2				GDAP2
				FBXW11	CHSY1					CNDP1				ENSSSCG00000016758
				SWT1	WBP4					LBR				BAG3
				RNF115	PDCD1LG2					SDC3				NFE2L2
				ARHGAP31	RUNX3					STAT6				BAG1
				ENSSSCG00000000394	ZCCHC6					ENSSSCG00000000759				PCF11
				PPP4R2	TIGIT					ENSSSCG00000020777				ENSSSCG00000015823
				ATAD2	FBXO48					PARVG				TBC1D1
				RHOH	FOXJ2					FOXO4				SLC25A22
				GRAMD2B	IFITM3					DENND3				ENSSSCG00000028345
				RBM18	ERAP2					P2RX7				CEPT1
				HSPA13	GIMAP8					SELENOP				DNAJC13
				ENSSSCG00000012006	VDR					HCN2				THRB
				BTAF1	ARAP2					MXD4				ELMO2
				CHD2	WASHC4					DHCR24				ELF1
				C5orf24	CRYBG1					P2RY11				TCIRG1
				RRAGC	OSBPL1A					NARS2				CRYBG1
				IP6K2	ASB13					BTBD2				FNDC3A
				PTPN12	STAT1					CD302				ENSSSCG00000006694
				DUSP1	USP6NL					NENF				ZFAND2A
				ACAT2	FKBP5					JADE1				STRBP
				TEX2	FNDC3A					FBXL4				SAMD8
				SLC25A19	SERTAD1					RPS6KA4				FUBP1
				ENSSSCG00000037976	FBXO7					TTLL12				C19orf66
				NFIL3	RCSD1					APBB1IP				CTNNBL1
				SLC16A6	ENSSSCG00000016263					DARS2				IFI35
				IPPK	DPP3					ANKRD39				ATP8B4
				IER5	ENSSSCG00000015390					ADCY7				JUP
				TRIO	CASP8					FARP1				MAT2B
				PCK2	ENSSSCG00000014672					ENSSSCG00000002532				HSPH1
				BCL10	CD86					NIT2				GK5
				RBM15	RICTOR					SLC22A23				SLA-DMB
				DUSP16	MCL1					RBL2				TOP1
				CCDC71L	RFWD3					WDR7				MACO1
				KLF8	ENSSSCG00000031255					EXD2				FMR1
				GFOD2	RNF114					CFD				SLC25A38
				NAB1	AARD					RNPEP				VWA5A
				ANKRD52	UBE2D1					SHISA4				RUNX3
				TNFSF14	WTAP					MICAL1				ENSSSCG00000029261
				ASNS	ISG12(A)					CTU2				ENSSSCG00000009052
				NYAP2	ENSSSCG00000033909					NOL6				ANKRD49
				ENSSSCG00000001950	ETFRF1					METRNL				RC3H2
				IL12RB1	APP					RNPEPL1				RAB23
				CHORDC1	ENSSSCG00000029261					HAUS8				NFATC2IP
				SBNO2	MYO1E					ENSSSCG00000012125				WBP4
				ABHD8	MTHFD2					TMEM154				PPARD
				C5orf22	ZNF639					ENSSSCG00000004963				ENSSSCG00000028420
				ANKRD46	ANXA1					UNC13D				KCTD13
				PAN2	RAB12					SLC25A23				CASP8
				SNX9	SERPINI1					ENSSSCG00000015814				TAPBP
				SLC25A25	ABL2					ALDH7A1				SNX6
				ARID5A	FYTTD1					NAALADL1				GTPBP2
				USP53	VPS54					DLAT				RFWD3
				RBBP6	ENSSSCG00000006830					TMEM19				ENSSSCG00000005518
				RLF	GZMB					SGPP1				TAX1BP1
				MIER3	STX17					ATRN				RCSD1
				TOR1AIP2	TRAF7					ENSSSCG00000014250				BRWD3
				SLC25A17	IP6K1					TMEM143				PELO
				PHF6	CD69					RPUSD1				CFL2
				NT5DC2	SETX					FDXR				CEP162
				COQ10B	MACO1					MXD3				MNAT1
				NFYB	BCLAF1					ENSSSCG00000023294				COQ2
				TRIB1	RF02216					SLC25A1				RUFY3
				ZC3HAV1	SAMD8					CYTIP				CNDP2
				ENSSSCG00000038351	SUCO					MKNK1				ENSSSCG00000004624
				MAP3K13	SLC22A15					ENSSSCG00000033620				CNOT4
				PLEK	FAM111A					B3GNTL1				ERAP2
				GPR18	LETM2					NAA10				LCORL
				ELK1	NFE2L2					C15orf61				ENSSSCG00000030183
				BCL7B	RELT					ZDHHC20				TAPBPL
				EHBP1L1	KIAA1109					ENSSSCG00000038067				IKBKE
				TP53BP2	PSMF1					TYMS				DROSHA
				ITGA5	KMO					MEIOB				BMPR2
				ARG1	ENSSSCG00000039582					ZFYVE21				ENSSSCG00000039476
				SLC38A2	STARD3					PTGR1				FRYL
				NEDD4L	LRMP					BRCC3				RRBP1
				MAD2L1BP	LIN52					ENSSSCG00000040782				PLCG1
				CDKN1A	CHAF1B					TEX264				NECTIN2
				CALCRL	PTGES3L					EIF2AK4				HECTD4
				SPATA5L1	DNAJA1					VRK1				SMIM3
				BAZ1A	PLA2G16					B4GALNT1				ENSSSCG00000006363
				E2F3	ACBD3					ENSSSCG00000033623				MOBKL3
				VEGFA	TMEM268					TCTA				RAB12
				NR6A1	REL					NAGLU				BCL3
				ZBTB39	ENSSSCG00000032469					NFATC1				QTRT2
				TOR1AIP1	TNFSF13B					HSPB6				SLA-DOA
				TP53INP2	TIFA					DNAJB2				MTHFD2
				ICOS	PIGN					GIPC1				ETS2
				HIST1H2BB	PPP2R2A					SNX30				BAK1
				KDM5C	ENSSSCG00000023868					ENSSSCG00000006260				GNB4
				NPC1	ATG4A					ENSSSCG00000020677				LAMP2
				ENSSSCG00000011569	ENSSSCG00000036083					EXOSC7				ELL
				CCNJ	UBTD2					SIGMAR1				AOAH
				PPTC7	ELL					ENSSSCG00000009836				ENSSSCG00000037185
				PGM2	SNX25					ENSSSCG00000007454				KHNYN
				PPARG	CRYZ					TMEM254				ANKMY2
				OSER1	GTPBP1					ARVCF				HSPB11
				ATF4	MLKL					ECI2				TET2
				SLC46A2	SCLT1					C19orf12				C9orf72
				RB1CC1	TTF2					ENSSSCG00000005908				EZH2
				CTNNA1	STOM					PGP				VPS54
				CCR7	TOP1					ENSSSCG00000032959				ZNF639
				FSCN1	C3orf38					UBQLN4				TIGAR
				DLG5	CLCA1					TMEM159				ABCC3
				HIC2	METTL1					NSMF				PLEKHA8
				NFAT5	TMEM140					POGLUT1				TOR1B
				FCHSD2	TRIM14					DECR2				CRYBG3
				ANKRD50	HS6ST1					LRIG3				ENSSSCG00000016263
				AGPS	ENSSSCG00000011465					MPV17L2				DTX3
				PAMR1	SP110					CEP250				IRF2
				AZIN1	NISCH					ENSSSCG00000000107				RUNX2
				PIM1	ACAP2					SLC26A2				WFS1
				EMP1	TET2					GOLIM4				KDELC2
				RAB21	SAT1					TSHZ1				OTUD4
				TPMT	LGALS8					PUS7L				WASHC4
				TIA1	ENSSSCG00000025028					MLLT10				XBP1
				DUOXA2	TCF4					PTX4				RAB4A
				2019-03-03	ENSSSCG00000032591					TECPR1				PHC1
				PQLC1	ENSSSCG00000025281					PYGL				GZMA
				SLC18A1	MORC3					ACAD9				ARHGAP17
				STK3	ALDH1L2					MTMR12				CD86
				NTN1	DNAJA4					IKBIP				ZBTB10
				SETD9	GTPBP2					ESYT1				NISCH
				MMP12	CBLN3					CORO1C				ANKFY1
				MPDZ	ENSSSCG00000014565					TAB1				ENSSSCG00000036618
				RUNX1	GLIS3					CCDC107				GTPBP1
				SPINK9	CRYBG3					ADAP2				TICAM1
				STAG2	TLE4					TOMM40				PCYOX1
				TIRAP	SNX10					DENND1A				SCARB1
				B4GALT5	R3HDM1					S100A10				ENSSSCG00000006360
				SDC4	WDR76					FIG4				ORAI2
				MAFK	GNG2					HFE				PSMB8
				TUBA8	RHBDD1					ENSSSCG00000002860				METTL1
				SESN2	FRYL					ENSSSCG00000037566				PLEKHM1
				MTMR1	STXBP1					SH3GLB2				SPAST
				MMP14	NPTX1					NUDT13				PHF21A
				DNAJB9	CMTM6					TRMT61A				PXK
				CHD9	PRRG4					CCDC115				GPBP1
				USP42	XBP1					ENOPH1				HR
				DNAJB1	FBXL20					TAX1BP3				ENSSSCG00000007733
				TMEM88	RFTN1					STX7				SUCO
				CHST3	VPS37C					UNC119				EEF1AKMT3
				SEMA7A	FAM111B					MINK1				SGK1
				PFKFB3	OPTN					ANAPC16				PRKAR2A
				ARRDC3	GPBAR1					TIMM8A				WASHC1
				CEBPB	PLSCR3					ABHD14B				ACTN1
				ARRDC4	CFAP74					ALG6				ENSSSCG00000000278
				MSH2	CIITA					PREP				ACBD3
				CDC42EP2	PSMA6					C19orf38				LRMP
				ADAMTS6	DNPEP					EPHX1				PSMA3
				KIF18A	USP25					GLRX5				ENSSSCG00000040535
				SLC7A5	ENSSSCG00000032436					PRELID1				ENSSSCG00000032469
				RAB7B	RUNDC1					UQCRQ				SERPINI1
				PTPN1	SCARB1					NT5C3B				LGALS8
				SETDB2	GTF2H1					RAD9A				MED13
				CRY1	PABPC1					GEMIN8				APP
				RAP1GAP2	TXNRD1					LANCL1				SNX25
				PIK3R5	ENSSSCG00000007733					ENSSSCG00000001433				HORMAD1
				OSBPL8	MED13					AUH				ASB13
				HMGXB4	BAK1					STX1B				PTPN23
				C4orf19	PTOV1					PRMT7				DNPEP
				AZIN2	DAAM1					ADSS				TLE4
				GPAM	TRAFD1					ABHD4				CALHM6
				ENSSSCG00000035736	PML					TMEM238				FBXO7
				COQ10A	MFSD14B					ALAD				CHSY1
				PTGS2	BAG2					ANKRD28				ENSSSCG00000033909
				MICALL2	ENSSSCG00000031327					DYM				IFITM3
				MLLT11	ENSSSCG00000023976					CAPN3				GTF2H1
				ENO2	AGO2					GALNT6				CCDC191
				CARMIL1	TDRD7					PNPLA2				ENSSSCG00000033385
				ATF3	PSMB9					PREPL				DYRK1B
				TRAF4	BSPRY					ASCC1				ENSSSCG00000039731
				AHCTF1	CFL2					RPS27L				MYO1E
				PDHX	CUL2					PYCR3				CLEC2B
				FGFR1OP2	PSMD10					AP1S1				IRF5
				ENSSSCG00000034000	DOCK10					CARNMT1				ZHX2
				LRRC8C	DNAJC1					ENSSSCG00000011410				SRP19
				IGSF3	RNF19A					SLC25A43				CSRNP2
				CHST15	ENSSSCG00000037238					TAZ				PSMA6
				HMGCR	PXK					EEF2K				KIAA1109
				MDFIC	OTUD4					PPP2R5A				AGO2
				GLUL	JUNB					GLUD1				IP6K1
				PLK3	UNC93B1					IVD				SULT1C4
				FICD	EHD4					DDX27				USP6NL
				GPR65	RC3H2					RUFY1				HLA-DRA
				ITGA7	RNF103					TEP1				PHC3
				MIER1	TESC					CDC26				EZR
				IL10RA	ENSSSCG00000005518					TMEM205				MYO10
				INPP4B	IKBKE					SPAG1				RNF169
				ARSG	HMMR					ENSSSCG00000035256				LOXL3
				ENSSSCG00000034481	MAX					MFSD4B				ENSSSCG00000004024
				ENSSSCG00000036056	KYNU					PBX3				ENSSSCG00000034555
				ENSSSCG00000033457	CAMK2D					SKI				STARD3
				ENSSSCG00000012052	ABHD17B					MBOAT7				FYTTD1
				CCDC50	WDFY1					DYNLT1				PLSCR3
				SH3PXD2A	DUSP10					GLTP				ENSSSCG00000038215
				PPP1R15A	EHBP1					FBXL17				GLIS3
				HLTF	EEF1AKMT3					NAE1				ENSSSCG00000006830
				TMEM2	OGFR					MRPL34				SLX4IP
				HBEGF	GNG11					HMGB2				RELT
				MCTP2	CIP2A					TMEM8A				IPO13
				PGLYRP2	C2CD3					ITPRIP				C4orf46
				FOSL2	JADE2					COX6A2				SNX10
				KCNN4	ENSSSCG00000015823					CPPED1				ENSSSCG00000015447
				KDM6B	C14orf28					ENSSSCG00000002972				MMS22L
				PXYLP1	CHMP7					HPCAL1				ENSSSCG00000014672
				TGM1	2019-03-05					TPCN2				TIGIT
				SQLE	HLA-DOB					UQCC3				SLC6A9
				MYBPC3	HEG1					NPL				DOT1L
				SEMA3C	MGAT3					ARF5				PREB
				TUBD1	ENSSSCG00000036524					CLCN3				GNG2
				CXCR4	PSTPIP2					CCM2				HMOX1
				ZMIZ1	DOT1L					FAM91A1				RICTOR
				TMEM54	CCDC96					ARL6IP5				SH3PXD2B
				TNFRSF9	ARHGEF16					FKTN				ASRGL1
				ENSSSCG00000033183	HDAC9					MRPL12				SLC13A3
				GPR160	ATAD5					GANC				PHLDB1
				PALM2	LMAN2L					DIP2A				LIN52
				TRAF3IP2	N4BP1					SYDE1				SLC22A15
				SNAI1	RMI2					SSBP4				ENSSSCG00000025028
				CLCF1	BST2					EML4				GLCE
				OSBPL3	GPBP1					SYNGR2				SCLT1
				CDK17	ADGRG6					ENSSSCG00000027689				DPP3
				ENSSSCG00000011567	HERC6					ERCC1				ABCD4
				MCM10	ENSSSCG00000036113					ISOC1				KIAA1468
				HIP1R	AKAP7					HIST1H1D				CUL2
				NOXO1	CLIC3					BTBD6				BLNK
				CCL17	ZNF791					NDUFB10				PARP3
				ENSSSCG00000040412	ARHGEF25					SBF2				TRIM14
				CREB5	FAM222B					EXOSC5				FBXO48
				GJA1	NSD3					RAMP2				GM2A
				ENSSSCG00000036622	SH3BGRL2					ENSSSCG00000036712				FOXP4
				PHYHIP	SPSB1					MCM6				DAPP1
				PAPSS2	STN1					CYB5A				SMCHD1
				LRP8	HR					DOCK8				2019-03-05
				CTLA4	ENSSSCG00000036693					LIG1				ENSSSCG00000004830
				CALD1	RF02215					MLEC				EHD4
				ADAMTS7	NCOA1					ENSSSCG00000040827				ENSSSCG00000000021
				PLXND1	RBM4					VKORC1				ZCCHC6
				RGS12	HIRA					NUDT22				TBC1D2B
				DCUN1D3	ZFAND4					CD37				CORO1A
				PIK3R1	RASAL2					GDF9				PPP2R2A
				RAPGEF2	EMB					CLEC11A				SAT1
				STAT5A	ZBED1					GMFG				RNF114
				DUSP8	ENSSSCG00000016262					ENSSSCG00000012731				LAP3
				SAMSN1	NMI					SLC25A20				SEMA4A
				LDLR	MYO10					ADD1				ZSWIM4
				PDE5A	PREB					CTDSP1				RNF103
				PRKCE	CCDC6					THTPA				MACC1
				KDSR	ENSSSCG00000006932					CAMTA2				GIMAP8
				IL1RAP	BCL3					KIAA0930				AXL
				RAI14	TRIM56					UBAC1				ENSSSCG00000025281
				FAM177A1	TMEM26					COQ8B				BBX
				FOSL1	VCAM1					BAD				ENSSSCG00000010795
				ENSSSCG00000040047	CSRP2					IDE				UBTD2
				IFNG	JAK2					SCRN2				SERTAD1
				DYRK3	GAREM2					IARS2				HDAC6
				IL18	ENSSSCG00000032422					ENSSSCG00000023264				DOCK10
				ACTN2	GLCE					ITPK1				ZMAT3
				TNFSF15	CASP1					2019-03-02				SLC5A4
				PLAGL2	CD80					ALDH3B1				CD84
				MAPKAPK2	ZSWIM4					CMTM3				SETX
				SLC1A2	TICAM1					TESK2				DCSTAMP
				TRIM36	EIF2AK2					PIP4K2A				LIMK1
				UPP1	ECT2					ENKUR				ENSSSCG00000032591
				EMID1	ENSSSCG00000036911					STX4				TMEM268
				PLAUR	ENSSSCG00000024914					SUMO3				CHAF1B
				TGM2	ENSSSCG00000017754					ARHGAP1				NSD3
				PAWR	INPP1					PAK1				IFI6
				FRMD6	IFI44					ASPH				RMI2
				IRF4	TMEM17					CHRNA9				LETM2
				ENSSSCG00000013654	TACC2					MAP3K3				USP25
				TIMP1	TSPAN13					TSSC4				HEG1
				RGS16	ENSSSCG00000039370					ECHDC1				HERC6
				MAMLD1	CD14					RNF170				STX17
				HILPDA	HMOX1					PAFAH1B3				SPSB1
				PLK2	VCPIP1					THYN1				RFTN1
				CCL22	RGS5					SLC49A3				RIC1
				IRAK3	ENSSSCG00000018015					ENSSSCG00000005241				LGALS3BP
				NLRP12	ENSSSCG00000000217					ENSSSCG00000032501				AGRN
				G0S2	ENSSSCG00000010513					ZYX				HDAC9
				NOS2	ZHX2					PLXNB2				MR1
				ENSSSCG00000003079	CTH					GALK2				NPTX1
				CD72	ITSN1					CYB5R1				BHLHE40
				PIM2	SFMBT2					ENSSSCG00000006024				CADPS2
				FJX1	ZMYND15					PARP4				RHBDD1
				INHBA	CMTR1					REV3L				STAT1
				STARD8	CLEC2B					USP5				VPS37C
				ENSSSCG00000007874	ZNF598					LEPROT				RAD51B
				F3	SLC41A2					MBTPS2				GGN
				SERPINE1	ENSSSCG00000025593					ENSSSCG00000004145				NINJ1
				SOWAHA	ZFAND2A					MRPL4				CD2
				CITED4	USP15					DBNDD2				PTAFR
				ENSSSCG00000031023	SEMA4D					NT5C2				SLC8A1
				PORCN	TRIM5					FBXO18				HIST1H2AC
				HTR7	ADAMTS15					TMEM120A				PTK2B
				FFAR2	ACTN1					ENSSSCG00000008769				SLC37A2
				TNFAIP8L1	LMO2					UBL3				TACC2
				GPR85	PAPD5					FECH				CRACR2A
				ARG2	ENSSSCG00000035960					HADH				GFOD1
				ACKR2	TNIP1					GGA2				OGFR
				ENSSSCG00000040036	KLF5					VPS11				GIMAP7
				SYN1	TRAF1					PFN1				RBM4
				PSD	ALAS1					SPTBN1				WDR76
				OSM	PMAIP1					2019-09-06				PPP3CC
				PCDH8	NECTIN2					MAP4K1				SERPING1
				BATF3	SAMD9					PKN1				FUT10
				ZNF662	PARP12					RPA2				ENSSSCG00000039582
				FSTL1	RUBCN					ABHD16A				UGCG
				ZNF648	ENSSSCG00000040220					GLIPR2				ATP9A
				TGM3	RNF24					PSMD7				MREG
				B4GALT6	RASL10B					RAB2A				PSMF1
				PLXNA1	BRCA1					ERCC5				ZBED1
				TNFRSF6B	ADAR					DHX36				SIGLEC1
				TNFAIP2	SECISBP2					FIP1L1				TMEM173
				MFSD2A	CNNM4					MEX3C				TTF2
				SEMA6A	AK7					TMOD3				TCF4
				SOCS3	SLC13A3					WHAMM				ENSSSCG00000006382
				TMEM120B	ZNF697					ENSSSCG00000002004				GPR155
				ENSSSCG00000036117	SMOX					SYNRG				ENSSSCG00000031255
				LIF	NCK2					DDX24				ANTXR2
				CHI3L2	MOB3C					FBXO11				ENSSSCG00000032422
				ADORA2A	TBC1D32					TGIF2-C20orf24				CASP3
				EREG	FUNDC1					PDCD10				CYP27B1
				MMP2	ENSSSCG00000020870					TMBIM6				RNF24
				INHBB	NOD2					EWSR1				HLX
				AREG	MAD2L2					RAC1				RILPL2
				RASGRP1	NFE2L3					PTGES3				DNAJA4
				CDCP1	SNN					LRRC59				SLC41A2
				ZC3H12A	SH3PXD2B					CREB1				AMER2
				TNF	ENSSSCG00000009172					G3BP1				SP110
				ENSSSCG00000004572	PPIF					STRN				MAX
				ssc-mir-155	TLR2					NCOA3				CHMP7
				SOX4	TLK2					WSB2				CSRNP1
				ENSSSCG00000008954	LYSMD2					TAPBPL				NFKBIE
				GFPT2	ENSSSCG00000000657					KDM5A				FKBP5
				EBI3	ETV5					LAPTM4A				AKAP7
				IL12B	SYNM					TMA16				ISG12(A)
				IL6	TRIM25					SOCS7				ECT2
				AMCF-II	CASP3					SNX6				ENSSSCG00000034469
				CSF2	TRAF2					ENSSSCG00000002723				EXPH5
				SERPINB2	PIK3AP1					SLC30A7				MOV10
				CCL20	ENSSSCG00000008812					KIN				CMTR1
				IL23A	RELB					RPAP1				ZNF598
				CSF3	ABCA1					GPATCH2L				NMI
					ZBTB5					PLEKHM1				TRAFD1
					NINJ1					ENSSSCG00000004353				ZNF280B
					CASC1					PDXK				NCK2
					ENSSSCG00000020921					TMF1				ENSSSCG00000032436
					TRAIP					HLA-DRA				ZMYND15
					IFI44L					PPARD				PTOV1
					PDE4B					RAB3GAP1				C2CD3
					OAS2					RILPL2				DNAJA1
					NRP2					CCDC94				EIF2AK2
					ENSSSCG00000001395					REEP3				INTS2
					TAP1					ENSSSCG00000037426				ENSSSCG00000000217
					PLEKHA4					ITM2C				ENSSSCG00000018015
					PEAK1					PLEKHA3				ENSSSCG00000040834
					MED25					ENSSSCG00000034709				TDRD7
					PRIMPOL					SRSF3				EMB
					FAS					OSBPL9				PAPD5
					ENSSSCG00000040834					SMAD4				HMCES
					TMEM52					ENSSSCG00000027723				TLK2
					CNIH4					ERO1B				ENSSSCG00000014565
					ENSSSCG00000014997					AEBP2				SECISBP2
					EPSTI1					PEX26				PML
					HMCES					CTDSPL2				HIRA
					CSRNP2					IL17RC				ARHGEF25
					TMEM156					TAB2				ENSSSCG00000010513
					ATAD1					WASHC1				LPCAT2
					FGL2					CCR1				FAM222B
					INTS2					RALA				SNN
					ARHGAP15					ENSSSCG00000022864				ENSSSCG00000037808
					ENSSSCG00000022361					ZNF189				CLCA1
					TOR3A					FAM114A2				PRCP
					ENSSSCG00000028518					GDAP2				DZIP1L
					MOCOS					KRAS				FAM111A
					DAXX					PSMD3				PRRG4
					IRF1					GCLM				GZMB
					EVL					TMEM115				ENSSSCG00000039956
					PARP9					SENP2				ITSN1
					PELP1					ENSSSCG00000011493				EHBP1
					UGCG					NAA30				PTGS1
					ETS2					ENSSSCG00000001342				ADGRG6
					ENSSSCG00000031242					UBXN7				NCOA1
					DMD					LYN				CCDC6
					NFKB1					BRWD3				CD101
					UBE2L6					TAPBP				JADE2
					ENSSSCG00000034802					THAP5				COX7A1
					CNP					PHF11				PLA2G16
					SUSD6					MGAT5				R3HDM1
					BID					ENSSSCG00000028097				GPBAR1
					MOV10					ATP8B4				PARP12
					PNPT1					GPATCH3				RUBCN
					PANX1					ZDHHC18				GMPR
					ENSSSCG00000004830					TGIF1				TMEM140
					TRIM21					CD53				SC5D
					ZNF280B					AMPD3				IER3
					CSRNP1					RRP1B				MGAT3
					TMEM243					IFI35				ARHGEF16
					CLIC4					STIP1				GNG11
					STAT2					ENSSSCG00000015697				ZFAND4
					LMO4					SMURF1				LMO2
					NGLY1					SNAPC1				LMAN2L
					SGK1					HECTD4				ENSSSCG00000037238
					TIAM2					ATP1A1				CSRP2
					LIMK1					STAT3				PIGN
					ZCCHC2					PCYOX1				ETFRF1
					MSC					ENSSSCG00000034265				RARB
					NUB1					UBAP1				ENSSSCG00000039370
					MX2					PRKAB1				ENSSSCG00000016262
					ENSSSCG00000029160					RASGEF1B				USP15
					TMEM47					KIF21B				ENSSSCG00000017754
					GADD45B					KIF3A				ENSSSCG00000028518
					TFEC					CHD1				DNAJC1
					ENSSSCG00000011678					ENSSSCG00000036229				ATAD1
					BTG2					C19orf66				SFMBT2
					NBN					FBXO30				TRIM25
					TBC1D2B					ENSSSCG00000035650				NUB1
					MARS2					TYK2				PSMB9
					RNF213					EPCAM				ENSSSCG00000025593
					FMNL3					ACSL5				ENSSSCG00000038811
					ANKRD22					BBX				PRIMPOL
					TOB1					VPS37A				CAMK2D
					CD48					RNMT				ENSSSCG00000029160
					IL4I1					FBRS				BAG2
					SLC25A40					DTX3				AMBN
					CPB2					ENSSSCG00000006870				UNC93B1
					FILIP1L					ZNF281				NRP2
					MARCKS					NUP153				CIP2A
					DTX3L					RBM23				MED25
					DUSP2					PCF11				DUSP10
					ENSSSCG00000010491					KDM3A				ENSSSCG00000015390
					SC5D					HK3				TRIM5
					ARHGEF3					SRP19				PTGES
					CGAS					CREBRF				SLC24A4
					DNAJB4					FYN				ALDH1L2
					SMAGP					MYOF				ATG4A
					TMEM229B					TAX1BP1				SMAGP
					VNN2					ENSSSCG00000039476				CTH
					FOXS1					C21orf91				ENSSSCG00000016002
					ENSSSCG00000024973					PANK3				OSBPL1A
					TPD52L1					SUPT6H				NGLY1
					IGFBP4					ACVR1				NBN
					CEP44					MERTK				KYNU
					ENSSSCG00000001252					SMCR8				MAD2L2
					NFKBIE					PHC3				ZBTB20
					ENSSSCG00000001394					PROSER1				ENSSSCG00000011678
					IL15					ENSSSCG00000026772				ENSSSCG00000020870
					PTAFR					TRMT11				NLRC5
					CCL5					NABP1				ABTB2
					CFAP36					BMP1				ENSSSCG00000006932
					FBXO39					PRF1				LMO4
					TRIM26					TTC31				PARP9
					CASP10					BAG1				PAM
					CYP27B1					DHX8				ADM
					CMPK2					ATP11C				PDCD1LG2
					IFIT5					ENSSSCG00000003679				EPSTI1
					PKIB					SRC				ENSSSCG00000010497
					SLC25A28					PIK3CA				ZCCHC2
					RNASEL					SMG1				C15orf48
					MX1					ENSSSCG00000039876				CDK5R1
					SLCO4A1					DPH3				BID
					PNP					HSPH1				NFE2L3
					MACC1					GPATCH11				BIRC3
					TGIF2					CNOT2				PNPT1
					PLXDC1					MMAA				CNIH4
					ACER2					DCAF10				PEAK1
					NLRC5					FUBP1				TRAIP
					MDN1					SETD1B				CHAC1
					DMXL2					FAM76A				CSF1
					MAP3K8					TBC1D1				ENSSSCG00000008812
					ZNFX1					THRA				TRO
					ENSSSCG00000002703					SMNDC1				PELP1
					CFLAR					TAOK3				PLA2G2D
					ENSSSCG00000005738					PARP3				RASAL2
					HERC5					ENSSSCG00000027905				TMEM17
					BHLHE40					HERPUD1				SLC22A3
					PIM3					WWC2				USP18
					RIPK2					AZI2				RF02215
					ICAM1					SOAT1				ENSSSCG00000002703
					RNF19B					CFP				ENSSSCG00000031896
					ENSSSCG00000027340					CCDC191				BST2
					ZBP1					ETNK1				INPP1
					MXD1					RC3H1				RNF213
					CMAH					TRIB3				MPZL1
					PAM					ENSSSCG00000031664				CRYZ
					ZC3H12C					PRKAR2A				CLIC3
					PARP14					CKS2				CCDC126
					EFNA5					FAM129B				IDO2
					DHX58					AOAH				TSPAN13
					MASTL					MTRF1L				ETV5
					NAMPT					SELENOS				MARS2
					RGCC					MR1				SYNM
					IFIH1					QTRT2				GPR132
					ASAP3					MAPK8				CASP1
					CD38					CNOT4				TGIF2
					USP18					C3				LIPG
					FAT1					CASP7				CASC1
					CSF1					ALKBH4				AFAP1L1
					RFX5					PTPN23				EVL
					RFTN2					BRPF3				CGAS
					ADM					ENSSSCG00000001398				TESC
					ETV3					RPAP3				BRCA1
					ARL5B					FURIN				ADAMTS15
					ENSSSCG00000016053					OCSTAMP				ENSSSCG00000023976
					DLG3					ENSSSCG00000028420				SH3BGRL2
					GBP2					FAM43A				SLC25A40
					BIRC3					FBXW11				ARHGAP23
					MASP1					SWT1				ENSSSCG00000016053
					ZNF618					ENSSSCG00000040701				ENSSSCG00000022361
					SOD2					RNF115				ARHGEF3
					ENSSSCG00000039179					ARHGAP31				FBXO39
					CCR5					ENSSSCG00000000394				FAM19A2
					RMI1					CORO1A				MDN1
					WARS					ATAD2				TBC1D32
					ENSSSCG00000012014					CD2				ZNF618
					P2RY14					GRAMD2B				TMEM156
					SOCS1					PTK2B				FAT1
					RNASEH2B					RNF169				MCF2L
					TNFAIP3					HSPA13				ZNF804A
					IDO2					ENSSSCG00000016758				C3orf70
					RAB30					BTAF1				HHLA2
					SLC36A4					CHD2				ASAP3
					HHLA2					C5orf24				DLG3
					PSD3					RRAGC				ENSSSCG00000039179
					GHSR					PSMA3				RNASEH2B
					ITGB8					KHNYN				PSD3
					ARHGAP23					MMS22L				ENSSSCG00000035960
					PRRG1					THRB				STAC2
					ENSSSCG00000006418					IP6K2				CPB2
					DUSP5					PTPN12				RFX5
					CCDC126					DUSP1				WNT9A
					IFIT1					ACAT2				C1R
					CHST4					ENSSSCG00000000278				CASZ1
					ENSSSCG00000021815					TEX2				GHSR
					NFKB2					NFIL3				MASP1
					SLC22A3					CAB39L				IRF7
					PTGS1					PELO				AMOT
					CDHR4					IPPK				RADIL
					IRF7					ENSSSCG00000040535				CEP152
					ISG15					TRIO				TPD52L1
					ZNF804A					MREG				PRRG1
					IL2RA					BCL10				ARHGAP15
					KIF27					RBM15				ENSSSCG00000035732
					JCAD					CCDC71L				GBP2
					BCL2L14					TOR1B				EFNA5
					ADAMTS1					KLF8				C1S
					NFKBIA					GFOD2				RBMS2
					PPA1					NAB1				IGFBP4
					CD274					RRBP1				PTPN13
					GPR171					ANKRD52				ENSSSCG00000013369
					ENSSSCG00000028376					TNFSF14				TEK
					ENSSSCG00000030801					ASNS				PLEKHA7
					ENTPD7					NYAP2				PLAC8
					DEUP1					ENSSSCG00000001950				PLXDC1
					PLAC8					IL12RB1				USP54
					ABTB2					CHORDC1				DNTT
					SLC11A2					SBNO2				PDGFRL
					RNF152					FMR1				HES7
					CCRL2					BMPR2				CHRM3
					RHEBL1					COX7A1				EMCN
					DDX60					ABHD8				BAHCC1
					EDN1					C5orf22				FRZB
					HES4					ANKRD46				ASS1
					ACSL1					PSMB8				RXFP1
					ISG20					AMER2
					IFIT2					PAN2
					JAG1					PAPD4
					PARP11					HSPB11
					ZCWPW1					SNX9
					C15orf48					RBBP6
					C1S					RAB4A
					C3orf70					TIGAR
					RADIL					RIC1
					MCOLN2					ENSSSCG00000030183
					PTGES					RLF
					PTPN13					MIER3
					HSH2D					TOR1AIP2
					ENSSSCG00000013369					MOBKL3
					ENSSSCG00000014618					SLC25A17
					C1R					ANKFY1
					PPP3CC					SPAST
					IL23R					GMPR
					CDK5R1					NT5DC2
					ENSSSCG00000033089					COQ10B
					ENSSSCG00000031610					AMBN
					UBA7					NFYB
					TNIP3					TRIB1
					SAMHD1					ENSSSCG00000006360
					ENSSSCG00000017062					ZC3HAV1
					IRAK2					ENSSSCG00000038351
					ENSSSCG00000038418					SMCHD1
					ENSSSCG00000035099					KIAA1468
					ENSSSCG00000035732					MAP3K13
					CEP152					ENSSSCG00000004624
					ENSSSCG00000003768					IRF2
					ENSSSCG00000000148					GPR18
					ENSSSCG00000006919					ATP13A3
					ENSSSCG00000035457					PHLDB1
					CASZ1					BCL7B
					ENSSSCG00000039706					EHBP1L1
					ENSSSCG00000037735					EZH2
					ERRFI1					ENSSSCG00000010795
					CENPU					TP53BP2
					ETV7					ITGA5
					ENSSSCG00000007899					IPO13
					ENSSSCG00000022912					ZMAT3
					AP1S3					DZIP1L
					RBMS2					ARG1
					ABCC9					MAP3K7
					ENSSSCG00000010893					DNAJC13
					RHPN2					SLC38A2
					CCL11					NEDD4L
					CHAC1					AXL
					CD40					FUT8
					IER3					MAD2L1BP
					ENSSSCG00000037358					ENSSSCG00000033385
					ILDR1					SIGLEC1
					ENSSSCG00000031896					LGALS3BP
					DDX58					KCTD13
					RSAD2					DROSHA
					STX11					BAG3
					CYP3A39					ENSSSCG00000015447
					CXCL9					CHSY1
					ENSSSCG00000023796					WBP4
					NUPR1					PDCD1LG2
					ENSSSCG00000001931					RUNX3
					TNFAIP6					SPATA5L1
					EMCN					ZCCHC6
					TNFSF10					TIGIT
					CHRM3					FBXO48
					IL7R					IFITM3
					ENSSSCG00000004180					ERAP2
					GPR132					GIMAP8
					PDGFRL					E2F3
					GPR84					VDR
					ENSSSCG00000031380					NR6A1
					FRZB					ZBTB39
					CLMP					WASHC4
					DNTT					CRYBG1
					PLEKHA7					OSBPL1A
					CLEC14A					ASB13
					USP54					TOR1AIP1
					ACOD1					STAT1
					PLA2G2D					TP53INP2
					CCL3L1					ICOS
					NFKBIZ					KDM5C
					CXCL11					ENSSSCG00000011569
					ENSSSCG00000007964					USP6NL
					ENSSSCG00000012839					CCNJ
					MNDA					FKBP5
					STEAP4					FNDC3A
					MTNR1B					SERTAD1
					SLAMF7					FBXO7
					CXCL8					PPTC7
					CXCL10					RCSD1
					LIPG					ENSSSCG00000016263
					BAHCC1					DPP3
					IFNLR1					ENSSSCG00000015390
					RXFP1					OSER1
					HES7					ATF4
					ENSSSCG00000033255					CASP8
					SERPINB7					ENSSSCG00000014672
					CXCL2					CD86
					IL1A					RICTOR
					IL27					RFWD3
					IDO1					CCR7
					PRRT4					DLG5
					ASS1					HIC2
					OASL					ENSSSCG00000031255
					SLC2A6					NFAT5
					IL1B					FCHSD2
					NEURL3					ANKRD50
					MRAP2					AGPS
										PAMR1
										AZIN1
										RNF114
										UBE2D1
										ISG12(A)
										EMP1
										ENSSSCG00000033909
										ETFRF1
										APP
										ENSSSCG00000029261
										MYO1E
										TIA1
										MTHFD2
										DUOXA2
										ZNF639
										RAB12
										PQLC1
										SERPINI1
										FYTTD1
										SLC18A1
										VPS54
										STK3
										NTN1
										SETD9
										MMP12
										MPDZ
										RUNX1
										ENSSSCG00000006830
										STAG2
										GZMB
										STX17
										TRAF7
										IP6K1
										SETX
										MACO1
										RF02216
										SAMD8
										MAFK
										SUCO
										TUBA8
										SLC22A15
										MMP14
										DNAJB9
										FAM111A
										LETM2
										RELT
										KIAA1109
										PSMF1
										ENSSSCG00000039582
										STARD3
										LRMP
										LIN52
										USP42
										CHAF1B
										DNAJB1
										DNAJA1
										PLA2G16
										ACBD3
										TMEM268
										CHST3
										SEMA7A
										ENSSSCG00000032469
										TNFSF13B
										CEBPB
										PIGN
										PPP2R2A
										ENSSSCG00000023868
										ATG4A
										MSH2
										ENSSSCG00000036083
										UBTD2
										CDC42EP2
										SNX25
										CRYZ
										GTPBP1
										ADAMTS6
										KIF18A
										SLC7A5
										RAB7B
										SCLT1
										TTF2
										SETDB2
										CLCA1
										METTL1
										TMEM140
										CRY1
										SP110
										NISCH
										RAP1GAP2
										TET2
										SAT1
										OSBPL8
										LGALS8
										ENSSSCG00000025028
										TCF4
										HMGXB4
										ENSSSCG00000032591
										ENSSSCG00000025281
										C4orf19
										MORC3
										AZIN2
										GPAM
										ALDH1L2
										DNAJA4
										GTPBP2
										CBLN3
										ENSSSCG00000035736
										ENSSSCG00000014565
										GLIS3
										CRYBG3
										COQ10A
										TLE4
										MICALL2
										MLLT11
										R3HDM1
										WDR76
										GNG2
										RHBDD1
										FRYL
										ENO2
										STXBP1
										NPTX1
										CMTM6
										PRRG4
										XBP1
										CARMIL1
										RFTN1
										VPS37C
										FAM111B
										OPTN
										GPBAR1
										AHCTF1
										PLSCR3
										FGFR1OP2
										CFAP74
										CIITA
										PSMA6
										DNPEP
										USP25
										ENSSSCG00000034000
										ENSSSCG00000032436
										LRRC8C
										IGSF3
										CHST15
										HMGCR
										MDFIC
										SCARB1
										GTF2H1
										GLUL
										TXNRD1
										FICD
										ITGA7
										ENSSSCG00000007733
										MED13
										BAK1
										INPP4B
										PTOV1
										ENSSSCG00000034481
										ENSSSCG00000036056
										TRAFD1
										PML
										ENSSSCG00000012052
										MFSD14B
										CCDC50
										BAG2
										ENSSSCG00000031327
										SH3PXD2A
										ENSSSCG00000023976
										AGO2
										TDRD7
										PSMB9
										CFL2
										CUL2
										TMEM2
										DOCK10
										DNAJC1
										ENSSSCG00000037238
										PXK
										OTUD4
										MCTP2
										UNC93B1
										EHD4
										RNF103
										TESC
										FOSL2
										HMMR
										MAX
										KYNU
										KCNN4
										PXYLP1
										CAMK2D
										ABHD17B
										TGM1
										WDFY1
										DUSP10
										EHBP1
										EEF1AKMT3
										OGFR
										SQLE
										GNG11
										CIP2A
										C2CD3
										MYBPC3
										JADE2
										ENSSSCG00000015823
										CHMP7
										2019-03-05
										HLA-DOB
										HEG1
										SEMA3C
										MGAT3
										TUBD1
										DOT1L
										ARHGEF16
										HDAC9
										ATAD5
										CXCR4
										LMAN2L
										ZMIZ1
										RMI2
										BST2
										GPBP1
										TNFRSF9
										ADGRG6
										HERC6
										AKAP7
										CLIC3
										ZNF791
										ARHGEF25
										NSD3
										SH3BGRL2
										SPSB1
										ENSSSCG00000033183
										STN1
										HR
										ENSSSCG00000036693
										RF02215
										NCOA1
										RBM4
										HIRA
										ZFAND4
										RASAL2
										EMB
										ZBED1
										ENSSSCG00000016262
										NMI
										MYO10
										PREB
										CCDC6
										ENSSSCG00000006932
										TRAF3IP2
										TRIM56
										OSBPL3
										TMEM26
										MCM10
										NOXO1
										CSRP2
										JAK2
										GAREM2
										ENSSSCG00000032422
										GLCE
										CCL17
										ENSSSCG00000040412
										CASP1
										ZSWIM4
										TICAM1
										EIF2AK2
										ENSSSCG00000036622
										ECT2
										PHYHIP
										LRP8
										CTLA4
										ADAMTS7
										PLXND1
										RGS12
										ENSSSCG00000017754
										INPP1
										IFI44
										TMEM17
										TACC2
										TSPAN13
										ENSSSCG00000039370
										HMOX1
										VCPIP1
										ENSSSCG00000018015
										ENSSSCG00000000217
										ENSSSCG00000010513
										ZHX2
										CTH
										ITSN1
										SFMBT2
										CMTR1
										CLEC2B
										ZNF598
										LDLR
										PDE5A
										SLC41A2
										ENSSSCG00000025593
										PRKCE
										ZFAND2A
										USP15
										KDSR
										SEMA4D
										TRIM5
										ADAMTS15
										ACTN1
										LMO2
										PAPD5
										RAI14
										ENSSSCG00000035960
										ENSSSCG00000040047
										NECTIN2
										SAMD9
										PARP12
										IFNG
										RUBCN
										RNF24
										BRCA1
										ADAR
										SECISBP2
										ACTN2
										SLC13A3
										NCK2
										TBC1D32
										FUNDC1
										ENSSSCG00000020870
										MAD2L2
										NFE2L3
										SH3PXD2B
										ENSSSCG00000009172
										TLK2
										ETV5
										SYNM
										TRIM25
										CASP3
										TRAF2
										ENSSSCG00000008812
										ZBTB5
										CASC1
										TRAIP
										UPP1
										IFI44L
										OAS2
										ENSSSCG00000001395
										TAP1
										PLEKHA4
										TGM2
										PEAK1
										MED25
										PRIMPOL
										ENSSSCG00000040834
										TMEM52
										CNIH4
										EPSTI1
										HMCES
										TMEM156
										ATAD1
										INTS2
										ARHGAP15
										ENSSSCG00000022361
										TOR3A
										DAXX
										EVL
										PARP9
										PELP1
										DMD
										UBE2L6
										ENSSSCG00000034802
										CNP
										BID
										MOV10
										PNPT1
										ENSSSCG00000004830
										ZNF280B
										TMEM243
										STAT2
										LMO4
										NGLY1
										SGK1
										LIMK1
										ZCCHC2
										NUB1
										MX2
										ENSSSCG00000029160
										ENSSSCG00000011678
										NBN
										MARS2
										RNF213
										TOB1
										IL4I1
										SLC25A40
										CPB2
										DTX3L
										ENSSSCG00000010491
										SC5D
										ARHGEF3
										CGAS
										SMAGP
										TMEM229B
										FOXS1
										ENSSSCG00000024973
										TPD52L1
										IGFBP4
										CEP44
										ENSSSCG00000001252
										ENSSSCG00000001394
										CFAP36
										FBXO39
										TRIM26
										SERPINE1
										SOWAHA
										CITED4
										CMPK2
										ENSSSCG00000031023
										RNASEL
										MX1
										SLCO4A1
										MACC1
										HTR7
										PLXDC1
										NLRC5
										MDN1
										ENSSSCG00000002703
										HERC5
										ENSSSCG00000027340
										ZBP1
										MXD1
										CMAH
										PAM
										PARP14
										EFNA5
										ASAP3
										USP18
										FAT1
										RFX5
										RFTN2
										OSM
										ENSSSCG00000016053
										DLG3
										GBP2
										MASP1
										ZNF618
										ENSSSCG00000039179
										FSTL1
										RMI1
										WARS
										TGM3
										RNASEH2B
										TNFRSF6B
										IDO2
										HHLA2
										PSD3
										GHSR
										ARHGAP23
										PRRG1
										ENSSSCG00000006418
										CCDC126
										ENSSSCG00000021815
										SLC22A3
										ENSSSCG00000036117
										CDHR4
										IRF7
										ZNF804A
										KIF27
										JCAD
										ENSSSCG00000030801
										PLAC8
										CHI3L2
										DDX60
										INHBB
										ISG20
										PARP11
										C1S
										C3orf70
										RADIL
										PTPN13
										HSH2D
										ENSSSCG00000013369
										ENSSSCG00000014618
										C1R
										RASGRP1
										ENSSSCG00000033089
										ENSSSCG00000031610
										UBA7
										SAMHD1
										CDCP1
										ENSSSCG00000017062
										ENSSSCG00000035099
										ENSSSCG00000035732
										CEP152
										ENSSSCG00000006919
										CASZ1
										ENSSSCG00000039706
										ETV7
										ENSSSCG00000022912
										RBMS2
										ABCC9
										ENSSSCG00000010893
										RSAD2
										CXCL9
										EMCN
										TNFSF10
										CHRM3
										PDGFRL
										FRZB
										CLMP
										DNTT
										PLEKHA7
										BAHCC1
										RXFP1
										HES7
										ASS1
										OASL
										MRAP2

## Sheet: LPS - Poly(IC) KEGG
Supplementary file S4. KEGG pathways of differential expressed genes in alveolar macrophages between LPS and Poly(I:C) treatments
KEGG exclusively DEG LPS 2h
GOID	GOTerm	Nr. Genes	% Associated Genes	Term PValue	Term PValue Corrected with Benjamini-Hochberg	Associated Genes Found
KEGG:05219	Bladder cancer	5	15.625	0.00313856	0.0491707	[CDKN1A, E2F2, HBEGF, MMP2, VEGFA]
KEGG:04625	C-type lectin receptor signaling pathway	8	9.1954	0.00625348	0.0489856	[BCL3, CCL22, IKBKE, IL12B, MAP3K14, PIK3R1, PLK3, PPP3CC]
KEGG Common in DEG LPS 2h and DEG Poly(I:C) 2h
GOID	GOTerm	Nr. Genes	% Associated Genes	Term PValue	Term PValue Corrected with Benjamini-Hochberg	Associated Genes Found
KEGG:04060	Cytokine-cytokine receptor interaction	39	29.771	3.54067e-19	2.93876e-17	[CCL2, CCL20, CCL3L1, CCL5, CCR5, CD40, CLCF1, CSF2, CSF3, CXCL10, CXCL11, CXCL2, CXCL8, FAS, IFN-ALPHAOMEGA, IFNA1, IFNB1, IFNLR1, IL10RB, IL15, IL18, IL1A, IL1B, IL1RAP, IL23A, IL23R, IL27, IL2RA, IL4R, IL6ST, IL7R, INHBA, LIF, LOC100516039, LOC100737977, LTA, TNF, TNFSF8, TNFSF9]
KEGG:04668	TNF signaling pathway	32	34.7826	4.04813e-18	1.67997e-16	[CASP10, CCL2, CCL20, CCL5, CFLAR, CSF2, CXCL10, CXCL2, EDN1, FAS, ICAM1, IFNB1, IL15, IL1B, IRF1, JAG1, JUNB, LIF, LTA, MAP3K5, MAP3K8, MLKL, NFKB1, NFKBIA, NOD2, PTGS2, RELA, SOCS3, TNF, TNFAIP3, TRAF1, VCAM1]
KEGG:04064	NF-kappa B signaling pathway	23	29.4872	1.38981e-11	3.84514e-10	[BCL2A1, CD14, CD40, CFLAR, CXCL2, CXCL8, CYLD, DDX58, ICAM1, IL1B, LTA, NFKB1, NFKB2, NFKBIA, PTGS2, RELA, RELB, TIRAP, TNF, TNFAIP3, TRAF1, TRAF6, VCAM1]
KEGG:04622	RIG-I-like receptor signaling pathway	18	34.6154	1.30025e-10	2.69801e-09	[CASP10, CXCL10, CXCL8, CYLD, DDX3X, DDX58, DHX58, IFIH1, IFN-ALPHAOMEGA, IFNA1, IFNB1, ISG15, NFKB1, NFKBIA, RELA, TANK, TNF, TRAF6]
KEGG:04061	Viral protein interaction with cytokine and cytokine receptor	17	32.6923	1.20732e-09	2.00416e-08	[CCL2, CCL20, CCL3L1, CCL5, CCR5, CXCL10, CXCL11, CXCL2, CXCL8, IL10RB, IL18, IL2RA, IL6ST, LOC100516039, LOC100737977, LTA, TNF]
KEGG:04621	NOD-like receptor signaling pathway	25	20.6612	7.05648e-09	9.76146e-08	[CCL2, CCL5, CXCL2, CXCL8, IFN-ALPHAOMEGA, IFNA1, IFNB1, IL18, IL1B, LOC100522887, MEFV, NAMPT, NFKB1, NFKBIA, NLRP12, NLRP3, NOD2, PANX1, RELA, RIPK2, TANK, TNF, TNFAIP3, TRAF6, TXNIP]
KEGG:04620	Toll-like receptor signaling pathway	19	24.359	3.00064e-08	3.5579e-07	[CCL3L1, CCL5, CD14, CD40, CD80, CXCL10, CXCL11, CXCL8, IFN-ALPHAOMEGA, IFNA1, IFNB1, IL1B, MAP3K8, NFKB1, NFKBIA, RELA, TIRAP, TNF, TRAF6]
KEGG:04630	JAK-STAT signaling pathway	20	21.5054	1.21885e-07	1.26455e-06	[CSF2, CSF3, IFN-ALPHAOMEGA, IFNA1, IFNB1, IFNLR1, IL10RB, IL15, IL23A, IL23R, IL2RA, IL4R, IL6ST, IL7R, LIF, MCL1, SOCS1, SOCS3, SOCS5, STAT5A]
KEGG:05168	Herpes simplex virus 1 infection	37	13.7037	2.02389e-07	1.86648e-06	[CASP9, CCL2, CCL5, DDX58, FAS, IFIH1, IFN-ALPHAOMEGA, IFNA1, IFNB1, IL1B, LOC100513741, LOC100521972, LOC100621388, LOC106504178, LTA, NFKB1, NFKBIA, RELA, SOCS3, TNF, TRAF6, ZFP14, ZNF10, ZNF114, ZNF140, ZNF182, ZNF2, ZNF282, ZNF383, ZNF514, ZNF584, ZNF599, ZNF662, ZNF688, ZNF764, ZNF768, ZNF84]
KEGG:05164	Influenza A	23	18.254	3.25192e-07	2.69909e-06	[CALCOCO2, CASP9, CCL2, CCL5, CXCL10, CXCL8, DDX58, FAS, ICAM1, IFIH1, IFN-ALPHAOMEGA, IFNA1, IFNB1, IL18, IL1A, IL1B, LOC100737977, NFKB1, NFKBIA, NLRP3, RELA, SOCS3, TNF]
KEGG:04657	IL-17 signaling pathway	15	23.4375	1.53848e-06	1.16086e-05	[CCL2, CCL20, CSF2, CSF3, CXCL10, CXCL2, CXCL8, IL1B, NFKB1, NFKBIA, PTGS2, RELA, TNF, TNFAIP3, TRAF6]
KEGG:05323	Rheumatoid arthritis	15	22.7273	2.33782e-06	1.617e-05	[CCL2, CCL20, CCL3L1, CCL5, CD80, CSF2, CXCL2, CXCL8, ICAM1, IL15, IL18, IL1A, IL1B, IL23A, TNF]
KEGG:05134	Legionellosis	12	27.2727	3.19891e-06	2.04238e-05	[CASP9, CD14, CXCL2, CXCL8, HSPA1L, IL18, IL1B, NFKB1, NFKB2, NFKBIA, RELA, TNF]
KEGG:04010	MAPK signaling pathway	27	14.1361	5.8047e-06	3.44136e-05	[AREG, CACNA1A, CD14, DUSP16, DUSP2, DUSP4, DUSP5, DUSP6, DUSP7, DUSP8, EREG, FAS, GADD45B, HSPA1L, IL1A, IL1B, IL1RAP, MAP3K5, MAP3K8, MAPKAPK2, NFKB1, NFKB2, RAPGEF2, RELA, RELB, TNF, TRAF6]
KEGG:05133	Pertussis	13	21.6667	1.95653e-05	0.000108261	[CD14, CXCL8, IL1A, IL1B, IL23A, IRF1, IRF8, NFKB1, NLRP3, RELA, TIRAP, TNF, TRAF6]
KEGG:04623	Cytosolic DNA-sensing pathway	11	23.4043	4.03884e-05	0.000209515	[CCL5, CXCL10, DDX58, IFN-ALPHAOMEGA, IFNA1, IFNB1, IL18, IL1B, NFKB1, NFKBIA, RELA]
KEGG:05144	Malaria	9	26.4706	7.32713e-05	0.000337862	[CCL2, CD40, CSF3, CXCL8, ICAM1, IL18, IL1B, TNF, VCAM1]
KEGG:05321	Inflammatory bowel disease (IBD)	10	23.8095	7.78836e-05	0.000340228	[IL18, IL1A, IL1B, IL23A, IL23R, IL4R, NFKB1, NOD2, RELA, TNF]
KEGG:05152	Tuberculosis	20	14.4928	7.00044e-05	0.000341786	[CASP10, CASP9, CD14, CLEC4E, IFN-ALPHAOMEGA, IFNA1, IFNB1, IL10RB, IL18, IL1A, IL1B, IL23A, IRAK2, NFKB1, NOD2, RELA, RIPK2, TIRAP, TNF, TRAF6]
KEGG:05162	Measles	17	15.4545	0.000110444	0.000458344	[CASP9, DDX58, FAS, HSPA1L, IFIH1, IFN-ALPHAOMEGA, IFNA1, IFNB1, IL1A, IL1B, IL2RA, NFKB1, NFKBIA, RELA, STAT5A, TNFAIP3, TRAF6]
KEGG:04933	AGE-RAGE signaling pathway in diabetic complications	13	17.8082	0.000169303	0.00066915	[CCL2, CXCL8, EDN1, EGR1, F3, ICAM1, IL1A, IL1B, NFKB1, RELA, STAT5A, TNF, VCAM1]
KEGG:05143	African trypanosomiasis	7	30.4348	0.000183081	0.000690715	[FAS, ICAM1, IDO1, IL18, IL1B, TNF, VCAM1]
KEGG:04625	C-type lectin receptor signaling pathway	14	16.092	0.000291356	0.00105142	[CLEC4E, CYLD, IL1B, IL23A, IRF1, MAPKAPK2, NFKB1, NFKB2, NFKBIA, NLRP3, PTGS2, RELA, RELB, TNF]
KEGG:05161	Hepatitis B	18	13.4328	0.000427295	0.00147773	[CASP10, CASP9, CXCL8, DDX3X, DDX58, FAS, IFIH1, IFN-ALPHAOMEGA, IFNA1, IFNB1, NFKB1, NFKBIA, PCNA, RELA, STAT5A, TIRAP, TNF, TRAF6]
KEGG:05169	Epstein-Barr virus infection	20	12.5786	0.000497553	0.00158834	[CASP9, CD40, CXCL10, DDX58, FAS, GADD45B, ICAM1, IFN-ALPHAOMEGA, IFNA1, IFNB1, ISG15, NFKB1, NFKB2, NFKBIA, RELA, RELB, SAP30, TNF, TNFAIP3, TRAF6]
KEGG:04380	Osteoclast differentiation	15	14.7059	0.000488219	0.00162089	[CYLD, IFNB1, IL1A, IL1B, JUNB, NFKB1, NFKB2, NFKBIA, RELA, RELB, SOCS1, SOCS3, TEC, TNF, TRAF6]
KEGG:04210	Apoptosis	16	13.7931	0.000662276	0.00203588	[BCL2A1, CASP10, CASP9, CFLAR, DFFB, FAS, GADD45B, LOC100737977, MAP3K5, MCL1, NFKB1, NFKBIA, PMAIP1, RELA, TNF, TRAF1]
KEGG:05142	Chagas disease (American trypanosomiasis)	13	15.4762	0.000705172	0.00209033	[CCL2, CCL3L1, CCL5, CFLAR, CXCL8, FAS, IFNB1, IL1B, NFKB1, NFKBIA, RELA, TNF, TRAF6]
KEGG:04640	Hematopoietic cell lineage	10	17.2414	0.00124545	0.00356457	[CD14, CD38, CSF2, CSF3, IL1A, IL1B, IL2RA, IL4R, IL7R, TNF]
KEGG:05145	Toxoplasmosis	12	15	0.00149209	0.00412813	[CASP9, CCR5, CD40, HSPA1L, IL10RB, NFKB1, NFKBIA, PPIF, RELA, SOCS1, TNF, TRAF6]
KEGG:05132	Salmonella infection	10	16.6667	0.00162965	0.00436325	[CCL3L1, CD14, CSF2, CXCL2, CXCL8, IL18, IL1A, IL1B, NFKB1, RELA]
KEGG:04217	Necroptosis	14	13.2075	0.0021815	0.00565827	[CFLAR, CYLD, FAS, IFN-ALPHAOMEGA, IFNA1, IFNB1, IL1A, IL1B, LOC100737977, MLKL, NLRP3, STAT5A, TNF, TNFAIP3]
KEGG:04940	Type I diabetes mellitus	6	23.0769	0.0026289	0.00661209	[CD80, FAS, IL1A, IL1B, LTA, TNF]
KEGG:05202	Transcriptional misregulation in cancer	15	12.3967	0.00289053	0.00705629	[BCL2A1, CD14, CD40, CSF2, CXCL8, DUSP6, GADD45B, ID2, LOC100521680, NFKB1, NFKBIZ, NUPR1, REL, RELA, TRAF1]
KEGG:05160	Hepatitis C	14	12.7273	0.0030994	0.00735002	[CASP9, CFLAR, CXCL10, DDX58, FAS, IFN-ALPHAOMEGA, IFNA1, IFNB1, NFKB1, NFKBIA, RELA, SOCS3, TNF, TRAF6]
KEGG:05140	Leishmaniasis	9	15.7895	0.00404142	0.00931771	[IL1A, IL1B, MARCKSL1, NFKB1, NFKBIA, PTGS2, RELA, TNF, TRAF6]
KEGG:05146	Amoebiasis	9	15.2542	0.00511798	0.0114809	[ARG2, CD14, CSF2, CXCL2, CXCL8, IL1B, NFKB1, RELA, TNF]
KEGG:05167	Kaposi sarcoma-associated herpesvirus infection	16	11.2676	0.00554721	0.0118056	[CASP9, CCR5, CSF2, CXCL2, CXCL8, FAS, ICAM1, IFN-ALPHAOMEGA, IFNA1, IFNB1, IL6ST, MAPKAPK2, NFKB1, NFKBIA, PTGS2, RELA]
KEGG:05135	Yersinia infection	13	12.381	0.00547895	0.0119672	[CCL2, CXCL8, IFNB1, IL18, IL1B, MEFV, NFKB1, NFKBIA, NLRP3, PIP5K1A, RELA, TNF, TRAF6]
KEGG:04659	Th17 cell differentiation	11	12.7907	0.00810168	0.016401	[IL1B, IL1RAP, IL23A, IL23R, IL2RA, IL4R, IL6ST, NFKB1, NFKBIA, RELA, STAT5A]
KEGG:05200	Pathways in cancer	30	8.82353	0.00791033	0.0164139	[BCR, CASP9, CXCL8, EDN1, EDNRB, EGLN2, FAS, GADD45B, IFN-ALPHAOMEGA, IFNA1, IL15, IL23A, IL23R, IL2RA, IL4R, IL6ST, IL7R, JAG1, LPAR6, NFKB1, NFKB2, NFKBIA, PIM2, PMAIP1, PTGS2, RALGDS, RELA, STAT5A, TRAF1, TRAF6]
KEGG:00760	Nicotinate and nicotinamide metabolism	5	20.8333	0.00946963	0.0187138	[CD38, NAMPT, PNP, SIRT1, SIRT4]
KEGG:05332	Graft-versus-host disease	5	20.8333	0.00946963	0.0187138	[CD80, FAS, IL1A, IL1B, TNF]
KEGG:05320	Autoimmune thyroid disease	5	20	0.011307	0.0218251	[CD40, CD80, FAS, IFN-ALPHAOMEGA, IFNA1]
KEGG:05163	Human cytomegalovirus infection	17	10.119	0.0124159	0.0234209	[CASP9, CCL2, CCL3L1, CCL5, CCR5, CXCL8, FAS, IFN-ALPHAOMEGA, IFNA1, IFNB1, IL10RB, IL1B, NFKB1, NFKBIA, PTGS2, RELA, TNF]
KEGG:04917	Prolactin signaling pathway	7	14.5833	0.0165497	0.0305249	[IRF1, NFKB1, RELA, SOCS1, SOCS3, SOCS5, STAT5A]
KEGG:05221	Acute myeloid leukemia	8	13.3333	0.0179109	0.0323175	[BCL2A1, CD14, CSF2, DUSP6, NFKB1, PIM2, RELA, STAT5A]
KEGG:05418	Fluid shear stress and atherosclerosis	11	11.3402	0.0191349	0.0337914	[CCL2, EDN1, ICAM1, IL1A, IL1B, MAP3K5, NFKB1, RELA, SDC4, TNF, VCAM1]
KEGG:04514	Cell adhesion molecules (CAMs)	8	12.6984	0.0234757	0.0405935	[CD274, CD40, CD80, ICAM1, ITGB8, LOC100525346, SDC4, VCAM1]
KEGG:04650	Natural killer cell mediated cytotoxicity	9	11.5385	0.0294747	0.0499265	[CD48, CSF2, FAS, ICAM1, IFN-ALPHAOMEGA, IFNA1, IFNB1, LOC100737977, TNF]
KEGG Exclusively in DEG Poly(I:C) 2h
GOID	GOTerm	Nr. Genes	% Associated Genes	Term PValue	Term PValue Corrected with Benjamini-Hochberg	Associated Genes Found
KEGG:05164	Influenza A	11	8.73016	0.00016554	0.00513173	[ADAR, FASLG, JAK2, MX1, OAS2, PIK3CD, RNASEL, RSAD2, STAT2, TNFSF10, TRAF3]
KEGG:05168	Herpes simplex virus 1 infection	16	5.92593	0.00053376	0.00827328	[DAXX, FASLG, JAK2, OAS2, PIK3CD, RNASEL, SLA-7, STAT2, TAP1, TRAF2, TRAF3, ZFP90, ZNF175, ZNF34, ZNF658, ZNF713]
KEGG:05160	Hepatitis C	9	8.18182	0.00106977	0.0110543	[FASLG, MX1, OAS2, PIK3CD, RNASEL, RSAD2, STAT2, TRAF2, TRAF3]
KEGG:04621	NOD-like receptor signaling pathway	9	7.43802	0.00209608	0.0129957	[LOC100155195, LOC100523668, MAPK14, OAS2, RNASEL, STAT2, TAB3, TRAF2, TRAF3]
KEGG:05167	Kaposi sarcoma-associated herpesvirus infection	10	7.04225	0.00179606	0.0139195	[JAK2, LOC100153163, MAPK14, PIK3CD, PPP3CA, SLA-7, STAT2, TRAF2, TRAF3, ZFP36]
KEGG:05162	Measles	8	7.27273	0.004258	0.0188568	[ADAR, BBC3, FASLG, MX1, OAS2, PIK3CD, STAT2, TRAF3]
KEGG:04659	Th17 cell differentiation	7	8.13954	0.0039998	0.0206656	[IL27RA, IL6R, JAK2, MAPK14, PPP3CA, RARA, SMAD4]
KEGG:04630	JAK-STAT signaling pathway	7	7.52688	0.00615997	0.0238699	[CISH, IL15RA, IL27RA, IL6R, JAK2, PIK3CD, STAT2]
KEGG:05200	Pathways in cancer	15	4.41176	0.0134234	0.0416124	[BBC3, DLL1, FASLG, FRAT1, FRAT2, HGF, IL15RA, IL6R, JAK2, PIK3CD, RARA, SMAD4, STAT2, TRAF2, TRAF3]
KEGG:04217	Necroptosis	7	6.60377	0.0123343	0.0424846	[FASLG, GLUL, JAK2, STAT2, TNFSF10, TRAF2, ZBP1]
KEGG:04657	IL-17 signaling pathway	5	7.8125	0.0172027	0.0484804	[CEBPB, MAPK14, TAB3, TRAF2, TRAF3]
KEGG exclusively DEG LPS 6h
GOID	GOTerm	Nr. Genes	% Associated Genes	Term PValue	Term PValue Corrected with Benjamini-Hochberg	Associated Genes Found
KEGG:04060	Cytokine-cytokine receptor interaction	32	24.4275	6.46023e-07	0.000105302	[ACVR1, AMCF-II, CCL17, CCL20, CCL22, CCL24, CCR1, CCR7, CLCF1, CSF2, CSF3, CXCL16, CXCR4, IL10RA, IL12B, IL12RB1, IL18, IL1RAP, IL23A, IL4R, INHBA, INHBB, LIF, LOC100516039, LOC100736818, OSM, TNF, TNFRSF18, TNFRSF21, TNFRSF9, TNFSF14, TNFSF15]
KEGG:04630	JAK-STAT signaling pathway	21	22.5806	0.000191287	0.0103933	[CDKN1A, CSF2, CSF3, IL10RA, IL12B, IL12RB1, IL23A, IL4R, LIF, LOC100736818, OSM, PIK3CA, PIK3R1, PIK3R2, PIM1, SOCS3, SOCS7, STAT3, STAT5A, STAT6, TYK2]
KEGG:04933	AGE-RAGE signaling pathway in diabetic complications	18	24.6575	0.000169284	0.0137967	[F3, KRAS, MAPK8, MMP2, NFATC1, PIK3CA, PIK3R1, PIK3R2, PIM1, PLCB2, PRKCE, RAC1, SERPINE1, SMAD4, STAT3, STAT5A, TNF, VEGFA]
KEGG:04668	TNF signaling pathway	20	21.7391	0.000462141	0.0188322	[AMCF-II, ATF4, CASP7, CCL20, CEBPB, CREB1, CREB3L4, CREB5, CSF2, LIF, MAPK8, MMP14, PIK3CA, PIK3R1, PIK3R2, PTGS2, RPS6KA4, SOCS3, TAB1, TNF]
KEGG:04625	C-type lectin receptor signaling pathway	19	21.8391	0.000600598	0.0195795	[BCL10, CCL17, CCL22, CD209, IL12B, IL23A, KRAS, MALT1, MAPK8, MAPKAPK2, NFATC1, PAK1, PIK3CA, PIK3R1, PIK3R2, PLK3, PTGS2, SRC, TNF]
KEGG:04061	Viral protein interaction with cytokine and cytokine receptor	13	25	0.00117481	0.0273562	[AMCF-II, CCL17, CCL20, CCL22, CCL24, CCR1, CCR7, CXCR4, IL10RA, IL18, LOC100516039, TNF, TNFSF14]
KEGG:04062	Chemokine signaling pathway	25	18.6567	0.00108931	0.029593	[ADCY7, AMCF-II, BAD, CCL17, CCL20, CCL22, CCL24, CCR1, CCR7, CXCL16, CXCR4, GRK5, KRAS, LOC100516039, LYN, NFKBIB, PAK1, PIK3CA, PIK3R1, PIK3R2, PIK3R5, PLCB2, RAC1, SRC, STAT3]
KEGG:04931	Insulin resistance	17	20.9877	0.00183291	0.0373456	[CREB1, CREB3L4, CREB5, GFPT2, MAPK8, PCK2, PIK3CA, PIK3R1, PIK3R2, PRKAG2, PRKCE, PTPN1, SLC27A1, SOCS3, STAT3, TNF, TRIB3]
KEGG:05161	Hepatitis B	24	17.9104	0.00242676	0.0439512	[ATF4, BAD, CDKN1A, CREB1, CREB3L4, CREB5, E2F3, ELK1, KRAS, MAPK8, NFATC1, PIK3CA, PIK3R1, PIK3R2, SMAD4, SRC, STAT3, STAT5A, STAT6, TAB1, TBK1, TIRAP, TNF, TYK2]
KEGG:04012	ErbB signaling pathway	14	21.2121	0.00408971	0.047616	[AREG, BAD, CDKN1A, ELK1, EREG, HBEGF, KRAS, MAPK8, PAK1, PIK3CA, PIK3R1, PIK3R2, SRC, STAT5A]
KEGG:00220	Arginine biosynthesis	5	41.6667	0.00394958	0.0495216	[ARG1, ARG2, GLUD1, GLUL, NOS2]
KEGG Common in DEG LPS 6h and DE Poly(I:C) 6h
GOID	GOTerm	Nr. Genes	% Associated Genes	Term PValue	Term PValue Corrected with Benjamini-Hochberg	Associated Genes Found
KEGG:05164	Influenza A	35	27.7778	2.18278e-06	0.000193176	[ADAR, BAK1, BID, CALCOCO2, CASP1, CASP3, CASP8, CCL5, CXCL10, CXCL8, DDX58, EIF2AK2, FAS, ICAM1, IFIH1, IKBKE, IL1A, IL1B, IRF7, JAK2, LOC100522011, MX1, NFKB1, NFKBIA, NLRX1, NUP98, OAS2, PML, RNASEL, RSAD2, STAT1, STAT2, TICAM1, TNFSF10, TRIM25]
KEGG:04064	NF-kappa B signaling pathway	26	33.3333	1.10456e-06	0.000195507	[BCL2A1, BTK, CD14, CD40, CFLAR, CXCL2, CXCL8, DDX58, ICAM1, IL1B, MAP3K7, NFKB1, NFKB2, NFKBIA, PLAU, RELB, TAB2, TICAM1, TNFAIP3, TNFSF11, TNFSF13B, TRAF1, TRAF2, TRIM25, VCAM1, XIAP]
KEGG:04668	TNF signaling pathway	28	30.4348	3.35163e-06	0.000197746	[BCL3, CASP10, CASP3, CASP8, CCL5, CFLAR, CSF1, CXCL10, CXCL2, EDN1, FAS, ICAM1, IL15, IL1B, IRF1, JAG1, JUNB, MAP3K7, MAP3K8, MLKL, NFKB1, NFKBIA, NOD2, TAB2, TNFAIP3, TRAF1, TRAF2, VCAM1]
KEGG:04621	NOD-like receptor signaling pathway	32	26.4463	1.83014e-05	0.000809836	[CARD9, CASP1, CASP8, CCL5, CXCL2, CXCL8, GBP2, IKBKE, IL1B, IRF7, LOC100155195, LOC100522011, LOC100522887, LOC100523668, MAP3K7, MEFV, NAMPT, NFKB1, NFKBIA, NLRX1, NOD2, OAS2, PANX1, RIPK2, RNASEL, STAT1, STAT2, TAB2, TICAM1, TNFAIP3, TRAF2, XIAP]
KEGG:04622	RIG-I-like receptor signaling pathway	18	34.6154	2.84785e-05	0.00100814	[CASP10, CASP8, CXCL10, CXCL8, DDX3X, DDX58, DHX58, IFIH1, IKBKE, IRF7, ISG15, MAP3K7, NFKB1, NFKBIA, NLRX1, RNF125, TRAF2, TRIM25]
KEGG:04620	Toll-like receptor signaling pathway	22	28.2051	0.000135429	0.00399515	[CASP8, CCL3L1, CCL5, CD14, CD40, CD80, CD86, CXCL10, CXCL11, CXCL8, CXCL9, IKBKE, IL1B, IRF7, MAP3K7, MAP3K8, NFKB1, NFKBIA, STAT1, TAB2, TICAM1, TLR8]
KEGG:04217	Necroptosis	25	23.5849	0.000990597	0.0194817	[BID, CAMK2D, CAMK2G, CASP1, CASP8, CFLAR, CHMP7, EIF2AK2, FAF1, FAS, IL1A, IL1B, JAK2, LOC100522011, MLKL, PARP3, PYGL, STAT1, STAT2, TICAM1, TNFAIP3, TNFSF10, TRAF2, XIAP, ZBP1]
KEGG:02010	ABC transporters	9	39.1304	0.00110226	0.0195099	[ABCA1, ABCB1, ABCB6, ABCB9, ABCC4, ABCC5, ABCC9, TAP1, TAP2]
KEGG:05416	Viral myocarditis	13	31.7073	0.000966141	0.0213759	[ABL2, BID, CASP3, CASP8, CD40, CD55, CD80, CD86, DMD, ICAM1, RAC3, SGCB, SLA-7]
KEGG:05169	Epstein-Barr virus infection	34	21.3836	0.000897261	0.0226879	[BAK1, BID, BTK, CASP3, CASP8, CD40, CXCL10, DDB2, DDX58, E2F1, EIF2AK2, FAS, GADD45B, ICAM1, IKBKE, IRF7, ISG15, MAP3K7, NFKB1, NFKB2, NFKBIA, NFKBIE, OAS2, RELB, SAP30, SLA-7, STAT1, STAT2, TAB2, TAP1, TAP2, TAPBP, TNFAIP3, TRAF2]
KEGG:05202	Transcriptional misregulation in cancer	27	22.314	0.0015436	0.0248379	[BAK1, BCL2A1, CD14, CD40, CD86, CDKN2C, CXCL8, DDB2, DOT1L, ETV5, ETV7, EWSR1, FUT8, GADD45B, GZMB, HHEX, LMO2, LOC100521680, MAX, NFKB1, NFKBIZ, NUPR1, PLAU, PML, REL, TGFBR2, TRAF1]
KEGG:05160	Hepatitis C	25	22.7273	0.00173856	0.0256438	[BAK1, BID, CASP3, CASP8, CFLAR, CXCL10, DDX58, E2F1, EIF2AK2, FAS, HRAS, IKBKE, IRF7, MX1, NFKB1, NFKBIA, OAS2, PPP2R2A, RNASEL, RSAD2, SCARB1, STAT1, STAT2, TICAM1, TRAF2]
KEGG:05167	Kaposi sarcoma-associated herpesvirus infection	30	21.1268	0.00216489	0.0294758	[BAK1, BID, CASP3, CASP8, CCR5, CD86, CLEC2B, CXCL2, CXCL8, E2F1, EIF2AK2, FAS, GNG11, GNG2, HRAS, ICAM1, IKBKE, IRF7, JAK2, LOC100153163, NFKB1, NFKBIA, PIK3CG, PPP3CA, PPP3CC, SLA-7, STAT1, STAT2, TICAM1, TRAF2]
KEGG:04060	Cytokine-cytokine receptor interaction	28	21.374	0.00251538	0.0318016	[BMPR2, CCL3L1, CCL5, CCR5, CD40, CSF1, CXCL10, CXCL11, CXCL2, CXCL8, CXCL9, FAS, GDF9, IFNLR1, IL15, IL15RA, IL1A, IL1B, IL23R, IL27, IL2RA, IL7R, RELT, TGFBR2, TNFSF10, TNFSF11, TNFSF12, TNFSF13B]
KEGG:04623	Cytosolic DNA-sensing pathway	13	27.6596	0.00380266	0.0395924	[ADAR, CASP1, CCL5, CGAS, CXCL10, DDX58, IKBKE, IL1B, IRF7, LOC100522011, NFKB1, NFKBIA, ZBP1]
KEGG:05162	Measles	24	21.8182	0.00377622	0.0417744	[ADAR, BAK1, BID, CASP3, CASP8, DDX58, EIF2AK2, FAS, IFIH1, IKBKE, IL1A, IL1B, IL2RA, IRF7, LOC100736569, MAP3K7, MX1, NFKB1, NFKBIA, OAS2, STAT1, STAT2, TAB2, TNFAIP3]
KEGG:04210	Apoptosis	25	21.5517	0.00374165	0.0441514	[BAK1, BCL2A1, BID, CASP10, CASP3, CASP6, CASP8, CFLAR, DAXX, ENDOG, FAS, GADD45B, GZMB, HRAS, LMNB1, MCL1, NFKB1, NFKBIA, PARP3, PMAIP1, PTPN13, TNFSF10, TRAF1, TRAF2, XIAP]
KEGG Exclusively in DEG Poly(I:C) 6h
GOID	GOTerm	Nr. Genes	% Associated Genes	Term PValue	Term PValue Corrected with Benjamini-Hochberg	Associated Genes Found
KEGG:04940	Type I diabetes mellitus	5	19.2308	0.00069793	0.00558344	[FASLG, SLA-DMB, SLA-DOA, SLA-DQB1, SLA-DRB1]
KEGG:04672	Intestinal immune network for IgA production	5	17.8571	0.000996303	0.00569316	[ICOSLG, SLA-DMB, SLA-DOA, SLA-DQB1, SLA-DRB1]
KEGG:05322	Systemic lupus erythematosus	6	14.6341	0.000931024	0.00620683	[C2, FCGR3A, SLA-DMB, SLA-DOA, SLA-DQB1, SLA-DRB1]
KEGG:04659	Th17 cell differentiation	9	10.4651	0.000660027	0.00660027	[IL27RA, IL6R, IL6ST, PLCG1, RARA, SLA-DMB, SLA-DOA, SLA-DQB1, SLA-DRB1]
KEGG:05320	Autoimmune thyroid disease	5	20	0.000576716	0.00768955	[FASLG, SLA-DMB, SLA-DOA, SLA-DQB1, SLA-DRB1]
KEGG:05330	Allograft rejection	5	20	0.000576716	0.00768955	[FASLG, SLA-DMB, SLA-DOA, SLA-DQB1, SLA-DRB1]
KEGG:04514	Cell adhesion molecules (CAMs)	7	11.1111	0.00187078	0.00935389	[ICOSLG, MPZL1, NEO1, SLA-DMB, SLA-DOA, SLA-DQB1, SLA-DRB1]
KEGG:05332	Graft-versus-host disease	5	20.8333	0.000472021	0.00944043	[FASLG, SLA-DMB, SLA-DOA, SLA-DQB1, SLA-DRB1]
KEGG:04612	Antigen processing and presentation	6	12.5	0.00216006	0.00960028	[HSPA8, RFXAP, SLA-DMB, SLA-DOA, SLA-DQB1, SLA-DRB1]
KEGG:05323	Rheumatoid arthritis	7	10.6061	0.00245418	0.00981673	[CCL2, SLA-DMB, SLA-DOA, SLA-DQB1, SLA-DRB1, TCIRG1, TEK]
KEGG:05150	Staphylococcus aureus infection	6	18.1818	0.00027626	0.0110504	[C2, FCGR3A, SLA-DMB, SLA-DOA, SLA-DQB1, SLA-DRB1]

## Sheet: LPS - Poly(IC) BP
Supplementary file S4. Biological process of differential expressed genes in alveolar macrophages between LPS and Poly(I:C) treatments
BF exclusively DEG LPS 2h
GOID	GOTerm	GOLevels	Nr. Genes	% Associated Genes	Term PValue	Term PValue Corrected with Benjamini-Hochberg	Associated Genes Found
GO:0007187	G protein-coupled receptor signaling pathway, coupled to cyclic nucleotide second messenger	[4, 5, 6]	7	14	0.000909768	0.0279754	[ADM, ADORA2A, ARRDC3, CALCRL, GPR65, HRH1, PTGER4]
GO:0007189	adenylate cyclase-activating G protein-coupled receptor signaling pathway	[6, 7, 8, 9]	6	20.6897	0.000243002	0.0298893	[ADM, ADORA2A, ARRDC3, CALCRL, GPR65, PTGER4]
GO:0046631	alpha-beta T cell activation	[5, 6]	9	11.3924	0.000815832	0.0334491	[ADORA2A, BCL3, IL12B, IRF4, ITPKB, NFKBID, PLA2G2D, PTGER4, RC3H2]
GO:0042093	T-helper cell differentiation	[9, 10, 11, 12, 13, 14]	6	17.1429	0.000708465	0.0435706	[BCL3, IL12B, IRF4, NFKBID, PTGER4, RC3H2]
BF Common in DEG LPS 2h and DEG Poly(I:C) 2h
GOID	GOTerm	GOLevels	Nr. Genes	% Associated Genes	Term PValue	Term PValue Corrected with Benjamini-Hochberg	Associated Genes Found
GO:0032496	response to lipopolysaccharide	[4, 5, 7]	32	27.3504	9.04503e-16	3.56374e-13	[ABCA1, BCR, CCL2, CCL3L1, CCR5, CD14, CD274, CXCL10, CXCL11, CXCL8, IDO1, IL18, IL1B, IRF8, JUNB, LITAF, MAPKAPK2, NFKB1, NFKBIA, NFKBIL1, NLRP3, NOD2, PDE4B, PTGIR, RELA, RIPK2, SHPK, TIRAP, TNF, TNFAIP3, TRAF6, TRIM41]
GO:0071222	cellular response to lipopolysaccharide	[5, 6, 8]	27	31.0345	5.51931e-15	1.0873e-12	[ABCA1, BCR, CCL2, CCL3L1, CCR5, CD14, CD274, CXCL10, CXCL11, CXCL8, IL18, IL1B, IRF8, LITAF, NFKB1, NFKBIA, NFKBIL1, NLRP3, NOD2, PDE4B, RELA, RIPK2, SHPK, TNF, TNFAIP3, TRAF6, TRIM41]
GO:0042981	regulation of apoptotic process	[5, 6]	73	12.415	1.2625e-13	1.65809e-11	[ACER2, ANXA1, ARG2, ATF5, BCL2A1, BCL2L14, BCLAF1, CACNA1A, CASP10, CASP8AP2, CASP9, CCL2, CCL3L1, CCR5, CD274, CD40, CITED2, CSF2, CXCL10, DCUN1D3, DDX3X, DEDD2, DSTYK, DUSP6, EGLN2, EGR1, F3, FAS, GADD45B, HIP1R, ICAM1, IDO1, IFIT2, IFNB1, IL4R, IL7R, ING2, INHBA, LOC100621388, LOC100737977, MCL1, MED1, MNT, NLRP12, NLRP3, NOD2, PDK4, PIM2, PLAUR, PLK2, PMAIP1, PPIF, PSMD10, PTGS2, RAPGEF2, RA…
GO:0019221	cytokine-mediated signaling pathway	[4, 5, 6]	36	18.3673	7.17716e-12	7.0695e-10	[ACSL1, CCL2, CCL20, CCL3L1, CCL5, CCR5, CCRL2, CXCL10, CXCL11, CXCL8, EGR1, EREG, F3, IFN-ALPHAOMEGA, IFNB1, IL15, IL18, IL1A, IL1B, IL1RAP, IL2RA, IL4R, IL6ST, IL7R, IRF1, MED1, NFKBIA, RELA, RIPK2, SIRT1, SOCS1, SOCS5, STAT5A, TNF, TRAF6, TRIM32]
GO:1903706	regulation of hemopoiesis	[3, 4, 5, 6, 7, 8]	35	18.5185	1.12225e-11	8.84336e-10	[ANXA1, CCL3L1, CSF3, ID2, IFNB1, IL15, IL18, IL23A, IL27, IL4R, IL7R, INHBA, IRF1, ISG15, JAG1, LIF, LOC100621388, MED1, NFKBIA, NFKBIZ, NLRP3, PNP, PRDM1, RASSF2, RIPK2, SMAD7, SOCS1, SOCS5, STAT5A, TNF, TNFSF9, TRAF6, UBASH3B, ZBTB1, ZBTB7B]
GO:1903708	positive regulation of hemopoiesis	[3, 4, 5, 6, 7, 8, 9]	26	23.6364	1.95289e-11	1.2824e-09	[ANXA1, CSF3, ID2, IL15, IL18, IL23A, IL4R, IL7R, INHBA, ISG15, JAG1, LIF, LOC100621388, MED1, NFKBIZ, NLRP3, PNP, RIPK2, SOCS1, SOCS5, STAT5A, TNF, TNFSF9, TRAF6, ZBTB1, ZBTB7B]
GO:0051247	positive regulation of protein metabolic process	[4, 5, 6]	80	10.6242	2.98272e-11	1.67884e-09	[ACER2, ACSL1, AREG, ARRDC4, CASP10, CASP8AP2, CASP9, CCL2, CCL20, CCL3L1, CCL5, CD40, CD80, CSF2, CSF3, DCUN1D3, DDX3X, DSTYK, EDN1, EGLN2, EGR1, EREG, F3, FAS, GADD45B, HIP1R, ICAM1, IFN-ALPHAOMEGA, IFNB1, IL15, IL18, IL1A, IL1B, IL23A, IL27, IL4R, IL6ST, ING2, INHBA, IRF1, JDP2, LIF, MAPKAPK2, MASTL, NFKBIA, NLRP3, NOD2, OSBPL7, PHF23, PLAUR, PLK2, PMAIP1, PPP1R15A, PSMD10, PTGS2, RAPGEF2, RAS…
GO:0045580	regulation of T cell differentiation	[6, 7, 8, 9, 10, 11]	20	28.5714	1.11321e-10	5.48254e-09	[ANXA1, IFNB1, IL15, IL18, IL23A, IL27, IL4R, IL7R, IRF1, NFKBIZ, NLRP3, PNP, PRDM1, RIPK2, SMAD7, SOCS1, SOCS5, TNFSF9, ZBTB1, ZBTB7B]
GO:1902105	regulation of leukocyte differentiation	[4, 5, 6, 7, 8, 9]	28	20.1439	1.86658e-10	8.17145e-09	[ANXA1, CCL3L1, ID2, IFNB1, IL15, IL18, IL23A, IL27, IL4R, IL7R, IRF1, LIF, NFKBIZ, NLRP3, PNP, PRDM1, RASSF2, RIPK2, SMAD7, SOCS1, SOCS5, STAT5A, TNF, TNFSF9, TRAF6, UBASH3B, ZBTB1, ZBTB7B]
GO:0045619	regulation of lymphocyte differentiation	[5, 6, 7, 8, 9, 10]	22	25	2.26004e-10	8.90456e-09	[ANXA1, ID2, IFNB1, IL15, IL18, IL23A, IL27, IL4R, IL7R, IRF1, NFKBIZ, NLRP3, PNP, PRDM1, RIPK2, SMAD7, SOCS1, SOCS5, STAT5A, TNFSF9, ZBTB1, ZBTB7B]
GO:1902531	regulation of intracellular signal transduction	[4, 5, 6]	76	10.2981	4.79552e-10	1.57453e-08	[ABCA1, BCL2A1, BCLAF1, BCR, CASP10, CCL2, CCL20, CCL3L1, CCL5, CD14, CD40, CDK12, CLIC2, CSF2, CSF3, DDX3X, DHX58, DSTYK, DUSP2, DUSP4, DUSP5, DUSP6, DUSP7, EDN1, F3, FAS, GADD45B, ICAM1, IFN-ALPHAOMEGA, IFNB1, IL18, IL1B, IL23A, IL4R, IL6ST, IL7R, INHBA, LIF, LITAF, LOC100151816, LOC100152738, MCL1, MIOS, NLRP12, NLRP3, NOD2, PIK3AP1, PIM2, PLAUR, PPEF2, PPIF, PRMT6, PSMD10, PTGS2, RAPGEF2, RAS…
GO:0048534	hematopoietic or lymphoid organ development	[3, 4, 5, 6]	52	12.5908	4.46883e-10	1.60065e-08	[ANXA1, BCR, CCL3L1, CEBPD, CITED2, CSF2, CSF3, EGR1, ID2, IFN-ALPHAOMEGA, IFNB1, IL15, IL18, IL23A, IL27, IL4R, IL7R, INHBA, IRF1, IRF8, ISG15, JAG1, JUNB, LIF, LOC100621388, LTA, MED1, NFKB2, NFKBIA, NFKBIZ, NLRP3, PLEK, PNP, PRDM1, RASSF2, RBM47, RELB, RIPK2, SIRT1, SLC11A2, SMAD7, SOCS1, SOCS5, SOD2, STAT5A, TIPARP, TNF, TNFSF9, TRAF6, UBASH3B, ZBTB1, ZBTB7B]
GO:0030097	hemopoiesis	[4, 5, 6, 7]	50	12.6582	8.39075e-10	2.54304e-08	[ANXA1, BCR, CCL3L1, CEBPD, CITED2, CSF2, CSF3, EGR1, ID2, IFN-ALPHAOMEGA, IFNB1, IL15, IL18, IL23A, IL27, IL4R, IL7R, INHBA, IRF1, IRF8, ISG15, JAG1, JUNB, LIF, LOC100621388, MED1, NFKBIA, NFKBIZ, NLRP3, PLEK, PNP, PRDM1, RASSF2, RBM47, RELB, RIPK2, SIRT1, SLC11A2, SMAD7, SOCS1, SOCS5, SOD2, STAT5A, TIPARP, TNF, TNFSF9, TRAF6, UBASH3B, ZBTB1, ZBTB7B]
GO:0050863	regulation of T cell activation	[5, 6, 7]	30	17.8571	9.06947e-10	2.55241e-08	[ANXA1, ARG2, CD274, CD80, EFNB2, IDO1, IFNB1, IL15, IL18, IL23A, IL27, IL4R, IL6ST, IL7R, IRF1, NFKBIZ, NLRP3, PNP, PRDM1, RIPK2, SDC4, SMAD7, SOCS1, SOCS5, STAT5A, TNFSF9, TRAF6, VCAM1, ZBTB1, ZBTB7B]
GO:1903039	positive regulation of leukocyte cell-cell adhesion	[4, 5, 6]	24	21.2389	1.25974e-09	3.30892e-08	[ANXA1, CD274, CD80, EFNB2, IL15, IL18, IL23A, IL4R, IL6ST, IL7R, NFKBIZ, NLRP3, PNP, RELA, RIPK2, SOCS1, SOCS5, STAT5A, TNF, TNFSF9, TRAF6, VCAM1, ZBTB1, ZBTB7B]
GO:0043065	positive regulation of apoptotic process	[5, 6, 7]	37	14.8594	2.06433e-09	5.08342e-08	[ACER2, ANXA1, BCLAF1, CASP10, CASP8AP2, CASP9, CCL2, CCL3L1, CD274, CD40, DCUN1D3, DDX3X, DEDD2, DUSP6, F3, FAS, GADD45B, HIP1R, IDO1, IFIT2, IFNB1, INHBA, LOC100737977, MCL1, NLRP3, PLAUR, PMAIP1, PPIF, RAPGEF2, RASSF2, RIPK2, RYBP, SHQ1, SIRT1, TNF, TNFSF8, TRIM35]
GO:0051249	regulation of lymphocyte activation	[4, 5, 6]	35	15.3509	2.40372e-09	5.57097e-08	[ANXA1, ARG2, CD274, CD38, CD40, CD80, EFNB2, ID2, IDO1, IFNB1, IL15, IL18, IL23A, IL27, IL4R, IL6ST, IL7R, IRF1, NFKBIZ, NLRP3, NOD2, PNP, PRDM1, RIPK2, SDC4, SMAD7, SOCS1, SOCS5, STAT5A, TNFAIP3, TNFSF9, TRAF6, VCAM1, ZBTB1, ZBTB7B]
GO:0046634	regulation of alpha-beta T cell activation	[6, 7, 8]	16	30.7692	2.54768e-09	5.57658e-08	[ANXA1, ARG2, CD274, IL18, IL23A, IL27, IRF1, NFKBIZ, NLRP3, PNP, PRDM1, RIPK2, SMAD7, SOCS1, SOCS5, ZBTB7B]
GO:0042089	cytokine biosynthetic process	[3, 5, 6]	17	28.3333	3.3188e-09	6.88215e-08	[EGR1, EREG, IL18, IL1A, IL1RAP, IL27, IRF1, MAPKAPK2, NFKB1, NLRP12, RELA, STAT5A, TIRAP, TNF, TNFSF8, TRAF6, ZNF287]
GO:0046637	regulation of alpha-beta T cell differentiation	[7, 8, 9, 10, 11, 12]	13	38.2353	4.00385e-09	7.88759e-08	[ANXA1, IL18, IL23A, IL27, NFKBIZ, NLRP3, PNP, PRDM1, RIPK2, SMAD7, SOCS1, SOCS5, ZBTB7B]
GO:0050663	cytokine secretion	[3, 4, 6, 7, 8, 9]	22	21.3592	5.62489e-09	1.05534e-07	[ABCA1, ANXA1, ARG2, CCL3L1, CD14, CD274, DDX58, FFAR2, IFIH1, IL1A, IL1RAP, MCOLN2, NLRP12, NLRP3, NOD2, PANX1, PNP, RIPK2, SOCS1, TNF, TNFAIP3, ZBTB7B]
GO:0045621	positive regulation of lymphocyte differentiation	[5, 6, 7, 8, 9, 10, 11]	16	28.5714	8.50019e-09	1.45612e-07	[ANXA1, IL15, IL18, IL23A, IL4R, IL7R, NFKBIZ, NLRP3, PNP, RIPK2, SOCS1, SOCS5, STAT5A, TNFSF9, ZBTB1, ZBTB7B]
GO:0050870	positive regulation of T cell activation	[5, 6, 7, 8]	22	20.9524	8.22037e-09	1.47219e-07	[ANXA1, CD274, CD80, EFNB2, IL15, IL18, IL23A, IL4R, IL6ST, IL7R, NFKBIZ, NLRP3, PNP, RIPK2, SOCS1, SOCS5, STAT5A, TNFSF9, TRAF6, VCAM1, ZBTB1, ZBTB7B]
GO:0002822	regulation of adaptive immune response based on somatic recombination of immune receptors built from immunoglobulin superfamily domains	[5, 6]	20	22.7273	9.12485e-09	1.498e-07	[ANXA1, CD274, CD40, IFNB1, IL18, IL1B, IL23A, IL27, IL7R, LTA, NFKBIZ, NLRP3, RIPK2, SMAD7, SOCS5, TNF, TNFAIP3, TRAF6, ZBTB1, ZBTB7B]
GO:1902107	positive regulation of leukocyte differentiation	[4, 5, 6, 7, 8, 9, 10]	20	22.7273	9.12485e-09	1.498e-07	[ANXA1, ID2, IL15, IL18, IL23A, IL4R, IL7R, LIF, NFKBIZ, NLRP3, PNP, RIPK2, SOCS1, SOCS5, STAT5A, TNF, TNFSF9, TRAF6, ZBTB1, ZBTB7B]
GO:0031399	regulation of protein modification process	[5, 6, 7]	77	9.4711	1.72478e-08	2.6137e-07	[ACER2, ACSL1, AREG, ARRDC4, CCL2, CCL20, CCL3L1, CCL5, CCNG2, CD40, CD80, CDK12, CEP85, CNPPD1, CSF2, CSF3, DCUN1D3, DDX3X, DSTYK, DUSP2, DUSP4, DUSP5, DUSP6, DUSP7, EDN1, EGR1, EREG, FAS, GADD45B, ICAM1, IFN-ALPHAOMEGA, IFNB1, IL15, IL18, IL1B, IL23A, IL4R, IL6ST, ING2, INHBA, ISG15, JDP2, LIF, MASTL, N4BP1, NLRP12, NOD2, PHF23, PLAUR, PPEF2, PPP1R15A, PRMT6, PSMD10, PTGS2, RAPGEF2, RASSF2, REL…
GO:0032270	positive regulation of cellular protein metabolic process	[4, 5, 6, 7]	69	9.92806	1.72473e-08	2.71817e-07	[ACER2, ACSL1, AREG, ARRDC4, CASP10, CASP8AP2, CASP9, CCL2, CCL20, CCL3L1, CCL5, CD40, CD80, CSF2, CSF3, DCUN1D3, DDX3X, DSTYK, EDN1, EREG, F3, FAS, GADD45B, HIP1R, ICAM1, IFN-ALPHAOMEGA, IFNB1, IL15, IL18, IL1B, IL23A, IL4R, IL6ST, ING2, INHBA, JDP2, LIF, MASTL, NFKBIA, NLRP3, NOD2, OSBPL7, PHF23, PLAUR, PMAIP1, PPP1R15A, PSMD10, PTGS2, RAPGEF2, RASSF2, RIPK2, RNF19A, RNF19B, SIRT1, SMAD7, SNX33…
GO:0006351	transcription, DNA-templated	[5, 6, 7, 8, 9]	114	8.09659	2.51837e-08	3.5437e-07	[ARID5A, ARX, ATF5, BCL6B, BCLAF1, CD40, CDK12, CEBPD, CITED2, CSF2, CSF3, DDX3X, DDX58, DNAJB4, EDN1, EDNRB, EGR1, ELL2, EREG, ERF, ETV3, FOXJ2, GATAD1, GTF2H4, ID2, ID3, IFNB1, IL18, IL1A, IL1B, IL1RAP, IL23A, IL4R, ING2, INHBA, IRF1, IRF2BPL, IRF8, JAG1, JDP2, JUNB, KDM6B, KLF5, LIF, LITAF, LOC100513741, LOC100521972, LOC102164011, MAFF, MED1, MNT, MSC, NAMPT, NFKB1, NFKB2, NFKBIA, NFKBIL1, NL…
GO:0006355	regulation of transcription, DNA-templated	[5, 6, 7, 8, 9, 10]	110	8.20283	2.44456e-08	3.56725e-07	[ARID5A, ARX, ATF5, BCL6B, BCLAF1, CD40, CDK12, CEBPD, CITED2, CSF2, CSF3, DDX3X, DDX58, DNAJB4, EDN1, EDNRB, EGR1, EREG, ERF, ETV3, FOXJ2, GATAD1, GTF2H4, ID2, ID3, IFNB1, IL18, IL1A, IL1B, IL1RAP, IL23A, IL4R, ING2, INHBA, IRF1, IRF2BPL, IRF8, JAG1, JDP2, JUNB, KDM6B, KLF5, LIF, LITAF, LOC100513741, LOC100521972, MAFF, MED1, MNT, MSC, NAMPT, NFKB1, NFKB2, NFKBIA, NFKBIL1, NLRP12, NLRP3, NOD2, N…
GO:0002521	leukocyte differentiation	[4, 5, 6, 7, 8]	36	13.5849	3.89561e-08	4.65112e-07	[ANXA1, CCL3L1, CITED2, CSF2, EGR1, ID2, IFN-ALPHAOMEGA, IFNB1, IL15, IL18, IL23A, IL27, IL4R, IL7R, IRF1, JUNB, LIF, MED1, NFKBIZ, NLRP3, PNP, PRDM1, RASSF2, RELB, RIPK2, SIRT1, SMAD7, SOCS1, SOCS5, STAT5A, TNF, TNFSF9, TRAF6, UBASH3B, ZBTB1, ZBTB7B]
GO:0032774	RNA biosynthetic process	[5, 6, 7]	115	8.01394	3.84131e-08	4.72962e-07	[ARID5A, ARX, ATF5, BCL6B, BCLAF1, CCL3L1, CD40, CDK12, CEBPD, CITED2, CSF2, CSF3, DDX3X, DDX58, DNAJB4, EDN1, EDNRB, EGR1, ELL2, EREG, ERF, ETV3, FOXJ2, GATAD1, GTF2H4, ID2, ID3, IFNB1, IL18, IL1A, IL1B, IL1RAP, IL23A, IL4R, ING2, INHBA, IRF1, IRF2BPL, IRF8, JAG1, JDP2, JUNB, KDM6B, KLF5, LIF, LITAF, LOC100513741, LOC100521972, LOC102164011, MAFF, MED1, MNT, MSC, NAMPT, NFKB1, NFKB2, NFKBIA, NFK…
GO:0045582	positive regulation of T cell differentiation	[6, 7, 8, 9, 10, 11, 12]	14	29.7872	4.11288e-08	4.76611e-07	[ANXA1, IL18, IL23A, IL4R, IL7R, NFKBIZ, NLRP3, PNP, RIPK2, SOCS1, SOCS5, TNFSF9, ZBTB1, ZBTB7B]
GO:0042035	regulation of cytokine biosynthetic process	[4, 5, 6, 7]	15	27.7778	3.82426e-08	4.86051e-07	[EGR1, EREG, IL1A, IL27, IRF1, MAPKAPK2, NFKB1, NLRP12, RELA, STAT5A, TIRAP, TNF, TNFSF8, TRAF6, ZNF287]
GO:2001141	regulation of RNA biosynthetic process	[5, 6, 7, 8]	111	8.11403	3.7886e-08	4.9757e-07	[ARID5A, ARX, ATF5, BCL6B, BCLAF1, CCL3L1, CD40, CDK12, CEBPD, CITED2, CSF2, CSF3, DDX3X, DDX58, DNAJB4, EDN1, EDNRB, EGR1, EREG, ERF, ETV3, FOXJ2, GATAD1, GTF2H4, ID2, ID3, IFNB1, IL18, IL1A, IL1B, IL1RAP, IL23A, IL4R, ING2, INHBA, IRF1, IRF2BPL, IRF8, JAG1, JDP2, JUNB, KDM6B, KLF5, LIF, LITAF, LOC100513741, LOC100521972, MAFF, MED1, MNT, MSC, NAMPT, NFKB1, NFKB2, NFKBIA, NFKBIL1, NLRP12, NLRP3,…
GO:0051251	positive regulation of lymphocyte activation	[4, 5, 6, 7]	25	17.4825	3.76467e-08	5.11476e-07	[ANXA1, CD274, CD38, CD40, CD80, EFNB2, IL15, IL18, IL23A, IL4R, IL6ST, IL7R, NFKBIZ, NLRP3, NOD2, PNP, RIPK2, SOCS1, SOCS5, STAT5A, TNFSF9, TRAF6, VCAM1, ZBTB1, ZBTB7B]
GO:0046631	alpha-beta T cell activation	[5, 6]	18	22.7848	4.91305e-08	5.53069e-07	[ANXA1, ARG2, CD274, IL15, IL18, IL23A, IL27, IRF1, NFKBIZ, NLRP3, PNP, PRDM1, RELB, RIPK2, SMAD7, SOCS1, SOCS5, ZBTB7B]
GO:0007249	I-kappaB kinase/NF-kappaB signaling	[4, 5, 6]	22	18.9655	5.5999e-08	5.96313e-07	[CASP10, CD40, IL1B, LOC100151816, NFKBIA, NFKBIL1, NLRP12, NOD2, PIM2, REL, RELA, RIPK2, SIRT1, TANK, TIRAP, TNF, TNFAIP3, TNIP1, TRAF6, TRIM32, TRIM59, TRIM8]
GO:0002286	T cell activation involved in immune response	[5, 6]	14	29.1667	5.54358e-08	6.06714e-07	[ANXA1, ICAM1, IFN-ALPHAOMEGA, IFNB1, IL18, IL23A, IL27, NFKBIZ, NLRP3, RELB, RIPK2, SMAD7, SOCS5, ZBTB7B]
GO:0035710	CD4-positive, alpha-beta T cell activation	[6, 7]	14	28	9.82556e-08	1.01876e-06	[ANXA1, ARG2, CD274, IL18, IL23A, IL27, NFKBIZ, NLRP3, RELB, RIPK2, SMAD7, SOCS1, SOCS5, ZBTB7B]
GO:0043122	regulation of I-kappaB kinase/NF-kappaB signaling	[5, 6, 7]	20	19.6078	1.28395e-07	1.26469e-06	[CASP10, CD40, IL1B, LOC100151816, NLRP12, NOD2, PIM2, REL, RELA, RIPK2, SIRT1, TANK, TIRAP, TNF, TNFAIP3, TNIP1, TRAF6, TRIM32, TRIM59, TRIM8]
GO:0051252	regulation of RNA metabolic process	[4, 5, 6, 7]	117	7.8052	1.26368e-07	1.27664e-06	[ARID5A, ARX, ATF5, BCL6B, BCLAF1, BTG2, CCL3L1, CD40, CDK12, CEBPD, CITED2, CSF2, CSF3, DDX3X, DDX58, DNAJB4, EDN1, EDNRB, EGR1, EREG, ERF, ETV3, FOXJ2, GATAD1, GTF2H4, ID2, ID3, IFNB1, IL18, IL1A, IL1B, IL1RAP, IL23A, IL4R, ING2, INHBA, IRF1, IRF2BPL, IRF8, JAG1, JDP2, JUNB, KDM6B, KLF5, LIF, LITAF, LOC100513741, LOC100521972, MAFF, MAPKAPK2, MED1, MNT, MSC, NAMPT, NFKB1, NFKB2, NFKBIA, NFKBIL1…
GO:0001932	regulation of protein phosphorylation	[6, 7, 8]	61	9.93485	1.35198e-07	1.29922e-06	[ACSL1, AREG, CCL2, CCL20, CCL3L1, CCL5, CCNG2, CD40, CD80, CDK12, CEP85, CNPPD1, CSF2, CSF3, DDX3X, DSTYK, DUSP2, DUSP4, DUSP5, DUSP6, DUSP7, EDN1, EREG, FAS, GADD45B, ICAM1, IFN-ALPHAOMEGA, IFNB1, IL15, IL18, IL1B, IL23A, IL4R, IL6ST, INHBA, LIF, MASTL, NLRP12, NOD2, PLAUR, PPEF2, PSMD10, PTGS2, RAPGEF2, RASSF2, RIPK2, SESN2, SIRT1, SMAD7, SOCS1, SOCS3, SOCS5, SPRY2, TEC, TIRAP, TMEM102, TNF, T…
GO:0051090	regulation of DNA-binding transcription factor activity	[3, 6, 7, 8, 9, 10, 11]	28	15.0538	1.5828e-07	1.48482e-06	[CD40, CSF3, DDX58, EDN1, ID2, ID3, IL18, IL1RAP, NFKBIA, NFKBIL1, NLRP12, NLRP3, NOD2, PSMD10, RELA, RHEBL1, RIPK2, SIRT1, SMAD7, TIRAP, TNF, TNFAIP3, TNFSF8, TRAF1, TRAF6, TRIM21, TRIM32, TRIM8]
GO:0046632	alpha-beta T cell differentiation	[6, 7, 8, 9, 10, 11]	15	25	1.77927e-07	1.63031e-06	[ANXA1, IL18, IL23A, IL27, IRF1, NFKBIZ, NLRP3, PNP, PRDM1, RELB, RIPK2, SMAD7, SOCS1, SOCS5, ZBTB7B]
GO:0042108	positive regulation of cytokine biosynthetic process	[4, 5, 6, 7, 8]	12	31.5789	1.90318e-07	1.70421e-06	[EGR1, EREG, IL1A, IL27, IRF1, MAPKAPK2, RELA, STAT5A, TIRAP, TNF, TNFSF8, TRAF6]
GO:0097696	STAT cascade	[4, 5, 6]	15	24.5902	2.25251e-07	1.92932e-06	[CD40, CSF2, IFN-ALPHAOMEGA, IFNB1, IL15, IL18, IL23A, IL4R, IL6ST, IL7R, LIF, SOCS1, SOCS3, SOCS5, STAT5A]
GO:0045624	positive regulation of T-helper cell differentiation	[4, 5, 6, 9, 10, 11, 12, 13, 14, 15, 16]	7	63.6364	2.20439e-07	1.93007e-06	[ANXA1, IL18, IL23A, NFKBIZ, NLRP3, RIPK2, SOCS5]
GO:0046638	positive regulation of alpha-beta T cell differentiation	[7, 8, 9, 10, 11, 12, 13]	10	38.4615	2.47083e-07	2.07129e-06	[ANXA1, IL18, IL23A, NFKBIZ, NLRP3, PNP, RIPK2, SOCS1, SOCS5, ZBTB7B]
GO:0042129	regulation of T cell proliferation	[6, 7, 8]	18	20.4545	2.83791e-07	2.32945e-06	[ANXA1, ARG2, CD274, IDO1, IL15, IL18, IL23A, IL27, IL6ST, IRF1, PNP, RIPK2, SDC4, STAT5A, TNFSF9, TRAF6, VCAM1, ZBTB7B]
GO:0009968	negative regulation of signal transduction	[3, 4, 5, 6]	50	10.6157	2.92688e-07	2.35345e-06	[BCL2A1, CLIC2, CSF2, CXCL8, DDX3X, DHX58, DUSP2, DUSP4, DUSP5, DUSP6, DUSP7, EGR1, ICAM1, ING2, LIF, LITAF, LZTS2, MCL1, MNT, NFKBIA, NFKBIL1, NLRP12, NLRP3, PLAUR, PLEK, PPEF2, PPIF, PSMD10, PTGIR, PTGS2, RASSF2, RELA, RGS16, RGS5, RNF152, SESN2, SESN3, SIRT1, SMAD7, SOCS1, SOCS3, SOCS5, SPRY2, TANK, TNF, TNFAIP3, TNIP1, TRIM32, TRIM59, UBASH3B]
GO:0031401	positive regulation of protein modification process	[5, 6, 7, 8]	53	10.3113	3.16093e-07	2.49081e-06	[ACSL1, AREG, ARRDC4, CCL2, CCL20, CCL3L1, CCL5, CD40, CD80, CSF2, CSF3, DCUN1D3, DDX3X, DSTYK, EDN1, EREG, FAS, GADD45B, ICAM1, IFN-ALPHAOMEGA, IFNB1, IL15, IL18, IL1B, IL23A, IL4R, IL6ST, ING2, INHBA, JDP2, LIF, MASTL, NOD2, PHF23, PLAUR, PPP1R15A, PSMD10, PTGS2, RAPGEF2, RASSF2, RIPK2, SIRT1, SMAD7, SOCS1, SPRY2, TANK, TEC, TIRAP, TNF, TNIP1, TOPORS, TRAF6, ZBTB7B]
GO:0002821	positive regulation of adaptive immune response	[4, 5, 6]	15	23.8095	3.55443e-07	2.74597e-06	[ANXA1, CD274, CD40, IL18, IL1B, IL23A, LTA, NFKBIZ, NLRP3, RIPK2, SIRT1, SOCS5, TNF, TRAF6, ZBTB1]
GO:0031349	positive regulation of defense response	[3, 4, 5, 6]	25	15.625	3.62501e-07	2.74664e-06	[CCL3L1, CD14, DDX58, DHX58, EREG, FFAR2, IDO1, IFIH1, IRF1, LTA, MAPKAPK2, MED1, NFKBIA, NFKBIL1, NFKBIZ, NOD2, PIK3AP1, PTGS2, RELA, RIPK2, STAT5A, TIRAP, TNF, TNFAIP3, TNIP1]
GO:0002221	pattern recognition receptor signaling pathway	[5, 6, 7, 8, 9, 10]	16	22.2222	3.9928e-07	2.91326e-06	[CD14, DDX58, DHX58, FFAR2, IFIH1, IRF1, MAPKAPK2, NFKBIA, NFKBIL1, NOD2, PIK3AP1, RELA, RIPK2, TIRAP, TNFAIP3, TNIP1]
GO:0030217	T cell differentiation	[5, 6, 7, 8, 9, 10]	22	17.0543	3.96666e-07	2.9488e-06	[ANXA1, EGR1, IFNB1, IL15, IL18, IL23A, IL27, IL4R, IL7R, IRF1, NFKBIZ, NLRP3, PNP, PRDM1, RELB, RIPK2, SMAD7, SOCS1, SOCS5, TNFSF9, ZBTB1, ZBTB7B]
GO:0032268	regulation of cellular protein metabolic process	[4, 5, 6]	95	8.16853	4.18104e-07	2.99514e-06	[ACER2, ACSL1, AREG, ARRDC4, BTG2, CASP10, CASP8AP2, CASP9, CCL2, CCL20, CCL3L1, CCL5, CCNG2, CD40, CD80, CDK12, CEP85, CNPPD1, CSF2, CSF3, DCUN1D3, DDX3X, DSTYK, DUSP2, DUSP4, DUSP5, DUSP6, DUSP7, EDN1, EDNRB, EGR1, EREG, F3, FAS, GADD45B, HIP1R, ICAM1, IFN-ALPHAOMEGA, IFNB1, IL15, IL18, IL1B, IL23A, IL4R, IL6ST, ING2, INHBA, ISG15, JDP2, LIF, MASTL, N4BP1, NFKBIA, NLRP12, NLRP3, NOD2, OSBPL7, P…
GO:1902532	negative regulation of intracellular signal transduction	[4, 5, 6, 7]	32	13.1148	5.24054e-07	3.6871e-06	[BCL2A1, CLIC2, DDX3X, DHX58, DUSP2, DUSP4, DUSP5, DUSP6, DUSP7, LIF, LITAF, NLRP12, NLRP3, PLAUR, PPEF2, PPIF, PSMD10, PTGS2, RASSF2, RELA, RNF152, SESN2, SESN3, SIRT1, SOCS1, SOCS3, SPRY2, TANK, TNFAIP3, TNIP1, TRIM32, TRIM59]
GO:0050707	regulation of cytokine secretion	[4, 5, 6, 7, 8, 9, 10]	18	19.5652	5.72007e-07	3.8857e-06	[ANXA1, ARG2, CCL3L1, CD14, CD274, DDX58, FFAR2, IFIH1, IL1A, IL1RAP, NLRP12, NLRP3, NOD2, PANX1, RIPK2, SOCS1, TNF, TNFAIP3]
GO:1903530	regulation of secretion by cell	[3, 4, 5, 6]	33	12.8405	5.65361e-07	3.90793e-06	[ANXA1, ARG2, ATP2A2, BCR, CACNA1A, CCL3L1, CCL5, CD14, CD274, CD40, DDX58, EDN1, FBXL20, FFAR2, IFIH1, IL1A, IL1B, IL1RAP, ILDR1, INHBA, LIF, NLRP12, NLRP3, NOD2, PANX1, RIPK2, RSC1A1, SDC4, SIRT4, SOCS1, TNF, TNFAIP3, TRAF6]
GO:0042325	regulation of phosphorylation	[6, 7]	63	9.40298	6.01828e-07	4.01898e-06	[ACSL1, AREG, CCL2, CCL20, CCL3L1, CCL5, CCNG2, CD40, CD80, CDK12, CEP85, CNPPD1, CSF2, CSF3, DDX3X, DSTYK, DUSP2, DUSP4, DUSP5, DUSP6, DUSP7, EDN1, EREG, FAS, GADD45B, ICAM1, IFN-ALPHAOMEGA, IFNB1, IL15, IL18, IL1B, IL23A, IL4R, IL6ST, INHBA, LIF, LOC100621388, MASTL, NLRP12, NOD2, PLAUR, PPEF2, PPIF, PSMD10, PTGS2, RAPGEF2, RASSF2, RIPK2, SESN2, SIRT1, SMAD7, SOCS1, SOCS3, SOCS5, SPRY2, TEC, TI…
GO:0042093	T-helper cell differentiation	[9, 10, 11, 12, 13, 14]	11	31.4286	6.58895e-07	4.32674e-06	[ANXA1, IL18, IL23A, IL27, NFKBIZ, NLRP3, RELB, RIPK2, SMAD7, SOCS5, ZBTB7B]
GO:0043367	CD4-positive, alpha-beta T cell differentiation	[7, 8, 9, 10, 11, 12]	12	27.907	8.56725e-07	5.44435e-06	[ANXA1, IL18, IL23A, IL27, NFKBIZ, NLRP3, RELB, RIPK2, SMAD7, SOCS1, SOCS5, ZBTB7B]
GO:0050670	regulation of lymphocyte proliferation	[5, 6, 7]	20	17.5439	8.48386e-07	5.47974e-06	[ANXA1, ARG2, CD274, CD38, CD40, IDO1, IL15, IL18, IL23A, IL27, IL6ST, IRF1, PNP, RIPK2, SDC4, STAT5A, TNFSF9, TRAF6, VCAM1, ZBTB7B]
GO:0038061	NIK/NF-kappaB signaling	[4, 5, 6]	14	23.7288	9.18619e-07	5.74501e-06	[CD14, IL18, LITAF, NFKB2, NLRP12, NLRP3, NOD2, RASSF2, REL, RELA, RELB, TIRAP, TNF, TRAF6]
GO:0000122	negative regulation of transcription by RNA polymerase II	[6, 7, 8, 9, 10, 11, 12]	40	11.3314	9.73352e-07	5.9922e-06	[ARID5A, ARX, BCL6B, DNAJB4, EDN1, EDNRB, EGR1, ERF, ETV3, ID2, ID3, IRF2BPL, IRF8, JDP2, JUNB, KLF5, MED1, MNT, MSC, NFKB1, NR2F6, PHF12, PHF6, PRDM1, PRMT6, PSMD10, REL, RELA, RYBP, SAP30, SIRT1, SMAD7, THAP11, TNF, TRAF6, TXNIP, ZBTB1, ZBTB7B, ZNF174, ZNF668]
GO:0046636	negative regulation of alpha-beta T cell activation	[6, 7, 8, 9]	7	53.8462	1.04919e-06	6.3597e-06	[ANXA1, ARG2, CD274, SMAD7, SOCS1, SOCS5, ZBTB7B]
GO:0045892	negative regulation of transcription, DNA-templated	[5, 6, 7, 8, 9, 10, 11]	51	10.0791	1.0972e-06	6.54996e-06	[ARID5A, ARX, ATF5, BCL6B, BCLAF1, CEBPD, CSF2, DNAJB4, EDN1, EDNRB, EGR1, EREG, ERF, ETV3, ID2, ID3, IL4R, IRF1, IRF2BPL, IRF8, JDP2, JUNB, KLF5, MED1, MNT, MSC, NFKB1, NR2F6, PHF12, PHF6, PRDM1, PRMT6, PSMD10, REL, RELA, RELB, RYBP, SAP30, SIRT1, SMAD7, SMARCA5, THAP11, TNF, TRAF6, TXNIP, ZBTB1, ZBTB7B, ZNF174, ZNF668, ZNF703, ZNFX1]
GO:0050701	interleukin-1 secretion	[4, 5, 7, 8, 9, 10]	9	37.5	1.29731e-06	7.62893e-06	[ABCA1, ARG2, CCL3L1, NLRP12, NLRP3, NOD2, PANX1, RIPK2, TNFAIP3]
GO:0050727	regulation of inflammatory response	[4, 5, 6]	23	15.3333	1.51135e-06	8.75695e-06	[ANXA1, BCR, CCL3L1, FFAR2, IDO1, LTA, NFKB1, NFKBIA, NFKBIZ, NLRP12, NLRP3, NOD2, PIK3AP1, PTGS2, RELA, SHPK, SOCS3, SOCS5, STAT5A, TNF, TNFAIP3, TNFAIP6, TNIP1]
GO:0031663	lipopolysaccharide-mediated signaling pathway	[4, 5, 6, 7, 9]	10	32.2581	1.64313e-06	9.38253e-06	[CCL2, CCL3L1, CD14, IL18, NFKBIA, NFKBIL1, RIPK2, TNF, TNFAIP3, TRAF6]
GO:0045620	negative regulation of lymphocyte differentiation	[5, 6, 7, 8, 9, 10, 11]	8	42.1053	1.82573e-06	1.02763e-05	[ANXA1, ID2, IFNB1, IRF1, SMAD7, SOCS1, SOCS5, ZBTB7B]
GO:2000112	regulation of cellular macromolecule biosynthetic process	[5, 6]	116	7.44067	2.00558e-06	1.11295e-05	[ACER2, ARID5A, ARX, ATF5, BCL6B, BCLAF1, BTG2, CD40, CDK12, CEBPD, CITED2, CSF2, CSF3, DDX3X, DDX58, DNAJB4, EDN1, EDNRB, EGR1, EREG, ERF, ETV3, FOXJ2, GATAD1, GTF2H4, ID2, ID3, IFNB1, IL15, IL18, IL1A, IL1B, IL1RAP, IL23A, IL4R, ING2, INHBA, IRF1, IRF2BPL, IRF8, JAG1, JDP2, JUNB, KDM6B, KLF5, LIF, LITAF, LOC100513741, LOC100521972, MAFF, MED1, MNT, MSC, NAMPT, NFKB1, NFKB2, NFKBIA, NFKBIL1, NLR…
GO:0009967	positive regulation of signal transduction	[3, 4, 5, 6]	58	9.36995	2.05563e-06	1.12489e-05	[BCLAF1, CASP10, CCL2, CCL20, CCL3L1, CCL5, CD14, CD40, CITED2, CSF2, CSF3, DDX3X, DEDD2, DHX58, DSTYK, EDN1, F3, FAS, GADD45B, HIP1R, ICAM1, IFNB1, IL18, IL1B, IL23A, IL4R, IL6ST, IL7R, ING2, INHBA, JAG1, LIF, LOC100151816, MCL1, MED1, MIOS, NFKB1, NLRP12, NOD2, PIK3AP1, PIM2, PLAUR, PPIF, RAPGEF2, RASSF2, REL, RELA, RIPK2, SIRT1, SOCS1, SPRY2, TIRAP, TNF, TNFAIP3, TRAF6, TRIM32, TRIM8, ZBTB7B]
GO:0002790	peptide secretion	[5, 6, 7]	29	13.0045	2.18262e-06	1.17802e-05	[ABCA1, ANXA1, ARG2, CCL3L1, CCL5, CD14, CD274, CD40, DDX58, EDN1, FFAR2, IFIH1, IL1A, IL1RAP, ILDR1, MCOLN2, NLRP12, NLRP3, NOD2, PANX1, PLEK, PNP, RIPK2, SIRT4, SOCS1, TNF, TNFAIP3, TRAF6, ZBTB7B]
GO:0051092	positive regulation of NF-kappaB transcription factor activity	[3, 4, 5, 8, 9, 10, 11, 12, 13]	15	20.8333	2.21568e-06	1.1797e-05	[CD40, IL18, IL1RAP, NLRP3, NOD2, RELA, RHEBL1, RIPK2, TIRAP, TNF, TNFSF8, TRAF1, TRAF6, TRIM32, TRIM8]
GO:0019220	regulation of phosphate metabolic process	[5, 6]	66	8.88291	2.40453e-06	1.26318e-05	[ACSL1, AREG, CCL2, CCL20, CCL3L1, CCL5, CCNG2, CD40, CD80, CDK12, CEP85, CNPPD1, CSF2, CSF3, DDX3X, DSTYK, DUSP2, DUSP4, DUSP5, DUSP6, DUSP7, EDN1, EREG, FAS, GADD45B, ICAM1, IFN-ALPHAOMEGA, IFNB1, IL15, IL18, IL1B, IL23A, IL4R, IL6ST, INHBA, LIF, LOC100621388, MASTL, NLRP12, NOD2, PDK4, PLAUR, PLEK, PPEF2, PPIF, PPP1R15A, PSMD10, PTGS2, RAPGEF2, RASSF2, RIPK2, SESN2, SIRT1, SMAD7, SOCS1, SOCS3,…
GO:0030098	lymphocyte differentiation	[4, 5, 6, 7, 8, 9]	25	14.1243	2.4977e-06	1.27804e-05	[ANXA1, EGR1, ID2, IFN-ALPHAOMEGA, IFNB1, IL15, IL18, IL23A, IL27, IL4R, IL7R, IRF1, NFKBIZ, NLRP3, PNP, PRDM1, RELB, RIPK2, SMAD7, SOCS1, SOCS5, STAT5A, TNFSF9, ZBTB1, ZBTB7B]
GO:1902533	positive regulation of intracellular signal transduction	[4, 5, 6, 7]	43	10.5651	2.47343e-06	1.28228e-05	[BCLAF1, CASP10, CCL2, CCL20, CCL3L1, CCL5, CD14, CD40, CSF2, CSF3, DHX58, DSTYK, EDN1, F3, GADD45B, ICAM1, IL18, IL1B, IL23A, IL4R, IL6ST, IL7R, LIF, LOC100151816, MCL1, MIOS, NLRP12, NOD2, PIK3AP1, PIM2, RAPGEF2, RASSF2, REL, RELA, RIPK2, SIRT1, SOCS1, SPRY2, TIRAP, TNF, TRAF6, TRIM32, TRIM8]
GO:0045937	positive regulation of phosphate metabolic process	[5, 6, 7]	45	10.3211	2.67746e-06	1.35246e-05	[ACSL1, AREG, CCL2, CCL20, CCL3L1, CCL5, CD40, CD80, CSF2, CSF3, DDX3X, DSTYK, EDN1, EREG, FAS, GADD45B, ICAM1, IFN-ALPHAOMEGA, IFNB1, IL15, IL18, IL1B, IL23A, IL4R, IL6ST, INHBA, LIF, LOC100621388, MASTL, NOD2, PLAUR, PLEK, PPP1R15A, PSMD10, PTGS2, RAPGEF2, RASSF2, RIPK2, SIRT1, SOCS1, SPRY2, TEC, TIRAP, TNF, TRAF6]
GO:0042327	positive regulation of phosphorylation	[6, 7, 8]	43	10.4623	3.20165e-06	1.59677e-05	[ACSL1, AREG, CCL2, CCL20, CCL3L1, CCL5, CD40, CD80, CSF2, CSF3, DDX3X, DSTYK, EDN1, EREG, FAS, GADD45B, ICAM1, IFN-ALPHAOMEGA, IFNB1, IL15, IL18, IL1B, IL23A, IL4R, IL6ST, INHBA, LIF, LOC100621388, MASTL, NOD2, PLAUR, PSMD10, PTGS2, RAPGEF2, RASSF2, RIPK2, SIRT1, SOCS1, SPRY2, TEC, TIRAP, TNF, TRAF6]
GO:0002753	cytoplasmic pattern recognition receptor signaling pathway	[4, 5, 6, 7, 8, 9, 10, 11]	8	38.0952	4.49485e-06	2.21371e-05	[DDX58, DHX58, IFIH1, NFKBIA, NOD2, RELA, RIPK2, TNFAIP3]
GO:0000165	MAPK cascade	[4, 5, 6, 8, 9]	36	11.1801	4.82853e-06	2.34869e-05	[CCL2, CCL20, CCL3L1, CCL5, CCR5, CD40, CDK12, CSF2, DSTYK, DUSP2, DUSP4, DUSP5, DUSP6, DUSP7, EDN1, FAS, GADD45B, ICAM1, IL18, IL1B, INHBA, LIF, MAPKAPK2, MED1, NLRP12, NOD2, PPEF2, PSMD10, RAPGEF2, RASSF2, RIPK2, SPRY2, TIRAP, TNF, TNIP1, TRAF6]
GO:0006366	transcription by RNA polymerase II	[6, 7, 8, 9, 10]	74	8.34273	5.53826e-06	2.66107e-05	[ARID5A, ARX, ATF5, BCL6B, CD40, CDK12, CEBPD, CITED2, CSF3, DDX3X, DDX58, DNAJB4, EDN1, EDNRB, EGR1, ELL2, ERF, ETV3, FOXJ2, GTF2H4, ID2, ID3, IFNB1, IL18, IL1A, IL1B, IL23A, INHBA, IRF1, IRF2BPL, IRF8, JAG1, JDP2, JUNB, KDM6B, KLF5, LIF, LITAF, LOC102164011, MAFF, MED1, MNT, MSC, NAMPT, NFKB1, NFKB2, NFKBIA, NLRP3, NOD2, NR2F6, PHF12, PHF6, PRDM1, PRMT6, PSMD10, REL, RELA, RELB, RYBP, SAP30, SE…
GO:0007260	tyrosine phosphorylation of STAT protein	[6, 7, 8, 9, 10]	10	28.5714	5.67048e-06	2.69177e-05	[CD40, CSF2, IL15, IL18, IL23A, IL4R, IL6ST, LIF, SOCS1, SOCS3]
GO:1902106	negative regulation of leukocyte differentiation	[4, 5, 6, 7, 8, 9, 10]	10	28.5714	5.67048e-06	2.69177e-05	[ANXA1, CCL3L1, ID2, IFNB1, IRF1, SMAD7, SOCS1, SOCS5, UBASH3B, ZBTB7B]
GO:0002825	regulation of T-helper 1 type immune response	[6, 7]	7	43.75	6.12627e-06	2.87351e-05	[ANXA1, IL18, IL1B, IL23A, IL27, RIPK2, SOCS5]
GO:0070431	nucleotide-binding oligomerization domain containing 2 signaling pathway	[6, 7, 8, 9, 10, 11, 12, 13]	5	71.4286	6.20155e-06	2.8746e-05	[NFKBIA, NOD2, RELA, RIPK2, TNFAIP3]
GO:0046633	alpha-beta T cell proliferation	[6, 7]	8	36.3636	6.75464e-06	3.059e-05	[ARG2, CD274, IL15, IL18, IL23A, IRF1, RIPK2, ZBTB7B]
GO:0051607	defense response to virus	[3, 4, 5, 6]	17	17.3469	6.6872e-06	3.06367e-05	[CD40, CXCL10, DDX58, DHX58, IFIH1, IFIT2, IFN-ALPHAOMEGA, IFNA1, IFNB1, IFNLR1, IL15, IL23A, IL27, IRF1, ISG15, LOC100151816, NLRP3]
GO:1904892	regulation of STAT cascade	[5, 6, 7]	12	23.0769	7.62512e-06	3.41397e-05	[CD40, CSF2, IFN-ALPHAOMEGA, IFNB1, IL18, IL23A, IL4R, IL6ST, IL7R, LIF, SOCS1, SOCS3]
GO:0045862	positive regulation of proteolysis	[5, 6, 7, 8]	23	13.8554	8.81915e-06	3.86083e-05	[ACER2, CASP10, CASP8AP2, CASP9, DDX3X, F3, FAS, HIP1R, NLRP3, OSBPL7, PMAIP1, PSMD10, RIPK2, RNF19A, RNF19B, SIRT1, SMAD7, SNX33, SOCS5, TANK, TNF, TNIP1, TRIM32]
GO:0051091	positive regulation of DNA-binding transcription factor activity	[2, 3, 4, 7, 8, 9, 10, 11, 12]	19	15.7025	8.78078e-06	3.88722e-05	[CD40, CSF3, DDX58, EDN1, IL18, IL1RAP, NLRP3, NOD2, RELA, RHEBL1, RIPK2, TIRAP, TNF, TNFSF8, TRAF1, TRAF6, TRIM21, TRIM32, TRIM8]
GO:0009306	protein secretion	[3, 5, 6, 7, 8]	27	12.5581	9.59433e-06	4.06469e-05	[ABCA1, ANXA1, ARG2, CCL3L1, CCL5, CD14, CD274, CD40, DDX58, FFAR2, IFIH1, IL1A, IL1RAP, MCOLN2, NLRP12, NLRP3, NOD2, PANX1, PLEK, PNP, RIPK2, SIRT4, SOCS1, TNF, TNFAIP3, TRAF6, ZBTB7B]
GO:0042102	positive regulation of T cell proliferation	[6, 7, 8, 9]	12	22.6415	9.415e-06	4.07638e-05	[ANXA1, CD274, IL15, IL18, IL23A, IL6ST, PNP, RIPK2, STAT5A, TNFSF9, TRAF6, VCAM1]
GO:0050671	positive regulation of lymphocyte proliferation	[5, 6, 7, 8]	14	19.7183	9.55055e-06	4.09013e-05	[ANXA1, CD274, CD38, CD40, IL15, IL18, IL23A, IL6ST, PNP, RIPK2, STAT5A, TNFSF9, TRAF6, VCAM1]
GO:0006357	regulation of transcription by RNA polymerase II	[6, 7, 8, 9, 10, 11]	71	8.32356	9.78855e-06	4.10286e-05	[ARID5A, ARX, ATF5, BCL6B, CD40, CDK12, CEBPD, CITED2, CSF3, DDX3X, DDX58, DNAJB4, EDN1, EDNRB, EGR1, ERF, ETV3, FOXJ2, GTF2H4, ID2, ID3, IFNB1, IL18, IL1A, IL1B, IL23A, INHBA, IRF1, IRF2BPL, IRF8, JAG1, JDP2, JUNB, KDM6B, KLF5, LIF, LITAF, MAFF, MED1, MNT, MSC, NAMPT, NFKB1, NFKB2, NFKBIA, NLRP3, NOD2, NR2F6, PHF12, PHF6, PRDM1, PRMT6, PSMD10, REL, RELA, RELB, RYBP, SAP30, SESN2, SIRT1, SMAD7, S…
GO:0048525	negative regulation of viral process	[3, 4, 5, 6]	11	24.4444	1.01488e-05	4.20908e-05	[CCL3L1, DDX3X, IFNB1, ISG15, LOC100151816, TNF, TRIM21, TRIM32, TRIM35, TRIM59, TRIM8]
GO:0031327	negative regulation of cellular biosynthetic process	[4, 5, 6]	58	8.8957	1.0578e-05	4.34138e-05	[ACER2, ARID5A, ARX, ATF5, BCL6B, BCLAF1, BTG2, CACNA1A, CEBPD, CSF2, DDX3X, DNAJB4, EDN1, EDNRB, EGR1, EREG, ERF, ETV3, ID2, ID3, IL4R, IRF1, IRF2BPL, IRF8, JDP2, JUNB, KLF5, MED1, MNT, MSC, NFKB1, NLRP12, NR2F6, PHF12, PHF6, PLEK, PRDM1, PRMT6, PSMD10, REL, RELA, RELB, RYBP, SAP30, SESN2, SIRT1, SMAD7, SMARCA5, THAP11, TNF, TRAF6, TXNIP, ZBTB1, ZBTB7B, ZNF174, ZNF668, ZNF703, ZNFX1]
GO:0097530	granulocyte migration	[4, 6, 7]	12	22.2222	1.15625e-05	4.69651e-05	[ANXA1, CCL2, CCL20, CCL3L1, CCL5, CXCL11, CXCL8, IL1B, IL23A, KLF5, MCOLN2, PDE4B]
GO:0045934	negative regulation of nucleobase-containing compound metabolic process	[4, 5, 6]	57	8.90625	1.23236e-05	4.95461e-05	[ARID5A, ARX, ATF5, BCL6B, BCLAF1, CEBPD, CSF2, DNAJB4, EDN1, EDNRB, EGR1, EREG, ERF, ETV3, ID2, ID3, IL4R, IRF1, IRF2BPL, IRF8, JDP2, JUNB, KLF5, MAPKAPK2, MED1, MNT, MSC, NFKB1, NR2F6, PABPC1, PHF12, PHF6, PPIF, PRDM1, PRMT6, PSMD10, REL, RELA, RELB, RYBP, SAP30, SHQ1, SIRT1, SMAD7, SMARCA5, THAP11, TIRAP, TNF, TNIP1, TRAF6, TXNIP, ZBTB1, ZBTB7B, ZNF174, ZNF668, ZNF703, ZNFX1]
GO:0022408	negative regulation of cell-cell adhesion	[4, 5, 6]	14	19.1781	1.33756e-05	5.32323e-05	[ANXA1, ARG2, CD274, IDO1, IFNB1, IRF1, JAG1, SDC4, SMAD7, SOCS1, SOCS5, UBASH3B, ZBTB7B, ZNF703]
GO:2001056	positive regulation of cysteine-type endopeptidase activity	[8, 9, 10, 11]	13	20.3125	1.42024e-05	5.59576e-05	[ACER2, CASP10, CASP8AP2, CASP9, DDX3X, F3, FAS, HIP1R, NLRP3, PMAIP1, RIPK2, SIRT1, TNF]
GO:0043123	positive regulation of I-kappaB kinase/NF-kappaB signaling	[5, 6, 7, 8]	14	18.9189	1.57527e-05	6.1451e-05	[CASP10, CD40, IL1B, LOC100151816, NOD2, PIM2, REL, RELA, RIPK2, TIRAP, TNF, TRAF6, TRIM32, TRIM8]
GO:0043066	negative regulation of apoptotic process	[5, 6, 7]	36	10.5882	1.6525e-05	6.38318e-05	[ARG2, ATF5, BCL2A1, CACNA1A, CCL2, CCR5, CITED2, CSF2, DDX3X, DSTYK, HIP1R, ICAM1, IDO1, IL4R, IL7R, ING2, LOC100621388, MCL1, MED1, MNT, PDK4, PIM2, PLAUR, PLK2, PPIF, PSMD10, PTGS2, RELA, SERPINB2, SIRT1, SOCS3, SPRY2, STAT5A, TNF, TNFAIP3, TRIM32]
GO:1903707	negative regulation of hemopoiesis	[3, 4, 5, 6, 7, 8, 9]	12	21.4286	1.71739e-05	6.56942e-05	[ANXA1, CCL3L1, ID2, IFNB1, IRF1, NFKBIA, SMAD7, SOCS1, SOCS5, STAT5A, UBASH3B, ZBTB7B]
GO:0010558	negative regulation of macromolecule biosynthetic process	[4, 5, 6]	56	8.83281	1.89845e-05	7.19219e-05	[ACER2, ARID5A, ARX, ATF5, BCL6B, BCLAF1, BTG2, CEBPD, CSF2, DDX3X, DNAJB4, EDN1, EDNRB, EGR1, EREG, ERF, ETV3, ID2, ID3, IL4R, IRF1, IRF2BPL, IRF8, JDP2, JUNB, KLF5, MED1, MNT, MSC, NFKB1, NLRP12, NR2F6, PHF12, PHF6, PRDM1, PRMT6, PSMD10, REL, RELA, RELB, RYBP, SAP30, SESN2, SIRT1, SMAD7, SMARCA5, THAP11, TNF, TRAF6, TXNIP, ZBTB1, ZBTB7B, ZNF174, ZNF668, ZNF703, ZNFX1]
GO:0050715	positive regulation of cytokine secretion	[4, 5, 6, 7, 8, 9, 10, 11]	13	19.697	2.01646e-05	7.56653e-05	[CCL3L1, CD14, CD274, DDX58, FFAR2, IFIH1, IL1A, IL1RAP, NLRP3, NOD2, PANX1, RIPK2, TNF]
GO:0002791	regulation of peptide secretion	[5, 6, 7, 8]	23	12.9944	2.56119e-05	9.51991e-05	[ANXA1, ARG2, CCL3L1, CCL5, CD14, CD274, CD40, DDX58, FFAR2, IFIH1, IL1A, IL1RAP, ILDR1, NLRP12, NLRP3, NOD2, PANX1, RIPK2, SIRT4, SOCS1, TNF, TNFAIP3, TRAF6]
GO:0006468	protein phosphorylation	[6, 7]	70	8.10185	2.87575e-05	0.000105892	[ABL2, ACSL1, AREG, BCR, CCL2, CCL20, CCL3L1, CCL5, CCNG2, CCR5, CD40, CD80, CDK12, CEP85, CNPPD1, CSF2, CSF3, DDX3X, DSTYK, DUSP2, DUSP4, DUSP5, DUSP6, DUSP7, EDN1, EREG, FAS, GADD45B, GTF2H4, ICAM1, IFN-ALPHAOMEGA, IFNB1, IL15, IL18, IL1B, IL23A, IL4R, IL6ST, INHBA, LIF, MAPKAPK2, MASTL, MED1, NLRP12, NOD2, PDK4, PIM2, PLAUR, PLK2, PPEF2, PSMD10, PTGS2, RAPGEF2, RASSF2, RIPK2, SESN2, SIRT1, SMA…
GO:0002695	negative regulation of leukocyte activation	[3, 4, 5, 6]	14	17.9487	2.94069e-05	0.000107281	[ANXA1, ARG2, BCR, CD274, ID2, IDO1, IFNB1, IRF1, SDC4, SMAD7, SOCS1, SOCS5, TNFAIP3, ZBTB7B]
GO:0045063	T-helper 1 cell differentiation	[6, 10, 11, 12, 13, 14, 15]	5	55.5556	3.41887e-05	0.000123581	[ANXA1, IL27, RELB, RIPK2, SOCS5]
GO:0046639	negative regulation of alpha-beta T cell differentiation	[7, 8, 9, 10, 11, 12, 13]	5	55.5556	3.41887e-05	0.000123581	[ANXA1, SMAD7, SOCS1, SOCS5, ZBTB7B]
GO:0045088	regulation of innate immune response	[4, 5, 6]	19	14.2857	3.48861e-05	0.000124956	[CD14, DDX58, DHX58, EREG, FFAR2, IFIH1, IRF1, MAPKAPK2, MED1, NFKBIA, NFKBIL1, NOD2, PIK3AP1, RELA, RIPK2, SOCS1, TIRAP, TNFAIP3, TNIP1]
GO:2001233	regulation of apoptotic signaling pathway	[4, 5, 6, 7]	24	12.4352	3.56818e-05	0.000125523	[BCL2A1, BCLAF1, CSF2, DDX3X, DEDD2, FAS, HIP1R, ICAM1, IFNB1, ING2, INHBA, MCL1, MNT, PLAUR, PPIF, PSMD10, PTGS2, RELA, SIRT1, TMEM102, TNF, TNFAIP3, TRAF1, TRIM32]
GO:0050868	negative regulation of T cell activation	[5, 6, 7, 8]	11	21.5686	3.62183e-05	0.000126283	[ANXA1, ARG2, CD274, IDO1, IFNB1, IRF1, SDC4, SMAD7, SOCS1, SOCS5, ZBTB7B]
GO:1901222	regulation of NIK/NF-kappaB signaling	[5, 6, 7]	11	21.5686	3.62183e-05	0.000126283	[CD14, IL18, LITAF, NLRP12, NLRP3, NOD2, RASSF2, RELA, TIRAP, TNF, TRAF6]
GO:0030595	leukocyte chemotaxis	[3, 5, 6]	16	16	3.56158e-05	0.00012642	[ANXA1, CCL2, CCL20, CCL3L1, CCL5, CXCL10, CXCL11, CXCL8, EDNRB, FFAR2, IL16, IL1B, IL23A, KLF5, PDE4B, TMEM102]
GO:0070098	chemokine-mediated signaling pathway	[5, 6, 7]	9	25.7143	4.26713e-05	0.000147478	[CCL2, CCL20, CCL3L1, CCL5, CCR5, CCRL2, CXCL10, CXCL11, CXCL8]
GO:1904894	positive regulation of STAT cascade	[5, 6, 7, 8]	9	25.7143	4.26713e-05	0.000147478	[CD40, CSF2, IL18, IL23A, IL4R, IL6ST, IL7R, LIF, SOCS1]
GO:0032680	regulation of tumor necrosis factor production	[5, 6]	13	18.3099	4.55332e-05	0.000156001	[ARG2, CCL3L1, CD14, DDX58, IFIH1, IL23A, MAPKAPK2, NFKBIL1, NOD2, RIPK2, TIRAP, TNFAIP3, TNFSF8]
GO:0031331	positive regulation of cellular catabolic process	[4, 5, 6]	23	12.5	4.78371e-05	0.000162481	[BTG2, CALCOCO2, IL4R, MEFV, OSBPL7, PABPC1, PIM2, PLK2, PSMD10, RIPK2, RNF152, RNF19A, RNF19B, SESN2, SIRT1, SMAD7, SNX33, SOCS5, TNF, TNFAIP3, TRIM21, TRIM65, TRIM8]
GO:0043408	regulation of MAPK cascade	[5, 6, 7, 8, 9, 10]	31	10.7266	5.11461e-05	0.000170776	[CCL2, CCL20, CCL3L1, CCL5, CD40, CDK12, DSTYK, DUSP2, DUSP4, DUSP5, DUSP6, DUSP7, EDN1, FAS, GADD45B, ICAM1, IL1B, INHBA, LIF, NLRP12, NOD2, PPEF2, PSMD10, RAPGEF2, RASSF2, RIPK2, SPRY2, TIRAP, TNF, TNIP1, TRAF6]
GO:0045637	regulation of myeloid cell differentiation	[4, 5, 6, 7, 8, 9]	16	15.534	5.17172e-05	0.000171232	[CCL3L1, CSF3, ID2, IL23A, INHBA, ISG15, JAG1, LIF, LOC100621388, MED1, NFKBIA, RASSF2, STAT5A, TNF, TRAF6, UBASH3B]
GO:0032760	positive regulation of tumor necrosis factor production	[5, 6, 7]	10	22.7273	5.09573e-05	0.0001716	[CCL3L1, CD14, DDX58, IFIH1, IL23A, MAPKAPK2, NOD2, RIPK2, TIRAP, TNFSF8]
GO:0050731	positive regulation of peptidyl-tyrosine phosphorylation	[7, 8, 9, 10, 11]	13	17.8082	6.16723e-05	0.000202491	[AREG, CD40, CD80, CSF2, CSF3, IL15, IL18, IL23A, IL4R, IL6ST, LIF, RIPK2, TEC]
GO:2000116	regulation of cysteine-type endopeptidase activity	[7, 8, 9]	16	15.2381	6.57324e-05	0.000212283	[ACER2, CASP10, CASP8AP2, CASP9, DDX3X, F3, FAS, HIP1R, NLRP12, NLRP3, PLAUR, PMAIP1, PTGS2, RIPK2, SIRT1, TNF]
GO:1901223	negative regulation of NIK/NF-kappaB signaling	[5, 6, 7, 8]	5	50	6.55481e-05	0.000213438	[LITAF, NLRP12, NLRP3, RASSF2, RELA]
GO:2000319	regulation of T-helper 17 cell differentiation	[5, 6, 7, 8, 10, 11, 12, 13, 14, 15, 16]	5	50	6.55481e-05	0.000213438	[IL23A, NFKBIZ, NLRP3, SMAD7, ZBTB7B]
GO:0097529	myeloid leukocyte migration	[3, 5, 6]	14	16.6667	6.91448e-05	0.000219702	[ANXA1, CCL2, CCL20, CCL3L1, CCL5, CXCL10, CXCL11, CXCL8, EDNRB, IL1B, IL23A, KLF5, MCOLN2, PDE4B]
GO:0002709	regulation of T cell mediated immunity	[6, 7]	9	24.3243	6.87199e-05	0.000220127	[IFNB1, IL18, IL1B, IL23A, IL7R, NLRP3, SMAD7, TRAF6, ZBTB1]
GO:0035914	skeletal muscle cell differentiation	[4, 7, 8, 9]	7	31.8182	7.01167e-05	0.000221008	[BTG2, CITED2, EGR1, KLF5, MAFF, SAP30, ZNF688]
GO:1903900	regulation of viral life cycle	[5, 6]	13	17.5676	7.14584e-05	0.000223449	[CXCL8, DDX3X, IFNB1, ISG15, LOC100151816, PABPC1, STOM, TNF, TRIM21, TRIM32, TRIM35, TRIM59, TRIM8]
GO:0030099	myeloid cell differentiation	[4, 5, 6, 7, 8]	24	11.8812	7.50066e-05	0.000232698	[CCL3L1, CITED2, CSF2, CSF3, ID2, IL23A, IL4R, INHBA, IRF8, ISG15, JAG1, JUNB, LIF, LOC100621388, MED1, NFKBIA, RASSF2, RELB, SIRT1, SLC11A2, STAT5A, TNF, TRAF6, UBASH3B]
GO:0010629	negative regulation of gene expression	[4, 5, 6]	62	8.14718	7.68828e-05	0.000236655	[ARID5A, ARX, ATF5, BCL6B, BCLAF1, BTG2, CCL3L1, CEBPD, CLP1, CSF2, DDX3X, DNAJB4, EDN1, EDNRB, EGR1, EREG, ERF, ETV3, ID2, ID3, IL4R, IRF1, IRF2BPL, IRF8, ITGB8, JDP2, JUNB, KLF5, MAPKAPK2, MED1, MNT, MSC, NFKB1, NR2F6, PABPC1, PHF12, PHF6, PRDM1, PRMT6, PSMD10, REL, RELA, RELB, RYBP, SAP30, SESN2, SHQ1, SIRT1, SMAD7, SMARCA5, THAP11, TIPARP, TIRAP, TNF, TRAF6, TXNIP, ZBTB1, ZBTB7B, ZNF174, ZNF6…
GO:0032651	regulation of interleukin-1 beta production	[5, 6]	8	26.6667	8.65463e-05	0.000264335	[ARG2, CCL3L1, EGR1, NLRP3, NOD2, PANX1, RIPK2, TNFAIP3]
GO:0045639	positive regulation of myeloid cell differentiation	[4, 5, 6, 7, 8, 9, 10]	11	19.6429	9.0182e-05	0.000273321	[CSF3, ID2, IL23A, INHBA, ISG15, JAG1, LIF, LOC100621388, MED1, TNF, TRAF6]
GO:0097191	extrinsic apoptotic signaling pathway	[4, 5, 6]	16	14.8148	9.30109e-05	0.000279743	[BCL2A1, CASP8AP2, CSF2, DDX3X, DEDD2, FAS, ICAM1, IL18, IL1A, INHBA, LOC100737977, MCL1, RELA, TNF, TNFAIP3, TRAF1]
GO:0010952	positive regulation of peptidase activity	[6, 7, 8, 9]	14	16.092	0.000102635	0.000306351	[ACER2, CASP10, CASP8AP2, CASP9, DDX3X, F3, FAS, HIP1R, NLRP3, PMAIP1, RIPK2, SIRT1, TANK, TNF]
GO:2001234	negative regulation of apoptotic signaling pathway	[4, 5, 6, 7, 8]	16	14.6789	0.000104085	0.000308342	[BCL2A1, CSF2, DDX3X, ICAM1, ING2, MCL1, MNT, PLAUR, PPIF, PSMD10, PTGS2, RELA, SIRT1, TNF, TNFAIP3, TRIM32]
GO:0010508	positive regulation of autophagy	[4, 5, 6, 7]	12	17.6471	0.000129344	0.000380309	[CALCOCO2, IL4R, MEFV, PIM2, PLK2, RIPK2, RNF152, SESN2, SIRT1, TRIM21, TRIM65, TRIM8]
GO:0031400	negative regulation of protein modification process	[5, 6, 7, 8]	30	10.2041	0.000168486	0.000491731	[ACER2, CEP85, DUSP2, DUSP4, DUSP5, DUSP6, DUSP7, GADD45B, ISG15, LIF, MASTL, N4BP1, NLRP12, PPEF2, PPP1R15A, PRMT6, PSMD10, RASSF2, RELA, SIRT1, SMAD7, SOCS1, SOCS3, SOCS5, SPRY2, TNF, TNFAIP3, TNIP1, TRIM21, UBASH3B]
GO:0070371	ERK1 and ERK2 cascade	[5, 6, 7, 9, 10]	17	13.3858	0.000203196	0.000588671	[CCL2, CCL20, CCL3L1, CCL5, CSF2, DSTYK, DUSP4, DUSP6, ICAM1, LIF, MED1, NLRP12, RAPGEF2, RIPK2, SPRY2, TIRAP, TNIP1]
GO:0007517	muscle organ development	[4, 5, 6]	14	15.0538	0.000213573	0.000614217	[BTG2, CITED2, EDN1, EFNB2, EGR1, GPCPD1, KLF5, LIF, MAFF, MED1, MSC, SAP30, SMAD7, ZNF688]
GO:0002224	toll-like receptor signaling pathway	[6, 7, 8, 9, 10, 11]	10	19.2308	0.000226298	0.000641448	[CD14, IRF1, MAPKAPK2, NFKBIA, NFKBIL1, PIK3AP1, RIPK2, TIRAP, TNFAIP3, TNIP1]
GO:0030162	regulation of proteolysis	[5, 6]	31	9.90415	0.000225469	0.000643729	[ACER2, CASP10, CASP8AP2, CASP9, DDX3X, F3, FAS, HIP1R, N4BP1, NLRP12, NLRP3, OSBPL7, PLAUR, PMAIP1, PSMD10, PTGS2, RIPK2, RNF19A, RNF19B, RYBP, SERPINB2, SERPINB7, SIRT1, SMAD7, SNX33, SOCS5, TANK, TNF, TNIP1, TRIM21, TRIM32]
GO:0008625	extrinsic apoptotic signaling pathway via death domain receptors	[5, 6, 7]	8	22.8571	0.000278711	0.000784373	[CASP8AP2, DDX3X, DEDD2, ICAM1, IL18, LOC100737977, TNF, TNFAIP3]
GO:0006919	activation of cysteine-type endopeptidase activity involved in apoptotic process	[7, 8, 9, 10, 11, 12, 13]	9	20.4545	0.000286098	0.000799451	[ACER2, CASP10, CASP8AP2, CASP9, F3, HIP1R, NLRP3, PMAIP1, TNF]
GO:1903320	regulation of protein modification by small protein conjugation or removal	[6, 7, 8]	17	12.9771	0.000296477	0.000811194	[ARRDC4, DCUN1D3, EGR1, ISG15, MASTL, N4BP1, NOD2, PHF23, PSMD10, RELA, RIPK2, SMAD7, TANK, TNFAIP3, TNIP1, TOPORS, TRIM21]
GO:0035743	CD4-positive, alpha-beta T cell cytokine production	[5, 7]	5	38.4615	0.000294994	0.000812782	[IFNB1, IL18, IL1B, IL4R, NLRP3]
GO:0002369	T cell cytokine production	[4, 6]	7	25.9259	0.000293175	0.000813458	[IFNB1, IL18, IL1B, IL4R, NLRP3, SMAD7, TRAF6]
GO:0032731	positive regulation of interleukin-1 beta production	[5, 6, 7]	6	30	0.000338829	0.000920681	[CCL3L1, EGR1, NLRP3, NOD2, PANX1, RIPK2]
GO:0045859	regulation of protein kinase activity	[6, 7, 8, 9]	33	9.42857	0.000353617	0.000954282	[ACSL1, CCNG2, CD40, CDK12, CEP85, CNPPD1, DDX3X, DUSP2, DUSP4, DUSP5, DUSP6, DUSP7, EDN1, EREG, GADD45B, IL18, IL23A, IL4R, MASTL, PSMD10, RAPGEF2, RASSF2, RIPK2, SESN2, SIRT1, SOCS1, SOCS5, SPRY2, TIRAP, TNF, TNFAIP3, TRAF6, UBASH3B]
GO:0043549	regulation of kinase activity	[5, 7, 8]	35	9.1623	0.00040327	0.00108087	[ACSL1, CCNG2, CD40, CDK12, CEP85, CNPPD1, DDX3X, DSTYK, DUSP2, DUSP4, DUSP5, DUSP6, DUSP7, EDN1, EREG, GADD45B, IL18, IL23A, IL4R, LOC100621388, MASTL, PSMD10, RAPGEF2, RASSF2, RIPK2, SESN2, SIRT1, SOCS1, SOCS5, SPRY2, TIRAP, TNF, TNFAIP3, TRAF6, UBASH3B]
GO:0002718	regulation of cytokine production involved in immune response	[4, 5, 6]	9	19.5652	0.000406549	0.0010823	[DDX58, FFAR2, IFNB1, IL18, IL1B, NLRP3, SMAD7, TNF, TRAF6]
GO:0050729	positive regulation of inflammatory response	[4, 5, 6, 7]	10	17.8571	0.000425273	0.00112455	[CCL3L1, FFAR2, IDO1, LTA, NFKBIA, NFKBIZ, NOD2, PTGS2, STAT5A, TNF]
GO:0002253	activation of immune response	[2, 4, 5, 6]	21	11.2299	0.000458821	0.00120517	[CD14, CFB, DDX58, DHX58, FFAR2, IFIH1, IRF1, MAPKAPK2, NFKBIA, NFKBIL1, NFKBIZ, NOD2, PDE4B, PIK3AP1, RELA, RIPK2, TEC, TIRAP, TNFAIP3, TNIP1, TRAF6]
GO:0002573	myeloid leukocyte differentiation	[5, 6, 7, 8, 9]	15	13.3929	0.000474421	0.00123789	[CCL3L1, CITED2, CSF2, ID2, IL23A, IL4R, JUNB, LIF, MED1, RASSF2, RELB, SIRT1, TNF, TRAF6, UBASH3B]
GO:0051480	regulation of cytosolic calcium ion concentration	[8, 10]	13	14.6067	0.000482812	0.0012515	[ABL2, CACNA1A, CCL3L1, CCR5, CCRL2, CLIC2, CXCL10, CXCL11, EDN1, MCOLN2, PTGIR, SLC35G1, UBASH3B]
GO:0032088	negative regulation of NF-kappaB transcription factor activity	[3, 4, 5, 8, 9, 10, 11, 12, 13]	8	21.0526	0.000507029	0.00130568	[NFKBIA, NFKBIL1, NLRP12, NLRP3, PSMD10, SIRT1, TNFAIP3, TRIM21]
GO:0001944	vasculature development	[4, 5, 6, 7]	27	9.92647	0.000553847	0.00141699	[ANXA1, CD40, CITED2, CLEC14A, CXCL10, CXCL8, EDN1, EFNB2, F3, FOXJ2, HS6ST1, IL18, IL1A, IL1B, ITGB8, JAG1, JUNB, KLF5, LIF, MED1, PLK2, PRDM1, SIRT1, SMAD7, SOCS3, SPRY2, TIPARP]
GO:0071900	regulation of protein serine/threonine kinase activity	[7, 8, 9, 10]	23	10.5991	0.000572102	0.00145425	[ACSL1, CCNG2, CD40, CDK12, CNPPD1, DDX3X, DUSP2, DUSP4, DUSP5, DUSP6, DUSP7, EDN1, GADD45B, MASTL, PSMD10, RAPGEF2, RIPK2, SESN2, SIRT1, SPRY2, TNF, TNFAIP3, TRAF6]
GO:0018108	peptidyl-tyrosine phosphorylation	[7, 8, 9]	18	11.8421	0.000616382	0.00155676	[ABL2, AREG, CD40, CD80, CSF2, CSF3, IL15, IL18, IL23A, IL4R, IL6ST, LIF, RIPK2, SOCS1, SOCS3, SOCS5, TEC, TMEM102]
GO:0001893	maternal placenta development	[3, 4, 5, 6, 7, 8]	5	33.3333	0.00063283	0.00158812	[CITED2, JUNB, LIF, PRDM1, PTGS2]
GO:0010818	T cell chemotaxis	[5, 7, 8]	5	33.3333	0.00063283	0.00158812	[CCL3L1, CCL5, CXCL10, CXCL11, TMEM102]
GO:1903532	positive regulation of secretion by cell	[3, 4, 5, 6, 7]	17	12.0567	0.000706485	0.00176174	[CCL3L1, CD14, CD274, DDX58, EDN1, FFAR2, IFIH1, IL1A, IL1B, IL1RAP, ILDR1, NLRP3, NOD2, PANX1, RIPK2, SDC4, TNF]
GO:1901224	positive regulation of NIK/NF-kappaB signaling	[5, 6, 7, 8]	8	20	0.000729822	0.00180849	[CD14, IL18, NLRP12, NOD2, RELA, TIRAP, TNF, TRAF6]
GO:0070372	regulation of ERK1 and ERK2 cascade	[6, 7, 8, 9, 10, 11]	15	12.8205	0.000758244	0.00186717	[CCL2, CCL20, CCL3L1, CCL5, DSTYK, DUSP4, DUSP6, ICAM1, LIF, NLRP12, RAPGEF2, RIPK2, SPRY2, TIRAP, TNIP1]
GO:0007519	skeletal muscle tissue development	[6, 7, 8]	9	18	0.000773228	0.00189225	[BTG2, CITED2, EGR1, GPCPD1, KLF5, MAFF, MSC, SAP30, ZNF688]
GO:0072676	lymphocyte migration	[3, 5, 6]	9	18	0.000773228	0.00189225	[CCL2, CCL20, CCL3L1, CCL5, CXCL10, CXCL11, ICAM1, KLF5, TMEM102]
GO:0045936	negative regulation of phosphate metabolic process	[5, 6, 7]	26	9.84849	0.000788081	0.00190493	[CEP85, DUSP2, DUSP4, DUSP5, DUSP6, DUSP7, GADD45B, LIF, MASTL, NLRP12, PLEK, PPEF2, PPIF, PPP1R15A, PSMD10, RASSF2, SIRT1, SMAD7, SOCS1, SOCS3, SOCS5, SPRY2, TNF, TNFAIP3, TNIP1, UBASH3B]
GO:0043433	negative regulation of DNA-binding transcription factor activity	[2, 3, 4, 7, 8, 9, 10, 11, 12]	11	15.493	0.000785156	0.00190958	[ID2, ID3, NFKBIA, NFKBIL1, NLRP12, NLRP3, PSMD10, SIRT1, SMAD7, TNFAIP3, TRIM21]
GO:0002706	regulation of lymphocyte mediated immunity	[5, 6]	12	14.4578	0.000868344	0.00208614	[CD40, IFNB1, IL18, IL1B, IL23A, IL7R, LTA, NLRP3, SMAD7, TNF, TRAF6, ZBTB1]
GO:0001779	natural killer cell differentiation	[5, 6, 7, 8, 9, 10]	5	31.25	0.000882667	0.0021077	[ID2, IL15, PRDM1, STAT5A, ZBTB1]
GO:0034142	toll-like receptor 4 signaling pathway	[7, 8, 9, 10, 11, 12]	5	31.25	0.000882667	0.0021077	[CD14, NFKBIA, PIK3AP1, RIPK2, TIRAP]
GO:1904035	regulation of epithelial cell apoptotic process	[6, 7]	7	21.875	0.000893026	0.00211959	[CCL2, CD40, ICAM1, IL4R, SIRT1, TNF, TNFAIP3]
GO:0016070	RNA metabolic process	[5, 6]	126	6.40895	0.00095602	0.00225552	[ARID5A, ARX, ATF5, BCL6B, BCLAF1, BTG2, CCL3L1, CD40, CDK12, CEBPD, CEP97, CITED2, CLP1, CSF2, CSF3, DDX3X, DDX58, DNAJB4, EDN1, EDNRB, EGR1, ELL2, EREG, ERF, ETV3, FOXJ2, GATAD1, GTF2H4, ID2, ID3, IFNB1, IL18, IL1A, IL1B, IL1RAP, IL23A, IL4R, ING2, INHBA, IRF1, IRF2BPL, IRF8, JAG1, JDP2, JUNB, KDM6B, KLF5, LIF, LITAF, LOC100513741, LOC100521972, LOC102164011, MAFF, MAPKAPK2, MED1, MNT, MSC, NAM…
GO:0033135	regulation of peptidyl-serine phosphorylation	[7, 8, 9, 10]	10	16.129	0.000980298	0.00229903	[CSF3, IFN-ALPHAOMEGA, IFNB1, LIF, PTGS2, RASSF2, RIPK2, SMAD7, SPRY2, TNF]
GO:0002711	positive regulation of T cell mediated immunity	[6, 7, 8]	6	25	0.00099077	0.00230984	[IL18, IL1B, IL23A, NLRP3, TRAF6, ZBTB1]
GO:0002793	positive regulation of peptide secretion	[4, 5, 6, 7, 8, 9]	14	12.963	0.0010109	0.00234292	[CCL3L1, CD14, CD274, DDX58, FFAR2, IFIH1, IL1A, IL1RAP, ILDR1, NLRP3, NOD2, PANX1, RIPK2, TNF]
GO:0010628	positive regulation of gene expression	[4, 5, 6]	63	7.37705	0.00105994	0.00244221	[ARX, ATF5, BCLAF1, CCL3L1, CD40, CDK12, CEBPD, CITED2, CSF2, CSF3, DDX3X, DDX58, EDN1, EGR1, FOXJ2, ID2, IFNB1, IL18, IL1A, IL1B, IL23A, IL4R, IL7R, ING2, INHBA, IRF1, IRF2BPL, IRF8, ITGB8, JAG1, JUNB, KDM6B, KLF5, LIF, LITAF, MAFF, MAPKAPK2, MED1, NAMPT, NFKB1, NFKB2, NFKBIA, NLRP3, NOD2, PABPC1, PIM2, PRDM1, REL, RELA, RELB, RYBP, SESN2, SIRT1, SMARCA5, SPRY2, STAT5A, TIRAP, TNF, TOPORS, TRAF6…
GO:0007167	enzyme linked receptor protein signaling pathway	[4, 5, 6]	30	9.11854	0.0011335	0.0025965	[AREG, CITED2, DSTYK, EFNB2, EGR1, EREG, F3, HIP1R, IL6ST, ING2, INHBA, LIF, MAPKAPK2, PDK4, PLAUR, PTGIR, RASSF2, SESN3, SIRT1, SMAD7, SOCS1, SOCS3, SOCS5, SPRY2, STAT5A, TIPARP, TXNIP, UBASH3B, ZBTB7B, ZNF703]
GO:2000108	positive regulation of leukocyte apoptotic process	[6, 7, 8]	5	29.4118	0.00119914	0.0027153	[ANXA1, CD274, IDO1, RAPGEF2, SIRT1]
GO:0043491	protein kinase B signaling	[4, 5, 6]	12	13.9535	0.00119616	0.0027242	[CCL2, CCL3L1, CD40, CSF2, CSF3, F3, IL18, SESN2, SESN3, SIRT1, SPRY2, TNF]
GO:0007169	transmembrane receptor protein tyrosine kinase signaling pathway	[5, 6, 7]	22	10.1852	0.00127655	0.00287406	[AREG, DSTYK, EFNB2, EREG, F3, HIP1R, MAPKAPK2, PDK4, PLAUR, PTGIR, RASSF2, SESN3, SIRT1, SOCS1, SOCS3, SOCS5, SPRY2, STAT5A, TIPARP, TXNIP, UBASH3B, ZBTB7B]
GO:0072678	T cell migration	[4, 6, 7]	7	20.5882	0.00130813	0.00292842	[CCL20, CCL3L1, CCL5, CXCL10, CXCL11, ICAM1, TMEM102]
GO:0052547	regulation of peptidase activity	[5, 6, 7]	19	10.7955	0.0013672	0.00304338	[ACER2, CASP10, CASP8AP2, CASP9, DDX3X, F3, FAS, HIP1R, NLRP12, NLRP3, PLAUR, PMAIP1, PTGS2, RIPK2, SERPINB2, SERPINB7, SIRT1, TANK, TNF]
GO:0045893	positive regulation of transcription, DNA-templated	[5, 6, 7, 8, 9, 10, 11]	52	7.64706	0.00139355	0.0030846	[ATF5, BCLAF1, CD40, CDK12, CEBPD, CITED2, CSF3, DDX3X, DDX58, EDN1, EGR1, FOXJ2, ID2, IFNB1, IL18, IL1A, IL1B, IL23A, IL4R, ING2, INHBA, IRF1, IRF2BPL, IRF8, JAG1, JUNB, KDM6B, KLF5, LIF, LITAF, MAFF, MED1, NAMPT, NFKB1, NFKB2, NFKBIA, NLRP3, NOD2, PIM2, REL, RELA, RYBP, SESN2, SIRT1, SMARCA5, STAT5A, TNF, TOPORS, TRAF6, ZBTB48, ZBTB7B, ZNF287]
GO:0033138	positive regulation of peptidyl-serine phosphorylation	[7, 8, 9, 10, 11]	8	18.1818	0.0014096	0.0031027	[CSF3, IFN-ALPHAOMEGA, IFNB1, LIF, PTGS2, RIPK2, SPRY2, TNF]
GO:0002705	positive regulation of leukocyte mediated immunity	[4, 5, 6]	10	15.3846	0.00142642	0.00312228	[CD40, DDX58, IL18, IL1B, IL23A, LTA, NLRP3, TNF, TRAF6, ZBTB1]
GO:1903531	negative regulation of secretion by cell	[3, 4, 5, 6, 7]	10	15.3846	0.00142642	0.00312228	[ANXA1, ARG2, BCR, LIF, NLRP12, NLRP3, RSC1A1, SIRT4, TNF, TNFAIP3]
GO:0006874	cellular calcium ion homeostasis	[7, 9]	15	12	0.00150729	0.00328106	[ABL2, ATP2A2, CACNA1A, CCL3L1, CCR5, CCRL2, CD40, CLIC2, CXCL10, CXCL11, EDN1, MCOLN2, PTGIR, SLC35G1, UBASH3B]
GO:0055080	cation homeostasis	[6]	23	9.87124	0.00151982	0.00329015	[ABL2, ATP1B3, ATP2A2, CACNA1A, CCL3L1, CCR5, CCRL2, CD40, CLIC2, CNNM4, CXCL10, CXCL11, DMXL2, EDN1, EDNRB, MCOLN2, PDK4, PTGIR, SLC11A2, SLC35G1, SLC4A7, SOD2, UBASH3B]
GO:0002548	monocyte chemotaxis	[4, 6, 7]	6	23.0769	0.00155555	0.00334911	[ANXA1, CCL2, CCL20, CCL3L1, CCL5, CXCL10]
GO:0046006	regulation of activated T cell proliferation	[7, 8, 9]	6	23.0769	0.00155555	0.00334911	[CD274, IDO1, IL18, IL23A, STAT5A, TNFSF9]
GO:0045944	positive regulation of transcription by RNA polymerase II	[6, 7, 8, 9, 10, 11, 12]	42	8.04598	0.00158913	0.00340281	[ATF5, CD40, CDK12, CEBPD, CITED2, CSF3, DDX3X, DDX58, EDN1, EGR1, FOXJ2, IFNB1, IL18, IL1A, IL1B, IL23A, INHBA, IRF1, IRF2BPL, IRF8, JAG1, JUNB, KDM6B, KLF5, LIF, LITAF, MAFF, MED1, NAMPT, NFKB1, NFKB2, NFKBIA, NLRP3, NOD2, REL, RELA, SESN2, SIRT1, STAT5A, TNF, TRAF6, ZBTB7B]
GO:0046879	hormone secretion	[4, 5, 7]	12	13.4831	0.00162056	0.00343279	[ANXA1, CACNA1A, CCL5, EDN1, FFAR2, IL1B, ILDR1, INHBA, LIF, SIRT4, SNAP23, TNF]
GO:0042326	negative regulation of phosphorylation	[6, 7, 8]	22	10	0.00162043	0.00345108	[CEP85, DUSP2, DUSP4, DUSP5, DUSP6, DUSP7, GADD45B, LIF, NLRP12, PPEF2, PPIF, PSMD10, RASSF2, SIRT1, SMAD7, SOCS1, SOCS3, SOCS5, SPRY2, TNFAIP3, TNIP1, UBASH3B]
GO:0043409	negative regulation of MAPK cascade	[5, 6, 7, 8, 9, 10, 11]	11	14.1026	0.00173838	0.00366268	[DUSP2, DUSP4, DUSP5, DUSP6, DUSP7, LIF, NLRP12, PPEF2, PSMD10, SPRY2, TNIP1]
GO:1903322	positive regulation of protein modification by small protein conjugation or removal	[6, 7, 8, 9]	11	14.1026	0.00173838	0.00366268	[ARRDC4, DCUN1D3, MASTL, NOD2, PHF23, PSMD10, RIPK2, SMAD7, TANK, TNIP1, TOPORS]
GO:0019932	second-messenger-mediated signaling	[4, 5, 6]	15	11.811	0.00176999	0.00370946	[ABCA1, ATP2A2, CCL20, CCL3L1, CCR5, CCRL2, CLIC2, CXCL10, CXCL11, EDN1, EDNRB, PTGIR, RAPGEF2, TNF, VCAM1]
GO:0001525	angiogenesis	[3, 4, 5, 6, 7, 8, 9, 10]	19	10.5556	0.00178205	0.00371497	[ANXA1, CD40, CLEC14A, CXCL10, CXCL8, EDN1, EFNB2, F3, FOXJ2, HS6ST1, IL18, IL1A, IL1B, ITGB8, KLF5, MED1, PLK2, SIRT1, SPRY2]
GO:0098771	inorganic ion homeostasis	[6]	23	9.74576	0.00180038	0.00373342	[ABL2, ATP1B3, ATP2A2, CACNA1A, CCL3L1, CCR5, CCRL2, CD40, CLIC2, CNNM4, CXCL10, CXCL11, DMXL2, EDN1, EDNRB, MCOLN2, PDK4, PTGIR, SLC11A2, SLC35G1, SLC4A7, SOD2, UBASH3B]
GO:0090087	regulation of peptide transport	[4, 5, 6, 7]	26	9.28571	0.00185943	0.00383568	[ANXA1, ARG2, CCL3L1, CCL5, CD14, CD274, CD40, DDX58, FFAR2, HSPA1L, IFIH1, IL1A, IL1RAP, IL4R, ILDR1, NLRP12, NLRP3, NOD2, PANX1, RIPK2, SIRT4, SOCS1, STOM, TNF, TNFAIP3, TRAF6]
GO:2000106	regulation of leukocyte apoptotic process	[6, 7]	8	17.3913	0.00190021	0.00389939	[ANXA1, ARG2, CCR5, CD274, IDO1, IL7R, RAPGEF2, SIRT1]
GO:0043124	negative regulation of I-kappaB kinase/NF-kappaB signaling	[5, 6, 7, 8]	6	22.2222	0.00191623	0.00391189	[NLRP12, SIRT1, TANK, TNFAIP3, TNIP1, TRIM59]
GO:0032814	regulation of natural killer cell activation	[5, 6, 7]	5	26.3158	0.00207256	0.00420923	[IL15, IL18, IL23A, PRDM1, ZBTB1]
GO:0046456	icosanoid biosynthetic process	[5, 6, 7]	5	26.3158	0.00207256	0.00420923	[ANXA1, EDN1, LTA4H, PTGS2, SIRT1]
GO:0051248	negative regulation of protein metabolic process	[4, 5, 6]	41	7.94574	0.00228545	0.00461778	[ACER2, BTG2, CEP85, DDX3X, DUSP2, DUSP4, DUSP5, DUSP6, DUSP7, EDN1, EDNRB, GADD45B, ISG15, LIF, MASTL, N4BP1, NFKB1, NLRP12, PLAUR, PPEF2, PPP1R15A, PRMT6, PSMD10, PTGS2, RASSF2, RELA, RYBP, SERPINB2, SERPINB7, SESN2, SIRT1, SMAD7, SOCS1, SOCS3, SOCS5, SPRY2, TNF, TNFAIP3, TNIP1, TRIM21, UBASH3B]
GO:0006464	cellular protein modification process	[5, 6]	116	6.33188	0.00269832	0.00542418	[ABCA1, ABL2, ACER2, ACSL1, ANXA1, AREG, ARRDC4, B3GNT2, B3GNT7, BCR, BTG2, CCL2, CCL20, CCL3L1, CCL5, CCNG2, CCR5, CD40, CD80, CDK12, CEP85, CNPPD1, CSF2, CSF3, DCUN1D3, DDX3X, DESI2, DSTYK, DTX4, DUSP2, DUSP4, DUSP5, DUSP6, DUSP7, EDN1, EGLN2, EGR1, EREG, EXTL3, FAS, FBXL20, GADD45B, GFPT2, GTF2H4, ICAM1, IFIH1, IFN-ALPHAOMEGA, IFNB1, IL15, IL18, IL1B, IL23A, IL4R, IL6ST, ING2, INHBA, ISG15, JD…
GO:0031328	positive regulation of cellular biosynthetic process	[4, 5, 6]	62	7.11009	0.00287572	0.00575143	[ANXA1, ATF5, BCLAF1, CD40, CDK12, CEBPD, CITED2, CSF3, DDX3X, DDX58, EDN1, EGR1, EREG, FOXJ2, ID2, IFNB1, IL15, IL18, IL1A, IL1B, IL23A, IL27, IL4R, ING2, INHBA, IRF1, IRF2BPL, IRF8, JAG1, JUNB, KDM6B, KLF5, LIF, LITAF, MAFF, MAPKAPK2, MED1, NAMPT, NFKB1, NFKB2, NFKBIA, NLRP3, NOD2, PIM2, PTGS2, REL, RELA, RYBP, SESN2, SIRT1, SMARCA5, SOD2, STAT5A, TIRAP, TNF, TNFSF8, TNIP1, TOPORS, TRAF6, ZBTB4…
GO:0033674	positive regulation of kinase activity	[6, 7, 8, 9]	22	9.48276	0.00316342	0.00629488	[ACSL1, CD40, DDX3X, DSTYK, EDN1, EREG, GADD45B, IL18, IL23A, IL4R, LOC100621388, MASTL, PSMD10, RAPGEF2, RASSF2, RIPK2, SIRT1, SOCS1, SPRY2, TIRAP, TNF, TRAF6]
GO:0010506	regulation of autophagy	[4, 5, 6]	15	11.1111	0.00323353	0.00640206	[ACER2, CALCOCO2, IL4R, MCL1, MEFV, PHF23, PIM2, PLK2, RIPK2, RNF152, SESN2, SIRT1, TRIM21, TRIM65, TRIM8]
GO:0023061	signal release	[3, 4, 6]	15	11.1111	0.00323353	0.00640206	[ANXA1, ATP2A2, CACNA1A, CCL5, EDN1, FBXL20, FFAR2, IL1B, ILDR1, INHBA, LIF, SIRT4, SNAP23, STX11, TNF]
GO:0046330	positive regulation of JNK cascade	[7, 8, 9, 10, 11, 12, 13]	9	14.7541	0.00328044	0.00643032	[EDN1, GADD45B, IL1B, NOD2, RASSF2, RIPK2, TIRAP, TNF, TRAF6]
GO:0045069	regulation of viral genome replication	[6, 7]	8	16	0.00327902	0.00645967	[CXCL8, DDX3X, IFNB1, ISG15, LOC100151816, PABPC1, STOM, TNF]
GO:0070373	negative regulation of ERK1 and ERK2 cascade	[6, 7, 8, 9, 10, 11, 12]	6	20	0.00338169	0.00656348	[DUSP4, DUSP6, LIF, NLRP12, SPRY2, TNIP1]
GO:0097192	extrinsic apoptotic signaling pathway in absence of ligand	[4, 5, 6, 7]	6	20	0.00338169	0.00656348	[BCL2A1, CSF2, IL1A, INHBA, MCL1, TNF]
GO:0072507	divalent inorganic cation homeostasis	[7]	16	10.7383	0.00337885	0.00659043	[ABL2, ATP2A2, CACNA1A, CCL3L1, CCR5, CCRL2, CD40, CLIC2, CNNM4, CXCL10, CXCL11, EDN1, MCOLN2, PTGIR, SLC35G1, UBASH3B]
GO:0045732	positive regulation of protein catabolic process	[4, 5, 6, 7]	13	11.8182	0.00349509	0.00675032	[EGLN2, OSBPL7, PLK2, PSMD10, RNF19A, RNF19B, SMAD7, SNX33, SOCS5, TIPARP, TNF, TNFAIP3, TRIM32]
GO:0010557	positive regulation of macromolecule biosynthetic process	[4, 5, 6]	60	7.0922	0.00358421	0.00688868	[ATF5, BCLAF1, CD40, CDK12, CEBPD, CITED2, CSF3, DDX3X, DDX58, EDN1, EGR1, EREG, FOXJ2, ID2, IFNB1, IL15, IL18, IL1A, IL1B, IL23A, IL27, IL4R, ING2, INHBA, IRF1, IRF2BPL, IRF8, JAG1, JUNB, KDM6B, KLF5, LIF, LITAF, MAFF, MAPKAPK2, MED1, NAMPT, NFKB1, NFKB2, NFKBIA, NLRP12, NLRP3, NOD2, PIM2, REL, RELA, RYBP, SESN2, SIRT1, SMARCA5, STAT5A, TIRAP, TNF, TNFSF8, TNIP1, TOPORS, TRAF6, ZBTB48, ZBTB7B, Z…
GO:1904018	positive regulation of vasculature development	[3, 4, 5, 6, 7, 8, 9]	10	13.5135	0.00382559	0.00731691	[ANXA1, CD40, CXCL8, EFNB2, F3, IL1A, IL1B, ITGB8, PLK2, SIRT1]
GO:0045646	regulation of erythrocyte differentiation	[3, 5, 6, 7, 8, 9, 10]	6	19.3548	0.00401839	0.00764852	[ID2, INHBA, ISG15, LOC100621388, MED1, STAT5A]
GO:1901653	cellular response to peptide	[5, 6]	14	11.2	0.00407467	0.00771836	[ICAM1, NFKB1, NOD2, PDK4, RELA, RIPK2, SESN3, SIRT1, SOCS1, SOCS3, STAT5A, TRIM41, VCAM1, ZBTB7B]
GO:1905517	macrophage migration	[4, 6, 7]	5	22.7273	0.00414213	0.00780861	[CCL2, CCL3L1, EDNRB, KLF5, MCOLN2]
GO:0070838	divalent metal ion transport	[7]	16	10.4575	0.00439497	0.00824581	[ATP2A2, CACNA1A, CCL2, CCL3L1, CCR5, CLIC2, CNNM4, CXCL10, CXCL11, IL16, MCOLN2, PANX1, SLC11A2, SLC25A25, SLC35G1, UBASH3B]
GO:0031398	positive regulation of protein ubiquitination	[7, 8, 9, 10, 11]	9	14.0625	0.00456107	0.00851688	[ARRDC4, DCUN1D3, MASTL, NOD2, PHF23, PSMD10, RIPK2, SMAD7, TOPORS]
GO:0019722	calcium-mediated signaling	[5, 6, 7]	10	13.1579	0.00464865	0.00863947	[ATP2A2, CCL20, CCL3L1, CCR5, CCRL2, CLIC2, EDN1, EDNRB, TNF, VCAM1]
GO:0045860	positive regulation of protein kinase activity	[7, 8, 9, 10]	20	9.47867	0.00481997	0.00891582	[ACSL1, CD40, DDX3X, EDN1, EREG, GADD45B, IL18, IL23A, IL4R, MASTL, PSMD10, RAPGEF2, RASSF2, RIPK2, SIRT1, SOCS1, SPRY2, TIRAP, TNF, TRAF6]
GO:0043410	positive regulation of MAPK cascade	[5, 6, 7, 8, 9, 10, 11]	19	9.64467	0.00492537	0.0090682	[CCL2, CCL20, CCL3L1, CCL5, CD40, DSTYK, EDN1, GADD45B, ICAM1, IL1B, LIF, NOD2, RAPGEF2, RASSF2, RIPK2, SPRY2, TIRAP, TNF, TRAF6]
GO:0032370	positive regulation of lipid transport	[3, 4, 5, 6, 7]	5	21.7391	0.00507726	0.00930438	[ABCA1, IL1B, NFKBIA, SIRT1, TNF]
GO:0048608	reproductive structure development	[3, 4, 5, 6]	16	10.2564	0.00531096	0.00968758	[ADAMTS1, ANXA1, CITED2, CSF2, HS6ST1, ING2, INHBA, JUNB, LIF, MED1, PRDM1, PTGS2, SIRT1, SOCS3, STAT5A, TIPARP]
GO:0006816	calcium ion transport	[8]	14	10.687	0.00619498	0.0110946	[ATP2A2, CACNA1A, CCL2, CCL3L1, CCR5, CLIC2, CXCL10, CXCL11, IL16, MCOLN2, PANX1, SLC25A25, SLC35G1, UBASH3B]
GO:0055065	metal ion homeostasis	[7]	19	9.45274	0.00611146	0.0110964	[ABL2, ATP1B3, ATP2A2, CACNA1A, CCL3L1, CCR5, CCRL2, CD40, CLIC2, CNNM4, CXCL10, CXCL11, EDN1, MCOLN2, PTGIR, SLC11A2, SLC35G1, SOD2, UBASH3B]
GO:0043536	positive regulation of blood vessel endothelial cell migration	[5, 6, 7, 8, 9, 10]	5	20.8333	0.00615265	0.0111199	[ANXA1, CD40, PLK2, SIRT1, STAT5A]
GO:0048844	artery morphogenesis	[5, 6, 7, 8, 9, 10]	5	20.8333	0.00615265	0.0111199	[CITED2, EFNB2, JAG1, PRDM1, SMAD7]
GO:0051254	positive regulation of RNA metabolic process	[4, 5, 6, 7, 8]	54	7.06806	0.0061836	0.0111248	[ATF5, BCLAF1, BTG2, CD40, CDK12, CEBPD, CITED2, CSF3, DDX3X, DDX58, EDN1, EGR1, FOXJ2, ID2, IFNB1, IL18, IL1A, IL1B, IL23A, IL4R, ING2, INHBA, IRF1, IRF2BPL, IRF8, JAG1, JUNB, KDM6B, KLF5, LIF, LITAF, MAFF, MED1, NAMPT, NFKB1, NFKB2, NFKBIA, NLRP3, NOD2, PABPC1, PIM2, REL, RELA, RYBP, SESN2, SIRT1, SMARCA5, STAT5A, TNF, TOPORS, TRAF6, ZBTB48, ZBTB7B, ZNF287]
GO:0043407	negative regulation of MAP kinase activity	[6, 7, 8, 9, 10, 11, 12]	6	17.6471	0.00646109	0.0115189	[DUSP2, DUSP4, DUSP5, DUSP6, DUSP7, SPRY2]
GO:0002761	regulation of myeloid leukocyte differentiation	[5, 6, 7, 8, 9, 10]	8	14.0351	0.00742672	0.0131808	[CCL3L1, ID2, IL23A, LIF, RASSF2, TNF, TRAF6, UBASH3B]
GO:0072073	kidney epithelium development	[5, 6, 7, 8]	6	17.1429	0.00747398	0.0132051	[ARG2, EFNB2, JAG1, LIF, LZTS2, SMAD7]
GO:2000401	regulation of lymphocyte migration	[4, 5, 6, 7, 8]	6	17.1429	0.00747398	0.0132051	[CCL2, CCL20, CCL3L1, CCL5, CXCL10, TMEM102]
GO:0048568	embryonic organ development	[4, 5, 6]	15	10.1351	0.00762807	0.0134172	[BCR, CITED2, CSF2, CXCL8, EDN1, HS6ST1, ID2, ID3, JUNB, LIF, MED1, PRDM1, SOCS3, SPRY2, TNF]
GO:0050709	negative regulation of protein secretion	[4, 5, 6, 7, 8, 9, 10]	7	15.2174	0.00773659	0.0135476	[ANXA1, ARG2, NLRP12, NLRP3, SIRT4, TNF, TNFAIP3]
GO:0033673	negative regulation of kinase activity	[6, 7, 8, 9]	13	10.7438	0.00785365	0.0136918	[CEP85, DUSP2, DUSP4, DUSP5, DUSP6, DUSP7, GADD45B, SIRT1, SOCS1, SOCS5, SPRY2, TNFAIP3, UBASH3B]
GO:0008630	intrinsic apoptotic signaling pathway in response to DNA damage	[5, 6, 7]	8	13.7931	0.00824677	0.0143138	[BCL2A1, CASP9, MCL1, SIRT1, SOD2, TNF, TOPORS, TRIM32]
GO:0030003	cellular cation homeostasis	[5, 7]	19	9.17874	0.00832007	0.0143777	[ABL2, ATP1B3, ATP2A2, CACNA1A, CCL3L1, CCR5, CCRL2, CD40, CLIC2, CXCL10, CXCL11, DMXL2, EDN1, MCOLN2, PTGIR, SLC11A2, SLC35G1, SLC4A7, UBASH3B]
GO:0034198	cellular response to amino acid starvation	[5, 6, 7]	5	19.2308	0.00876502	0.0150804	[FAS, MIOS, RNF152, SESN2, SESN3]
GO:0006875	cellular metal ion homeostasis	[6, 8]	17	9.49721	0.0088446	0.0151512	[ABL2, ATP1B3, ATP2A2, CACNA1A, CCL3L1, CCR5, CCRL2, CD40, CLIC2, CXCL10, CXCL11, EDN1, MCOLN2, PTGIR, SLC11A2, SLC35G1, UBASH3B]
GO:0001890	placenta development	[4, 5, 6, 7]	9	12.6761	0.00905258	0.0154403	[CITED2, CSF2, HS6ST1, JUNB, LIF, MED1, PRDM1, PTGS2, SOCS3]
GO:0098655	cation transmembrane transport	[6]	22	8.66142	0.00917501	0.0155817	[ATP1B3, ATP2A2, CACNA1A, CCL3L1, CCR5, CLIC2, CNNM4, CXCL10, CXCL11, MCOLN2, PANX1, PPIF, PTGS2, SLC11A2, SLC25A19, SLC25A25, SLC2A6, SLC36A4, STEAP4, STOM, UBASH3B, UCP3]
GO:0070374	positive regulation of ERK1 and ERK2 cascade	[6, 7, 8, 9, 10, 11, 12]	10	11.9048	0.00941589	0.0159221	[CCL2, CCL20, CCL3L1, CCL5, DSTYK, ICAM1, RAPGEF2, RIPK2, SPRY2, TIRAP]
GO:1901342	regulation of vasculature development	[4, 5, 6, 7, 8]	13	10.4839	0.00958667	0.0161417	[ANXA1, CD40, CXCL10, CXCL8, EFNB2, F3, FOXJ2, IL1A, IL1B, ITGB8, PLK2, SIRT1, SPRY2]
GO:0001889	liver development	[5, 6, 7]	6	16.2162	0.00983527	0.0164898	[ANXA1, CITED2, MED1, RELA, SOD2, TNFAIP3]
GO:0031396	regulation of protein ubiquitination	[7, 8, 9, 10]	12	10.8108	0.00996232	0.016632	[ARRDC4, DCUN1D3, ISG15, MASTL, N4BP1, NOD2, PHF23, PSMD10, RIPK2, SMAD7, TNFAIP3, TOPORS]
GO:0050728	negative regulation of inflammatory response	[4, 5, 6, 7]	8	13.3333	0.0100882	0.0167712	[BCR, NFKB1, NLRP12, NLRP3, SOCS3, SOCS5, TNFAIP3, TNFAIP6]
GO:0001822	kidney development	[4, 5, 6, 7]	10	11.7647	0.0102076	0.0168983	[ADAMTS1, ARG2, EFNB2, ID2, ID3, JAG1, LIF, LZTS2, SMAD7, TIPARP]
GO:2001236	regulation of extrinsic apoptotic signaling pathway	[5, 6, 7, 8]	9	12.3288	0.0108054	0.017813	[CSF2, DEDD2, ICAM1, INHBA, MCL1, RELA, TNF, TNFAIP3, TRAF1]
GO:0051209	release of sequestered calcium ion into cytosol	[4, 5, 6, 7, 10, 11, 12, 13, 14]	7	14.2857	0.0109116	0.0179132	[CCL3L1, CCR5, CLIC2, CXCL10, CXCL11, MCOLN2, UBASH3B]
GO:2001243	negative regulation of intrinsic apoptotic signaling pathway	[5, 6, 7, 8, 9]	7	14.2857	0.0109116	0.0179132	[BCL2A1, DDX3X, PLAUR, PPIF, PTGS2, SIRT1, TRIM32]
GO:2001235	positive regulation of apoptotic signaling pathway	[4, 5, 6, 7, 8]	10	11.6279	0.011049	0.0180635	[BCLAF1, DEDD2, FAS, HIP1R, IFNB1, INHBA, MCL1, PLAUR, PPIF, SIRT1]
GO:0007173	epidermal growth factor receptor signaling pathway	[7, 8, 9]	6	15.7895	0.0111959	0.018228	[AREG, EREG, HIP1R, PLAUR, RASSF2, SOCS5]
GO:0098662	inorganic cation transmembrane transport	[7]	20	8.73362	0.0116363	0.0188672	[ATP1B3, ATP2A2, CACNA1A, CCL3L1, CCR5, CLIC2, CNNM4, CXCL10, CXCL11, MCOLN2, PANX1, PPIF, PTGS2, SLC11A2, SLC25A25, SLC2A6, STEAP4, STOM, UBASH3B, UCP3]
GO:0045071	negative regulation of viral genome replication	[5, 6, 7, 8]	5	17.8571	0.0120574	0.0194697	[DDX3X, IFNB1, ISG15, LOC100151816, TNF]
GO:0007187	G protein-coupled receptor signaling pathway, coupled to cyclic nucleotide second messenger	[4, 5, 6]	7	14	0.0121541	0.0195457	[ABCA1, ANXA1, CXCL10, CXCL11, EDN1, PTGIR, RAPGEF2]
GO:0060401	cytosolic calcium ion transport	[9]	8	12.9032	0.0122188	0.0195699	[ATP2A2, CCL3L1, CCR5, CLIC2, CXCL10, CXCL11, MCOLN2, UBASH3B]
GO:0032446	protein modification by small protein conjugation	[7, 8]	31	7.67327	0.0124854	0.019916	[ARRDC4, DCUN1D3, DTX4, EGR1, FBXL20, IFIH1, ISG15, MASTL, MYLIP, N4BP1, NOD2, PHF23, PSMD10, RELA, RIPK2, RNF152, RNF19A, RNF19B, RYBP, SIRT1, SMAD7, SOCS1, SOCS3, SOCS5, SPSB2, TNFAIP3, TOPORS, TRAF6, TRIM21, TRIM32, TRIM59]
GO:0050688	regulation of defense response to virus	[3, 4, 5, 6, 7]	6	15.3846	0.0126843	0.0201517	[DDX58, DHX58, IFNLR1, IL15, IL23A, IL27]
GO:0070588	calcium ion transmembrane transport	[8, 9]	11	10.7843	0.0135561	0.0214503	[ATP2A2, CACNA1A, CCL3L1, CCR5, CLIC2, CXCL10, CXCL11, MCOLN2, PANX1, SLC25A25, UBASH3B]
GO:0002685	regulation of leukocyte migration	[3, 4, 5, 6, 7]	10	11.236	0.0138904	0.0218913	[ANXA1, BCR, CCL2, CCL20, CCL3L1, CCL5, CXCL10, ICAM1, IL23A, TMEM102]
GO:0042130	negative regulation of T cell proliferation	[6, 7, 8, 9]	5	17.2414	0.0139812	0.0219465	[ARG2, CD274, IDO1, SDC4, ZBTB7B]
GO:0048008	platelet-derived growth factor receptor signaling pathway	[6, 7, 8]	5	17.2414	0.0139812	0.0219465	[F3, HIP1R, PTGIR, TIPARP, TXNIP]
GO:0043583	ear development	[5, 6, 7]	8	12.5	0.0146628	0.0229251	[BCR, CEBPD, EDN1, JAG1, MAPKAPK2, SDC4, SLC4A7, SPRY2]
GO:0071901	negative regulation of protein serine/threonine kinase activity	[8, 9, 10, 11]	8	12.5	0.0146628	0.0229251	[DUSP2, DUSP4, DUSP5, DUSP6, DUSP7, SIRT1, SPRY2, TNFAIP3]
GO:0008585	female gonad development	[5, 6, 7, 8]	5	16.6667	0.016101	0.0250744	[ADAMTS1, INHBA, SIRT1, STAT5A, TIPARP]
GO:0043534	blood vessel endothelial cell migration	[6, 7, 8]	7	13.2075	0.0164913	0.025581	[ANXA1, CD40, CLEC14A, EFNB2, PLK2, SIRT1, STAT5A]
GO:0071902	positive regulation of protein serine/threonine kinase activity	[8, 9, 10, 11]	13	9.77444	0.016619	0.025678	[ACSL1, CD40, DDX3X, EDN1, GADD45B, MASTL, PSMD10, RAPGEF2, RIPK2, SIRT1, SPRY2, TNF, TRAF6]
GO:0043434	response to peptide hormone	[4, 5, 6]	12	10	0.0177797	0.0273641	[ANXA1, EGR1, NFKB1, PDK4, RELA, SESN2, SESN3, SIRT1, SOCS1, SOCS3, STAT5A, ZBTB7B]
GO:0002702	positive regulation of production of molecular mediator of immune response	[3, 4, 5, 6]	7	12.963	0.0181533	0.0278303	[CD40, DDX58, FFAR2, IL18, IL1B, NLRP3, TRAF6]
GO:0035335	peptidyl-tyrosine dephosphorylation	[7, 8]	7	12.963	0.0181533	0.0278303	[DUSP2, DUSP4, DUSP5, DUSP6, DUSP7, MTMR1, UBASH3B]
GO:0019217	regulation of fatty acid metabolic process	[5, 6, 8]	5	16.129	0.0184246	0.0281369	[ANXA1, PDK4, PTGS2, SIRT1, SIRT4]
GO:0051438	regulation of ubiquitin-protein transferase activity	[5, 8, 9, 10, 11]	5	16.129	0.0184246	0.0281369	[ARRDC4, DCUN1D3, MASTL, SMAD7, TOPORS]
GO:0051222	positive regulation of protein transport	[3, 4, 5, 6, 7, 8, 9]	15	9.09091	0.0194379	0.0295697	[CCL3L1, CD14, CD274, DDX58, FFAR2, HSPA1L, IFIH1, IL1A, IL1RAP, NLRP3, NOD2, PANX1, RIPK2, STOM, TNF]
GO:0043405	regulation of MAP kinase activity	[6, 7, 8, 9, 10, 11]	13	9.55882	0.0196728	0.0298118	[CD40, CDK12, DUSP2, DUSP4, DUSP5, DUSP6, DUSP7, EDN1, GADD45B, RIPK2, SPRY2, TNF, TRAF6]
GO:0002687	positive regulation of leukocyte migration	[3, 4, 5, 6, 7, 8]	7	12.7273	0.0199296	0.0300853	[CCL20, CCL3L1, CCL5, CXCL10, ICAM1, IL23A, TMEM102]
GO:0006476	protein deacetylation	[7, 8]	7	12.7273	0.0199296	0.0300853	[ING2, JDP2, SAP30, SIRT1, SIRT4, SMARCAD1, ZBTB7B]
GO:0030316	osteoclast differentiation	[6, 7, 8, 9, 10]	7	12.7273	0.0199296	0.0300853	[CCL3L1, IL23A, JUNB, RASSF2, TNF, TRAF6, UBASH3B]
GO:0016567	protein ubiquitination	[8, 9]	28	7.56757	0.0202707	0.0304834	[ARRDC4, DCUN1D3, DTX4, FBXL20, ISG15, MASTL, MYLIP, N4BP1, NOD2, PHF23, PSMD10, RIPK2, RNF152, RNF19A, RNF19B, RYBP, SIRT1, SMAD7, SOCS1, SOCS3, SOCS5, SPSB2, TNFAIP3, TOPORS, TRAF6, TRIM21, TRIM32, TRIM59]
GO:0031348	negative regulation of defense response	[3, 4, 5, 6]	10	10.5263	0.0211686	0.0317127	[ARG2, BCR, DHX58, NFKB1, NLRP12, NLRP3, SOCS3, SOCS5, TNFAIP3, TNFAIP6]
GO:0051403	stress-activated MAPK cascade	[5, 6, 7, 9, 10]	11	10.0917	0.0213749	0.0319004	[EDN1, FAS, GADD45B, IL1B, MAPKAPK2, NOD2, RASSF2, RIPK2, TIRAP, TNF, TRAF6]
GO:0030218	erythrocyte differentiation	[4, 5, 6, 7, 8, 9]	8	11.5942	0.0222992	0.0330296	[CITED2, ID2, INHBA, ISG15, LOC100621388, MED1, SLC11A2, STAT5A]
GO:2001237	negative regulation of extrinsic apoptotic signaling pathway	[5, 6, 7, 8, 9]	6	13.6364	0.0222363	0.0330608	[CSF2, ICAM1, MCL1, RELA, TNF, TNFAIP3]
GO:0070647	protein modification by small protein conjugation or removal	[6, 7]	34	7.173	0.0231287	0.0341299	[ARRDC4, DCUN1D3, DESI2, DTX4, EGR1, FBXL20, IFIH1, ISG15, MASTL, MYLIP, N4BP1, NOD2, PHF23, PSMD10, RELA, RIPK2, RNF152, RNF19A, RNF19B, RYBP, SIRT1, SMAD7, SOCS1, SOCS3, SOCS5, SPSB2, TANK, TNFAIP3, TNIP1, TOPORS, TRAF6, TRIM21, TRIM32, TRIM59]
GO:2001242	regulation of intrinsic apoptotic signaling pathway	[5, 6, 7, 8]	9	10.8434	0.0235901	0.034681	[BCL2A1, BCLAF1, DDX3X, MCL1, PLAUR, PPIF, PTGS2, SIRT1, TRIM32]
GO:0045935	positive regulation of nucleobase-containing compound metabolic process	[4, 5, 6]	56	6.51163	0.0257021	0.037506	[ATF5, BCLAF1, BTG2, CD40, CDK12, CEBPD, CITED2, CSF3, DDX3X, DDX58, EDN1, EGR1, EREG, FOXJ2, ID2, IFNB1, IL18, IL1A, IL1B, IL23A, IL4R, ING2, INHBA, IRF1, IRF2BPL, IRF8, JAG1, JUNB, KDM6B, KLF5, LIF, LITAF, MAFF, MED1, NAMPT, NFKB1, NFKB2, NFKBIA, NLRP3, NOD2, PABPC1, PIM2, REL, RELA, RYBP, SESN2, SIRT1, SMARCA5, STAT5A, TNF, TNIP1, TOPORS, TRAF6, ZBTB48, ZBTB7B, ZNF287]
GO:0048732	gland development	[4, 5, 6]	13	9.21986	0.0256744	0.0376049	[ANXA1, AREG, CITED2, ID2, MED1, RELA, SOD2, STAT5A, TNF, TNFAIP3, ZBTB1, ZBTB7B, ZNF703]
GO:0002763	positive regulation of myeloid leukocyte differentiation	[5, 6, 7, 8, 9, 10, 11]	5	14.7059	0.0266842	0.0387954	[ID2, IL23A, LIF, TNF, TRAF6]
GO:0042176	regulation of protein catabolic process	[4, 5, 6]	17	8.37438	0.0275772	0.0399465	[EGLN2, FBXL20, N4BP1, OSBPL7, PLK2, PSMD10, RELA, RNF19A, RNF19B, RYBP, SMAD7, SNX33, SOCS5, TIPARP, TNF, TNFAIP3, TRIM32]
GO:0030001	metal ion transport	[6]	19	8.05085	0.0295266	0.0426134	[ATP1B3, ATP2A2, CACNA1A, CCL2, CCL3L1, CCR5, CLIC2, CNNM4, CXCL10, CXCL11, IL16, MCOLN2, PANX1, SLC11A2, SLC25A25, SLC35G1, STEAP4, STOM, UBASH3B]
GO:0055067	monovalent inorganic cation homeostasis	[7]	6	12.766	0.0298304	0.0428948	[ATP1B3, DMXL2, EDN1, EDNRB, PDK4, SLC4A7]
GO:1903321	negative regulation of protein modification by small protein conjugation or removal	[6, 7, 8, 9]	6	12.766	0.0298304	0.0428948	[ISG15, N4BP1, RELA, SMAD7, TNFAIP3, TRIM21]
GO:0050921	positive regulation of chemotaxis	[3, 4, 5, 6]	7	11.6667	0.0306459	0.0439073	[CCL3L1, CCL5, CXCL10, CXCL8, IL16, IL23A, TMEM102]
GO:0030335	positive regulation of cell migration	[4, 5, 6, 7]	17	8.21256	0.0324684	0.0463498	[ADAMTS1, ANXA1, CCL20, CCL3L1, CCL5, CD40, CXCL10, EDN1, ICAM1, IL23A, PLK2, SIRT1, SPRY2, STAT5A, TMEM102, TRIM32, ZNF703]
GO:0030879	mammary gland development	[5, 6, 7]	6	12.5	0.032697	0.0465077	[AREG, ID2, MED1, STAT5A, ZBTB7B, ZNF703]
GO:0097193	intrinsic apoptotic signaling pathway	[4, 5, 6]	13	8.90411	0.0329295	0.0466699	[BCL2A1, BCLAF1, CASP9, DDX3X, MCL1, PLAUR, PPIF, PTGS2, SIRT1, SOD2, TNF, TOPORS, TRIM32]
GO:0003205	cardiac chamber development	[3, 5, 6, 7]	7	11.4754	0.0331776	0.046853	[ADAMTS1, CITED2, ID2, JAG1, MED1, PRDM1, SMAD7]
BF Exclusively in DEG Poly(I:C) 2h
GOID	GOTerm	GOLevels	Nr. Genes	% Associated Genes	Term PValue	Term PValue Corrected with Benjamini-Hochberg	Associated Genes Found
GO:0051607	defense response to virus	[3, 4, 5, 6]	18	18.3673	1.24636e-12	1.00955e-10	[ABCC9, CXCL9, DDIT4, DDX60, DTX3L, HERC5, HYAL2, IFI44L, ISG20, MX1, OAS2, OASL, RNASEL, RSAD2, SAMHD1, STAT2, TRAF3, TRIM38]
GO:1903900	regulation of viral life cycle	[5, 6]	9	12.1622	2.28513e-05	0.000616984	[ADAR, ISG20, MX1, OASL, RNASEL, RSAD2, TRIM26, TRIM38, ZC3HAV1]
GO:1903901	negative regulation of viral life cycle	[4, 5, 6, 7]	7	17.5	1.71181e-05	0.000693282	[ISG20, MX1, OASL, RNASEL, RSAD2, TRIM26, ZC3HAV1]
GO:2000112	regulation of cellular macromolecule biosynthetic process	[5, 6]	54	3.46376	5.23949e-05	0.001061	[ADRB2, AFF4, ATAD5, BACH1, BATF2, BCL6, CEBPB, CEBPE, DAXX, DLL1, DMD, DTX3L, EHF, ELF2, ETV7, FASLG, GTF2B, HAT1, HGF, HMMR, HYAL2, KLHL25, MAPK14, MEPCE, MXD1, NR4A2, NUP62, PPP3CA, RBBP6, RFXAP, RGS2, RNASEL, SEMA4D, SERTAD3, SIK1, SMAD4, STAG2, STAT2, TADA2B, TOB1, TP53INP1, TRAF2, TRAF3, TRIM26, TRIM38, TSC22D1, YAP1, ZFP36, ZFP36L1, ZMYM5, ZNF175, ZNF34, ZNF646, ZNF713]
GO:0006355	regulation of transcription, DNA-templated	[5, 6, 7, 8, 9, 10]	47	3.50485	0.00015595	0.00210533	[ADRB2, AFF4, BACH1, BATF2, BCL6, CEBPB, CEBPE, DAXX, DLL1, DMD, DTX3L, EHF, ELF2, ETV7, FASLG, GTF2B, HAT1, HMMR, HYAL2, MAPK14, MEPCE, MXD1, NR4A2, NUP62, PPP3CA, RFXAP, RNASEL, SEMA4D, SERTAD3, SIK1, SMAD4, STAT2, TADA2B, TOB1, TP53INP1, TRAF2, TRAF3, TRIM26, TRIM38, TSC22D1, YAP1, ZFP36, ZMYM5, ZNF175, ZNF34, ZNF646, ZNF713]
GO:0051252	regulation of RNA metabolic process	[4, 5, 6, 7]	51	3.40227	0.000154618	0.00250481	[ADRB2, AFF4, BACH1, BATF2, BCL6, CEBPB, CEBPE, DAXX, DLL1, DMD, DTX3L, EHF, ELF2, ETV7, FASLG, GTF2B, HAT1, HMMR, HYAL2, MAPK14, MEPCE, MXD1, NR4A2, NUP62, OAS2, OASL, PPP3CA, RFXAP, RNASEL, SEMA4D, SERTAD3, SIK1, SMAD4, STAT2, TADA2B, TOB1, TP53INP1, TRAF2, TRAF3, TRIM26, TRIM38, TSC22D1, YAP1, ZC3HAV1, ZFP36, ZFP36L1, ZMYM5, ZNF175, ZNF34, ZNF646, ZNF713]
GO:0009967	positive regulation of signal transduction	[3, 4, 5, 6]	26	4.20032	0.00049706	0.00575169	[ADRB2, BBC3, DDX60, DEPDC1B, DLL1, FASLG, HGF, HYAL2, IL6R, JAK2, LRRK2, MRAP2, NUP62, PARP14, PLEKHF1, PPP3CA, RSAD2, SEMA4D, SIAH1, SMAD4, TAB3, TNFSF10, TRAF2, TRIM38, WDFY1, YAP1]
GO:0042326	negative regulation of phosphorylation	[6, 7, 8]	13	5.90909	0.000740122	0.00749374	[ADAR, DDIT4, DMD, DUSP1, HGF, HYAL2, LRRK2, NUP62, PARP14, RGS2, SEMA4D, SMAD4, WARS]
GO:0009968	negative regulation of signal transduction	[3, 4, 5, 6]	21	4.4586	0.000860284	0.00774256	[ADAR, ADRB2, ATAD5, BCL6, DDIT4, DMD, DUSP1, HGF, HYAL2, LRRK2, MAPK14, MRAP2, NR4A2, NUP62, OPTN, PARP14, RGS2, SAMHD1, SMAD4, TOB1, YAP1]
GO:1902531	regulation of intracellular signal transduction	[4, 5, 6]	28	3.79404	0.00146954	0.00991943	[ADRB2, ATAD5, BCL6, DDIT4, DDX60, DMD, DUSP1, FASLG, HGF, HYAL2, IL6R, JAK2, LRRK2, MRAP2, NUP62, OPTN, PARP14, PLEKHF1, PPP3CA, RCN3, RGS2, SEMA4D, SIAH1, SMAD4, TAB3, TNFSF10, TRAF2, TRIM38]
GO:0050688	regulation of defense response to virus	[3, 4, 5, 6, 7]	5	12.8205	0.0012781	0.0103526	[DDX60, DTX3L, HERC5, TRAF3, TRIM38]
GO:0006401	RNA catabolic process	[5, 6, 7]	9	7.08661	0.00141633	0.0104294	[ISG20, OAS2, RNASEL, SIDT2, SLFN11, TOB1, ZC3HAV1, ZFP36, ZFP36L1]
GO:1902532	negative regulation of intracellular signal transduction	[4, 5, 6, 7]	13	5.32787	0.00190724	0.0118836	[ATAD5, BCL6, DDIT4, DMD, DUSP1, HYAL2, LRRK2, MRAP2, NUP62, OPTN, PARP14, RGS2, SMAD4]
GO:2001233	regulation of apoptotic signaling pathway	[4, 5, 6, 7]	11	5.69948	0.00252033	0.0127592	[ATAD5, BBC3, HGF, HYAL2, LRRK2, NR4A2, PLEKHF1, SIAH1, TNFSF10, TRAF2, YAP1]
GO:1902533	positive regulation of intracellular signal transduction	[4, 5, 6, 7]	18	4.4226	0.00224866	0.0130101	[ADRB2, DDX60, FASLG, HGF, IL6R, JAK2, LRRK2, MRAP2, NUP62, PARP14, PLEKHF1, PPP3CA, SEMA4D, SIAH1, TAB3, TNFSF10, TRAF2, TRIM38]
GO:0002822	regulation of adaptive immune response based on somatic recombination of immune receptors built from immunoglobulin superfamily domains	[5, 6]	7	7.95455	0.00250147	0.0135079	[ATAD5, BCL6, IL27RA, IL6R, RSAD2, TNFSF13B, TRAF2]
GO:0043409	negative regulation of MAPK cascade	[5, 6, 7, 8, 9, 10, 11]	6	7.69231	0.00596042	0.0219452	[DMD, DUSP1, HYAL2, NUP62, RGS2, SMAD4]
GO:0032446	protein modification by small protein conjugation	[7, 8]	17	4.20792	0.00495067	0.022278	[ADRB2, CISH, DAXX, DTX3L, FBXL8, FBXO30, HERC5, KLHL25, LRRK2, MSL2, RBBP6, SIAH1, TRAF2, TRIM38, UBA7, UBE2L6, VCPIP1]
GO:0042981	regulation of apoptotic process	[5, 6]	22	3.7415	0.00586122	0.0226076	[ADAR, ATAD5, BBC3, BCL6, CEBPB, DLL1, FASLG, HGF, HYAL2, LRRK2, NR4A2, NUP62, PIK3CD, PLEKHF1, SIAH1, STXBP1, TNFSF10, TP53INP1, TRAF2, TRAF3, YAP1, ZFP36L1]
GO:0043122	regulation of I-kappaB kinase/NF-kappaB signaling	[5, 6, 7]	7	6.86275	0.00569629	0.02307	[FASLG, NUP62, OPTN, TAB3, TNFSF10, TRAF2, TRIM38]
GO:0051254	positive regulation of RNA metabolic process	[4, 5, 6, 7, 8]	27	3.53403	0.00491368	0.0234123	[ADRB2, BACH1, CEBPB, CEBPE, DAXX, DLL1, DTX3L, EHF, ELF2, GTF2B, HYAL2, MAPK14, NR4A2, NUP62, PPP3CA, RFXAP, RNASEL, SERTAD3, SMAD4, TADA2B, TOB1, TP53INP1, YAP1, ZC3HAV1, ZFP36, ZFP36L1, ZNF175]
GO:0031331	positive regulation of cellular catabolic process	[4, 5, 6]	10	5.43478	0.00549686	0.023434	[ADRB2, DTX3L, LRRK2, OPTN, PLEKHF1, TOB1, TP53INP1, ZC3HAV1, ZFP36, ZFP36L1]
GO:0045088	regulation of innate immune response	[4, 5, 6]	8	6.01504	0.00703012	0.0237266	[ADAR, DDX60, LOC100153163, PARP14, RSAD2, SAMHD1, TRAF3, WDFY1]
GO:0045935	positive regulation of nucleobase-containing compound metabolic process	[4, 5, 6]	29	3.37209	0.00683816	0.0240822	[ADRB2, ATAD5, BACH1, CEBPB, CEBPE, DAXX, DLL1, DTX3L, EHF, ELF2, GTF2B, HGF, HYAL2, MAPK14, NR4A2, NUP62, PPP3CA, RFXAP, RNASEL, SERTAD3, SMAD4, TADA2B, TOB1, TP53INP1, YAP1, ZC3HAV1, ZFP36, ZFP36L1, ZNF175]
GO:2001235	positive regulation of apoptotic signaling pathway	[4, 5, 6, 7, 8]	6	6.97674	0.00951017	0.0296278	[BBC3, HYAL2, PLEKHF1, SIAH1, TNFSF10, TRAF2]
GO:0031400	negative regulation of protein modification process	[5, 6, 7, 8]	13	4.42177	0.00920074	0.0298104	[ADAR, DMD, DTX3L, DUSP1, HGF, HYAL2, LRRK2, NUP62, PARP14, RGS2, SEMA4D, SMAD4, WARS]
GO:0030099	myeloid cell differentiation	[4, 5, 6, 7, 8]	10	4.9505	0.0103624	0.0310872	[ADAR, BATF2, BCL6, CEBPB, CEBPE, DLL1, JAK2, MAPK14, ZFP36, ZFP36L1]
GO:0010508	positive regulation of autophagy	[4, 5, 6, 7]	5	7.35294	0.0141972	0.0410705	[ADRB2, LRRK2, OPTN, PLEKHF1, TP53INP1]
GO:0030218	erythrocyte differentiation	[4, 5, 6, 7, 8, 9]	5	7.24638	0.0150526	0.0420435	[ADAR, BCL6, JAK2, MAPK14, ZFP36L1]
GO:0050864	regulation of B cell activation	[5, 6, 7]	5	7.24638	0.0150526	0.0420435	[ATAD5, BCL6, IL27RA, TNFSF13B, ZFP36L1]
GO:0043068	positive regulation of programmed cell death	[4, 5, 6]	11	4.38247	0.017124	0.0462347	[BBC3, BCL6, FASLG, HYAL2, LRRK2, PIK3CD, PLEKHF1, SIAH1, TNFSF10, TP53INP1, TRAF2]
GO:0000165	MAPK cascade	[4, 5, 6, 8, 9]	13	4.03727	0.0185364	0.0484339	[ADRB2, DMD, DUSP1, HGF, HYAL2, LRRK2, MAPK14, NUP62, RGS2, SMAD4, TRAF2, ZFP36, ZFP36L1]
GO:0006357	regulation of transcription by RNA polymerase II	[6, 7, 8, 9, 10, 11]	27	3.1653	0.0199396	0.0489428	[ADRB2, BACH1, BATF2, BCL6, CEBPB, CEBPE, DLL1, EHF, ELF2, ETV7, FASLG, GTF2B, HYAL2, MAPK14, MEPCE, MXD1, NR4A2, PPP3CA, RNASEL, SEMA4D, SMAD4, TADA2B, TOB1, YAP1, ZFP36, ZMYM5, ZNF175]
BF exclusively DEG LPS 6h
GOID	GOTerm	GOLevels	Nr. Genes	% Associated Genes	Term PValue	Term PValue Corrected with Benjamini-Hochberg	Associated Genes Found
GO:0042327	positive regulation of phosphorylation	[6, 7, 8]	71	17.2749	2.16615e-07	3.9424e-05	[ACE, ACVR1, AREG, BAD, BCAR3, BCL10, C3, CAMKK2, CCL20, CCL22, CCNT2, CCR1, CDC25B, CDKN1A, CKS2, CSF2, CSF3, DOCK7, EREG, FAM20A, FYN, GLIPR2, HBEGF, IL12B, IL18, IL23A, IL4R, INHBA, INHBB, ITGA5, KRAS, LIF, LOC100736818, LYN, MALT1, MAP3K13, MAP3K3, MAP4K1, MINK1, NENF, OSBPL8, OSM, P2RX7, PAK1, PDCD10, PDE5A, PIK3CA, PIK3R5, PLAUR, PRKCE, PTGS2, PTPN1, RAC1, RAPGEF2, RASGRP1, RB1CC1, RELL1, R…
GO:0001934	positive regulation of protein phosphorylation	[6, 7, 8, 9]	69	17.602	1.55142e-07	4.23539e-05	[ACE, ACVR1, AREG, BCAR3, C3, CAMKK2, CCL20, CCL22, CCNT2, CCR1, CDC25B, CDKN1A, CKS2, CSF2, CSF3, DOCK7, EREG, FAM20A, FYN, GLIPR2, HBEGF, IL12B, IL18, IL23A, IL4R, INHBA, INHBB, ITGA5, KRAS, LIF, LOC100736818, LYN, MALT1, MAP3K13, MAP3K3, MAP4K1, MINK1, NENF, OSBPL8, OSM, P2RX7, PAK1, PDCD10, PDE5A, PIK3CA, PIK3R5, PLAUR, PRKCE, PTGS2, PTPN1, RAC1, RAPGEF2, RASGRP1, RB1CC1, RELL1, RPS6KA4, SEMA…
GO:0045937	positive regulation of phosphate metabolic process	[5, 6, 7]	75	17.2018	1.14147e-07	6.23242e-05	[ACE, ACVR1, AREG, BAD, BCAR3, BCL10, C3, CAMKK2, CCL20, CCL22, CCNT2, CCR1, CDC25B, CDKN1A, CKS2, CSF2, CSF3, DOCK7, EREG, FAM20A, FYN, GLIPR2, HBEGF, IL12B, IL18, IL23A, IL4R, INHBA, INHBB, ITGA5, KRAS, LIF, LOC100736818, LYN, MALT1, MAP3K13, MAP3K3, MAP4K1, MINK1, NENF, NOS2, OSBPL8, OSM, P2RX7, PAK1, PDCD10, PDE5A, PIK3CA, PIK3R5, PLAUR, PLEK, PPP1R15A, PPP2R5A, PRKCE, PTGS2, PTPN1, RAC1, RAP…
GO:0051247	positive regulation of protein metabolic process	[4, 5, 6]	111	14.741	4.76078e-07	6.49846e-05	[ACE, ACVR1, AREG, ARRDC3, ARRDC4, BAD, BCAR3, BCL10, C3, CAMKK2, CCL20, CCL22, CCNT2, CCR1, CCR7, CDC25B, CDKN1A, CKS2, CLN6, CNPY2, CSF2, CSF3, CTIF, DCUN1D3, DHX36, DNAJB2, DOCK7, EIF6, EREG, F3, FAM20A, FBXW11, FYN, GLIPR2, HBEGF, HIP1R, IL12B, IL18, IL23A, IL4R, INHBA, INHBB, IRF4, ITGA5, KLF2, KRAS, LDLR, LIF, LOC100736818, LYN, MALT1, MAP3K13, MAP3K3, MAP4K1, MAPK8, MAPKAPK2, MINK1, MPV17L…
GO:0019220	regulation of phosphate metabolic process	[5, 6]	108	14.5357	1.41695e-06	0.000154731	[ACE, ACVR1, AREG, ATXN7, BAD, BCAR3, BCL10, C3, CAMKK2, CCL20, CCL22, CCNC, CCNJ, CCNT2, CCR1, CDC25B, CDKN1A, CHORDC1, CKS2, CSF2, CSF3, DOCK7, DUSP1, EEF2K, EIF6, EREG, FAM20A, FKTN, FYN, GLIPR2, HBEGF, HMGCR, IL12B, IL18, IL23A, IL4R, INHBA, INHBB, IRAK3, ITGA5, KAT2B, KRAS, LDLR, LIF, LOC100736818, LYN, MAGI3, MALT1, MAP3K13, MAP3K3, MAP4K1, MGAT5, MINK1, NENF, NLRP12, NOS2, OSBPL8, OSM, P2R…
GO:0009967	positive regulation of signal transduction	[3, 4, 5, 6]	92	14.8627	3.77963e-06	0.00025796	[ACVR1, ADORA2A, BAD, BCL10, C3, CCL20, CCL22, CCR1, CCR7, CREBRF, CSF2, CSF3, CTNNA1, DHX36, DLG5, F3, FYN, GIPC1, GLIPR2, GPR65, HBEGF, HIP1R, HPSE, IL10RA, IL12B, IL18, IL23A, IL4R, INHBA, INHBB, INTU, ITM2C, KCNN4, KRAS, LIF, LIMS2, LOC100736818, LYN, MALT1, MAP3K13, MAP3K3, MAP4K1, MESP1, MGAT5, MINK1, MLLT11, MMP12, NENF, NFAT5, NLRP12, OSBPL8, OSM, P2RX7, PAK1, PDCD10, PDCD5, PDE5A, PIK3R5…
GO:0031401	positive regulation of protein modification process	[5, 6, 7, 8]	80	15.5642	2.94805e-06	0.000268272	[ACE, ACVR1, AREG, ARRDC3, ARRDC4, BCAR3, BCL10, C3, CAMKK2, CCL20, CCL22, CCNT2, CCR1, CDC25B, CDKN1A, CKS2, CSF2, CSF3, DCUN1D3, DOCK7, EREG, FAM20A, FYN, GLIPR2, HBEGF, IL12B, IL18, IL23A, IL4R, INHBA, INHBB, ITGA5, KRAS, LIF, LOC100736818, LYN, MALT1, MAP3K13, MAP3K3, MAP4K1, MINK1, NENF, OSBPL8, OSM, P2RX7, PAK1, PDCD10, PDE5A, PIK3CA, PIK3R5, PLAUR, PPP1R15A, PPP2R5A, PRKCE, PTGS2, PTPN1, R…
GO:0042325	regulation of phosphorylation	[6, 7]	98	14.6269	3.59243e-06	0.00028021	[ACE, ACVR1, AREG, ATXN7, BAD, BCAR3, BCL10, C3, CAMKK2, CCL20, CCL22, CCNC, CCNJ, CCNT2, CCR1, CDC25B, CDKN1A, CHORDC1, CKS2, CSF2, CSF3, DOCK7, DUSP1, EEF2K, EIF6, EREG, FAM20A, FKTN, FYN, GLIPR2, HBEGF, HMGCR, IL12B, IL18, IL23A, IL4R, INHBA, INHBB, IRAK3, ITGA5, KAT2B, KRAS, LIF, LOC100736818, LYN, MAGI3, MALT1, MAP3K13, MAP3K3, MAP4K1, MINK1, NENF, NLRP12, OSBPL8, OSM, P2RX7, PAK1, PDCD10, P…
GO:0032270	positive regulation of cellular protein metabolic process	[4, 5, 6, 7]	100	14.3885	5.91672e-06	0.000358948	[ACE, ACVR1, AREG, ARRDC3, ARRDC4, BAD, BCAR3, BCL10, C3, CAMKK2, CCL20, CCL22, CCNT2, CCR1, CDC25B, CDKN1A, CKS2, CLN6, CSF2, CSF3, CTIF, DCUN1D3, DHX36, DNAJB2, DOCK7, EIF6, EREG, F3, FAM20A, FBXW11, FYN, GLIPR2, HBEGF, HIP1R, IL12B, IL18, IL23A, IL4R, INHBA, INHBB, ITGA5, KRAS, LDLR, LIF, LOC100736818, LYN, MALT1, MAP3K13, MAP3K3, MAP4K1, MINK1, MPV17L2, NENF, OSBPL8, OSM, P2RX7, PAK1, PDCD10,…
GO:0030097	hemopoiesis	[4, 5, 6, 7]	64	16.2025	8.41312e-06	0.000459356	[ACE, ADD1, ATP11C, AZI2, BAD, CCR1, CCR7, CEBPB, CEBPE, CHD2, CLEC5A, CSF2, CSF3, DHX36, DNAJB9, EIF6, ERCC1, FLI1, GAB3, GPR18, IL12B, IL18, IL23A, IL4R, INHBA, IRF4, KLF2, L3MBTL3, LEPROT, LIF, LYL1, LYN, MALT1, MMP14, MSH2, NRROS, OCSTAMP, PGLYRP2, PIP4K2A, PLEK, PPARG, RASGRP1, RBM15, RC3H1, RHOH, RUNX1, SASH3, SBNO2, SH3PXD2A, SLC46A2, SOX4, SRC, STAT3, STAT5A, STAT6, STK3, THRA, TMOD3, TNF…
GO:1902533	positive regulation of intracellular signal transduction	[4, 5, 6, 7]	65	15.9705	1.15815e-05	0.000574863	[BAD, BCL10, CCL20, CCL22, CCR1, CSF2, CSF3, DHX36, DLG5, F3, FYN, GLIPR2, GPR65, HBEGF, HPSE, IL10RA, IL12B, IL18, IL23A, IL4R, KRAS, LIF, LOC100736818, LYN, MALT1, MAP3K13, MAP3K3, MAP4K1, MGAT5, MINK1, NENF, NFAT5, NLRP12, OSBPL8, OSM, P2RX7, PAK1, PDCD10, PDE5A, PIK3R5, PIM2, PLEKHF1, PLXNB1, PRKCE, PTPN1, RAD9A, RAPGEF2, RASGRP1, RB1CC1, RC3H1, RELL1, SEMA7A, SMCR8, SRC, STK3, TAB1, TAOK3, T…
GO:0001932	regulation of protein phosphorylation	[6, 7, 8]	89	14.4951	1.54721e-05	0.000703981	[ACE, ACVR1, AREG, BCAR3, C3, CAMKK2, CCL20, CCL22, CCNC, CCNJ, CCNT2, CCR1, CDC25B, CDKN1A, CHORDC1, CKS2, CSF2, CSF3, DOCK7, DUSP1, EEF2K, EREG, FAM20A, FKTN, FYN, GLIPR2, HBEGF, HMGCR, IL12B, IL18, IL23A, IL4R, INHBA, INHBB, IRAK3, ITGA5, KAT2B, KRAS, LIF, LOC100736818, LYN, MAGI3, MALT1, MAP3K13, MAP3K3, MAP4K1, MINK1, NENF, NLRP12, OSBPL8, OSM, P2RX7, PAK1, PDCD10, PDE5A, PIK3CA, PIK3R5, PLA…
GO:0002521	leukocyte differentiation	[4, 5, 6, 7, 8]	46	17.3585	2.89775e-05	0.00113012	[ATP11C, AZI2, BAD, CCR1, CCR7, CEBPB, CEBPE, CSF2, DNAJB9, GAB3, GPR18, IL12B, IL18, IL23A, IL4R, IRF4, L3MBTL3, LEPROT, LIF, LYL1, LYN, MALT1, MMP14, MSH2, NRROS, OCSTAMP, PGLYRP2, PPARG, RASGRP1, RC3H1, RHOH, RUNX1, SASH3, SBNO2, SH3PXD2A, SLC46A2, SOX4, SRC, STAT3, STAT5A, STAT6, TNF, TSPAN2, VEGFA, ZFP36L2, ZMIZ1]
GO:0042981	regulation of apoptotic process	[5, 6]	85	14.4558	2.72735e-05	0.00114549	[AARS, ACVR1, ADORA2A, ARG2, ASNS, ATF4, BACE1, BAD, BCL10, CEBPB, CLEC5A, CLN8, CSF2, CTNNA1, DCUN1D3, DLG5, DOCK8, E2F3, F3, FAM129B, GCLM, GRK5, HIP1R, IL12B, IL4R, INHBA, INHBB, IP6K2, ITGA5, ITM2C, KDSR, KRAS, LANCL1, LIMS2, LYN, MALT1, MAPK8, MLLT11, MSH2, NDUFS3, NLRP12, P2RX7, PDCD10, PDCD5, PHLDA3, PIK3CA, PIM2, PLAUR, PLEKHF1, PLK2, PLK3, PPARG, PTGS2, PTPMT1, PTPN1, RAD9A, RAMP2, RAPGE…
GO:1904894	positive regulation of STAT cascade	[5, 6, 7, 8]	12	34.2857	4.9332e-05	0.00179569	[CSF2, FYN, IL10RA, IL12B, IL18, IL23A, IL4R, LIF, LOC100736818, LYN, MGAT5, OSM]
GO:0045860	positive regulation of protein kinase activity	[7, 8, 9, 10]	37	17.5355	0.000141162	0.00350339	[ACE, CCNT2, CDC25B, CDKN1A, CKS2, EREG, FAM20A, IL12B, IL18, IL23A, IL4R, MALT1, MAP3K13, MAP3K3, MAP4K1, MINK1, OSBPL8, P2RX7, PAK1, PDCD10, PDE5A, PIK3CA, PIK3R5, PTPN1, RAPGEF2, RASGRP1, SLC27A1, SNX9, SRC, STK3, TAB1, TAOK3, TIRAP, TNF, TNFSF15, TRAF4, VEGFA]
GO:0031399	regulation of protein modification process	[5, 6, 7]	107	13.1611	0.000136474	0.00354832	[ACE, ACVR1, AREG, ARRDC3, ARRDC4, BCAR3, BCL10, C3, CAMKK2, CCL20, CCL22, CCNC, CCNJ, CCNT2, CCR1, CDC25B, CDKN1A, CHORDC1, CKS2, CRY1, CSF2, CSF3, DCUN1D3, DNAJB2, DOCK7, DUSP1, EEF2K, EREG, FAM20A, FKTN, FYN, GLIPR2, HBEGF, HMGCR, IL12B, IL18, IL23A, IL4R, INHBA, INHBB, IRAK3, ITGA5, KAT2B, KDM3A, KRAS, LIF, LOC100736818, LYN, MAGI3, MALT1, MAP3K13, MAP3K3, MAP4K1, MAPK8, MGAT5, MINK1, NENF, N…
GO:0030099	myeloid cell differentiation	[4, 5, 6, 7, 8]	36	17.8218	0.000123652	0.00355337	[ADD1, CCR1, CCR7, CEBPB, CEBPE, CLEC5A, CSF2, CSF3, EIF6, FLI1, GAB3, IL12B, IL23A, IL4R, INHBA, IRF4, KLF2, L3MBTL3, LIF, LYN, NRROS, OCSTAMP, PIP4K2A, PPARG, RBM15, RUNX1, SBNO2, SH3PXD2A, SRC, STAT3, STAT5A, THRA, TMOD3, TNF, TSPAN2, VEGFA]
GO:0097696	STAT cascade	[4, 5, 6]	16	26.2295	0.000117578	0.00356654	[CSF2, FYN, IL10RA, IL12B, IL18, IL23A, IL4R, LEPROT, LIF, LOC100736818, LYN, MGAT5, OSM, SOCS3, STAT3, STAT5A]
GO:0033674	positive regulation of kinase activity	[6, 7, 8, 9]	40	17.2414	0.000112053	0.00359888	[ACE, BAD, BCL10, CCNT2, CDC25B, CDKN1A, CKS2, EREG, FAM20A, IL12B, IL18, IL23A, IL4R, LYN, MALT1, MAP3K13, MAP3K3, MAP4K1, MINK1, OSBPL8, P2RX7, PAK1, PDCD10, PDE5A, PIK3CA, PIK3R5, PTPN1, RAPGEF2, RASGRP1, SLC27A1, SNX9, SRC, STK3, TAB1, TAOK3, TIRAP, TNF, TNFSF15, TRAF4, VEGFA]
GO:0050731	positive regulation of peptidyl-tyrosine phosphorylation	[7, 8, 9, 10, 11]	18	24.6575	0.000107495	0.00366827	[ACE, AREG, CSF2, CSF3, FYN, HBEGF, IL12B, IL18, IL23A, IL4R, ITGA5, LIF, LOC100736818, LYN, OSM, PTPN1, SRC, VEGFA]
GO:0042509	regulation of tyrosine phosphorylation of STAT protein	[7, 8, 9, 10, 11]	11	33.3333	0.000136256	0.00371978	[CSF2, FYN, IL12B, IL18, IL23A, IL4R, LIF, LOC100736818, LYN, OSM, SOCS3]
GO:2000147	positive regulation of cell motility	[3, 4, 5, 6]	37	17.3709	0.000172267	0.00391907	[ACVR1, BCAS3, CCL20, CCR1, CCR7, CMKLR1, CXCL16, DOCK7, DOCK8, DUOXA2, GJA1, GLIPR2, HBEGF, IL23A, LYN, MAP3K3, MGAT5, MMP14, NSMF, NTN1, PAK1, PDCD10, PLK2, PRKCE, RAC1, SEMA3C, SEMA6A, SEMA7A, SERPINE1, SRC, STAT3, STAT5A, STX4, SYDE1, TMEM102, TNFSF14, VEGFA]
GO:0032268	regulation of cellular protein metabolic process	[4, 5, 6]	144	12.3818	0.00016801	0.00398841	[AARS, ACE, ACVR1, AREG, ARRDC3, ARRDC4, BAD, BCAR3, BCL10, C3, CAMKK2, CCL20, CCL22, CCNC, CCNJ, CCNT2, CCR1, CDC25B, CDKN1A, CHORDC1, CKS2, CLN6, CNDP1, CNOT2, CRY1, CSF2, CSF3, CTIF, DCUN1D3, DHX36, DNAJB2, DOCK7, DPH3, DUSP1, EEF2K, EIF6, EREG, F3, FAM20A, FBXW11, FKTN, FURIN, FYN, GIPC1, GLIPR2, HBEGF, HIP1R, HMGCR, IL12B, IL18, IL23A, IL4R, INHBA, INHBB, IRAK3, ITGA5, KAT2B, KDM3A, KRAS, LD…
GO:1902531	regulation of intracellular signal transduction	[4, 5, 6]	98	13.2791	0.000195038	0.00425962	[ARRDC3, BAD, BCL10, CCL20, CCL22, CCR1, CMKLR1, CSF2, CSF3, DENND1A, DENND4B, DHX36, DLG5, DUSP1, F3, FARP1, FBXO9, FBXW11, FKTN, FYN, GLIPR2, GPR65, HBEGF, HMGCR, HPSE, IL10RA, IL12B, IL18, IL23A, IL4R, INHBA, INHBB, IRAK3, KRAS, LEPROT, LIF, LOC100736818, LYN, MAGI3, MALT1, MAP3K13, MAP3K3, MAP4K1, MGAT5, MINK1, NDUFS3, NENF, NFAT5, NLRP12, OSBPL8, OSM, P2RX7, PAK1, PDCD10, PDE3B, PDE5A, PHLDA…
GO:1904892	regulation of STAT cascade	[5, 6, 7]	14	26.9231	0.000230784	0.00484646	[CSF2, FYN, IL10RA, IL12B, IL18, IL23A, IL4R, LEPROT, LIF, LOC100736818, LYN, MGAT5, OSM, SOCS3]
GO:0002573	myeloid leukocyte differentiation	[5, 6, 7, 8, 9]	23	20.5357	0.000256221	0.00518136	[CCR1, CCR7, CEBPB, CEBPE, CSF2, GAB3, IL12B, IL23A, IL4R, IRF4, L3MBTL3, LIF, LYN, NRROS, OCSTAMP, PPARG, RUNX1, SBNO2, SH3PXD2A, SRC, TNF, TSPAN2, VEGFA]
GO:0015914	phospholipid transport	[5, 6, 7]	11	30.5556	0.00032505	0.00633847	[ABCC1, ABCG1, ATP11C, GLTP, KCNN4, LDLR, MFSD2A, OSBPL5, OSBPL8, P2RX7, PLEKHA3]
GO:0051249	regulation of lymphocyte activation	[4, 5, 6]	38	16.6667	0.000337322	0.00635096	[ADORA2A, ARG1, ARG2, ATP11C, BAD, BCL10, CCR7, CEBPB, CTLA4, DLG5, DOCK8, ICOS, IL12B, IL12RB1, IL18, IL23A, IL4R, LYN, MALT1, MMP14, MSH2, PDE5A, PGLYRP2, RASGRP1, RC3H1, SAMSN1, SASH3, SDC4, SLC46A2, SOCS7, SPN, STAT5A, STAT6, SUPT6H, TNFRSF21, TNFSF14, ZFP36L2, ZMIZ1]
GO:0030335	positive regulation of cell migration	[4, 5, 6, 7]	35	16.9082	0.000435551	0.00792703	[ACVR1, BCAS3, CCL20, CCR1, CCR7, CMKLR1, CXCL16, DOCK7, DOCK8, GJA1, GLIPR2, HBEGF, IL23A, LYN, MAP3K3, MGAT5, MMP14, NSMF, PAK1, PDCD10, PLK2, PRKCE, RAC1, SEMA3C, SEMA6A, SEMA7A, SERPINE1, SRC, STAT3, STAT5A, STX4, SYDE1, TMEM102, TNFSF14, VEGFA]
GO:0030334	regulation of cell migration	[4, 5, 6]	52	14.9856	0.000455852	0.00802888	[ACVR1, BCAS3, CCL20, CCR1, CCR7, CMKLR1, CXCL16, DLG5, DOCK7, DOCK8, DUSP1, GJA1, GLIPR2, GLUL, GPR18, HBEGF, HDAC5, IL23A, IL4R, LYN, MAP3K3, MGAT5, MINK1, MMP14, NSMF, NTN1, OSBPL8, PAK1, PDCD10, PLK2, PLXNA1, PLXNB1, PLXND1, PPARG, PRKCE, RAC1, SDC4, SEMA3C, SEMA6A, SEMA7A, SERPINE1, SPN, SRC, SRGAP1, STAT3, STAT5A, STX4, SYDE1, TIMP1, TMEM102, TNFSF14, VEGFA]
GO:0043549	regulation of kinase activity	[5, 7, 8]	56	14.6597	0.000486631	0.00830314	[ACE, BAD, BCL10, CCNC, CCNJ, CCNT2, CDC25B, CDKN1A, CHORDC1, CKS2, DUSP1, EREG, FAM20A, HMGCR, IL12B, IL18, IL23A, IL4R, IRAK3, KAT2B, LYN, MALT1, MAP3K13, MAP3K3, MAP4K1, MINK1, OSBPL8, P2RX7, PAK1, PDCD10, PDE5A, PIK3CA, PIK3R2, PIK3R5, PPP2R5A, PTPN1, RAPGEF2, RASGRP1, RGS2, RHOH, SESN2, SLC27A1, SMCR8, SNX9, SOCS7, SRC, STK3, TAB1, TAOK3, TIRAP, TNF, TNFSF15, TRAF4, TRIB3, VEGFA, WDR91]
GO:0002705	positive regulation of leukocyte mediated immunity	[4, 5, 6]	15	23.0769	0.000845397	0.0139875	[ARG1, C3, DHX36, IL12B, IL18, IL23A, MALT1, MSH2, P2RX7, RASGRP1, SASH3, STAT6, STX4, STX7, TNF]
GO:0061138	morphogenesis of a branching epithelium	[3, 4, 5, 6]	15	23.0769	0.000845397	0.0139875	[ACVR1, AREG, DLG5, KRAS, MMP14, NTN4, PAK1, PLXNA1, PLXND1, RBM15, SEMA3C, SMAD4, SOCS3, SRC, TNF]
GO:0050863	regulation of T cell activation	[5, 6, 7]	29	17.2619	0.00094237	0.0151333	[ADORA2A, ARG1, ARG2, BAD, BCL10, CCR7, CEBPB, CTLA4, DLG5, DOCK8, ICOS, IL12B, IL12RB1, IL18, IL23A, IL4R, MALT1, PDE5A, RASGRP1, RC3H1, SASH3, SDC4, SLC46A2, SOCS7, SPN, STAT5A, TNFRSF21, TNFSF14, ZMIZ1]
GO:0046777	protein autophosphorylation	[7, 8]	23	18.6992	0.00102814	0.0160391	[ACE, CAMKK2, EEF2K, FYN, GRK5, IRAK3, LYN, MAP3K13, MAP3K3, MAP4K1, MAPKAPK2, MINK1, MKNK1, NLRP12, PAK1, PIM1, PIM2, PPP2R5A, SMG1, SRC, TAOK3, VEGFA, VRK1]
GO:0042098	T cell proliferation	[5, 6]	21	19.2661	0.00112925	0.0162256	[ARG1, ARG2, CEBPB, CTLA4, DLG5, DOCK8, EBI3, FYN, GJA1, IL12B, IL12RB1, IL18, IL23A, MALT1, P2RX7, PDE5A, RC3H1, SASH3, SDC4, STAT5A, TNFRSF21]
GO:0019432	triglyceride biosynthetic process	[6, 7, 8]	6	42.8571	0.0010728	0.0162707	[ADD1, C3, GPAM, LDLR, PCK2, SLC27A1]
GO:0042089	cytokine biosynthetic process	[3, 5, 6]	14	23.3333	0.00111182	0.0164068	[BCL10, CEBPB, CEBPE, EREG, IL18, IL1RAP, INHBB, IRF4, MAPKAPK2, NLRP12, STAT5A, TBK1, TIRAP, TNF]
GO:1903708	positive regulation of hemopoiesis	[3, 4, 5, 6, 7, 8, 9]	21	19.0909	0.00127527	0.0174074	[ATP11C, BAD, CCR1, CSF3, DHX36, IL12B, IL18, IL23A, IL4R, INHBA, LIF, MALT1, MMP14, OCSTAMP, RASGRP1, RUNX1, SASH3, STAT3, STAT5A, TNF, ZMIZ1]
GO:0060445	branching involved in salivary gland morphogenesis	[4, 5, 6, 7, 8, 9]	5	50	0.00124522	0.017433	[NTN4, PLXNA1, PLXND1, SEMA3C, TNF]
GO:0006468	protein phosphorylation	[6, 7]	107	12.3843	0.0013551	0.0180459	[ACE, ACVR1, AREG, BCAR3, C3, CAMKK2, CCL20, CCL22, CCNC, CCNJ, CCNT2, CCR1, CDC25B, CDK17, CDKN1A, CHORDC1, CKS2, CRY1, CSF2, CSF3, DGUOK, DOCK7, DUSP1, EEF2K, EREG, FAM20A, FKTN, FYN, GLIPR2, GRK5, HBEGF, HMGCR, IL12B, IL18, IL23A, IL4R, INHBA, INHBB, IRAK3, ITGA5, KAT2B, KRAS, LIF, LOC100736818, LYN, MAGI3, MALT1, MAP3K13, MAP3K3, MAP4K1, MAPK8, MAPKAPK2, MINK1, MKNK1, NENF, NLRP12, OSBPL8, OS…
GO:0019221	cytokine-mediated signaling pathway	[4, 5, 6]	32	16.3265	0.00138854	0.018051	[ARG1, BAD, CCL20, CCL22, CCR1, CCR7, CREBRF, CXCR4, EBI3, EREG, F3, IL10RA, IL12B, IL12RB1, IL18, IL1RAP, IL4R, IRAK3, LEPROT, MMP12, OSM, PPARG, RBM15, RPS6KA4, SLC27A1, SMAD4, STAT3, STAT5A, STAT6, TBK1, TNF, TNFRSF18]
GO:0045859	regulation of protein kinase activity	[6, 7, 8, 9]	50	14.2857	0.00172227	0.019191	[ACE, CCNC, CCNJ, CCNT2, CDC25B, CDKN1A, CHORDC1, CKS2, DUSP1, EREG, FAM20A, HMGCR, IL12B, IL18, IL23A, IL4R, IRAK3, KAT2B, LYN, MALT1, MAP3K13, MAP3K3, MAP4K1, MINK1, OSBPL8, P2RX7, PAK1, PDCD10, PDE5A, PIK3CA, PIK3R5, PTPN1, RAPGEF2, RASGRP1, RGS2, SESN2, SLC27A1, SMCR8, SNX9, SOCS7, SRC, STK3, TAB1, TAOK3, TIRAP, TNF, TNFSF15, TRAF4, TRIB3, VEGFA]
GO:0043434	response to peptide hormone	[4, 5, 6]	22	18.3333	0.00171223	0.0194767	[ACTN2, CRY1, EIF6, FOXO4, INHBB, KAT2B, LEPROT, NDEL1, OSBPL8, PCK2, PIK3R2, PPARG, PTPN1, SESN2, SESN3, SLC27A1, SOCS3, SOCS7, SRC, STAT3, STAT5A, TRIB3]
GO:0023014	signal transduction by protein phosphorylation	[3, 4, 5, 7, 8]	48	14.5015	0.0015434	0.0195976	[CCL20, CCL22, CCR1, CSF2, DUSP1, FKTN, GLIPR2, HMGCR, IL18, INHBA, INHBB, IRAK3, LIF, LYN, MAGI3, MAP3K13, MAP3K3, MAP4K1, MAPK8, MAPKAPK2, MINK1, NENF, NLRP12, OSM, P2RX7, PAK1, PDCD10, PDE5A, PIK3R5, PRKCE, PTPN1, RAPGEF2, RASGRP1, RB1CC1, RELL1, RGS2, SEMA7A, SETDB2, SMAD4, SRC, STK3, TAB1, TAOK3, TIRAP, TNF, TRAF4, VEGFA, ZFP36L2]
GO:0120162	positive regulation of cold-induced thermogenesis	[3, 4, 5, 6, 7, 8]	11	25.5814	0.00168755	0.0196044	[CEBPB, CMKLR1, GJA1, HADH, IL18, IRF4, KDM3A, KDM6B, LEPROT, STAT6, THRA]
GO:0097028	dendritic cell differentiation	[5, 6, 7, 8, 9]	7	35	0.00167847	0.0199227	[AZI2, CCR7, CEBPB, CSF2, IL4R, IRF4, LYN]
GO:0060986	endocrine hormone secretion	[4, 5, 6, 8]	6	40	0.00164652	0.0199778	[CRY1, FAM129B, INHBA, INHBB, SMAD4, TMF1]
GO:0070304	positive regulation of stress-activated protein kinase signaling cascade	[5, 6, 7, 8]	15	21.7391	0.0016192	0.0200928	[LYN, MAP3K3, MAP4K1, MINK1, PAK1, PDCD10, PTPN1, RASGRP1, RB1CC1, RELL1, STK3, TAOK3, TIRAP, TNF, TRAF4]
GO:2001233	regulation of apoptotic signaling pathway	[4, 5, 6, 7]	31	16.0622	0.00213814	0.0224505	[ACVR1, ADORA2A, BAD, BCL10, CSF2, CTNNA1, GCLM, HIP1R, INHBA, INHBB, ITM2C, MLLT11, NDUFS3, PDCD5, PLAUR, PLEKHF1, PTGS2, PTPMT1, PTPN1, RAD9A, RB1CC1, SELENOS, SERPINE1, SRC, STK3, STX4, TMBIM6, TMEM102, TNF, TRIM39, VHL]
GO:0033138	positive regulation of peptidyl-serine phosphorylation	[7, 8, 9, 10, 11]	11	25	0.00206234	0.0225208	[BCAR3, CSF3, DOCK7, LIF, OSM, PAK1, PDCD10, PIK3CA, PTGS2, TNF, VEGFA]
GO:0051897	positive regulation of protein kinase B signaling	[5, 6, 7, 8]	11	25	0.00206234	0.0225208	[CSF3, F3, HBEGF, HPSE, IL18, OSBPL8, OSM, PIK3R5, SRC, STK3, TNF]
GO:0032147	activation of protein kinase activity	[8, 9, 10, 11]	22	18.0328	0.00213138	0.0228183	[IL12B, IL18, IL23A, IL4R, MALT1, MAP3K13, MAP3K3, MAP4K1, MINK1, OSBPL8, P2RX7, PAK1, PIK3CA, PTPN1, STK3, TAB1, TAOK3, TIRAP, TNF, TNFSF15, TRAF4, VEGFA]
GO:0060562	epithelial tube morphogenesis	[4, 5, 6]	22	18.0328	0.00213138	0.0228183	[ACVR1, AREG, BCL10, CCM2, DLG5, GJA1, KIF3A, KRAS, LZTS2, MESP1, MMP14, MTHFD1, NTN1, PAK1, PLXND1, RBM15, SDC4, SMAD4, SOX4, SRC, STK3, TNF]
GO:0030225	macrophage differentiation	[6, 7, 8, 9, 10]	7	33.3333	0.00231548	0.0238538	[CEBPE, GAB3, L3MBTL3, LIF, NRROS, TSPAN2, VEGFA]
GO:0022612	gland morphogenesis	[4, 5, 6, 7]	11	24.4444	0.00250203	0.0252984	[AREG, CEBPB, LIMS2, NTN1, NTN4, PLXNA1, PLXND1, SEMA3C, SRC, STAT6, TNF]
GO:1903706	regulation of hemopoiesis	[3, 4, 5, 6, 7, 8]	30	15.873	0.00300814	0.028318	[ACE, ATP11C, BAD, CCR1, CEBPB, CSF3, DHX36, EIF6, IL12B, IL18, IL23A, IL4R, INHBA, LIF, LYN, MALT1, MMP14, OCSTAMP, PGLYRP2, RASGRP1, RBM15, RC3H1, RUNX1, SASH3, SLC46A2, STAT3, STAT5A, TNF, ZFP36L2, ZMIZ1]
GO:0043410	positive regulation of MAPK cascade	[5, 6, 7, 8, 9, 10, 11]	31	15.736	0.00296252	0.0283778	[CCL20, CCL22, CCR1, GLIPR2, LIF, MAP3K13, MAP3K3, MAP4K1, MINK1, NENF, OSM, P2RX7, PAK1, PDCD10, PDE5A, PIK3R5, PRKCE, PTPN1, RAPGEF2, RASGRP1, RB1CC1, RELL1, SEMA7A, SRC, STK3, TAB1, TAOK3, TIRAP, TNF, TRAF4, VEGFA]
GO:0043408	regulation of MAPK cascade	[5, 6, 7, 8, 9, 10]	42	14.5329	0.00286231	0.0284149	[CCL20, CCL22, CCR1, DUSP1, FKTN, GLIPR2, HMGCR, INHBA, INHBB, IRAK3, LIF, LYN, MAGI3, MAP3K13, MAP3K3, MAP4K1, MINK1, NENF, NLRP12, OSM, P2RX7, PAK1, PDCD10, PDE5A, PIK3R5, PRKCE, PTPN1, RAPGEF2, RASGRP1, RB1CC1, RELL1, RGS2, SEMA7A, SMAD4, SRC, STK3, TAB1, TAOK3, TIRAP, TNF, TRAF4, VEGFA]
GO:0043069	negative regulation of programmed cell death	[4, 5, 6]	49	14	0.00291486	0.0284198	[AARS, ACVR1, ARG2, ASNS, BAD, BCL10, CEBPB, CLEC5A, CLN8, CSF2, CTNNA1, DOCK8, FAM129B, GCLM, GRK5, HIP1R, IL4R, ITGA5, KDSR, KRAS, LIMS2, MAPK8, MSH2, NDUFS3, PDCD10, PIK3CA, PIM2, PLAUR, PLK2, PLK3, PTGS2, PTPN1, RAMP2, RB1CC1, SELENOS, SERPINB2, SERPINE1, SLC46A2, SOCS3, SRC, STAT3, STAT5A, TMBIM6, TMF1, TNF, TNFRSF18, TNFSF14, VEGFA, VHL]
GO:1902107	positive regulation of leukocyte differentiation	[4, 5, 6, 7, 8, 9, 10]	17	19.3182	0.0031482	0.0286486	[ATP11C, BAD, CCR1, IL12B, IL18, IL23A, IL4R, LIF, MALT1, MMP14, OCSTAMP, RASGRP1, RUNX1, SASH3, STAT5A, TNF, ZMIZ1]
GO:0030858	positive regulation of epithelial cell differentiation	[4, 5, 6, 7]	7	31.8182	0.00312373	0.0289077	[ADD1, BAD, IL4R, LIF, MESP1, NCOA3, SERPINE1]
GO:1903530	regulation of secretion by cell	[3, 4, 5, 6]	38	14.786	0.0033037	0.0295708	[ARG2, BACE1, BAD, CCR7, CLEC5A, CRY1, DHX36, FFAR2, GIPC1, GLUD1, GSDMD, HMGCR, IL1RAP, INHBA, INHBB, KCNN4, LIF, LYN, MMP12, NLRP12, NOS2, OSM, P2RX7, PPARG, PREPL, PRKCE, RAB21, RAB3GAP1, RASGRP1, SDC4, SMAD4, SOX4, STX1B, STX4, TMBIM6, TMF1, TNF, TNFRSF21]
GO:0046887	positive regulation of hormone secretion	[3, 4, 5, 6, 7, 8, 9]	9	26.4706	0.00341455	0.0295928	[BAD, GLUD1, INHBB, PRKCE, SMAD4, SOX4, STX4, TMF1, TNF]
GO:0015711	organic anion transport	[5, 6]	26	16.4557	0.00337814	0.0297494	[ABCC1, ABCG1, ACE, ATP11C, CLN8, GIPC1, GLTP, KCNN4, LDLR, MFSD2A, NOS2, OSBPL5, OSBPL8, P2RX7, PLEKHA3, RAB3GAP1, SLC16A14, SLC16A6, SLC1A2, SLC25A1, SLC25A15, SLC25A17, SLC25A19, SLC25A23, SLC27A1, SLC38A2]
GO:0019932	second-messenger-mediated signaling	[4, 5, 6]	22	17.3228	0.0035751	0.0300308	[ADORA2A, ARRDC3, CALCRL, CAMKK2, CCL20, CCR1, CCR7, CMKLR1, CXCR4, GPR65, NFAT5, NFATC1, NOS2, P2RY11, PDE3B, PDE5A, RAMP2, RAPGEF2, RCAN1, RGS2, TNF, TPCN2]
GO:0023061	signal release	[3, 4, 6]	23	17.037	0.00363793	0.0300956	[BACE1, BAD, CRY1, FAM129B, FFAR2, GIPC1, GLUD1, INHBA, INHBB, LIF, NOS2, OSM, P2RX7, PREPL, PRKCE, RAB3GAP1, SMAD4, SOX4, STX1B, STX4, SYN1, TMF1, TNF]
GO:0042593	glucose homeostasis	[6]	16	19.5122	0.00370897	0.0302253	[BAD, CRY1, FFAR2, FOXO4, HK3, LEPROT, PCK2, PIK3CA, PIK3R2, PPARG, PRKCE, SESN2, SESN3, SOX4, STAT3, STX4]
GO:0022008	neurogenesis	[4, 5, 6]	67	13.0097	0.00356158	0.0303847	[APCDD1, ARX, B4GALT5, B4GALT6, BTBD2, C3, CDH23, CEBPB, CLN8, CTNNA1, CXCR4, DAGLA, DLG5, DOCK7, FYN, GJA1, IFT27, INHBA, ITM2C, KIF3A, KRAS, LDLR, LIF, LOC100736818, LYN, MAPK8, MBOAT7, MESP1, MICALL2, MINK1, NAB1, NDEL1, NEDD4L, NRROS, NSMF, NTN1, NTN4, NYAP2, PAK1, PBX3, PLXNA1, PLXNB1, PLXND1, PSD, RAB21, RAP1GAP2, RAPGEF2, RUNX1, SDC4, SDCCAG8, SEMA3C, SEMA6A, SEMA7A, SMAD4, SMURF1, SOCS7, …
GO:0002708	positive regulation of lymphocyte mediated immunity	[5, 6, 7]	12	22.2222	0.00381094	0.0305996	[C3, IL12B, IL18, IL23A, MALT1, MSH2, P2RX7, RASGRP1, SASH3, STAT6, STX7, TNF]
GO:0031334	positive regulation of protein complex assembly	[3, 4, 5, 6]	21	17.3554	0.00426911	0.0328301	[CDC42EP2, CNOT2, CSF2, CSF3, DHX36, FCHSD2, FOSL1, FSCN1, GMFG, HIP1R, IDE, PAK1, PAN2, PLEK, PRKCE, RAC1, SNX9, SRC, TNF, VEGFA, WHAMM]
GO:0072358	cardiovascular system development	[4, 5, 6]	40	14.3885	0.00426482	0.0332656	[ACVR1, ADAMTS6, C3, CALCRL, CCM2, F3, FOSL1, FOXO4, GJA1, GLUL, GTF2I, HDAC5, HPSE, IL18, ITGA5, KLF2, LEPROT, LIF, LYL1, MAP3K3, MESP1, MMP2, NFATC1, PDCD10, PDE3B, PLK2, PLXND1, POGLUT1, PPARG, RAMP2, RBM15, SEMA3C, SERPINE1, SOCS3, SOX4, STAT3, TAB1, VEGFA, VHL, ZMIZ1]
GO:0050672	negative regulation of lymphocyte proliferation	[5, 6, 7, 8]	9	25.7143	0.00422005	0.0333934	[ARG1, ARG2, CEBPB, DLG5, LYN, PDE5A, RC3H1, SDC4, TNFRSF21]
GO:0002687	positive regulation of leukocyte migration	[3, 4, 5, 6, 7, 8]	12	21.8182	0.00446699	0.0338747	[CCL20, CCR1, CCR7, CMKLR1, DOCK8, IL23A, MMP14, RAC1, SERPINE1, TMEM102, TNFSF14, VEGFA]
GO:0046890	regulation of lipid biosynthetic process	[4, 5, 6]	12	21.8182	0.00446699	0.0338747	[ABCG1, ADD1, ATP1A1, C3, EIF6, ERLIN2, LDLR, PPARG, PTGS2, SLC27A1, TNF, TRIB3]
GO:0070302	regulation of stress-activated protein kinase signaling cascade	[4, 5, 6, 7]	18	18.1818	0.00476568	0.0356447	[DUSP1, FKTN, LYN, MAGI3, MAP3K3, MAP4K1, MINK1, PAK1, PDCD10, PTPN1, RASGRP1, RB1CC1, RELL1, STK3, TAOK3, TIRAP, TNF, TRAF4]
GO:0030595	leukocyte chemotaxis	[3, 5, 6]	18	18	0.00531575	0.0358321	[CCL20, CCL22, CCR1, CCR7, CMKLR1, CNR2, CXCL16, DUSP1, FFAR2, GPR18, IL16, IL23A, LYN, RAC1, SERPINE1, TMEM102, TNFSF14, VEGFA]
GO:1902105	regulation of leukocyte differentiation	[4, 5, 6, 7, 8, 9]	23	16.5468	0.00527496	0.0360016	[ATP11C, BAD, CCR1, CEBPB, IL12B, IL18, IL23A, IL4R, LIF, LYN, MALT1, MMP14, OCSTAMP, PGLYRP2, RASGRP1, RC3H1, RUNX1, SASH3, SLC46A2, STAT5A, TNF, ZFP36L2, ZMIZ1]
GO:0050798	activated T cell proliferation	[6, 7]	8	26.6667	0.00541799	0.0360759	[ARG1, FYN, IL12B, IL12RB1, IL18, IL23A, RC3H1, STAT5A]
GO:0045944	positive regulation of transcription by RNA polymerase II	[6, 7, 8, 9, 10, 11, 12]	67	12.8352	0.00492142	0.0363121	[ABHD14B, ACVR1, ATAD2, ATF4, ATXN7, BCAS3, CAMTA2, CCNC, CEBPB, CEBPE, CREB3L4, CREBRF, CSF3, DHX36, E2F3, ELK1, EPCAM, ERLIN2, FLI1, FOXO4, HDAC5, HLTF, IER5, IL18, IL23A, INHBA, IRF4, KAT2B, KDM3A, KDM6B, KLF2, KLF8, LIF, MESP1, METTL23, MLLT10, MMP12, NCOA3, NFAT5, NFATC1, NR6A1, OSM, PBX3, PIK3R2, PPARG, RBM15, RPS6KA4, RRP1B, RUNX1, SBNO2, SENP2, SESN2, SMAD4, SMARCA2, SOX15, SOX4, STAT3, S…
GO:0060122	inner ear receptor cell stereocilium organization	[6, 7, 8, 9, 10, 11, 12]	5	38.4615	0.00500022	0.0364016	[CDH23, IFT27, KIF3A, SDC4, TTC8]
GO:0032956	regulation of actin cytoskeleton organization	[4, 5, 6, 7]	24	16.3265	0.00526796	0.0364089	[ACTN2, ADD1, BCAS3, CDC42EP2, CSF3, FCHSD2, FSCN1, GMFG, GPR65, HIP1R, PAK1, PFN1, PIK3R2, PLEK, PRKCE, RAC1, RHOH, S100A10, SMAD4, SNX9, TMOD3, TRIOBP, TTC8, WHAMM]
GO:0048754	branching morphogenesis of an epithelial tube	[4, 5, 6, 7]	11	22.449	0.00507439	0.0364555	[ACVR1, AREG, DLG5, KRAS, MMP14, PAK1, PLXND1, RBM15, SMAD4, SRC, TNF]
GO:0018212	peptidyl-tyrosine modification	[7, 8]	25	16.129	0.00523577	0.0366504	[ACE, AREG, CSF2, CSF3, FYN, HBEGF, IL12B, IL18, IL23A, IL4R, ITGA5, LIF, LOC100736818, LYN, OSM, PRKCE, PTPN1, SAMSN1, SOCS3, SOCS7, SRC, TMEM102, TPST2, TYK2, VEGFA]
GO:0010628	positive regulation of gene expression	[4, 5, 6]	102	11.9438	0.00558247	0.0367233	[ABHD14B, ACVR1, ARX, ATAD2, ATF4, ATXN7, BCAS3, BCL10, C3, CAMTA2, CCNC, CCNT2, CEBPB, CEBPE, CITED4, CREB3L4, CREB5, CREBRF, CSF2, CSF3, CTIF, DHX36, E2F3, EIF6, ELK1, EPCAM, ERLIN2, FAM129B, FBXW11, FLI1, FOSL1, FOXO4, GJA1, GPBP1L1, HDAC5, HLTF, IER5, IL18, IL23A, IL4R, INHBA, IRF4, KAT2B, KDM3A, KDM6B, KLF2, KLF8, KRAS, LDLR, LIF, LYL1, MAPK8, MAPKAPK2, MESP1, METTL23, MLLT10, MLLT11, MMP12,…
GO:0042742	defense response to bacterium	[4, 5, 6]	13	20.6349	0.00521361	0.0369692	[ARG2, CEBPB, CEBPE, GSDMD, IL12B, IL23A, NOS2, P2RX7, PGLYRP2, SERPINE1, TBK1, TMF1, TNF]
GO:0002688	regulation of leukocyte chemotaxis	[4, 5, 6, 7, 8]	12	21.0526	0.00604906	0.03711	[CCR1, CCR7, CMKLR1, DUSP1, GPR18, IL23A, LYN, RAC1, SERPINE1, TMEM102, TNFSF14, VEGFA]
GO:0031098	stress-activated protein kinase signaling cascade	[4, 5, 6]	21	16.9355	0.00571793	0.0371665	[DUSP1, FKTN, LYN, MAGI3, MAP3K13, MAP3K3, MAP4K1, MAPK8, MAPKAPK2, MINK1, PAK1, PDCD10, PTPN1, RASGRP1, RB1CC1, RELL1, STK3, TAOK3, TIRAP, TNF, TRAF4]
GO:0001568	blood vessel development	[3, 5, 6, 7, 8]	37	14.3969	0.00580991	0.0373201	[ACVR1, ADAMTS6, C3, CALCRL, CCM2, F3, FOSL1, FOXO4, GJA1, GLUL, GTF2I, HDAC5, HPSE, IL18, ITGA5, KLF2, LEPROT, LYL1, MAP3K3, MESP1, MMP2, PDCD10, PDE3B, PLK2, PLXND1, PPARG, RAMP2, RBM15, SEMA3C, SERPINE1, SOCS3, SOX4, STAT3, TAB1, VEGFA, VHL, ZMIZ1]
GO:0043491	protein kinase B signaling	[4, 5, 6]	16	18.6046	0.00602372	0.0373745	[CSF2, CSF3, F3, HBEGF, HPSE, IL18, OSBPL8, OSM, PHLDA3, PIK3CA, PIK3R5, SESN2, SESN3, SRC, STK3, TNF]
GO:0120161	regulation of cold-induced thermogenesis	[3, 4, 5, 7]	13	20.3125	0.00599382	0.0376164	[ARRDC3, ATF4, CEBPB, CMKLR1, GJA1, HADH, IL18, IRF4, KDM3A, KDM6B, LEPROT, STAT6, THRA]
GO:0007187	G protein-coupled receptor signaling pathway, coupled to cyclic nucleotide second messenger	[4, 5, 6]	11	22	0.00596581	0.037876	[ADORA2A, ARRDC3, CALCRL, GNAT3, GPR65, HTR7, PALM, RAMP2, RAPGEF2, RGS2, RLF]
GO:1903532	positive regulation of secretion by cell	[3, 4, 5, 6, 7]	23	16.3121	0.00629875	0.0382124	[BAD, CLEC5A, DHX36, FFAR2, GLUD1, GSDMD, IL1RAP, INHBB, KCNN4, MMP12, OSM, P2RX7, PPARG, PRKCE, RAB3GAP1, RASGRP1, SDC4, SMAD4, SOX4, STX1B, STX4, TMF1, TNF]
GO:0009887	animal organ morphogenesis	[3, 4, 5, 6]	43	13.7821	0.00681513	0.0400114	[ACVR1, AREG, BCAR3, CEBPB, CHRNA9, DLG5, FAM20A, FJX1, FLI1, GJA1, INHBA, KIF3A, KRAS, LIF, LIMS2, LRIG3, LZTS2, MESP1, MESP2, MMP14, MMP2, MYBPC3, NAB1, NTN1, NTN4, P2RX7, PLXNA1, PLXND1, RBM15, SEMA3C, SERPINE1, SMAD4, SOX4, SRC, STAT3, STAT6, TAB1, THRA, TNF, TSKU, TTC8, VHL, ZMIZ1]
GO:1901343	negative regulation of vasculature development	[3, 4, 5, 6, 7, 8, 9]	10	22.7273	0.00676	0.0401191	[FOXO4, GTF2I, HDAC5, KLF2, NFATC1, PDCD10, PDE3B, PLK2, PPARG, SERPINE1]
GO:0009064	glutamine family amino acid metabolic process	[5, 6, 8]	8	25.8065	0.00671225	0.0402735	[ARG1, ARG2, ASNS, GCLM, GLUD1, GLUL, NIT2, NOS2]
GO:1901222	regulation of NIK/NF-kappaB signaling	[5, 6, 7]	11	21.5686	0.00697587	0.0405194	[FBXW11, IL18, MALT1, NFAT5, NLRP12, RC3H1, TIRAP, TNF, TNFSF14, TNFSF15, TRAF4]
GO:0002861	regulation of inflammatory response to antigenic stimulus	[4, 5, 6, 7]	5	35.7143	0.00718212	0.0412783	[C3, CCR7, IL12B, SELENOS, TNF]
GO:0016525	negative regulation of angiogenesis	[4, 5, 6, 7, 8, 9, 10, 11, 12]	9	23.6842	0.00754469	0.0429104	[FOXO4, GTF2I, HDAC5, KLF2, PDCD10, PDE3B, PLK2, PPARG, SERPINE1]
GO:0030098	lymphocyte differentiation	[4, 5, 6, 7, 8, 9]	27	15.2542	0.0081401	0.0458195	[ATP11C, BAD, CCR7, DNAJB9, GPR18, IL12B, IL18, IL23A, IL4R, IRF4, LEPROT, LYL1, MALT1, MMP14, MSH2, PGLYRP2, RASGRP1, RC3H1, RHOH, SASH3, SLC46A2, SOX4, STAT3, STAT5A, STAT6, ZFP36L2, ZMIZ1]
GO:0099565	chemical synaptic transmission, postsynaptic	[4, 5, 6, 7, 8]	6	30	0.00846623	0.0466925	[ADORA2A, CHRNA9, CHRNB1, P2RX7, RAB3GAP1, STX1B]
GO:0002685	regulation of leukocyte migration	[3, 4, 5, 6, 7]	16	17.9775	0.00843312	0.0469845	[CCL20, CCR1, CCR7, CMKLR1, DOCK8, DUSP1, GPR18, IL23A, LYN, MMP14, RAC1, SERPINE1, SPN, TMEM102, TNFSF14, VEGFA]
GO:0046879	hormone secretion	[4, 5, 7]	16	17.9775	0.00843312	0.0469845	[BAD, CRY1, FAM129B, FFAR2, GLUD1, INHBA, INHBB, LIF, NOS2, OSM, PRKCE, SMAD4, SOX4, STX4, TMF1, TNF]
GO:0046889	positive regulation of lipid biosynthetic process	[4, 5, 6, 7]	7	26.9231	0.00863719	0.0471591	[ABCG1, ADD1, LDLR, PPARG, PTGS2, SLC27A1, TNF]
GO:0002824	positive regulation of adaptive immune response based on somatic recombination of immune receptors built from immunoglobulin superfamily domains	[5, 6, 7]	12	20	0.00921918	0.0498383	[C3, IL12B, IL12RB1, IL18, IL23A, MALT1, MSH2, P2RX7, SASH3, STAT6, STX7, TNF]
GO:0050921	positive regulation of chemotaxis	[3, 4, 5, 6]	12	20	0.00921918	0.0498383	[CCR1, CCR7, CMKLR1, GJA1, IL16, IL23A, RAC1, SERPINE1, STX4, TMEM102, TNFSF14, VEGFA]
BF Common in DEG LPS 6h and DE Poly(I:C) 6h
GOID	GOTerm	GOLevels	Nr. Genes	% Associated Genes	Term PValue	Term PValue Corrected with Benjamini-Hochberg	Associated Genes Found
GO:0051607	defense response to virus	[3, 4, 5, 6]	43	43.8776	2.04325e-15	1.34446e-12	[ABCC9, BST2, C2H19orf66, CD40, CGAS, CXCL10, CXCL9, DDX58, DDX60, DHX58, DTX3L, EXOSC5, HERC5, IFI44L, IFIH1, IFIT2, IFNLR1, IL15, IL27, IRF1, IRF2, IRF7, ISG15, ISG20, LOC100151816, LOC100519082, LOC100522011, LOC102161418, MX1, NLRC5, NLRX1, OAS2, OASL, PARP9, RNASEL, RNF125, RSAD2, SAMHD1, STAT1, STAT2, TARBP2, TLR8, UNC13D]
GO:0048525	negative regulation of viral process	[3, 4, 5, 6]	20	44.4444	5.5849e-08	1.83743e-05	[C2H19orf66, CCL3L1, DDX3X, FAM111A, HMOX1, ISG15, ISG20, LOC100151816, LOC100519082, LOC102161418, MX1, OASL, PML, RNASEL, RSAD2, STAT1, TRIM14, TRIM21, TRIM26, ZNF639]
GO:0045088	regulation of innate immune response	[4, 5, 6]	38	28.5714	1.80689e-07	3.96311e-05	[ADAR, CD14, CGAS, DDX58, DDX60, DHX58, DUSP10, FGR, HMGB2, IFIH1, IKBKE, IRF1, IRF7, LOC100153163, LOC100522011, NFKBIA, NLRC5, NLRX1, NMI, NOD2, OTUD4, PARP14, PARP9, PIK3AP1, PRKDC, RFTN1, RIPK2, RNF125, RSAD2, SAMHD1, SOCS1, TLR8, TNFAIP3, TNIP1, TRAFD1, TYRO3, UNC93B1, WDFY1]
GO:0042402	cellular biogenic amine catabolic process	[6, 7]	8	88.8889	3.48739e-07	5.73676e-05	[HAAO, HNMT, IDO1, KMO, KYNU, PAOX, SAT1, SMOX]
GO:0045089	positive regulation of innate immune response	[4, 5, 6, 7]	30	27.7778	6.67072e-06	0.000627047	[CD14, CGAS, DDX58, DDX60, DHX58, HMGB2, IFIH1, IKBKE, IRF1, IRF7, LOC100153163, LOC100522011, NFKBIA, NLRC5, NLRX1, NOD2, OTUD4, PARP9, PIK3AP1, PRKDC, RFTN1, RIPK2, RNF125, RSAD2, TLR8, TNFAIP3, TNIP1, TYRO3, UNC93B1, WDFY1]
GO:0032480	negative regulation of type I interferon production	[4, 5, 6]	8	72.7273	5.10928e-06	0.000672381	[DHX58, LOC100522011, NLRX1, NMI, REL, RELB, RNF125, TRAIP]
GO:1903901	negative regulation of viral life cycle	[4, 5, 6, 7]	16	40	6.53684e-06	0.000716874	[C2H19orf66, DDX3X, FAM111A, HMOX1, ISG15, ISG20, LOC100151816, LOC100519082, LOC102161418, MX1, OASL, PML, RNASEL, RSAD2, TRIM21, TRIM26]
GO:0002218	activation of innate immune response	[3, 5, 6, 7, 8]	25	29.7619	1.04796e-05	0.000766174	[CD14, CGAS, DDX58, DDX60, DHX58, IFIH1, IRF1, IRF7, LOC100522011, NFKBIA, NLRX1, NOD2, OTUD4, PIK3AP1, PRKDC, RFTN1, RIPK2, RNF125, RSAD2, TLR8, TNFAIP3, TNIP1, TYRO3, UNC93B1, WDFY1]
GO:0045069	regulation of viral genome replication	[6, 7]	18	36	1.0095e-05	0.000830315	[ADAR, C2H19orf66, CXCL8, DDX3X, FAM111A, FMR1, ISG15, ISG20, LOC100151816, LOC100519082, LOC102161418, MX1, OASL, PABPC1, RNASEL, RSAD2, STOM, TARBP2]
GO:0002253	activation of immune response	[2, 4, 5, 6]	43	22.9947	1.64052e-05	0.00107946	[ADA, BTK, C1R, C1S, C5AR1, C5AR2, CD14, CFB, CFD, CGAS, DDX58, DDX60, DHX58, EIF2B3, HHLA2, IFIH1, IRF1, IRF7, LOC100522011, MASP1, NFKBIA, NFKBIZ, NLRX1, NOD2, OTUD4, PDE4B, PIK3AP1, PRAM1, PRKDC, PTPN6, PTPRJ, RC3H2, RFTN1, RIPK2, RNF125, RSAD2, TEC, TLR8, TNFAIP3, TNIP1, TYRO3, UNC93B1, WDFY1]
GO:0002221	pattern recognition receptor signaling pathway	[5, 6, 7, 8, 9, 10]	22	30.5556	2.23397e-05	0.00113073	[CD14, DDX58, DDX60, DHX58, IFIH1, IRF1, IRF7, NFKBIA, NLRX1, NOD2, OTUD4, PIK3AP1, RFTN1, RIPK2, RNF125, RSAD2, TLR8, TNFAIP3, TNIP1, TYRO3, UNC93B1, WDFY1]
GO:0032688	negative regulation of interferon-beta production	[5, 6, 7]	6	85.7143	1.89908e-05	0.00113599	[LOC100522011, NLRX1, NMI, REL, RELB, TRAIP]
GO:0050688	regulation of defense response to virus	[3, 4, 5, 6, 7]	15	38.4615	2.22691e-05	0.00122109	[CGAS, DDX58, DDX60, DHX58, DTX3L, HERC5, IFNLR1, IL15, IL27, LOC100522011, NLRX1, PARP9, RNF125, STAT1, TARBP2]
GO:0051250	negative regulation of lymphocyte activation	[4, 5, 6, 7]	21	30.4348	3.65299e-05	0.00150229	[ANXA1, AXL, BTK, CASP3, CD274, CD86, FBXO7, IDO1, INPP5D, IRF1, MERTK, PARP3, PDCD1LG2, PLA2G2D, PTPN6, RC3H2, SMAD7, SOCS1, TNFAIP3, TNFAIP8L2, TYRO3]
GO:0050702	interleukin-1 beta secretion	[5, 6, 8, 9, 10, 11]	10	50	3.64744e-05	0.00160001	[ABCA1, CASP1, CCL3L1, LOC100522011, NOD2, PANX1, PML, RIPK2, TLR8, TNFAIP3]
GO:0045071	negative regulation of viral genome replication	[5, 6, 7, 8]	12	42.8571	4.19891e-05	0.00162522	[C2H19orf66, DDX3X, FAM111A, ISG15, ISG20, LOC100151816, LOC100519082, LOC102161418, MX1, OASL, RNASEL, RSAD2]
GO:1903900	regulation of viral life cycle	[5, 6]	22	29.7297	3.59116e-05	0.00168784	[ADAR, C2H19orf66, CXCL8, DDX3X, FAM111A, FMR1, HMOX1, ISG15, ISG20, LOC100151816, LOC100519082, LOC102161418, MX1, OASL, PABPC1, PML, RNASEL, RSAD2, STOM, TARBP2, TRIM21, TRIM26]
GO:0007204	positive regulation of cytosolic calcium ion concentration	[9, 11]	23	28.0488	6.64094e-05	0.00218487	[ABL2, ADCY5, C5AR1, C5AR2, CAPN3, CCL3L1, CCR5, CCRL2, CLIC2, CORO1A, CXCL10, CXCL11, CXCL9, DMD, EDN1, HAP1, JPH1, JPH4, MCOLN2, PML, PTK2B, PTPN6, UBASH3B]
GO:0002753	cytoplasmic pattern recognition receptor signaling pathway	[4, 5, 6, 7, 8, 9, 10, 11]	10	47.6191	6.21534e-05	0.00227205	[DDX58, DDX60, DHX58, IFIH1, NFKBIA, NLRX1, NOD2, RIPK2, RNF125, TNFAIP3]
GO:0071357	cellular response to type I interferon	[5, 6]	11	44	6.57538e-05	0.00227716	[ADAR, IKBKE, IRF7, LOC100519082, LOC102161418, MX1, NLRC5, OAS2, SAMHD1, STAT1, STAT2]
GO:0007249	I-kappaB kinase/NF-kappaB signaling	[4, 5, 6]	29	25	8.09945e-05	0.00253783	[BCL3, BTK, CAPN3, CASP1, CASP10, CASP8, CD40, CTH, HMOX1, IKBKE, IL1B, LOC100151816, LOC100522011, MAP3K7, NFKBIA, NLRX1, NOD2, OPTN, REL, RIPK2, SIRT1, STAT1, TAB2, TERF2IP, TLR8, TNFAIP3, TNFSF10, TNIP1, TRAF2]
GO:0006576	cellular biogenic amine metabolic process	[5, 6]	10	45.4545	0.000101721	0.0030424	[HAAO, HNMT, IDO1, KMO, KYNU, PAOX, SAT1, SMOX, SMS, SRM]
GO:0050691	regulation of defense response to virus by host	[4, 5, 6, 7, 8]	10	45.4545	0.000101721	0.0030424	[CGAS, DDX58, DTX3L, IFNLR1, IL15, IL27, LOC100522011, PARP9, STAT1, TARBP2]
GO:0051209	release of sequestered calcium ion into cytosol	[4, 5, 6, 7, 10, 11, 12, 13, 14]	16	32.6531	0.000121559	0.00333273	[CAPN3, CCL3L1, CCR5, CLIC2, CORO1A, CXCL10, CXCL11, CXCL9, DMD, HAP1, JPH1, JPH4, MCOLN2, PTK2B, PTPN6, UBASH3B]
GO:0019221	cytokine-mediated signaling pathway	[4, 5, 6]	42	21.4286	0.000117089	0.00334975	[ACSL1, ADAR, AXL, CCL3L1, CCL5, CCR5, CCRL2, CSF1, CXCL10, CXCL11, CXCL8, CXCL9, IKBKE, IL15, IL1A, IL1B, IL2RA, IL7R, IRF1, IRF7, JAK2, LOC100519082, LOC100522011, LOC102161418, NFKBIA, NLRC5, NMI, OAS2, OTUD4, PADI2, PARP14, PARP9, PTK2B, RIPK2, SAMHD1, SIRT1, SOCS1, STAT1, STAT2, TRAF2, TRAIP, TREM2]
GO:1902531	regulation of intracellular signal transduction	[4, 5, 6]	121	16.3957	0.000141087	0.00343835	[ABCA1, ADA, AKAP1, APP, ARHGAP18, ARHGAP25, ARHGEF16, ARHGEF3, ARHGEF40, ATAD5, AXL, BCL2A1, BCL3, BCLAF1, BID, C1QTNF2, C5AR1, C5AR2, CAPN3, CASP1, CASP10, CASP8, CCL3L1, CCL5, CD14, CD40, CDK12, CGAS, CLIC2, COL14A1, CRLF3, CSF1, CTH, DDX3X, DDX60, DHX58, DMD, DNAJA1, DOT1L, DUSP10, DUSP2, DUSP5, DUSP7, EDN1, EPS8, EZH2, FAS, FGR, GADD45B, GDF9, HAP1, HEG1, HMOX1, ICAM1, IGFBP4, IKBKE, IL1B, I…
GO:0031400	negative regulation of protein modification process	[5, 6, 7, 8]	57	19.3878	0.00014765	0.00346978	[ACER2, ADAR, BAG2, BRCA1, CAPN3, CASP3, CDKN2B, COL14A1, CORO1C, DBNDD2, DMD, DNAJA1, DNMT1, DTX3L, DUS2, DUSP10, DUSP2, DUSP5, DUSP7, ENPP1, FBXO7, GADD45B, HEG1, ISG15, IVNS1ABP, KDM5A, LIMK1, LOC100522011, MAD2L2, MASTL, MICAL1, N4BP1, NCK2, PARP14, PHACTR2, PPEF2, PPP1R14B, PRKAR2A, PRKDC, PRR5L, PSMD10, PTPN13, PTPN6, PTPRJ, RGS14, SEMA4D, SIRT1, SMAD6, SMAD7, SNX25, SOCS1, TERF2IP, TNFAIP3…
GO:0032648	regulation of interferon-beta production	[5, 6]	12	38.7097	0.00013797	0.0034917	[DDX58, HMGB2, IFIH1, IRF1, IRF7, LOC100522011, NLRX1, NMI, REL, RELB, TLR8, TRAIP]
GO:2001034	positive regulation of double-strand break repair via nonhomologous end joining	[6, 7, 8, 9, 10, 11]	5	83.3333	0.000136135	0.00358307	[DTX3L, MAD2L2, PARP3, PARP9, SMCHD1]
GO:0060402	calcium ion transport into cytosol	[4, 10, 12]	17	30.9091	0.000161399	0.00366209	[CAPN3, CCL3L1, CCR5, CLIC2, CORO1A, CXCL10, CXCL11, CXCL9, DMD, HAP1, JPH1, JPH4, MCOLN2, PML, PTK2B, PTPN6, UBASH3B]
GO:0002757	immune response-activating signal transduction	[3, 4, 5, 6, 7]	35	22.4359	0.000167148	0.0036661	[ADA, BTK, C5AR1, C5AR2, CD14, DDX58, DDX60, DHX58, EIF2B3, HHLA2, IFIH1, IRF1, IRF7, NFKBIA, NFKBIZ, NLRX1, NOD2, OTUD4, PDE4B, PIK3AP1, PRAM1, PTPN6, PTPRJ, RC3H2, RFTN1, RIPK2, RNF125, RSAD2, TEC, TLR8, TNFAIP3, TNIP1, TYRO3, UNC93B1, WDFY1]
GO:0071222	cellular response to lipopolysaccharide	[5, 6, 8]	23	26.4368	0.000178121	0.00378077	[ABCA1, AXL, CCL3L1, CCR5, CD14, CD274, CD86, CMPK2, CXCL10, CXCL11, CXCL8, CXCL9, HMGB2, IL1B, LOC100522011, NFKB1, NFKBIA, NOD2, PDE4B, PLSCR3, RIPK2, SCARB1, TNFAIP3]
GO:0002237	response to molecule of bacterial origin	[4, 6]	30	23.4375	0.000214806	0.00403836	[ABCA1, AXL, C5AR1, CASP1, CCL3L1, CCR5, CD14, CD274, CD86, CMPK2, CXCL10, CXCL11, CXCL8, CXCL9, CYP27B1, DUSP10, HMGB2, IDO1, IL1B, JUNB, LOC100522011, NFKB1, NFKBIA, NOD2, PDE4B, PLSCR3, RIPK2, SCARB1, TAP2, TNFAIP3]
GO:0060760	positive regulation of response to cytokine stimulus	[3, 4, 5, 6]	12	37.5	0.000196822	0.00404716	[AXL, CSF1, DDX58, IFIH1, IKBKE, IRF7, NLRC5, PARP14, PARP9, RIPK2, TRAF2, TREM2]
GO:0001959	regulation of cytokine-mediated signaling pathway	[4, 5, 6, 7]	17	30.3571	0.000206191	0.00411133	[ADAR, AXL, CSF1, IKBKE, IRF7, LOC100522011, NLRC5, OTUD4, PADI2, PARP14, PARP9, RIPK2, SAMHD1, SOCS1, TRAF2, TRAIP, TREM2]
GO:0002822	regulation of adaptive immune response based on somatic recombination of immune receptors built from immunoglobulin superfamily domains	[5, 6]	23	26.1364	0.000214265	0.00414666	[ADA, ANXA1, ATAD5, CD274, CD40, IL1B, IL27, IL7R, MAD2L2, MAP3K7, NFKBIZ, PARP3, PTPN6, RC3H2, RIPK2, RSAD2, SMAD7, TAP2, TFRC, TNFAIP3, TNFSF13B, TRAF2, WAS]
GO:0032496	response to lipopolysaccharide	[4, 5, 7]	28	23.9316	0.000238336	0.00435624	[ABCA1, AXL, CASP1, CCL3L1, CCR5, CD14, CD274, CD86, CMPK2, CXCL10, CXCL11, CXCL8, CXCL9, CYP27B1, DUSP10, HMGB2, IDO1, IL1B, JUNB, LOC100522011, NFKB1, NFKBIA, NOD2, PDE4B, PLSCR3, RIPK2, SCARB1, TNFAIP3]
GO:0051249	regulation of lymphocyte activation	[4, 5, 6]	46	20.1754	0.000251272	0.00446857	[ADA, ANXA1, ATAD5, AXL, BTK, CASP3, CD274, CD38, CD40, CD80, CD86, CGAS, CORO1A, DROSHA, DUSP10, FBXO7, FLOT2, HHLA2, IDO1, IL15, IL27, IL7R, INPP5D, IRF1, LOC100522011, LOC102161654, MAD2L2, MERTK, NCK2, NFKBIZ, NOD2, PARP3, PDCD1LG2, PLA2G2D, PNP, PTPN6, RC3H2, RIPK2, SMAD7, SOCS1, TFRC, TNFAIP3, TNFAIP8L2, TNFSF13B, TYRO3, VCAM1]
GO:0031349	positive regulation of defense response	[3, 4, 5, 6]	35	21.875	0.000281277	0.00474564	[APP, CCL3L1, CD14, CGAS, DDX58, DDX60, DHX58, HMGB2, IDO1, IFIH1, IKBKE, IRF1, IRF7, LOC100153163, LOC100522011, NFKBIA, NFKBIZ, NLRC5, NLRX1, NOD2, OPTN, OTUD4, PARP9, PIK3AP1, PRKDC, RFTN1, RIPK2, RNF125, RSAD2, TLR8, TNFAIP3, TNIP1, TYRO3, UNC93B1, WDFY1]
GO:0010522	regulation of calcium ion transport into cytosol	[3, 4, 5, 7, 8, 9, 10, 11, 13]	12	36.3636	0.000275794	0.0047756	[CAPN3, CLIC2, CORO1A, CXCL10, CXCL11, CXCL9, DMD, HAP1, PML, PTK2B, PTPN6, UBASH3B]
GO:0045824	negative regulation of innate immune response	[4, 5, 6, 7]	11	37.931	0.000323348	0.00518934	[ADAR, DHX58, DUSP10, NLRC5, NLRX1, NMI, PARP14, SAMHD1, TNFAIP3, TRAFD1, TYRO3]
GO:0060333	interferon-gamma-mediated signaling pathway	[5, 6, 7]	7	53.8462	0.000321084	0.00528183	[IRF1, NLRC5, NMI, PARP14, PARP9, SOCS1, STAT1]
GO:0043122	regulation of I-kappaB kinase/NF-kappaB signaling	[5, 6, 7]	25	24.5098	0.000342998	0.00537363	[CAPN3, CASP1, CASP10, CASP8, CD40, CTH, HMOX1, IKBKE, IL1B, LOC100151816, LOC100522011, MAP3K7, NLRX1, NOD2, OPTN, REL, RIPK2, SIRT1, STAT1, TAB2, TERF2IP, TNFAIP3, TNFSF10, TNIP1, TRAF2]
GO:1902533	positive regulation of intracellular signal transduction	[4, 5, 6, 7]	72	17.6904	0.000400936	0.00613525	[ADA, APP, AXL, BCLAF1, BID, C1QTNF2, C5AR1, C5AR2, CASP1, CASP10, CASP8, CCL3L1, CCL5, CD14, CD40, CGAS, CRLF3, CSF1, CTH, DDX60, DHX58, EDN1, EZH2, FGR, GADD45B, GDF9, HAP1, HMOX1, ICAM1, IGFBP4, IKBKE, IL1B, IL7R, ITSN1, JAK2, LOC100151816, LOC100522011, MAP3K6, MAP3K7, MAP4K2, MCL1, MRAP2, NCK2, NOD2, NRP1, PARP14, PARP9, PDGFC, PIK3AP1, PIK3CG, PPARD, PPP3CA, PRR5, PRR5L, PTK2B, PTPN6, PTPRJ…
GO:0032944	regulation of mononuclear cell proliferation	[4, 5, 6]	27	23.4783	0.000425006	0.00621453	[ADA, ANXA1, ATAD5, BTK, CASP3, CD274, CD38, CD40, CD86, CORO1A, CSF1, HHLA2, IDO1, IL15, IL27, INPP5D, IRF1, LOC100522011, NCK2, PDCD1LG2, PLA2G2D, PNP, PTPN6, RIPK2, TFRC, TNFSF13B, VCAM1]
GO:0042325	regulation of phosphorylation	[6, 7]	109	16.2687	0.000423521	0.00633356	[ACSL1, ADAR, APP, BMPR2, C1QTNF2, C5AR1, C5AR2, CASP3, CCL3L1, CCL5, CCNG2, CD40, CD80, CDK12, CDKN2B, COL14A1, CORO1C, COX7A1, CSF1, DAB2, DAXX, DBF4, DBNDD2, DDX3X, DMD, DNAJA1, DUS2, DUSP10, DUSP2, DUSP5, DUSP7, EDN1, EFNA5, ENPP1, EZH2, FAS, FBXO7, FGR, FMR1, GADD45B, GDF9, HEG1, ICAM1, IGFBP4, IL15, IL1B, ITSN1, JAK2, LMO4, LOC100522011, MAD2L2, MAP3K6, MAP3K7, MAP4K2, MASTL, MICAL1, NBN, N…
GO:0009968	negative regulation of signal transduction	[3, 4, 5, 6]	81	17.1975	0.000442807	0.00633406	[ACAA2, ADA, ADAR, ADM, ARHGAP25, ATAD5, BCL2A1, BCL3, BID, BRCA1, CASP8, CLIC2, COL14A1, CTH, CXCL8, DAB2, DDX3X, DHX58, DMD, DNAJA1, DUSP10, DUSP2, DUSP5, DUSP7, ENPP1, EZH2, FRZB, FSTL3, HEG1, HMGB2, HMOX1, ICAM1, INPP5D, IVNS1ABP, KCTD13, LOC100521447, LOC100522011, MAD2L2, MCL1, MRAP2, NCK2, NFE2L2, NFKBIA, NLE1, NLRC5, NLRX1, NRP1, OPTN, OTUD4, PADI2, PARP14, PIK3IP1, PPEF2, PPIF, PSMD10, P…
GO:0032651	regulation of interleukin-1 beta production	[5, 6]	11	36.6667	0.000455634	0.00637888	[APP, CASP1, CCL3L1, GHSR, LOC100522011, NOD2, PANX1, PML, RIPK2, TLR8, TNFAIP3]
GO:0001933	negative regulation of protein phosphorylation	[6, 7, 8, 9]	41	20.297	0.000472394	0.00647574	[ADAR, CASP3, CDKN2B, COL14A1, CORO1C, DBNDD2, DMD, DNAJA1, DUS2, DUSP10, DUSP2, DUSP5, DUSP7, ENPP1, FBXO7, GADD45B, HEG1, LOC100522011, MICAL1, NCK2, PARP14, PPEF2, PRKAR2A, PRKDC, PRR5L, PSMD10, PTPN13, PTPN6, PTPRJ, RGS14, SEMA4D, SIRT1, SMAD6, SMAD7, SNX25, SOCS1, TERF2IP, TNFAIP3, TNIP1, UBASH3B, WARS]
GO:0010499	proteasomal ubiquitin-independent protein catabolic process	[6, 7, 8, 9]	7	50	0.000575654	0.0077302	[NFE2L2, PSMA2, PSMA3, PSMA5, PSMA6, PSMB8, PSMB9]
GO:0055074	calcium ion homeostasis	[8]	29	22.3077	0.000653129	0.0082646	[ABL2, ADCY5, APP, ATP13A2, C5AR1, C5AR2, CAPN3, CCL3L1, CCR5, CCRL2, CD40, CLIC2, CORO1A, CXCL10, CXCL11, CXCL9, CYP27B1, DMD, EDN1, HAP1, JPH1, JPH4, MCOLN2, PML, PTK2B, PTPN6, SNX10, UBASH3B, VDR]
GO:0009967	positive regulation of signal transduction	[3, 4, 5, 6]	101	16.3166	0.000628686	0.00827351	[ADA, APP, AXL, BCLAF1, BID, BMPR2, C1QTNF2, C5AR1, C5AR2, CASP1, CASP10, CASP8, CCL3L1, CCL5, CD14, CD40, CDKN2B, CGAS, CHSY1, CRLF3, CSF1, CTH, CYFIP2, CYP27B1, DAB2, DDX3X, DDX60, DHX58, DISC1, EDN1, EPS8, EZH2, FAF1, FAM53B, FAS, FGR, GADD45B, GDF9, GHSR, HAP1, HMOX1, ICAM1, IGFBP4, IKBKE, IL1B, IL7R, IRF7, ITSN1, JAG1, JAK2, LOC100151816, LOC100522011, MAP3K6, MAP3K7, MAP4K2, MCL1, MRAP2, NC…
GO:0032946	positive regulation of mononuclear cell proliferation	[4, 5, 6, 7]	19	26.3889	0.000652788	0.00842225	[ADA, ANXA1, ATAD5, CD274, CD38, CD40, CD86, CORO1A, CSF1, HHLA2, IL15, LOC100522011, NCK2, PDCD1LG2, PNP, RIPK2, TFRC, TNFSF13B, VCAM1]
GO:0001932	regulation of protein phosphorylation	[6, 7, 8]	100	16.2866	0.000714812	0.00887446	[ACSL1, ADAR, APP, BMPR2, C1QTNF2, C5AR1, C5AR2, CASP3, CCL3L1, CCL5, CCNG2, CD40, CD80, CDK12, CDKN2B, COL14A1, CORO1C, CSF1, DAB2, DAXX, DBF4, DBNDD2, DDX3X, DMD, DNAJA1, DUS2, DUSP10, DUSP2, DUSP5, DUSP7, EDN1, EFNA5, ENPP1, EZH2, FAS, FBXO7, FGR, FMR1, GADD45B, GDF9, HEG1, ICAM1, IGFBP4, IL15, IL1B, JAK2, LOC100522011, MAD2L2, MAP3K6, MAP3K7, MAP4K2, MASTL, MICAL1, NBN, NBR1, NCK2, NOD2, NRP1…
GO:0001961	positive regulation of cytokine-mediated signaling pathway	[4, 5, 6, 7, 8]	10	37.037	0.000753916	0.00918661	[AXL, CSF1, IKBKE, IRF7, NLRC5, PARP14, PARP9, RIPK2, TRAF2, TREM2]
GO:0098586	cellular response to virus	[4, 6]	10	37.037	0.000753916	0.00918661	[ADAR, DDX58, DDX60, DHX58, FMR1, IFIH1, IKBKE, LGALS8, NLRX1, RNF125]
GO:0042326	negative regulation of phosphorylation	[6, 7, 8]	43	19.5455	0.000794102	0.00950035	[ADAR, CASP3, CDKN2B, COL14A1, CORO1C, DBNDD2, DMD, DNAJA1, DUS2, DUSP10, DUSP2, DUSP5, DUSP7, ENPP1, FBXO7, GADD45B, HEG1, LOC100522011, MICAL1, NCK2, PARP14, PIK3IP1, PPEF2, PPIF, PRKAR2A, PRKDC, PRR5L, PSMD10, PTPN13, PTPN6, PTPRJ, RGS14, SEMA4D, SIRT1, SMAD6, SMAD7, SNX25, SOCS1, TERF2IP, TNFAIP3, TNIP1, UBASH3B, WARS]
GO:0002224	toll-like receptor signaling pathway	[6, 7, 8, 9, 10, 11]	15	28.8462	0.000876653	0.0103007	[CD14, IRF1, IRF7, NFKBIA, OTUD4, PIK3AP1, RFTN1, RIPK2, RSAD2, TLR8, TNFAIP3, TNIP1, TYRO3, UNC93B1, WDFY1]
GO:0002821	positive regulation of adaptive immune response	[4, 5, 6]	17	26.9841	0.000942281	0.0105088	[ADA, ANXA1, ATAD5, CD274, CD40, IL1B, LOC100522011, MAD2L2, MAP3K7, NFKBIZ, RIPK2, RSAD2, SIRT1, TAP2, TFRC, TNFSF13B, TRAF2]
GO:1904018	positive regulation of vasculature development	[3, 4, 5, 6, 7, 8, 9]	19	25.6757	0.000939607	0.0106597	[ADM, AGO2, ANXA1, ASB4, BRCA1, C5AR1, CD40, CTH, CXCL8, HMOX1, HYAL1, IL1A, IL1B, ITGB8, NRP1, PTK2B, RRAS, SIRT1, THBS1]
GO:0050663	cytokine secretion	[3, 4, 6, 7, 8, 9]	24	23.301	0.000976174	0.0107054	[ABCA1, ANXA1, C5AR2, CASP1, CCL3L1, CD14, CD2, CD274, DDX58, FGR, IFIH1, IL1A, LOC100522011, MCOLN2, NOD2, PANX1, PML, PNP, RIPK2, SCAMP5, SOCS1, SPTBN1, TLR8, TNFAIP3]
GO:0019220	regulation of phosphate metabolic process	[5, 6]	117	15.747	0.000934389	0.0107865	[ACSL1, ADAR, APP, BMPR2, C1QTNF2, C5AR1, C5AR2, CASP3, CCL3L1, CCL5, CCNG2, CD40, CD80, CDK12, CDKN2B, COL14A1, CORO1C, COX7A1, CSF1, DAB2, DAXX, DBF4, DBNDD2, DDX3X, DLG3, DMD, DNAJA1, DUS2, DUSP10, DUSP2, DUSP5, DUSP7, EDN1, EFNA5, ELL, ENPP1, EZH2, FAS, FBXO7, FGR, FMR1, GADD45B, GDF9, HEG1, ICAM1, IGFBP4, IL15, IL1B, ITSN1, JAK2, LMO4, LOC100522011, MAD2L2, MAP3K6, MAP3K7, MAP4K2, MASTL, MIC…
GO:0045936	negative regulation of phosphate metabolic process	[5, 6, 7]	49	18.5606	0.0011759	0.0126843	[ADAR, CASP3, CDKN2B, COL14A1, CORO1C, DBNDD2, DLG3, DMD, DNAJA1, DUS2, DUSP10, DUSP2, DUSP5, DUSP7, ELL, ENPP1, FBXO7, GADD45B, HEG1, LOC100522011, MASTL, MICAL1, NCK2, PARP14, PHACTR2, PIK3IP1, PPEF2, PPIF, PPP1R14B, PRKAR2A, PRKDC, PRR5L, PSMD10, PTPN13, PTPN6, PTPRJ, RGS14, SEMA4D, SIRT1, SMAD6, SMAD7, SNX25, SOCS1, TERF2IP, TNFAIP3, TNIP1, TSKS, UBASH3B, WARS]
GO:0072507	divalent inorganic cation homeostasis	[7]	31	20.8054	0.00147814	0.0151971	[ABL2, ADCY5, APP, ATP13A2, C5AR1, C5AR2, CAPN3, CCL3L1, CCR5, CCRL2, CD40, CLIC2, CNNM4, CORO1A, CXCL10, CXCL11, CXCL9, CYP27B1, DMD, EDN1, HAP1, JPH1, JPH4, MCOLN2, PML, PPP3CC, PTK2B, PTPN6, SNX10, UBASH3B, VDR]
GO:0032731	positive regulation of interleukin-1 beta production	[5, 6, 7]	8	40	0.0014346	0.0152252	[APP, CASP1, CCL3L1, LOC100522011, NOD2, PANX1, RIPK2, TLR8]
GO:0009435	NAD biosynthetic process	[8, 9, 10, 11]	6	50	0.00146404	0.015291	[HAAO, IDO1, KMO, KYNU, NAMPT, PNP]
GO:2000781	positive regulation of double-strand break repair	[5, 6, 7, 8, 9, 10]	7	43.75	0.00154301	0.01562	[DTX3L, MAD2L2, MMS19, PARP3, PARP9, SMCHD1, WAS]
GO:0002696	positive regulation of leukocyte activation	[3, 4, 5, 6]	32	20.3822	0.0017796	0.0177421	[ADA, ANXA1, APP, ATAD5, AXL, CD274, CD38, CD40, CD80, CD86, CORO1A, DUSP10, FGR, FLOT2, HHLA2, IL15, IL7R, INPP5D, LOC100522011, LOC102161654, MAD2L2, NCK2, NFKBIZ, NOD2, PDCD1LG2, PNP, RIPK2, SOCS1, TFRC, THBS1, TNFSF13B, VCAM1]
GO:0070098	chemokine-mediated signaling pathway	[5, 6, 7]	11	31.4286	0.00197385	0.0185542	[CCL3L1, CCL5, CCR5, CCRL2, CXCL10, CXCL11, CXCL8, CXCL9, PADI2, PTK2B, TREM2]
GO:0097191	extrinsic apoptotic signaling pathway	[4, 5, 6]	24	22.2222	0.00195529	0.0186461	[BAG3, BCL2A1, BID, BRCA1, CASP8, DDX3X, FAF1, FAS, HMGB2, HMOX1, ICAM1, IL1A, LOC100521447, LOC100522011, MCL1, NRP1, PML, SGPP1, THBS1, TNFAIP3, TNFSF10, TNFSF12, TRAF1, TRAF2]
GO:0019932	second-messenger-mediated signaling	[4, 5, 6]	27	21.2598	0.00210144	0.0186858	[ABCA1, ADA, ADCY5, ADCY9, ADM, CCL3L1, CCR5, CCRL2, CGAS, CLIC2, CXCL10, CXCL11, CXCL9, DMD, EDN1, HAP1, MRAP2, PDK2, PPP3CA, PPP3CC, PRKAR2A, PTK2B, RCAN3, RXFP1, THBS1, TREM2, VCAM1]
GO:0045063	T-helper 1 cell differentiation	[6, 10, 11, 12, 13, 14, 15]	5	55.5556	0.00208876	0.0188275	[ANXA1, IL27, LEF1, RELB, RIPK2]
GO:0033673	negative regulation of kinase activity	[6, 7, 8, 9]	26	21.4876	0.00215242	0.0188839	[ADAR, CASP3, CDKN2B, COL14A1, CORO1C, DBNDD2, DNAJA1, DUS2, DUSP10, DUSP2, DUSP5, DUSP7, FBXO7, GADD45B, HEG1, LOC100522011, PIK3IP1, PRKAR2A, PTPN6, PTPRJ, RGS14, SIRT1, SOCS1, TNFAIP3, UBASH3B, WARS]
GO:2000779	regulation of double-strand break repair	[6, 7, 8, 9]	12	30	0.0019527	0.0188952	[CGAS, DTX3L, MAD2L2, MMS19, PARP3, PARP9, PML, RMI2, RNF169, SMCHD1, TERF2IP, WAS]
GO:0006468	protein phosphorylation	[6, 7]	131	15.162	0.00208487	0.0190534	[ABL2, ACSL1, ADAR, APP, ATP13A2, AXL, BMPR2, BTK, C1QTNF2, C5AR1, C5AR2, CAB39L, CAMK2D, CAMK2G, CASP3, CCL3L1, CCL5, CCNG2, CCR5, CD40, CD80, CDK12, CDKN2B, COL14A1, CORO1C, CRYBG1, CSF1, DAB2, DAXX, DBF4, DBNDD2, DDX3X, DMD, DNAJA1, DUS2, DUSP10, DUSP2, DUSP5, DUSP7, EDN1, EFNA5, ENPP1, EZH2, FAS, FBXO7, FGR, FMR1, GADD45B, GDF9, GTF2H1, HEG1, ICAM1, IGFBP4, IKBKE, IL15, IL1B, JAK2, LIMK1, LOC…
GO:0051248	negative regulation of protein metabolic process	[4, 5, 6]	84	16.2791	0.00195082	0.0191588	[ACER2, ADAR, AGO2, APP, ARL6IP1, BAG2, BCL3, BRCA1, BTG2, CAPN3, CASP3, CDKN2B, COL14A1, CORO1C, DBNDD2, DDX3X, DMD, DNAJA1, DNMT1, DTX3L, DUS2, DUSP10, DUSP2, DUSP5, DUSP7, EDN1, EIF4E, ENPP1, FBXO7, FLOT2, FMR1, GADD45B, GHSR, HEG1, INPP5D, ISG15, IVNS1ABP, KDM5A, LEF1, LIMK1, LOC100522011, MAD2L2, MASTL, MICAL1, MOV10, N4BP1, NCK2, NFKB1, NLE1, NMI, PARP14, PHACTR2, PML, PPEF2, PPP1R14B, PRKA…
GO:0022408	negative regulation of cell-cell adhesion	[4, 5, 6]	18	24.6575	0.00208149	0.0192904	[ANXA1, ASS1, CASP3, CCM2L, CD274, CD86, IDO1, IRF1, JAG1, MAD2L2, PDCD1LG2, PLA2G2D, PTPN6, RC3H2, SMAD7, SOCS1, TNFAIP8L2, UBASH3B]
GO:0002230	positive regulation of defense response to virus by host	[5, 6, 7, 8, 9]	7	41.1765	0.00235308	0.0198503	[CGAS, DDX58, DTX3L, IL27, LOC100522011, PARP9, STAT1]
GO:0070838	divalent metal ion transport	[7]	31	20.2614	0.00229766	0.0198929	[CAMK2G, CAMKK1, CAPN3, CCL3L1, CCR5, CLCA1, CLIC2, CNNM4, CORO1A, CXCL10, CXCL11, CXCL9, CYP27B1, DMD, HAP1, JPH1, JPH4, MCOLN2, PANX1, PIK3CG, PML, PPP3CA, PPP3CC, PTK2B, PTPN6, SLC11A2, SLC41A2, TMEM37, TSPAN13, UBASH3B, VDR]
GO:0045766	positive regulation of angiogenesis	[4, 5, 6, 7, 8, 9, 10, 11, 12]	17	25	0.00233919	0.0199894	[ADM, AGO2, ANXA1, BRCA1, C5AR1, CD40, CXCL8, HMOX1, HYAL1, IL1A, IL1B, ITGB8, NRP1, PTK2B, RRAS, SIRT1, THBS1]
GO:0010586	miRNA metabolic process	[7, 8]	6	46.1538	0.00244371	0.0203539	[AGO2, DROSHA, NFKB1, PARN, PNPT1, RC3H2]
GO:0050707	regulation of cytokine secretion	[4, 5, 6, 7, 8, 9, 10]	21	22.8261	0.00259003	0.021303	[ANXA1, C5AR2, CASP1, CCL3L1, CD14, CD2, CD274, DDX58, FGR, IFIH1, IL1A, LOC100522011, NOD2, PANX1, PML, RIPK2, SCAMP5, SOCS1, SPTBN1, TLR8, TNFAIP3]
GO:1903169	regulation of calcium ion transmembrane transport	[7, 8, 9, 10]	13	27.6596	0.00288043	0.0231137	[CAPN3, CLIC2, CORO1A, CXCL10, CXCL11, CXCL9, DMD, HAP1, PIK3CG, PTK2B, PTPN6, TSPAN13, UBASH3B]
GO:2000116	regulation of cysteine-type endopeptidase activity	[7, 8, 9]	23	21.9048	0.0029252	0.0231901	[ACER2, ARL6IP1, BID, CAMKK1, CASP1, CASP10, CASP8, CYFIP2, DDX3X, FAS, LEF1, LOC100522011, MICAL1, NLE1, PMAIP1, PML, PSMB9, RIPK2, SIRT1, STAT1, THBS1, TNFSF10, XIAP]
GO:0050863	regulation of T cell activation	[5, 6, 7]	33	19.6429	0.0028586	0.0232217	[ADA, ANXA1, CASP3, CD274, CD80, CD86, CGAS, CORO1A, DROSHA, DUSP10, FLOT2, HHLA2, IDO1, IL15, IL27, IL7R, IRF1, LOC100522011, LOC102161654, NCK2, NFKBIZ, PDCD1LG2, PLA2G2D, PNP, PTPN6, RC3H2, RIPK2, SMAD7, SOCS1, TFRC, TNFAIP8L2, TNFSF13B, VCAM1]
GO:0071901	negative regulation of protein serine/threonine kinase activity	[8, 9, 10, 11]	16	25	0.00310899	0.0237874	[CASP3, CDKN2B, DNAJA1, DUSP10, DUSP2, DUSP5, DUSP7, FBXO7, HEG1, LOC100522011, PRKAR2A, PTPN6, PTPRJ, RGS14, SIRT1, TNFAIP3]
GO:2001056	positive regulation of cysteine-type endopeptidase activity	[8, 9, 10, 11]	16	25	0.00310899	0.0237874	[ACER2, BID, CAMKK1, CASP1, CASP10, CASP8, CYFIP2, DDX3X, FAS, LOC100522011, PMAIP1, PML, RIPK2, SIRT1, STAT1, TNFSF10]
GO:0051251	positive regulation of lymphocyte activation	[4, 5, 6, 7]	29	20.2797	0.00309032	0.0239227	[ADA, ANXA1, ATAD5, AXL, CD274, CD38, CD40, CD80, CD86, CORO1A, DUSP10, FLOT2, HHLA2, IL15, IL7R, INPP5D, LOC100522011, LOC102161654, MAD2L2, NCK2, NFKBIZ, NOD2, PDCD1LG2, PNP, RIPK2, SOCS1, TFRC, TNFSF13B, VCAM1]
GO:2001020	regulation of response to DNA damage stimulus	[4, 5, 6]	24	21.4286	0.00325307	0.0240508	[ATAD5, BCLAF1, BID, BRCA1, CGAS, DTX3L, FMR1, IER3, MAD2L2, MCL1, MMS19, PARP3, PARP9, PML, PSMD10, RFWD3, RMI2, RNASEH2B, RNF169, SIRT1, SMCHD1, TERF2IP, WAS, WDR76]
GO:0014066	regulation of phosphatidylinositol 3-kinase signaling	[5, 6, 7, 8, 9]	11	29.7297	0.0032271	0.0241299	[FGR, PDGFC, PIK3AP1, PIK3IP1, PPARD, PRR5, PRR5L, PTPN13, PTPN6, SEMA4D, SIRT1]
GO:0030260	entry into host cell	[6, 7]	11	29.7297	0.0032271	0.0241299	[AXL, CD163, CXCL8, HYAL1, LOC100519082, LOC102161418, SIGLEC1, SLC52A2, TRIM21, TRIM26, ZNF639]
GO:1901342	regulation of vasculature development	[4, 5, 6, 7, 8]	26	20.9677	0.00308081	0.024133	[ADM, AGO2, ANXA1, ASB4, BRCA1, C5AR1, CD40, CTH, CXCL10, CXCL8, DNMT1, FOXJ2, HMOX1, HYAL1, IL1A, IL1B, ITGB8, NRP1, PML, PTK2B, RRAS, SIRT1, STAT1, TCF4, THBS1, WARS]
GO:0042102	positive regulation of T cell proliferation	[6, 7, 8, 9]	14	26.4151	0.00321841	0.0243415	[ANXA1, CD274, CD86, CORO1A, HHLA2, IL15, LOC100522011, NCK2, PDCD1LG2, PNP, RIPK2, TFRC, TNFSF13B, VCAM1]
GO:1903038	negative regulation of leukocyte cell-cell adhesion	[5, 6, 7]	14	26.4151	0.00321841	0.0243415	[ANXA1, ASS1, CASP3, CD274, CD86, IDO1, IRF1, PDCD1LG2, PLA2G2D, PTPN6, RC3H2, SMAD7, SOCS1, TNFAIP8L2]
GO:0006816	calcium ion transport	[8]	27	20.6107	0.00333888	0.0244109	[CAMK2G, CAMKK1, CAPN3, CCL3L1, CCR5, CLCA1, CLIC2, CORO1A, CXCL10, CXCL11, CXCL9, CYP27B1, DMD, HAP1, JPH1, JPH4, MCOLN2, PANX1, PIK3CG, PML, PPP3CA, PTK2B, PTPN6, TMEM37, TSPAN13, UBASH3B, VDR]
GO:0006693	prostaglandin metabolic process	[6, 7, 8, 10]	7	38.8889	0.00345495	0.0247104	[ANXA1, EDN1, PTGES, PTGES3, PTGR1, PTGS1, SIRT1]
GO:0032269	negative regulation of cellular protein metabolic process	[4, 5, 6, 7]	78	16.1491	0.00349776	0.0247476	[ACER2, ADAR, AGO2, APP, ARL6IP1, BAG2, BRCA1, BTG2, CAPN3, CASP3, CDKN2B, COL14A1, CORO1C, DBNDD2, DDX3X, DMD, DNAJA1, DNMT1, DTX3L, DUS2, DUSP10, DUSP2, DUSP5, DUSP7, EDN1, EIF4E, ENPP1, FBXO7, FMR1, GADD45B, HEG1, ISG15, IVNS1ABP, KDM5A, LEF1, LIMK1, LOC100522011, MAD2L2, MASTL, MICAL1, MOV10, N4BP1, NCK2, NLE1, PARP14, PHACTR2, PML, PPEF2, PPP1R14B, PRKAR2A, PRKDC, PRR5L, PSMD10, PSMF1, PTPN1…
GO:0002790	peptide secretion	[5, 6, 7]	41	18.3856	0.00344032	0.0248762	[ABCA1, ADCY5, ANXA1, ATP13A2, C5AR2, CASP1, CCL3L1, CCL5, CD14, CD2, CD274, CD40, DDX58, DNAJC1, EDN1, EFNA5, FGR, GHSR, IFIH1, IL1A, ILDR1, KLF7, LOC100522011, MCOLN2, NOD2, PANX1, PML, PNP, PREB, PTPN23, RAB11FIP5, RIPK2, RSAD2, SCAMP5, SOCS1, SPTBN1, STEAP3, TLR8, TNFAIP3, TNFSF13B, TRAF2]
GO:0031348	negative regulation of defense response	[3, 4, 5, 6]	21	22.1053	0.00389393	0.0264145	[ADA, ADAR, AOAH, DHX58, DUSP10, GHSR, LOC100522011, NFKB1, NLRC5, NLRX1, NMI, PARP14, PPARD, RNF125, SAMHD1, TARBP2, TNFAIP3, TNFAIP6, TNFAIP8L2, TRAFD1, TYRO3]
GO:0097530	granulocyte migration	[4, 6, 7]	14	25.9259	0.0038746	0.0265571	[ANXA1, C5AR1, C5AR2, CCL3L1, CCL5, CSF1, CXCL11, CXCL8, CXCL9, IL1B, KLF5, MCOLN2, MPP1, PDE4B]
GO:0039528	cytoplasmic pattern recognition receptor signaling pathway in response to virus	[3, 4, 5, 6, 7, 8, 9, 10, 11, 12]	6	42.8571	0.00384475	0.0266299	[DDX58, DDX60, DHX58, IFIH1, NLRX1, RNF125]
GO:0043433	negative regulation of DNA-binding transcription factor activity	[2, 3, 4, 7, 8, 9, 10, 11, 12]	17	23.9437	0.00380757	0.026653	[BHLHE40, EZH2, FAF1, ID3, LOC100522011, MAD2L2, MED13, NFKBIA, NLRC5, PSMD10, PTCH1, SIRT1, SMAD7, TAX1BP1, TNFAIP3, TRAIP, TRIM21]
GO:0051924	regulation of calcium ion transport	[6, 7, 8, 9]	17	23.9437	0.00380757	0.026653	[CAMKK1, CAPN3, CCL3L1, CLIC2, CORO1A, CXCL10, CXCL11, CXCL9, DMD, HAP1, JPH4, PIK3CG, PML, PTK2B, PTPN6, TSPAN13, UBASH3B]
GO:0042981	regulation of apoptotic process	[5, 6]	92	15.6463	0.00405317	0.0272142	[ACAA2, ACER2, ADA, ADAR, ANXA1, ARL6IP1, ATAD5, ATF5, AXL, BAG3, BCL2A1, BCL2L14, BCL3, BCLAF1, BID, BRCA1, CAMKK1, CAPN3, CASP1, CASP10, CASP3, CASP8, CCL3L1, CCR5, CD274, CD40, CORO1A, CRYBG1, CTH, CXCL10, DAB2, DDX3X, DNAJA1, DNMT1, E2F1, ENDOG, FAF1, FAS, FRZB, GADD45B, GDF9, HMGB2, HMOX1, ICAM1, IDO1, IER3, IFIT2, IL7R, INPP5D, ITGA4, ITSN1, IVNS1ABP, LEF1, LOC100521447, LOC100522011, MCL1,…
GO:0002824	positive regulation of adaptive immune response based on somatic recombination of immune receptors built from immunoglobulin superfamily domains	[5, 6, 7]	15	25	0.00413712	0.0272223	[ADA, ANXA1, ATAD5, CD274, CD40, IL1B, MAD2L2, MAP3K7, NFKBIZ, RIPK2, RSAD2, TAP2, TFRC, TNFSF13B, TRAF2]
GO:0046632	alpha-beta T cell differentiation	[6, 7, 8, 9, 10, 11]	15	25	0.00413712	0.0272223	[ADA, ANXA1, BCL3, IL27, IRF1, LEF1, NFKBIZ, PLA2G2D, PNP, RC3H2, RELB, RIPK2, RSAD2, SMAD7, SOCS1]
GO:0006469	negative regulation of protein kinase activity	[7, 8, 9, 10]	24	21.0526	0.00413612	0.0274906	[ADAR, CASP3, CDKN2B, COL14A1, CORO1C, DBNDD2, DNAJA1, DUS2, DUSP10, DUSP2, DUSP5, DUSP7, FBXO7, GADD45B, HEG1, LOC100522011, PRKAR2A, PTPN6, PTPRJ, RGS14, SIRT1, TNFAIP3, UBASH3B, WARS]
GO:0014068	positive regulation of phosphatidylinositol 3-kinase signaling	[5, 6, 7, 8, 9, 10]	9	32.1429	0.00423161	0.0275683	[FGR, PDGFC, PIK3AP1, PPARD, PRR5, PRR5L, PTPN6, SEMA4D, SIRT1]
GO:0050715	positive regulation of cytokine secretion	[4, 5, 6, 7, 8, 9, 10, 11]	16	24.2424	0.00432198	0.0276103	[CASP1, CCL3L1, CD14, CD2, CD274, DDX58, FGR, IFIH1, IL1A, LOC100522011, NOD2, PANX1, RIPK2, SCAMP5, SPTBN1, TLR8]
GO:0019935	cyclic-nucleotide-mediated signaling	[5, 6, 7]	13	26.5306	0.00428034	0.0276124	[ABCA1, ADCY5, ADCY9, ADM, CGAS, CXCL10, CXCL11, CXCL9, MRAP2, PRKAR2A, PTK2B, RXFP1, THBS1]
GO:0051090	regulation of DNA-binding transcription factor activity	[3, 6, 7, 8, 9, 10, 11]	35	18.8172	0.00451229	0.0285489	[APP, BHLHE40, CAPN3, CD40, CTH, DDX58, EDN1, EZH2, FAF1, FLOT2, ID3, KDM5A, LOC100522011, MAD2L2, MED13, NFKBIA, NLRC5, NOD2, PPP3CA, PSMA6, PSMD10, PTCH1, RHEBL1, RIPK2, SIRT1, SMAD7, TAX1BP1, TERF2IP, TNFAIP3, TRAF1, TRAF2, TRAIP, TRIM14, TRIM21, TRIM26]
GO:1990266	neutrophil migration	[5, 7, 8]	12	27.2727	0.00468132	0.0293363	[C5AR1, C5AR2, CCL3L1, CCL5, CXCL11, CXCL8, CXCL9, IL1B, KLF5, MCOLN2, MPP1, PDE4B]
GO:0055065	metal ion homeostasis	[7]	37	18.408	0.00519277	0.0313472	[ABL2, ADCY5, APP, ATP13A2, ATP1B3, C5AR1, C5AR2, CAPN3, CCL3L1, CCR5, CCRL2, CD40, CLIC2, CNNM4, CORO1A, CXCL10, CXCL11, CXCL9, CYP27B1, DMD, EDN1, HAP1, HMOX1, JPH1, JPH4, MCOLN2, PML, PPP3CC, PTK2B, PTPN6, SFXN1, SLC11A2, SNX10, SOD2, TFRC, UBASH3B, VDR]
GO:0008360	regulation of cell shape	[3, 5, 6, 7]	16	23.8806	0.00505979	0.0314089	[ANXA1, ARHGAP15, ARHGAP18, BRWD3, CCL3L1, CORO1A, EPB41L3, EPS8, FGR, P2RY1, PLXNC1, PTK2B, RND3, SEMA4D, STRIP2, TPM1]
GO:0035710	CD4-positive, alpha-beta T cell activation	[6, 7]	13	26	0.0051618	0.0314488	[ANXA1, BCL3, CD274, IL27, LEF1, NFKBIZ, PLA2G2D, RC3H2, RELB, RIPK2, RSAD2, SMAD7, SOCS1]
GO:2001236	regulation of extrinsic apoptotic signaling pathway	[5, 6, 7, 8]	17	23.2877	0.00515584	0.031706	[BID, BRCA1, FAF1, HMGB2, HMOX1, ICAM1, LOC100521447, LOC100522011, MCL1, NRP1, PML, THBS1, TNFAIP3, TNFSF10, TNFSF12, TRAF1, TRAF2]
GO:0030001	metal ion transport	[6]	42	17.7966	0.00564507	0.0337678	[ABCC9, AMIGO1, ATP1B3, CAMK2G, CAMKK1, CAPN3, CCL3L1, CCR5, CLCA1, CLIC2, CNNM4, CORO1A, CXCL10, CXCL11, CXCL9, CYP27B1, DMD, HAP1, JPH1, JPH4, MCOLN2, PANX1, PIK3CG, PML, PPP3CA, PPP3CC, PTK2B, PTPN6, SFXN1, SLC11A2, SLC13A3, SLC1A3, SLC41A2, STEAP3, STEAP4, STOM, TESC, TFRC, TMEM37, TSPAN13, UBASH3B, VDR]
GO:0035587	purinergic receptor signaling pathway	[4, 5, 6]	6	40	0.00576273	0.034161	[ADA, ADCY5, CAMKK1, GPR34, P2RY1, P2RY14]
GO:1903706	regulation of hemopoiesis	[3, 4, 5, 6, 7, 8]	35	18.5185	0.00586281	0.034444	[ADA, ANXA1, AXL, CASP8, CCL3L1, CNOT4, CSF1, DROSHA, DUSP10, EVI2B, FAM210B, FBXO7, FSTL3, HMGB2, IL15, IL27, IL7R, INPP5D, IRF1, ISG15, JAG1, LEF1, NFE2L2, NFKBIA, NFKBIZ, PNP, PTK2B, PTPN6, RC3H2, RIPK2, SMAD7, SOCS1, STAT1, TESC, UBASH3B]
GO:0045765	regulation of angiogenesis	[4, 5, 6, 7, 8, 9, 10, 11]	23	20.7207	0.00604846	0.0346077	[ADM, AGO2, ANXA1, BRCA1, C5AR1, CD40, CXCL10, CXCL8, FOXJ2, HMOX1, HYAL1, IL1A, IL1B, ITGB8, NRP1, PML, PTK2B, RRAS, SIRT1, STAT1, TCF4, THBS1, WARS]
GO:0072503	cellular divalent inorganic cation homeostasis	[6, 8]	28	19.5804	0.00601166	0.0346989	[ABL2, ADCY5, APP, ATP13A2, C5AR1, C5AR2, CAPN3, CCL3L1, CCR5, CCRL2, CD40, CLIC2, CORO1A, CXCL10, CXCL11, CXCL9, DMD, EDN1, HAP1, JPH1, JPH4, MCOLN2, PML, PPP3CC, PTK2B, PTPN6, UBASH3B, VDR]
GO:0043123	positive regulation of I-kappaB kinase/NF-kappaB signaling	[5, 6, 7, 8]	17	22.973	0.00596328	0.0347243	[CASP1, CASP10, CASP8, CD40, CTH, HMOX1, IKBKE, IL1B, LOC100151816, MAP3K7, NOD2, REL, RIPK2, TAB2, TERF2IP, TNFSF10, TRAF2]
GO:0001944	vasculature development	[4, 5, 6, 7]	47	17.2794	0.00627971	0.0350174	[ADM, AGO2, ANXA1, ASB4, BMPR2, BRCA1, C5AR1, CD40, CLEC14A, CTH, CUL7, CXCL10, CXCL8, DNMT1, EDN1, FOXJ2, HEG1, HMOX1, HS6ST1, HYAL1, IL1A, IL1B, ITGB8, JAG1, JUNB, KLF5, LEF1, LGALS8, MYO1E, NRP1, NRP2, PIK3CG, PLCD1, PLXDC1, PML, PTK2B, RASA1, RRAS, SAT1, SGCB, SIRT1, SMAD6, SMAD7, STAT1, TCF4, THBS1, WARS]
GO:0071900	regulation of protein serine/threonine kinase activity	[7, 8, 9, 10]	39	17.9724	0.00634028	0.035058	[ACSL1, C1QTNF2, CASP3, CCNG2, CD40, CDK12, CDKN2B, DBF4, DDX3X, DNAJA1, DUSP10, DUSP2, DUSP5, DUSP7, EDN1, EZH2, FBXO7, GADD45B, GDF9, HEG1, LOC100522011, MAP3K6, MAP3K7, MAP4K2, MASTL, PDGFC, PIK3CG, PRKAR2A, PSMD10, PTPN6, PTPRJ, RGS14, RIPK2, SIRT1, STRADA, THBS1, TNFAIP3, TRAF2, TRAF7]
GO:0050870	positive regulation of T cell activation	[5, 6, 7, 8]	22	20.9524	0.00625421	0.0351732	[ADA, ANXA1, CD274, CD80, CD86, CORO1A, DUSP10, FLOT2, HHLA2, IL15, IL7R, LOC100522011, LOC102161654, NCK2, NFKBIZ, PDCD1LG2, PNP, RIPK2, SOCS1, TFRC, TNFSF13B, VCAM1]
GO:0032897	negative regulation of viral transcription	[4, 5, 6, 7, 8]	5	45.4545	0.00622408	0.0353055	[CCL3L1, HMOX1, TRIM14, TRIM21, ZNF639]
GO:0002791	regulation of peptide secretion	[5, 6, 7, 8]	33	18.6441	0.00660798	0.0362338	[ADCY5, ANXA1, ATP13A2, C5AR2, CASP1, CCL3L1, CCL5, CD14, CD2, CD274, CD40, DDX58, DNAJC1, EFNA5, FGR, IFIH1, IL1A, ILDR1, KLF7, LOC100522011, NOD2, PANX1, PML, PTPN23, RAB11FIP5, RIPK2, RSAD2, SCAMP5, SOCS1, SPTBN1, TLR8, TNFAIP3, TRAF2]
GO:0008625	extrinsic apoptotic signaling pathway via death domain receptors	[5, 6, 7]	10	28.5714	0.00669068	0.0363841	[BAG3, BRCA1, CASP8, DDX3X, FAF1, HMGB2, HMOX1, ICAM1, THBS1, TNFAIP3]
GO:1902106	negative regulation of leukocyte differentiation	[4, 5, 6, 7, 8, 9, 10]	10	28.5714	0.00669068	0.0363841	[ANXA1, CCL3L1, FBXO7, FSTL3, INPP5D, IRF1, RC3H2, SMAD7, SOCS1, UBASH3B]
GO:0043549	regulation of kinase activity	[5, 7, 8]	62	16.2304	0.00790312	0.042625	[ACSL1, ADAR, APP, C1QTNF2, C5AR1, CASP3, CCNG2, CD40, CDK12, CDKN2B, COL14A1, CORO1C, CSF1, DAXX, DBF4, DBNDD2, DDX3X, DNAJA1, DUS2, DUSP10, DUSP2, DUSP5, DUSP7, EDN1, EZH2, FBXO7, FGR, GADD45B, GDF9, HEG1, ITSN1, JAK2, LMO4, LOC100522011, MAP3K6, MAP3K7, MAP4K2, MASTL, NBN, NLRC5, PDGFC, PIK3CG, PIK3IP1, PRKAR2A, PSMD10, PTK2B, PTPN6, PTPRJ, RBL2, RGS14, RIPK2, SIRT1, SOCS1, STRADA, TAB2, THBS1…
GO:0031399	regulation of protein modification process	[5, 6, 7]	120	14.7601	0.00798933	0.0427396	[ACER2, ACSL1, ADAR, APP, BAG2, BMPR2, BRCA1, C1QTNF2, C5AR1, C5AR2, CAPN3, CASP3, CCL3L1, CCL5, CCNG2, CD40, CD80, CDK12, CDKN2B, COL14A1, CORO1C, CSF1, DAB2, DAXX, DBF4, DBNDD2, DDX3X, DMD, DNAJA1, DNMT1, DTX3L, DUS2, DUSP10, DUSP2, DUSP5, DUSP7, EDN1, EFNA5, EID1, ENPP1, EZH2, FAS, FBXO7, FGR, FMR1, GADD45B, GDF9, HEG1, ICAM1, IGFBP4, IL15, IL1B, ISG15, IVNS1ABP, JAK2, JDP2, KDM5A, LIMK1, LOC1…
GO:1903321	negative regulation of protein modification by small protein conjugation or removal	[6, 7, 8, 9]	12	25.5319	0.00826204	0.0438421	[BAG2, CAPN3, DNAJA1, DTX3L, ISG15, IVNS1ABP, LIMK1, MAD2L2, N4BP1, SMAD7, TNFAIP3, TRIM21]
GO:0001525	angiogenesis	[3, 4, 5, 6, 7, 8, 9, 10]	33	18.3333	0.0085371	0.0449393	[ADM, AGO2, ANXA1, BRCA1, C5AR1, CD40, CLEC14A, CXCL10, CXCL8, EDN1, FOXJ2, HMOX1, HS6ST1, HYAL1, IL1A, IL1B, ITGB8, KLF5, LEF1, NRP1, NRP2, PIK3CG, PLCD1, PLXDC1, PML, PTK2B, RRAS, SAT1, SIRT1, STAT1, TCF4, THBS1, WARS]
GO:0014065	phosphatidylinositol 3-kinase signaling	[6, 7, 8]	13	24.5283	0.00870416	0.0454551	[EDN1, FGR, PDGFC, PIK3AP1, PIK3CG, PIK3IP1, PPARD, PRR5, PRR5L, PTPN13, PTPN6, SEMA4D, SIRT1]
GO:0015918	sterol transport	[5, 6]	11	26.1905	0.00920945	0.0455626	[ABCA1, ARV1, LIPG, NFKBIA, NLRX1, OSBPL1A, OSBPL7, PTCH1, SCARB1, SIRT1, STARD3]
GO:0030888	regulation of B cell proliferation	[6, 7, 8]	9	29.0323	0.00886568	0.0455751	[ADA, ATAD5, BTK, CASP3, CD38, CD40, INPP5D, TFRC, TNFSF13B]
GO:0045739	positive regulation of DNA repair	[4, 5, 6, 7, 8, 9]	9	29.0323	0.00886568	0.0455751	[BRCA1, DTX3L, MAD2L2, MMS19, PARP3, PARP9, SIRT1, SMCHD1, WAS]
GO:2000045	regulation of G1/S transition of mitotic cell cycle	[6, 7, 8]	14	23.7288	0.00896893	0.0457485	[ADAMTS1, ANXA1, BID, CDKN2B, DDX3X, E2F1, EZH2, FBXO7, HYAL1, PML, PRKDC, PTPN6, RBL2, RFWD3]
GO:1902041	regulation of extrinsic apoptotic signaling pathway via death domain receptors	[6, 7, 8, 9]	7	33.3333	0.00913339	0.0458761	[BRCA1, FAF1, HMGB2, HMOX1, ICAM1, THBS1, TNFAIP3]
GO:0009306	protein secretion	[3, 5, 6, 7, 8]	38	17.6744	0.00920338	0.0458775	[ABCA1, ADCY5, ANXA1, ATP13A2, C5AR2, CASP1, CCL3L1, CCL5, CD14, CD2, CD274, CD40, DDX58, DNAJC1, EFNA5, FGR, IFIH1, IL1A, KLF7, LOC100522011, MCOLN2, NOD2, PANX1, PML, PNP, PREB, PTPN23, RAB11FIP5, RIPK2, RSAD2, SCAMP5, SOCS1, SPTBN1, STEAP3, TLR8, TNFAIP3, TNFSF13B, TRAF2]
GO:0043547	positive regulation of GTPase activity	[6]	35	18.0412	0.00886303	0.0459203	[ACAP2, ACAP3, ADAP1, AGFG2, ARAP2, ARHGAP15, ARHGAP18, ARHGAP23, ARHGAP25, ARHGEF16, ASAP3, CCL3L1, CCL5, CD40, CORO1C, EVI5, EZH2, NRP1, PREB, RACGAP1, RASA1, RASGEF1B, RASGRP2, RGS1, RGS14, SEMA4D, SIPA1, SNX18, STXBP5, TBC1D14, TBC1D2B, TBC1D8, TBC1D9B, TIAM2, USP6NL]
GO:0032680	regulation of tumor necrosis factor production	[5, 6]	16	22.5352	0.00909921	0.046056	[APP, AXL, BCL3, C5AR2, CCL3L1, CD14, CD2, DDX58, GHSR, IFIH1, LOC100522011, NOD2, PTPN6, RIPK2, THBS1, TNFAIP3]
GO:1903530	regulation of secretion by cell	[3, 4, 5, 6]	44	17.1206	0.00945863	0.046102	[ADCY5, ANXA1, ATP13A2, C5AR2, CASP1, CCL3L1, CCL5, CD14, CD2, CD274, CD40, DDX58, DNAJC1, EDN1, EFNA5, FBXL20, FGR, GDF9, HAP1, IFIH1, IL1A, IL1B, ILDR1, KLF7, LOC100522011, MICAL1, NOD2, PANX1, PML, PRAM1, PTPN23, RAB11FIP5, RALA, RIPK2, RSAD2, SCAMP5, SOCS1, SPTBN1, STXBP1, STXBP5, TLR8, TNFAIP3, TRAF2, UNC13D]
GO:0098771	inorganic ion homeostasis	[6]	41	17.3729	0.00939272	0.0461225	[ABL2, ADCY5, APP, ATP13A2, ATP1B3, C5AR1, C5AR2, CAPN3, CCL3L1, CCR5, CCRL2, CD40, CLIC2, CNNM4, CORO1A, CXCL10, CXCL11, CXCL9, CYP27B1, DMD, DMXL2, EDN1, ENPP1, HAP1, HMOX1, JPH1, JPH4, MCOLN2, PDK2, PDK4, PML, PPP3CC, PTK2B, PTPN6, SFXN1, SLC11A2, SNX10, SOD2, TFRC, UBASH3B, VDR]
GO:0045066	regulatory T cell differentiation	[6, 7, 8, 9, 10, 11]	5	41.6667	0.00962411	0.0465637	[DROSHA, DUSP10, IRF1, PLA2G2D, SOCS1]
GO:1902042	negative regulation of extrinsic apoptotic signaling pathway via death domain receptors	[6, 7, 8, 9, 10]	5	41.6667	0.00962411	0.0465637	[BRCA1, HMGB2, HMOX1, ICAM1, TNFAIP3]
BF Exclusively in DEG Poly(I:C) 6h
GOID	GOTerm	GOLevels	Nr. Genes	% Associated Genes	Term PValue	Term PValue Corrected with Benjamini-Hochberg	Associated Genes Found
GO:0098659	inorganic cation import across plasma membrane	[7, 8]	5	20.8333	0.000379667	0.0142375	[ATP1B1, IGSF8, PRNP, SLC12A4, SLC8A1]
GO:0030001	metal ion transport	[6]	17	7.20339	0.000199137	0.0149352	[ATP1B1, CACNA1A, CCL2, CD84, FASLG, IGSF8, NMUR1, PLCG1, PRNP, RANGRF, SLC12A4, SLC24A4, SLC30A9, SLC4A11, SLC5A4, SLC8A1, STAC2]
GO:0015711	organic anion transport	[5, 6]	12	7.59494	0.00110911	0.0207958	[ATP9A, CACNA1A, EPRS, PLEKHA8, SLC10A4, SLC16A7, SLC1A5, SLC25A22, SLC25A38, SLC25A4, SLC37A2, SLC4A11]
GO:0070838	divalent metal ion transport	[7]	12	7.84314	0.000835803	0.0208951	[ATP1B1, CACNA1A, CCL2, CD84, FASLG, NMUR1, PLCG1, PRNP, SLC24A4, SLC30A9, SLC8A1, STAC2]
GO:0006814	sodium ion transport	[7]	6	12.5	0.00170349	0.0212936	[ATP1B1, RANGRF, SLC24A4, SLC4A11, SLC5A4, SLC8A1]
GO:0055067	monovalent inorganic cation homeostasis	[7]	6	12.766	0.00152415	0.0228623	[ATP1B1, LOC100154179, SLC12A4, SLC4A11, SLC8A1, TCIRG1]
GO:0098655	cation transmembrane transport	[6]	15	5.90551	0.00349302	0.0291085	[ATP1B1, CACNA1A, FASLG, IGSF8, PLCG1, PRNP, RANGRF, SLC12A4, SLC24A4, SLC25A38, SLC30A9, SLC4A11, SLC8A1, STAC2, TCIRG1]
GO:0001568	blood vessel development	[3, 5, 6, 7, 8]	15	5.83658	0.00390065	0.0292549	[AMOT, AMOTL2, DLL1, FASLG, IL6R, JUP, PLCG1, POFUT1, PRCP, SEMA4A, SERPINF2, SLIT2, SPRY2, TEK, TGFBI]
GO:0016525	negative regulation of angiogenesis	[4, 5, 6, 7, 8, 9, 10, 11, 12]	5	13.1579	0.00330285	0.0309642	[AMOT, FASLG, SEMA4A, SPRY2, TEK]
GO:0015672	monovalent inorganic cation transport	[6]	10	7.46269	0.00324241	0.0347401	[ATP1B1, IGSF8, PRNP, RANGRF, SLC12A4, SLC24A4, SLC4A11, SLC5A4, SLC8A1, TCIRG1]
GO:1901342	regulation of vasculature development	[4, 5, 6, 7, 8]	9	7.25806	0.00616668	0.035577	[AMOT, DLL1, FASLG, IL6R, JUP, PLCG1, SEMA4A, SPRY2, TEK]
GO:0070588	calcium ion transmembrane transport	[8, 9]	8	7.84314	0.00610755	0.0381722	[ATP1B1, CACNA1A, FASLG, PLCG1, PRNP, SLC24A4, SLC8A1, STAC2]
GO:0098660	inorganic ion transmembrane transport	[6]	14	5.76132	0.00587511	0.0400576	[ATP1B1, CACNA1A, FASLG, IGSF8, PLCG1, PRNP, RANGRF, SLC12A4, SLC24A4, SLC37A2, SLC4A11, SLC8A1, STAC2, TCIRG1]
GO:0030334	regulation of cell migration	[4, 5, 6]	17	4.89914	0.0122272	0.0482651	[AMOT, AMOTL2, CCL2, DOCK4, FAM107A, HDAC6, INSR, JUP, NKX6-1, PIK3CD, PLCG1, PRCP, SEMA4A, SLIT2, SPRY2, TEK, TP53INP1]
GO:0010631	epithelial cell migration	[4, 5, 6]	8	6.89655	0.0128769	0.0482884	[AMOT, HDAC6, JUP, PLCG1, PRCP, SEMA4A, SLIT2, TEK]
GO:0043534	blood vessel endothelial cell migration	[6, 7, 8]	5	9.43396	0.0136516	0.0487559	[AMOT, JUP, PLCG1, PRCP, SLIT2]

## Sheet: LPS 2h - LPS 6h KEGG
Supplementary file S4. KEGG pathways of differential expressed genes in alveolar macrophages between LPS 2h and LPS 6h
KEGG exclusively DEG LPS 2h
GOID	GOTerm	Nr. Genes	% Associated Genes	Term PValue	Term PValue Corrected with Benjamini-Hochberg	Associated Genes Found
KEGG:05168	Herpes simplex virus 1 infection	34	12.5926	3.57e-12	1.25e-10	[CASP9, CCL2, IFN-ALPHAOMEGA, IFNA1, IFNB1, LOC100513741, LOC100516085, LOC100517751, LOC100521972, LOC100621388, LOC100739425, LOC106504178, LTA, RELA, SRSF5, TRAF6, ZFP14, ZNF10, ZNF114, ZNF140, ZNF182, ZNF2, ZNF248, ZNF383, ZNF514, ZNF568, ZNF584, ZNF599, ZNF615, ZNF688, ZNF764, ZNF768, ZNF782, ZNF84]
KEGG:04060	Cytokine-cytokine receptor interaction	13	9.92366	0.00034	0.00594774	[CCL2, CXCR2, GDF15, IFN-ALPHAOMEGA, IFNA1, IFNB1, IL10RB, IL6ST, IL7, LOC100737977, LTA, TNFSF8, TNFSF9]
KEGG:04622	RIG-I-like receptor signaling pathway	7	13.4615	0.00145349	0.0169574	[CYLD, IFN-ALPHAOMEGA, IFNA1, IFNB1, RELA, TANK, TRAF6]
KEGG Common in DEG LPS 2h and DEG LPS 6h
GOID	GOTerm	Nr. Genes	% Associated Genes	Term PValue	Term PValue Corrected with Benjamini-Hochberg	Associated Genes Found
KEGG:04668	TNF signaling pathway	32	34.7826	2.18047e-18	2.20228e-16	[AMCF-II, BCL3, CASP10, CCL20, CCL5, CFLAR, CREB5, CSF1, CSF2, CXCL10, CXCL2, EDN1, FAS, ICAM1, IL15, IL1B, IRF1, JAG1, JUNB, LIF, MAP3K8, MLKL, NFKB1, NFKBIA, NOD2, PIK3R1, PTGS2, SOCS3, TNF, TNFAIP3, TRAF1, VCAM1]
KEGG:04060	Cytokine-cytokine receptor interaction	37	28.2443	1.13054e-17	5.70921e-16	[AMCF-II, CCL20, CCL22, CCL3L1, CCL5, CCR5, CD40, CLCF1, CSF1, CSF2, CSF3, CXCL10, CXCL11, CXCL16, CXCL2, CXCL8, FAS, IFNLR1, IL10RA, IL12B, IL15, IL18, IL1A, IL1B, IL1RAP, IL23A, IL23R, IL27, IL2RA, IL4R, IL7R, INHBA, LIF, LOC100516039, TNF, TNFSF11, TNFSF15]
KEGG:04064	NF-kappa B signaling pathway	21	26.9231	5.0725e-10	1.70774e-08	[BCL2A1, CD14, CD40, CFLAR, CXCL2, CXCL8, DDX58, ICAM1, IL1B, NFKB1, NFKB2, NFKBIA, PLAU, PTGS2, RELB, TIRAP, TNF, TNFAIP3, TNFSF11, TRAF1, VCAM1]
KEGG:04061	Viral protein interaction with cytokine and cytokine receptor	16	30.7692	7.66065e-09	1.54745e-07	[AMCF-II, CCL20, CCL22, CCL3L1, CCL5, CCR5, CSF1, CXCL10, CXCL11, CXCL2, CXCL8, IL10RA, IL18, IL2RA, LOC100516039, TNF]
KEGG:05323	Rheumatoid arthritis	18	27.2727	7.41049e-09	1.87115e-07	[AMCF-II, CCL20, CCL3L1, CCL5, CD80, CSF1, CSF2, CXCL2, CXCL8, ICAM1, IL15, IL18, IL1A, IL1B, IL23A, TNF, TNFSF11, VEGFA]
KEGG:04657	IL-17 signaling pathway	17	26.5625	3.04469e-08	5.12523e-07	[AMCF-II, CCL20, CSF2, CSF3, CXCL10, CXCL2, CXCL8, FOSL1, IKBKE, IL1B, NFKB1, NFKBIA, PTGS2, TBK1, TNF, TNFAIP3, TRAF4]
KEGG:04622	RIG-I-like receptor signaling pathway	15	28.8462	6.07841e-08	8.77028e-07	[CASP10, CXCL10, CXCL8, DDX3X, DDX58, DHX58, IFIH1, IKBKE, IL12B, ISG15, NFKB1, NFKBIA, NFKBIB, TBK1, TNF]
KEGG:04620	Toll-like receptor signaling pathway	18	23.0769	1.2639e-07	1.59567e-06	[CCL3L1, CCL5, CD14, CD40, CD80, CXCL10, CXCL11, CXCL8, IKBKE, IL12B, IL1B, MAP3K8, NFKB1, NFKBIA, PIK3R1, TBK1, TIRAP, TNF]
KEGG:04630	JAK-STAT signaling pathway	19	20.4301	4.36746e-07	4.90126e-06	[CDKN1A, CSF2, CSF3, IFNLR1, IL10RA, IL12B, IL15, IL23A, IL23R, IL2RA, IL4R, IL7R, LIF, MCL1, PIK3R1, PIM1, SOCS1, SOCS3, STAT5A]
KEGG:04625	C-type lectin receptor signaling pathway	18	20.6897	7.30043e-07	7.37343e-06	[BCL3, CCL22, CLEC4E, IKBKE, IL12B, IL1B, IL23A, IRF1, MAPKAPK2, NFKB1, NFKB2, NFKBIA, PIK3R1, PLK3, PPP3CC, PTGS2, RELB, TNF]
KEGG:05164	Influenza A	21	16.6667	3.63821e-06	3.34054e-05	[CALCOCO2, CCL5, CXCL10, CXCL8, DDX58, FAS, ICAM1, IFIH1, IKBKE, IL12B, IL18, IL1A, IL1B, NFKB1, NFKBIA, NFKBIB, NUP98, PIK3R1, SOCS3, TBK1, TNF]
KEGG:05143	African trypanosomiasis	8	34.7826	1.79585e-05	0.000151151	[FAS, ICAM1, IDO1, IL12B, IL18, IL1B, TNF, VCAM1]
KEGG:04621	NOD-like receptor signaling pathway	19	15.7025	2.59909e-05	0.000201929	[CCL5, CXCL2, CXCL8, IKBKE, IL18, IL1B, LOC100522887, MEFV, NAMPT, NFKB1, NFKBIA, NFKBIB, NLRP12, NOD2, PANX1, RIPK2, TBK1, TNF, TNFAIP3]
KEGG:04933	AGE-RAGE signaling pathway in diabetic complications	14	19.1781	3.23198e-05	0.00021762	[CXCL8, EDN1, F3, ICAM1, IL1A, IL1B, MMP2, NFKB1, PIK3R1, PIM1, STAT5A, TNF, VCAM1, VEGFA]
KEGG:04380	Osteoclast differentiation	17	16.6667	3.18269e-05	0.000229608	[CSF1, FOSL1, IL1A, IL1B, JUNB, NFKB1, NFKB2, NFKBIA, PIK3R1, PPARG, PPP3CC, RELB, SOCS1, SOCS3, TEC, TNF, TNFSF11]
KEGG:05152	Tuberculosis	20	14.4928	5.25538e-05	0.000331746	[CASP10, CD14, CLEC4E, CYP27B1, IL10RA, IL12B, IL18, IL1A, IL1B, IL23A, IRAK2, LAMP2, NFKB1, NOD2, NOS2, PLK3, PPP3CC, RIPK2, TIRAP, TNF]
KEGG:05321	Inflammatory bowel disease (IBD)	10	23.8095	6.56366e-05	0.000389959	[IL12B, IL18, IL1A, IL1B, IL23A, IL23R, IL4R, NFKB1, NOD2, TNF]
KEGG:05133	Pertussis	12	20	7.78629e-05	0.000436898	[AMCF-II, CD14, CXCL8, IL12B, IL1A, IL1B, IL23A, IRF1, NFKB1, NOS2, TIRAP, TNF]
KEGG:04010	MAPK signaling pathway	24	12.5654	0.000100392	0.00050698	[AREG, CD14, CSF1, DUSP16, DUSP2, DUSP5, DUSP7, DUSP8, ELK1, EREG, FAS, GADD45B, IL1A, IL1B, IL1RAP, MAP3K8, MAPKAPK2, NFKB1, NFKB2, PPP3CC, RAPGEF2, RELB, TNF, VEGFA]
KEGG:05134	Legionellosis	10	22.7273	0.000100375	0.000533572	[CD14, CXCL2, CXCL8, IL12B, IL18, IL1B, NFKB1, NFKB2, NFKBIA, TNF]
KEGG:04623	Cytosolic DNA-sensing pathway	10	21.2766	0.000180928	0.000870176	[CCL5, CXCL10, DDX58, IKBKE, IL18, IL1B, NFKB1, NFKBIA, NFKBIB, TBK1]
KEGG:05140	Leishmaniasis	11	19.2982	0.000217077	0.000996581	[ELK1, IL12B, IL1A, IL1B, MARCKSL1, NFKB1, NFKBIA, NFKBIB, NOS2, PTGS2, TNF]
KEGG:04640	Hematopoietic cell lineage	11	18.9655	0.000255065	0.00112007	[CD14, CD38, CSF1, CSF2, CSF3, IL1A, IL1B, IL2RA, IL4R, IL7R, TNF]
KEGG:05146	Amoebiasis	11	18.6441	0.00029852	0.00125627	[ARG2, CD14, CSF2, CXCL2, CXCL8, IL12B, IL1B, NFKB1, NOS2, PIK3R1, TNF]
KEGG:05161	Hepatitis B	18	13.4328	0.000333834	0.00134869	[CASP10, CDKN1A, CREB5, CXCL8, DDX3X, DDX58, ELK1, FAS, IFIH1, IKBKE, NFKB1, NFKBIA, PCNA, PIK3R1, STAT5A, TBK1, TIRAP, TNF]
KEGG:05144	Malaria	8	23.5294	0.000391694	0.00141289	[CD40, CSF3, CXCL8, ICAM1, IL18, IL1B, TNF, VCAM1]
KEGG:05169	Epstein-Barr virus infection	20	12.5786	0.000382232	0.00142983	[CD40, CDKN1A, CXCL10, DDX58, FAS, GADD45B, ICAM1, IKBKE, ISG15, NFKB1, NFKB2, NFKBIA, NFKBIB, NFKBIE, PIK3R1, RELB, SAP30, TBK1, TNF, TNFAIP3]
KEGG:05200	Pathways in cancer	34	10	0.000378823	0.00147158	[CDKN1A, CTNNA1, CXCL8, EDN1, ELK1, FAS, GADD45B, IL12B, IL15, IL23A, IL23R, IL2RA, IL4R, IL7R, JAG1, KIF7, MMP2, NFE2L2, NFKB1, NFKB2, NFKBIA, NOS2, PIK3R1, PIM1, PIM2, PMAIP1, PPARG, PTGS2, RALGDS, STAT5A, TRAF1, TRAF4, VEGFA, VHL]
KEGG:04659	Th17 cell differentiation	13	15.1163	0.000733663	0.00255517	[IL1B, IL1RAP, IL23A, IL23R, IL2RA, IL4R, IRF4, NFKB1, NFKBIA, NFKBIB, NFKBIE, PPP3CC, STAT5A]
KEGG:05162	Measles	15	13.6364	0.000892019	0.00300313	[DDX58, FAS, IFIH1, IKBKE, IL12B, IL1A, IL1B, IL2RA, NFKB1, NFKBIA, NFKBIB, PIK3R1, STAT5A, TBK1, TNFAIP3]
KEGG:04062	Chemokine signaling pathway	17	12.6866	0.000951455	0.0030999	[AMCF-II, CCL20, CCL22, CCL3L1, CCL5, CCR5, CXCL10, CXCL11, CXCL16, CXCL2, CXCL8, LOC100516039, NFKB1, NFKBIA, NFKBIB, PIK3R1, PIK3R5]
KEGG:05145	Toxoplasmosis	12	15	0.00125328	0.00395565	[CCR5, CD40, IL10RA, IL12B, NFKB1, NFKBIA, NFKBIB, NOS2, PIK3R5, PPIF, SOCS1, TNF]
KEGG:05132	Salmonella infection	10	16.6667	0.00139913	0.00428218	[CCL3L1, CD14, CSF2, CXCL2, CXCL8, IL18, IL1A, IL1B, NFKB1, NOS2]
KEGG:00760	Nicotinate and nicotinamide metabolism	6	25	0.00152247	0.00452262	[CD38, NADK, NAMPT, NT5C, PNP, SIRT1]
KEGG:05167	Kaposi sarcoma-associated herpesvirus infection	17	11.9718	0.00182328	0.00526146	[CCR5, CDKN1A, CSF2, CXCL2, CXCL8, FAS, ICAM1, IKBKE, MAPKAPK2, NFKB1, NFKBIA, PIK3R1, PIK3R5, PPP3CC, PTGS2, TBK1, VEGFA]
KEGG:05142	Chagas disease (American trypanosomiasis)	12	14.2857	0.00193195	0.00542019	[CCL3L1, CCL5, CFLAR, CXCL8, FAS, IL12B, IL1B, NFKB1, NFKBIA, NOS2, PIK3R1, TNF]
KEGG:05202	Transcriptional misregulation in cancer	15	12.3967	0.00237679	0.00631726	[BCL2A1, CD14, CD40, CDKN1A, CSF2, CXCL8, GADD45B, LOC100521680, NFKB1, NFKBIZ, NUPR1, PLAU, PPARG, REL, TRAF1]
KEGG:04940	Type I diabetes mellitus	6	23.0769	0.00237346	0.00647889	[CD80, FAS, IL12B, IL1A, IL1B, TNF]
KEGG:05206	MicroRNAs in cancer	15	12.0968	0.00302721	0.0078397	[ABCC1, CDKN1A, FSCN1, MARCKS, MCL1, MIR155, NFKB1, PIK3R1, PIM1, PLAU, PTGS2, SIRT1, SOCS1, SOX4, VEGFA]
KEGG:04920	Adipocytokine signaling pathway	8	17.0213	0.00364565	0.00920527	[ACSL1, NFKB1, NFKBIA, NFKBIB, NFKBIE, PCK2, SOCS3, TNF]
KEGG:05163	Human cytomegalovirus infection	18	10.7143	0.00462839	0.0114016	[CCL3L1, CCL5, CCR5, CDKN1A, CREB5, CXCL8, ELK1, FAS, IL10RA, IL1B, NFKB1, NFKBIA, PIK3R1, PPP3CC, PTGS2, TBK1, TNF, VEGFA]
KEGG:04658	Th1 and Th2 cell differentiation	10	14.0845	0.00503031	0.0120967	[IL12B, IL2RA, IL4R, JAG1, NFKB1, NFKBIA, NFKBIB, NFKBIE, PPP3CC, STAT5A]
KEGG:05166	Human T-cell leukemia virus 1 infection	19	10.2703	0.005819	0.0136679	[CD40, CDKN1A, CREB5, CSF2, ELK1, ETS2, FOSL1, ICAM1, IL15, IL2RA, NFKB1, NFKB2, NFKBIA, PIK3R1, PPP3CC, RELB, STAT5A, TNF, VENTX]
KEGG:05418	Fluid shear stress and atherosclerosis	12	12.3711	0.0064555	0.0148183	[EDN1, ICAM1, IL1A, IL1B, MMP2, NFE2L2, NFKB1, PIK3R1, SDC4, TNF, VCAM1, VEGFA]
KEGG:05332	Graft-versus-host disease	5	20.8333	0.00871252	0.0195548	[CD80, FAS, IL1A, IL1B, TNF]
KEGG:05330	Allograft rejection	5	20	0.0104125	0.0228623	[CD40, CD80, FAS, IL12B, TNF]
KEGG:05222	Small cell lung cancer	9	12.8571	0.013714	0.0294706	[CDKN1A, GADD45B, NFKB1, NFKBIA, NOS2, PIK3R1, PTGS2, TRAF1, TRAF4]
KEGG:04917	Prolactin signaling pathway	7	14.5833	0.0149467	0.0314503	[IRF1, NFKB1, PIK3R1, SOCS1, SOCS3, STAT5A, TNFSF11]
KEGG:04211	Longevity regulating pathway	9	12.5	0.0163186	0.0329636	[CREB5, NFKB1, PIK3R1, PPARG, RB1CC1, SESN2, SESN3, SIRT1, SOD2]
KEGG:05221	Acute myeloid leukemia	8	13.3333	0.0160313	0.0330442	[BCL2A1, CD14, CSF2, NFKB1, PIK3R1, PIM1, PIM2, STAT5A]
KEGG:05160	Hepatitis C	12	10.9091	0.016923	0.0335142	[CDKN1A, CFLAR, CXCL10, DDX58, FAS, IKBKE, NFKB1, NFKBIA, PIK3R1, SOCS3, TBK1, TNF]
KEGG:04151	PI3K-Akt signaling pathway	18	9.18367	0.0212988	0.0405883	[AREG, CDKN1A, CREB5, CSF1, CSF3, EREG, IL2RA, IL4R, IL7R, ITGB8, MCL1, MTCP1, NFKB1, PCK2, PIK3AP1, PIK3R1, PIK3R5, VEGFA]
KEGG:04660	T cell receptor signaling pathway	10	11.3636	0.0217177	0.0406201	[CSF2, MAP3K8, NFKB1, NFKBIA, NFKBIB, NFKBIE, PIK3R1, PPP3CC, TEC, TNF]
KEGG:04514	Cell adhesion molecules (CAMs)	8	12.6984	0.0210725	0.0409292	[CD274, CD40, CD80, ICAM1, ITGB8, LOC100525346, SDC4, VCAM1]
KEGG:04210	Apoptosis	12	10.3448	0.0247447	0.0454402	[BCL2A1, CASP10, CFLAR, FAS, GADD45B, MCL1, NFKB1, NFKBIA, PIK3R1, PMAIP1, TNF, TRAF1]
KEGG:04012	ErbB signaling pathway	8	12.1212	0.0271478	0.048963	[ABL2, AREG, CDKN1A, ELK1, EREG, HBEGF, PIK3R1, STAT5A]
KEGG:04662	B cell receptor signaling pathway	8	12.1212	0.0271478	0.048963	[CD72, NFKB1, NFKBIA, NFKBIB, NFKBIE, PIK3AP1, PIK3R1, PPP3CC]
KEGG exclusively DEG LPS 6h
GOID	GOTerm	Nr. Genes	% Associated Genes	Term PValue	Term PValue Corrected with Benjamini-Hochberg	Associated Genes Found
KEGG:04360	Axon guidance	33	30.5556	0.000247779	0.0250257	[BMPR2, CAMK2D, CAMK2G, CFL2, CXCR4, EFNA5, FYN, HRAS, KRAS, LIMK1, NCK2, NRP1, NTN1, NTN4, PAK1, PIK3CA, PIK3R2, PLXNB1, PLXNB2, PLXNC1, PPP3CA, PTCH1, RAC1, RAC3, RASA1, RRAS, SEMA3C, SEMA4D, SEMA6C, SEMA7A, SRC, SRGAP1, WNT5B]
KEGG:04976	Bile secretion	13	46.4286	0.000239966	0.048473	[ABCB1, ABCC4, ABCG2, ADCY5, ADCY7, ADCY9, AQP9, ATP1A1, EPHX1, HMGCR, LDLR, NCEH1, SCARB1]

## Sheet: LPS 2h - LPS 6h BP
Supplementary file S4. Biological process of differential expressed genes in alveolar macrophages between LPS 2h and LPS 6h
BF exclusively DEG LPS 2h
GOID	GOTerm	GOLevels	Nr. Genes	% Associated Genes	Term PValue	Term PValue Corrected with Benjamini-Hochberg	Associated Genes Found
GO:0042981	regulation of apoptotic process	[5, 6]	40	6.80272	1.50224e-05	0.00253878	[BFAR, CACNA1A, CASP8AP2, CASP9, CCL2, CITED2, DEDD2, DSTYK, DUSP6, EGLN2, EGR1, FBXW7, FIGNL1, HEY2, IFNB1, IL7, ING2, ITPKB, KLF11, KLHL20, LOC100621388, LOC100737977, MED1, MNT, NFKBID, NLRP3, NR2E1, PALB2, RASSF2, RELA, RYBP, SHQ1, SPRY2, STK17B, TNFAIP8, TNFSF8, TRAF6, TRIM24, TRIM32, TRIM35]
GO:0006355	regulation of transcription, DNA-templated	[5, 6, 7, 8, 9, 10]	70	5.21999	7.54867e-05	0.00425241	[BCL6B, BHLHE41, CEBPD, CITED2, ECD, EDNRB, EGR1, ERF, GATAD1, GTF2H4, HEY2, ID2, IFNB1, ING2, IRF8, KLF11, LITAF, LOC100513741, LOC100517751, LOC100521972, LOC100738906, LOC100739425, MAFF, MED1, MGA, MNT, NFKBID, NFKBIL1, NLRP3, NR2E1, NR2F6, PAXIP1, PHF12, POGK, PRDM1, PRMT6, RELA, RREB1, RSC1A1, RYBP, SMAD2, SMARCA5, THAP11, TNFSF8, TOPORS, TRAF6, TRIM24, TRIM32, TRIM8, TXNIP, USF1, ZBTB1, ZB…
GO:0045619	regulation of lymphocyte differentiation	[5, 6, 7, 8, 9, 10]	11	12.5	0.000180318	0.00435339	[ID2, IFNB1, IL7, ITPKB, NFKBID, NLRP3, PRDM1, SOCS5, TNFSF9, ZBTB1, ZBTB7B]
GO:0045582	positive regulation of T cell differentiation	[6, 7, 8, 9, 10, 11, 12]	8	17.0213	0.000161027	0.0045356	[IL7, ITPKB, NFKBID, NLRP3, SOCS5, TNFSF9, ZBTB1, ZBTB7B]
GO:1903039	positive regulation of leukocyte cell-cell adhesion	[4, 5, 6]	13	11.5044	0.000111984	0.00473132	[EFNB1, EFNB2, IL6ST, IL7, ITPKB, NFKBID, NLRP3, RELA, SOCS5, TNFSF9, TRAF6, ZBTB1, ZBTB7B]
GO:0006351	transcription, DNA-templated	[5, 6, 7, 8, 9]	73	5.18466	6.17432e-05	0.0052173	[BCL6B, BHLHE41, CEBPD, CITED2, ECD, EDNRB, EGR1, ELL2, ERF, GATAD1, GTF2H4, HEY2, ID2, IFNB1, ING2, IRF8, KLF11, LITAF, LOC100513741, LOC100517751, LOC100521972, LOC100738906, LOC100739425, MAFF, MED1, MGA, MNT, NFKBID, NFKBIL1, NLRP3, NR2E1, NR2F6, PAXIP1, PHF12, POGK, PRDM1, PRMT6, RELA, RREB1, RSC1A1, RYBP, SMAD2, SMARCA5, TCEANC2, THAP11, TNFSF8, TOPORS, TRAF6, TRIM24, TRIM32, TRIM8, TXNIP, …
GO:0000122	negative regulation of transcription by RNA polymerase II	[6, 7, 8, 9, 10, 11, 12]	26	7.36544	0.000155009	0.00523931	[BCL6B, BHLHE41, EDNRB, EGR1, ERF, HEY2, ID2, IRF8, KLF11, MED1, MNT, NR2E1, NR2F6, PHF12, PRDM1, PRMT6, RELA, RREB1, RYBP, THAP11, TRAF6, TXNIP, ZBTB1, ZBTB7B, ZNF174, ZNF668]
GO:1902105	regulation of leukocyte differentiation	[4, 5, 6, 7, 8, 9]	14	10.0719	0.000256878	0.00542655	[FBXW7, ID2, IFNB1, IL7, ITPKB, NFKBID, NLRP3, PRDM1, RASSF2, SOCS5, TNFSF9, TRAF6, ZBTB1, ZBTB7B]
GO:1903708	positive regulation of hemopoiesis	[3, 4, 5, 6, 7, 8, 9]	12	10.9091	0.000339319	0.00637166	[ID2, IL7, ITPKB, LOC100621388, MED1, NFKBID, NLRP3, SOCS5, TNFSF9, TRAF6, ZBTB1, ZBTB7B]
GO:0051252	regulation of RNA metabolic process	[4, 5, 6, 7]	72	4.8032	0.000790333	0.00834789	[BCL6B, BHLHE41, CEBPD, CITED2, ECD, EDNRB, EGR1, ERF, GATAD1, GTF2H4, HEY2, ID2, IFNB1, ING2, IRF8, KLF11, LITAF, LOC100513741, LOC100517751, LOC100521972, LOC100738906, LOC100739425, MAFF, MED1, MGA, MNT, NFKBID, NFKBIL1, NLRP3, NR2E1, NR2F6, PAXIP1, PHF12, POGK, PRDM1, PRMT6, RELA, RREB1, RSC1A1, RYBP, SHQ1, SMAD2, SMARCA5, SRSF5, THAP11, TNFSF8, TOPORS, TRAF6, TRIM24, TRIM32, TRIM8, TXNIP, US…
GO:0007167	enzyme linked receptor protein signaling pathway	[4, 5, 6]	23	6.99088	0.00078467	0.00884062	[APPL2, CITED2, DOK2, DSTYK, EFNB1, EFNB2, EGR1, FBXW7, GDF15, GIT1, IL6ST, ING2, MYO1C, PTGIR, RASSF2, SH2B1, SMAD2, SOCS5, SPRY2, TIPARP, TXNIP, ZBTB7B, ZNF703]
GO:1902107	positive regulation of leukocyte differentiation	[4, 5, 6, 7, 8, 9, 10]	10	11.3636	0.000765268	0.00923788	[ID2, IL7, ITPKB, NFKBID, NLRP3, SOCS5, TNFSF9, TRAF6, ZBTB1, ZBTB7B]
GO:0051253	negative regulation of RNA metabolic process	[4, 5, 6, 7, 8]	34	6.0177	0.000727504	0.00945755	[BCL6B, BHLHE41, CEBPD, EDNRB, EGR1, ERF, HEY2, ID2, IRF8, KLF11, MED1, MNT, NR2E1, NR2F6, PHF12, PRDM1, PRMT6, RELA, RREB1, RYBP, SHQ1, SMAD2, SMARCA5, THAP11, TRAF6, TRIM24, TXNIP, ZBTB1, ZBTB7B, ZHX3, ZNF174, ZNF318, ZNF668, ZNF703]
GO:0071222	cellular response to lipopolysaccharide	[5, 6, 8]	10	11.4943	0.000698797	0.00984139	[BCR, CCL2, IRF8, LITAF, NFKBIL1, NLRP3, RELA, SHPK, TRAF6, TRIM41]
GO:0032496	response to lipopolysaccharide	[4, 5, 7]	12	10.2564	0.000598965	0.0101225	[BCR, CCL2, IRF8, LITAF, NFKBIL1, NLRP3, PTGER4, PTGIR, RELA, SHPK, TRAF6, TRIM41]
GO:1903706	regulation of hemopoiesis	[3, 4, 5, 6, 7, 8]	16	8.46561	0.000685268	0.0105282	[FBXW7, ID2, IFNB1, IL7, ITPKB, LOC100621388, MED1, NFKBID, NLRP3, PRDM1, RASSF2, SOCS5, TNFSF9, TRAF6, ZBTB1, ZBTB7B]
GO:0051251	positive regulation of lymphocyte activation	[4, 5, 6, 7]	13	9.09091	0.00112852	0.0105955	[EFNB1, EFNB2, IL6ST, IL7, ITPKB, NFKBID, NLRP3, PAXIP1, SOCS5, TNFSF9, TRAF6, ZBTB1, ZBTB7B]
GO:0002286	T cell activation involved in immune response	[5, 6]	7	14.5833	0.00109156	0.0108514	[IFN-ALPHAOMEGA, IFNB1, NFKBID, NLRP3, PTGER4, SOCS5, ZBTB7B]
GO:0050863	regulation of T cell activation	[5, 6, 7]	14	8.33333	0.00171045	0.0120444	[EFNB1, EFNB2, IFNB1, IL6ST, IL7, ITPKB, NFKBID, NLRP3, PRDM1, SOCS5, TNFSF9, TRAF6, ZBTB1, ZBTB7B]
GO:0045934	negative regulation of nucleobase-containing compound metabolic process	[4, 5, 6]	36	5.625	0.00170849	0.0125537	[BCL6B, BHLHE41, CEBPD, EDNRB, EGR1, ERF, FBXW7, HEY2, ID2, IRF8, KLF11, MED1, MNT, NR2E1, NR2F6, PHF12, PRDM1, PRMT6, RELA, RREB1, RYBP, SHQ1, SLX4, SMAD2, SMARCA5, THAP11, TRAF6, TRIM24, TXNIP, ZBTB1, ZBTB7B, ZHX3, ZNF174, ZNF318, ZNF668, ZNF703]
GO:0030217	T cell differentiation	[5, 6, 7, 8, 9, 10]	12	9.30232	0.00142573	0.0126815	[EGR1, IFNB1, IL7, ITPKB, NFKBID, NLRP3, PRDM1, PTGER4, SOCS5, TNFSF9, ZBTB1, ZBTB7B]
GO:2000112	regulation of cellular macromolecule biosynthetic process	[5, 6]	73	4.68249	0.00150241	0.0126954	[BCL6B, BHLHE41, CEBPD, CITED2, ECD, EDNRB, EGR1, ERF, FBXW7, GATAD1, GTF2H4, HEY2, ID2, IFNB1, ING2, IRF8, KLF11, LITAF, LOC100513741, LOC100517751, LOC100521972, LOC100738906, LOC100739425, MAFF, MED1, MGA, MNT, NFKBID, NFKBIL1, NLRP3, NR2E1, NR2F6, PAXIP1, PHF12, POGK, PRDM1, PRMT6, RELA, RREB1, RSC1A1, RYBP, SH2B1, SMAD2, SMARCA5, THAP11, TNFSF8, TOPORS, TRAF6, TRIM24, TRIM32, TRIM8, TXNIP, U…
GO:0048534	hematopoietic or lymphoid organ development	[3, 4, 5, 6]	26	6.2954	0.00168803	0.0129672	[BCR, CEBPD, CITED2, EGR1, FBXW7, ID2, IFN-ALPHAOMEGA, IFNB1, IL7, IRF8, ITPKB, LOC100621388, LTA, MED1, NFKBID, NLRP3, PRDM1, PTGER4, RASSF2, RBM47, SOCS5, TIPARP, TNFSF9, TRAF6, ZBTB1, ZBTB7B]
GO:0002521	leukocyte differentiation	[4, 5, 6, 7, 8]	19	7.16981	0.00167678	0.0134941	[CITED2, EGR1, FBXW7, ID2, IFN-ALPHAOMEGA, IFNB1, IL7, ITPKB, MED1, NFKBID, NLRP3, PRDM1, PTGER4, RASSF2, SOCS5, TNFSF9, TRAF6, ZBTB1, ZBTB7B]
GO:0043065	positive regulation of apoptotic process	[5, 6, 7]	18	7.22892	0.00201964	0.0136527	[CASP8AP2, CASP9, CCL2, DEDD2, DUSP6, FBXW7, IFNB1, KLF11, LOC100737977, NFKBID, NLRP3, RASSF2, RYBP, SHQ1, STK17B, TNFAIP8, TNFSF8, TRIM35]
GO:0030098	lymphocyte differentiation	[4, 5, 6, 7, 8, 9]	14	7.9096	0.00278672	0.0156985	[EGR1, ID2, IFN-ALPHAOMEGA, IFNB1, IL7, ITPKB, NFKBID, NLRP3, PRDM1, PTGER4, SOCS5, TNFSF9, ZBTB1, ZBTB7B]
GO:0002822	regulation of adaptive immune response based on somatic recombination of immune receptors built from immunoglobulin superfamily domains	[5, 6]	9	10.2273	0.00292057	0.0159218	[IFNB1, LTA, NFKBID, NLRP3, PAXIP1, SOCS5, TRAF6, ZBTB1, ZBTB7B]
GO:0010721	negative regulation of cell development	[4, 5, 6]	9	10.2273	0.00292057	0.0159218	[APPL2, EDNRB, EFNB2, FBXW7, ID2, IFRD1, MED1, NR2E1, SEMA4G]
GO:0048839	inner ear development	[3, 6, 7, 8]	7	12.7273	0.00245799	0.0159769	[BCR, BLOC1S5, CEBPD, HEY2, SLC4A7, SPRY2, TPRN]
GO:0007169	transmembrane receptor protein tyrosine kinase signaling pathway	[5, 6, 7]	16	7.40741	0.00278157	0.0162099	[DOK2, DSTYK, EFNB1, EFNB2, FBXW7, GDF15, GIT1, MYO1C, PTGIR, RASSF2, SH2B1, SOCS5, SPRY2, TIPARP, TXNIP, ZBTB7B]
GO:1903707	negative regulation of hemopoiesis	[3, 4, 5, 6, 7, 8, 9]	7	12.5	0.00272935	0.0164736	[FBXW7, ID2, IFNB1, ITPKB, NFKBID, SOCS5, ZBTB7B]
GO:0001570	vasculogenesis	[4, 5, 6, 7, 8, 9, 10]	5	17.2414	0.00267905	0.0167689	[CITED2, FBXW7, HEY2, PAXIP1, TIPARP]
GO:0010629	negative regulation of gene expression	[4, 5, 6]	40	5.25624	0.00327662	0.0173046	[BCL6B, BHLHE41, CEBPD, CLP1, DGCR8, EDNRB, EGR1, ERF, EXD1, FBXW7, HEY2, ID2, IRF8, KLF11, MED1, MNT, NR2E1, NR2F6, PHF12, PNRC2, PRDM1, PRMT6, RELA, RREB1, RYBP, SHQ1, SMAD2, SMARCA5, THAP11, TIPARP, TRAF6, TRIM24, TXNIP, ZBTB1, ZBTB7B, ZHX3, ZNF174, ZNF318, ZNF668, ZNF703]
GO:0002824	positive regulation of adaptive immune response based on somatic recombination of immune receptors built from immunoglobulin superfamily domains	[5, 6, 7]	7	11.6667	0.004051	0.0201359	[LTA, NFKBID, NLRP3, PAXIP1, SOCS5, TRAF6, ZBTB1]
GO:0046632	alpha-beta T cell differentiation	[6, 7, 8, 9, 10, 11]	7	11.6667	0.004051	0.0201359	[ITPKB, NFKBID, NLRP3, PRDM1, PTGER4, SOCS5, ZBTB7B]
GO:0001892	embryonic placenta development	[3, 4, 5, 6, 7, 8]	6	13.3333	0.00393341	0.0201438	[CITED2, HEY2, MED1, PHLDA2, PRDM1, VASH1]
GO:0031327	negative regulation of cellular biosynthetic process	[4, 5, 6]	35	5.3681	0.00430183	0.0201947	[BCL6B, BHLHE41, CACNA1A, CEBPD, EDNRB, EGR1, ERF, FBXW7, HEY2, ID2, IRF8, KLF11, MED1, MNT, NR2E1, NR2F6, PHF12, PRDM1, PRMT6, RELA, RREB1, RYBP, SMAD2, SMARCA5, THAP11, TRAF6, TRIM24, TXNIP, ZBTB1, ZBTB7B, ZHX3, ZNF174, ZNF318, ZNF668, ZNF703]
GO:0007517	muscle organ development	[4, 5, 6]	9	9.67742	0.00424483	0.0204965	[CITED2, EFNB2, EGR1, GPCPD1, HEY2, MAFF, MED1, TLL2, ZNF688]
GO:0048568	embryonic organ development	[4, 5, 6]	12	8.10811	0.00449992	0.0205537	[BCR, BLOC1S5, CITED2, HEY2, ID2, MED1, PALB2, PHLDA2, PRDM1, SMAD2, SPRY2, VASH1]
GO:0051249	regulation of lymphocyte activation	[4, 5, 6]	16	7.01754	0.0047368	0.0210663	[EFNB1, EFNB2, ID2, IFNB1, IL6ST, IL7, ITPKB, NFKBID, NLRP3, PAXIP1, PRDM1, SOCS5, TNFSF9, TRAF6, ZBTB1, ZBTB7B]
GO:0042093	T-helper cell differentiation	[9, 10, 11, 12, 13, 14]	5	14.2857	0.00620425	0.0268851	[NFKBID, NLRP3, PTGER4, SOCS5, ZBTB7B]
GO:0007519	skeletal muscle tissue development	[6, 7, 8]	6	12	0.00666343	0.028153	[CITED2, EGR1, GPCPD1, MAFF, TLL2, ZNF688]
GO:0014031	mesenchymal cell development	[4, 5, 6, 7, 8]	5	13.8889	0.00700909	0.0288911	[CITED2, EDNRB, EFNB1, HEY2, SEMA4G]
GO:0016070	RNA metabolic process	[5, 6]	84	4.27264	0.00881971	0.0354888	[BCL6B, BHLHE41, CEBPD, CEP97, CITED2, CLP1, DGCR8, ECD, EDNRB, EGR1, ELL2, ERF, EXD1, GATAD1, GTF2H4, HEY2, ID2, IFNB1, ING2, IRF8, KLF11, LITAF, LOC100513741, LOC100517751, LOC100521972, LOC100738906, LOC100739425, MAFF, MED1, MGA, MNT, NFKBID, NFKBIL1, NLRP3, NR2E1, NR2F6, PARS2, PAXIP1, PHF12, PNRC2, POGK, PRDM1, PRMT6, RBM47, RELA, RREB1, RSC1A1, RYBP, SHQ1, SMAD2, SMARCA5, SRSF5, TCEANC2, T…
GO:1903901	negative regulation of viral life cycle	[4, 5, 6, 7]	5	12.5	0.0109596	0.0430738	[IFNB1, TRIM32, TRIM35, TRIM59, TRIM8]
GO:0043066	negative regulation of apoptotic process	[5, 6, 7]	20	5.88235	0.0117808	0.0452491	[BFAR, CACNA1A, CCL2, CITED2, DSTYK, FIGNL1, HEY2, IL7, ING2, ITPKB, KLHL20, LOC100621388, MED1, MNT, NR2E1, PALB2, RELA, SPRY2, TNFAIP8, TRIM32]
BF Common in DEG LPS 2h and DEG LPS 6h
GOID	GOTerm	GOLevels	Nr. Genes	% Associated Genes	Term PValue	Term PValue Corrected with Benjamini-Hochberg	Associated Genes Found
GO:0019221	cytokine-mediated signaling pathway	[4, 5, 6]	35	17.8571	8.09523e-12	3.10047e-09	[ACSL1, CCL20, CCL22, CCL3L1, CCL5, CCR5, CCRL2, CSF1, CXCL10, CXCL11, CXCL8, EBI3, EREG, F3, IKBKE, IL10RA, IL12B, IL15, IL18, IL1A, IL1B, IL1RAP, IL2RA, IL4R, IL7R, IRAK3, IRF1, NFKBIA, PPARG, RIPK2, SIRT1, SOCS1, STAT5A, TBK1, TNF]
GO:1902531	regulation of intracellular signal transduction	[4, 5, 6]	76	10.2981	4.09762e-11	5.2313e-09	[ABCA1, ARRDC3, BCL2A1, BCL3, BCLAF1, CASP10, CCL20, CCL22, CCL3L1, CCL5, CD14, CD40, CDK12, CLIC2, CSF1, CSF2, CSF3, DDX3X, DHX58, DUSP2, DUSP5, DUSP7, EDN1, F3, FAS, GADD45B, GPR65, HBEGF, ICAM1, IKBKE, IL10RA, IL12B, IL18, IL1B, IL23A, IL4R, IL7R, INHBA, IRAK3, LIF, LOC100151816, MCL1, NFE2L2, NLRP12, NOD2, PIK3AP1, PIK3R5, PIM2, PLAUR, PPEF2, PPIF, PSD, PSMD10, PTGS2, PTPN1, RAPGEF2, RB1CC1, …
GO:0032496	response to lipopolysaccharide	[4, 5, 7]	26	22.2222	2.8792e-11	5.51367e-09	[ABCA1, CCL3L1, CCR5, CD14, CD274, CXCL10, CXCL11, CXCL8, CYP27B1, IDO1, IL12B, IL18, IL1B, IRAK3, JUNB, MAPKAPK2, NFKB1, NFKBIA, NFKBIB, NOD2, NOS2, PDE4B, RIPK2, TIRAP, TNF, TNFAIP3]
GO:0042981	regulation of apoptotic process	[5, 6]	64	10.8844	2.0251e-10	1.93904e-08	[ACER2, ADORA2A, ANXA1, ARG2, ATF5, BCL2A1, BCL2L14, BCL3, BCLAF1, CASP10, CCL3L1, CCR5, CD274, CD40, CLN8, CSF2, CTNNA1, CXCL10, DCUN1D3, DDX3X, F3, FAS, GADD45B, HIP1R, ICAM1, IDO1, IER3, IFIT2, IL12B, IL4R, IL7R, INHBA, MCL1, NFE2L2, NLRP12, NOD2, PDK4, PIM2, PLAUR, PLK2, PLK3, PMAIP1, PPARG, PPIF, PSMD10, PTGS2, PTPN1, RAPGEF2, RB1CC1, RIPK2, SERPINB2, SIRT1, SLC46A2, SOCS3, SOX4, STAT5A, TME…
GO:0046631	alpha-beta T cell activation	[5, 6]	20	25.3165	5.04623e-10	3.86541e-08	[ADORA2A, ANXA1, ARG2, BCL3, CD274, IL12B, IL15, IL18, IL23A, IL27, IRF1, IRF4, NFKBIZ, PLA2G2D, PNP, RC3H2, RELB, RIPK2, SMAD7, SOCS1]
GO:0051247	positive regulation of protein metabolic process	[4, 5, 6]	74	9.82736	7.22495e-10	3.95308e-08	[ACER2, ACSL1, AREG, ARRDC3, ARRDC4, BCL3, CASP10, CCL20, CCL22, CCL3L1, CCL5, CD40, CD80, CDKN1A, CSF1, CSF2, CSF3, DCUN1D3, DDX3X, EDN1, EREG, F3, FAS, GADD45B, HBEGF, HIP1R, ICAM1, IL12B, IL15, IL18, IL1A, IL1B, IL23A, IL27, IL4R, INHBA, IRF1, IRF4, JDP2, LIF, MAPKAPK2, MASTL, NFKBIA, NOD2, OSBPL7, PIK3R5, PLAUR, PLK2, PLK3, PMAIP1, PPARG, PPP1R15A, PSMD10, PTGS2, PTPN1, RAPGEF2, RB1CC1, RIPK2…
GO:0035710	CD4-positive, alpha-beta T cell activation	[6, 7]	16	32	6.46916e-10	4.12948e-08	[ANXA1, ARG2, BCL3, CD274, IL12B, IL18, IL23A, IL27, IRF4, NFKBIZ, PLA2G2D, RC3H2, RELB, RIPK2, SMAD7, SOCS1]
GO:0071222	cellular response to lipopolysaccharide	[5, 6, 8]	20	22.9885	3.17235e-09	1.51876e-07	[ABCA1, CCL3L1, CCR5, CD14, CD274, CXCL10, CXCL11, CXCL8, IL12B, IL18, IL1B, NFKB1, NFKBIA, NFKBIB, NOD2, NOS2, PDE4B, RIPK2, TNF, TNFAIP3]
GO:1902533	positive regulation of intracellular signal transduction	[4, 5, 6, 7]	48	11.7936	3.93617e-09	1.67506e-07	[BCLAF1, CASP10, CCL20, CCL22, CCL3L1, CCL5, CD14, CD40, CSF1, CSF2, CSF3, DHX58, EDN1, F3, GADD45B, GPR65, HBEGF, ICAM1, IKBKE, IL10RA, IL12B, IL18, IL1B, IL23A, IL4R, IL7R, LIF, LOC100151816, MCL1, NLRP12, NOD2, PIK3AP1, PIK3R5, PIM2, PTPN1, RAPGEF2, RB1CC1, RC3H2, REL, RIPK2, SIRT1, SOCS1, TBK1, TIRAP, TNF, TNFSF15, TRAF4, VEGFA]
GO:0043367	CD4-positive, alpha-beta T cell differentiation	[7, 8, 9, 10, 11, 12]	14	32.5581	6.04875e-09	2.31667e-07	[ANXA1, BCL3, IL12B, IL18, IL23A, IL27, IRF4, NFKBIZ, PLA2G2D, RC3H2, RELB, RIPK2, SMAD7, SOCS1]
GO:0031349	positive regulation of defense response	[3, 4, 5, 6]	27	16.875	8.0801e-09	2.81334e-07	[CCL3L1, CD14, DDX58, DHX58, EREG, FFAR2, IDO1, IFIH1, IKBKE, IL12B, IRAK3, IRF1, IRF4, MAPKAPK2, NFKBIA, NFKBIZ, NOD2, PGLYRP2, PIK3AP1, PTGS2, RIPK2, STAT5A, TBK1, TIRAP, TNF, TNFAIP3, TNIP1]
GO:0050663	cytokine secretion	[3, 4, 6, 7, 8, 9]	21	20.3883	1.27453e-08	3.48674e-07	[ABCA1, ANXA1, ARG2, CCL3L1, CD14, CD274, DDX58, FFAR2, IFIH1, IL1A, IL1RAP, MCOLN2, NLRP12, NOD2, NOS2, PANX1, PNP, RIPK2, SOCS1, TNF, TNFAIP3]
GO:0046634	regulation of alpha-beta T cell activation	[6, 7, 8]	15	28.8462	1.12108e-08	3.57811e-07	[ADORA2A, ANXA1, ARG2, CD274, IL12B, IL18, IL23A, IL27, IRF1, NFKBIZ, PNP, RC3H2, RIPK2, SMAD7, SOCS1]
GO:0046632	alpha-beta T cell differentiation	[6, 7, 8, 9, 10, 11]	16	26.6667	1.2639e-08	3.72364e-07	[ANXA1, BCL3, IL12B, IL18, IL23A, IL27, IRF1, IRF4, NFKBIZ, PLA2G2D, PNP, RC3H2, RELB, RIPK2, SMAD7, SOCS1]
GO:0045088	regulation of innate immune response	[4, 5, 6]	24	18.0451	1.4588e-08	3.72481e-07	[CD14, DDX58, DHX58, EREG, FFAR2, IFIH1, IKBKE, IL12B, IRAK3, IRF1, IRF4, MAPKAPK2, NFKBIA, NOD2, PGLYRP2, PIK3AP1, PPARG, RIPK2, RNF135, SOCS1, TBK1, TIRAP, TNFAIP3, TNIP1]
GO:0001932	regulation of protein phosphorylation	[6, 7, 8]	61	9.93485	2.11784e-08	4.77138e-07	[ACSL1, AREG, CCL20, CCL22, CCL3L1, CCL5, CCNG2, CD40, CD80, CDK12, CDKN1A, CSF1, CSF2, CSF3, DDX3X, DUSP2, DUSP5, DUSP7, EDN1, EREG, FAS, GADD45B, HBEGF, ICAM1, IL12B, IL15, IL18, IL1B, IL23A, IL4R, INHBA, IRAK3, LIF, MASTL, NLRP12, NOD2, PIK3R5, PLAUR, PPEF2, PSMD10, PTGS2, PTPN1, RAPGEF2, RB1CC1, RIPK2, SAMSN1, SESN2, SIRT1, SMAD7, SOCS1, SOCS3, TEC, TIRAP, TMEM102, TNF, TNFAIP3, TNFSF15, TNIP…
GO:1903706	regulation of hemopoiesis	[3, 4, 5, 6, 7, 8]	29	15.3439	2.06753e-08	4.94915e-07	[ANXA1, CCL3L1, CSF1, CSF3, IL12B, IL15, IL18, IL23A, IL27, IL4R, IL7R, INHBA, IRF1, ISG15, JAG1, LIF, NFE2L2, NFKBIA, NFKBIZ, PGLYRP2, PNP, RC3H2, RIPK2, SLC46A2, SMAD7, SOCS1, STAT5A, TNF, UBASH3B]
GO:0019220	regulation of phosphate metabolic process	[5, 6]	69	9.28668	3.37178e-08	5.61474e-07	[ACSL1, AREG, CCL20, CCL22, CCL3L1, CCL5, CCNG2, CD40, CD80, CDK12, CDKN1A, CSF1, CSF2, CSF3, DDX3X, DUSP2, DUSP5, DUSP7, EDN1, ELL, EREG, FAS, GADD45B, HBEGF, ICAM1, IL12B, IL15, IL18, IL1B, IL23A, IL4R, INHBA, IRAK3, LIF, MASTL, NLRP12, NOD2, NOS2, PDK4, PIK3R5, PLAUR, PLEK, PPEF2, PPIF, PPP1R15A, PPP4R2, PSMD10, PTGS2, PTPN1, RAPGEF2, RB1CC1, RHOH, RIPK2, SAMSN1, SESN2, SIRT1, SMAD7, SOCS1, SO…
GO:0045089	positive regulation of innate immune response	[4, 5, 6, 7]	21	19.4444	3.08121e-08	5.61954e-07	[CD14, DDX58, DHX58, EREG, FFAR2, IFIH1, IKBKE, IL12B, IRAK3, IRF1, IRF4, MAPKAPK2, NFKBIA, NOD2, PGLYRP2, PIK3AP1, RIPK2, TBK1, TIRAP, TNFAIP3, TNIP1]
GO:0002221	pattern recognition receptor signaling pathway	[5, 6, 7, 8, 9, 10]	17	23.6111	3.23248e-08	5.62745e-07	[CD14, DDX58, DHX58, FFAR2, IFIH1, IRAK3, IRF1, IRF4, MAPKAPK2, NFKBIA, NOD2, PGLYRP2, PIK3AP1, RIPK2, TIRAP, TNFAIP3, TNIP1]
GO:0045937	positive regulation of phosphate metabolic process	[5, 6, 7]	48	11.0092	3.70671e-08	5.67869e-07	[ACSL1, AREG, CCL20, CCL22, CCL3L1, CCL5, CD40, CD80, CDKN1A, CSF1, CSF2, CSF3, DDX3X, EDN1, EREG, FAS, GADD45B, HBEGF, ICAM1, IL12B, IL15, IL18, IL1B, IL23A, IL4R, INHBA, LIF, MASTL, NOD2, NOS2, PIK3R5, PLAUR, PLEK, PPP1R15A, PSMD10, PTGS2, PTPN1, RAPGEF2, RB1CC1, RIPK2, SIRT1, SOCS1, TEC, TIRAP, TNF, TNFSF15, TRAF4, VEGFA]
GO:0042093	T-helper cell differentiation	[9, 10, 11, 12, 13, 14]	12	34.2857	3.91158e-08	5.76205e-07	[ANXA1, BCL3, IL12B, IL18, IL23A, IL27, IRF4, NFKBIZ, RC3H2, RELB, RIPK2, SMAD7]
GO:0032270	positive regulation of cellular protein metabolic process	[4, 5, 6, 7]	66	9.4964	3.01245e-08	5.76884e-07	[ACER2, ACSL1, AREG, ARRDC3, ARRDC4, BCL3, CASP10, CCL20, CCL22, CCL3L1, CCL5, CD40, CD80, CDKN1A, CSF1, CSF2, CSF3, DCUN1D3, DDX3X, EDN1, EREG, F3, FAS, GADD45B, HBEGF, HIP1R, ICAM1, IL12B, IL15, IL18, IL1B, IL23A, IL4R, INHBA, JDP2, LIF, MASTL, NFKBIA, NOD2, OSBPL7, PIK3R5, PLAUR, PLK3, PMAIP1, PPARG, PPP1R15A, PSMD10, PTGS2, PTPN1, RAPGEF2, RB1CC1, RIPK2, RNF19A, RNF19B, SIRT1, SMAD7, SOCS1, S…
GO:0002521	leukocyte differentiation	[4, 5, 6, 7, 8]	35	13.2075	3.63029e-08	5.79334e-07	[ANXA1, BCL3, CCL3L1, CSF1, CSF2, IL12B, IL15, IL18, IL23A, IL27, IL4R, IL7R, IRF1, IRF4, JUNB, LIF, NFKBIZ, PGLYRP2, PLA2G2D, PNP, PPARG, RC3H2, RELB, RHOH, RIPK2, SIRT1, SLC46A2, SMAD7, SNX10, SOCS1, SOX4, STAT5A, TNF, UBASH3B, VEGFA]
GO:0001934	positive regulation of protein phosphorylation	[6, 7, 8, 9]	45	11.4796	2.95305e-08	5.95274e-07	[ACSL1, AREG, CCL20, CCL22, CCL3L1, CCL5, CD40, CD80, CDKN1A, CSF1, CSF2, CSF3, DDX3X, EDN1, EREG, FAS, GADD45B, HBEGF, ICAM1, IL12B, IL15, IL18, IL1B, IL23A, IL4R, INHBA, LIF, MASTL, NOD2, PIK3R5, PLAUR, PSMD10, PTGS2, PTPN1, RAPGEF2, RB1CC1, RIPK2, SIRT1, SOCS1, TEC, TIRAP, TNF, TNFSF15, TRAF4, VEGFA]
GO:0009967	positive regulation of signal transduction	[3, 4, 5, 6]	61	9.8546	2.87535e-08	6.11811e-07	[ADORA2A, BCLAF1, CASP10, CCL20, CCL22, CCL3L1, CCL5, CD14, CD40, CSF1, CSF2, CSF3, CTNNA1, CYP27B1, DDX3X, DHX58, EDN1, F3, FAS, GADD45B, GPR65, HBEGF, HIP1R, ICAM1, IKBKE, IL10RA, IL12B, IL18, IL1B, IL23A, IL4R, IL7R, INHBA, JAG1, LIF, LOC100151816, MCL1, NFKB1, NLRP12, NOD2, PIK3AP1, PIK3R5, PIM2, PLAUR, PPIF, PTPN1, RAPGEF2, RB1CC1, RC3H2, REL, RIPK2, SIRT1, SOCS1, SOX4, TBK1, TIRAP, TNF, TNF…
GO:2000514	regulation of CD4-positive, alpha-beta T cell activation	[7, 8, 9]	11	37.931	4.34209e-08	6.15934e-07	[ANXA1, ARG2, CD274, IL18, IL23A, IL27, NFKBIZ, RC3H2, RIPK2, SMAD7, SOCS1]
GO:0031401	positive regulation of protein modification process	[5, 6, 7, 8]	53	10.3113	6.15813e-08	8.42344e-07	[ACSL1, AREG, ARRDC3, ARRDC4, CCL20, CCL22, CCL3L1, CCL5, CD40, CD80, CDKN1A, CSF1, CSF2, CSF3, DCUN1D3, DDX3X, EDN1, EREG, FAS, GADD45B, HBEGF, ICAM1, IL12B, IL15, IL18, IL1B, IL23A, IL4R, INHBA, JDP2, LIF, MASTL, NOD2, PIK3R5, PLAUR, PPP1R15A, PSMD10, PTGS2, PTPN1, RAPGEF2, RB1CC1, RIPK2, SIRT1, SMAD7, SOCS1, SOX4, TEC, TIRAP, TNF, TNFSF15, TNIP1, TRAF4, VEGFA]
GO:0002218	activation of innate immune response	[3, 5, 6, 7, 8]	18	21.4286	6.37875e-08	8.42435e-07	[CD14, DDX58, DHX58, FFAR2, IFIH1, IRAK3, IRF1, IRF4, MAPKAPK2, NFKBIA, NOD2, PGLYRP2, PIK3AP1, RIPK2, TBK1, TIRAP, TNFAIP3, TNIP1]
GO:0042089	cytokine biosynthetic process	[3, 5, 6]	15	25	9.35335e-08	1.19411e-06	[BCL3, EREG, IL18, IL1A, IL1RAP, IL27, IRF1, IRF4, MAPKAPK2, NFKB1, NLRP12, STAT5A, TBK1, TIRAP, TNF]
GO:0042325	regulation of phosphorylation	[6, 7]	63	9.40298	9.67752e-08	1.19564e-06	[ACSL1, AREG, CCL20, CCL22, CCL3L1, CCL5, CCNG2, CD40, CD80, CDK12, CDKN1A, CSF1, CSF2, CSF3, DDX3X, DUSP2, DUSP5, DUSP7, EDN1, EREG, FAS, GADD45B, HBEGF, ICAM1, IL12B, IL15, IL18, IL1B, IL23A, IL4R, INHBA, IRAK3, LIF, MASTL, NLRP12, NOD2, PIK3R5, PLAUR, PPEF2, PPIF, PSMD10, PTGS2, PTPN1, RAPGEF2, RB1CC1, RHOH, RIPK2, SAMSN1, SESN2, SIRT1, SMAD7, SOCS1, SOCS3, TEC, TIRAP, TMEM102, TNF, TNFAIP3, T…
GO:0031399	regulation of protein modification process	[5, 6, 7]	72	8.85609	1.12747e-07	1.34944e-06	[ACER2, ACSL1, AREG, ARRDC3, ARRDC4, CCL20, CCL22, CCL3L1, CCL5, CCNG2, CD40, CD80, CDK12, CDKN1A, CSF1, CSF2, CSF3, DCUN1D3, DDX3X, DUSP2, DUSP5, DUSP7, EDN1, EREG, FAS, GADD45B, HBEGF, ICAM1, IL12B, IL15, IL18, IL1B, IL23A, IL4R, INHBA, IRAK3, ISG15, JDP2, LIF, MASTL, N4BP1, NLRP12, NOD2, PIK3R5, PLAUR, PPEF2, PPP1R15A, PPP4R2, PSMD10, PTGS2, PTPN1, RAPGEF2, RB1CC1, RIPK2, SAMSN1, SESN2, SIRT1,…
GO:0051249	regulation of lymphocyte activation	[4, 5, 6]	31	13.5965	1.18051e-07	1.3701e-06	[ADORA2A, ANXA1, ARG2, CD274, CD38, CD40, CD80, IDO1, IL12B, IL15, IL18, IL23A, IL27, IL4R, IL7R, IRF1, NFKBIZ, NOD2, PGLYRP2, PLA2G2D, PNP, RC3H2, RIPK2, SAMSN1, SDC4, SLC46A2, SMAD7, SOCS1, STAT5A, TNFAIP3, VCAM1]
GO:0048534	hematopoietic or lymphoid organ development	[3, 4, 5, 6]	45	10.8959	1.41875e-07	1.59818e-06	[ANXA1, BCL3, CCL3L1, CSF1, CSF2, CSF3, IL12B, IL15, IL18, IL23A, IL27, IL4R, IL7R, INHBA, IRF1, IRF4, ISG15, JAG1, JUNB, LIF, NFE2L2, NFKB2, NFKBIA, NFKBIZ, PGLYRP2, PLA2G2D, PLEK, PNP, PPARG, RC3H2, RELB, RHOH, RIPK2, SIRT1, SLC11A2, SLC46A2, SMAD7, SNX10, SOCS1, SOD2, SOX4, STAT5A, TNF, UBASH3B, VEGFA]
GO:1902105	regulation of leukocyte differentiation	[4, 5, 6, 7, 8, 9]	23	16.5468	1.56247e-07	1.70978e-06	[ANXA1, CCL3L1, CSF1, IL12B, IL15, IL18, IL23A, IL27, IL4R, IL7R, IRF1, LIF, NFKBIZ, PGLYRP2, PNP, RC3H2, RIPK2, SLC46A2, SMAD7, SOCS1, STAT5A, TNF, UBASH3B]
GO:0030217	T cell differentiation	[5, 6, 7, 8, 9, 10]	22	17.0543	1.69154e-07	1.79962e-06	[ANXA1, BCL3, IL12B, IL15, IL18, IL23A, IL27, IL4R, IL7R, IRF1, IRF4, NFKBIZ, PLA2G2D, PNP, RC3H2, RELB, RHOH, RIPK2, SLC46A2, SMAD7, SOCS1, SOX4]
GO:0050731	positive regulation of peptidyl-tyrosine phosphorylation	[7, 8, 9, 10, 11]	16	21.9178	2.50932e-07	2.52913e-06	[AREG, CD40, CD80, CSF2, CSF3, HBEGF, IL12B, IL15, IL18, IL23A, IL4R, LIF, PTPN1, RIPK2, TEC, VEGFA]
GO:0002286	T cell activation involved in immune response	[5, 6]	13	27.0833	2.4761e-07	2.56309e-06	[ANXA1, BCL3, ICAM1, IL12B, IL18, IL23A, IL27, IRF4, NFKBIZ, RC3H2, RELB, RIPK2, SMAD7]
GO:0001516	prostaglandin biosynthetic process	[7, 8, 9, 10, 11]	7	58.3333	3.62246e-07	3.55744e-06	[ANXA1, EDN1, PPARG, PTGES, PTGS1, PTGS2, SIRT1]
GO:0050863	regulation of T cell activation	[5, 6, 7]	25	14.881	3.71739e-07	3.5594e-06	[ADORA2A, ANXA1, ARG2, CD274, CD80, IDO1, IL12B, IL15, IL18, IL23A, IL27, IL4R, IL7R, IRF1, NFKBIZ, PLA2G2D, PNP, RC3H2, RIPK2, SDC4, SLC46A2, SMAD7, SOCS1, STAT5A, VCAM1]
GO:0038061	NIK/NF-kappaB signaling	[4, 5, 6]	14	23.7288	5.07838e-07	4.74395e-06	[BCL3, CD14, IKBKE, IL18, NFKB2, NLRP12, NOD2, RC3H2, REL, RELB, TIRAP, TNF, TNFSF15, TRAF4]
GO:0045619	regulation of lymphocyte differentiation	[5, 6, 7, 8, 9, 10]	17	19.3182	7.20978e-07	6.57464e-06	[ANXA1, IL15, IL18, IL23A, IL27, IL4R, IL7R, IRF1, NFKBIZ, PGLYRP2, PNP, RC3H2, RIPK2, SLC46A2, SMAD7, SOCS1, STAT5A]
GO:0046636	negative regulation of alpha-beta T cell activation	[6, 7, 8, 9]	7	53.8462	7.52548e-07	6.70293e-06	[ADORA2A, ANXA1, ARG2, CD274, RC3H2, SMAD7, SOCS1]
GO:0045580	regulation of T cell differentiation	[6, 7, 8, 9, 10, 11]	15	21.4286	8.16754e-07	6.80036e-06	[ANXA1, IL15, IL18, IL23A, IL27, IL4R, IL7R, IRF1, NFKBIZ, PNP, RC3H2, RIPK2, SLC46A2, SMAD7, SOCS1]
GO:0002790	peptide secretion	[5, 6, 7]	29	13.0045	7.99444e-07	6.80416e-06	[ABCA1, ANXA1, ARG2, CCL3L1, CCL5, CD14, CD274, CD40, DDX58, EDN1, FFAR2, IFIH1, IL1A, IL1RAP, ILDR1, MCOLN2, NLRP12, NOD2, NOS2, PANX1, PLEK, PNP, PPARG, RAB11FIP5, RIPK2, SOCS1, SOX4, TNF, TNFAIP3]
GO:0097696	STAT cascade	[4, 5, 6]	14	22.9508	7.87407e-07	6.85402e-06	[BCL3, CD40, CSF2, IL10RA, IL12B, IL15, IL18, IL23A, IL4R, IL7R, LIF, SOCS1, SOCS3, STAT5A]
GO:0042098	T cell proliferation	[5, 6]	19	17.4312	8.46098e-07	6.8948e-06	[ANXA1, ARG2, CD274, EBI3, GJA1, IDO1, IL12B, IL15, IL18, IL23A, IL27, IRF1, PLA2G2D, PNP, RC3H2, RIPK2, SDC4, STAT5A, VCAM1]
GO:1903708	positive regulation of hemopoiesis	[3, 4, 5, 6, 7, 8, 9]	19	17.2727	9.78503e-07	7.80764e-06	[ANXA1, CSF1, CSF3, IL12B, IL15, IL18, IL23A, IL4R, IL7R, INHBA, ISG15, JAG1, LIF, NFKBIZ, PNP, RIPK2, SOCS1, STAT5A, TNF]
GO:0042108	positive regulation of cytokine biosynthetic process	[4, 5, 6, 7, 8]	11	28.9474	1.02094e-06	7.82036e-06	[BCL3, EREG, IL1A, IL27, IRF1, IRF4, MAPKAPK2, STAT5A, TBK1, TIRAP, TNF]
GO:0030595	leukocyte chemotaxis	[3, 5, 6]	18	18	1.01392e-06	7.92511e-06	[ANXA1, CCL20, CCL22, CCL3L1, CCL5, CSF1, CXCL10, CXCL11, CXCL16, CXCL8, FFAR2, IL16, IL1B, IL23A, KLF5, PDE4B, TMEM102, VEGFA]
GO:0042035	regulation of cytokine biosynthetic process	[4, 5, 6, 7]	13	24.0741	1.09351e-06	8.21202e-06	[BCL3, EREG, IL1A, IL27, IRF1, IRF4, MAPKAPK2, NFKB1, NLRP12, STAT5A, TBK1, TIRAP, TNF]
GO:0097530	granulocyte migration	[4, 6, 7]	13	24.0741	1.09351e-06	8.21202e-06	[ANXA1, CCL20, CCL22, CCL3L1, CCL5, CSF1, CXCL11, CXCL8, IL1B, IL23A, KLF5, MCOLN2, PDE4B]
GO:0006468	protein phosphorylation	[6, 7]	72	8.33333	1.23977e-06	9.13135e-06	[ABL2, ACSL1, AREG, CCL20, CCL22, CCL3L1, CCL5, CCNG2, CCR5, CD40, CD80, CDK12, CDK17, CDKN1A, CSF1, CSF2, CSF3, DDX3X, DUSP2, DUSP5, DUSP7, EDN1, EREG, FAS, GADD45B, HBEGF, ICAM1, IKBKE, IL12B, IL15, IL18, IL1B, IL23A, IL4R, INHBA, IRAK3, LIF, MAPKAPK2, MASTL, NLRP12, NOD2, PDK4, PIK3R5, PIM1, PIM2, PLAUR, PLK2, PLK3, PPEF2, PSMD10, PTGS2, PTPN1, RAPGEF2, RB1CC1, RIPK2, SAMSN1, SESN2, SIRT1, SMA…
GO:0050707	regulation of cytokine secretion	[4, 5, 6, 7, 8, 9, 10]	17	18.4783	1.38915e-06	1.00386e-05	[ANXA1, ARG2, CCL3L1, CD14, CD274, DDX58, FFAR2, IFIH1, IL1A, IL1RAP, NLRP12, NOD2, PANX1, RIPK2, SOCS1, TNF, TNFAIP3]
GO:1903530	regulation of secretion by cell	[3, 4, 5, 6]	31	12.0623	1.72326e-06	1.22224e-05	[ANXA1, ARG2, CCL3L1, CCL5, CD14, CD274, CD40, DDX58, EDN1, FBXL20, FFAR2, IFIH1, IL1A, IL1B, IL1RAP, ILDR1, INHBA, LIF, NLRP12, NOD2, NOS2, PANX1, PPARG, RAB11FIP5, RAB21, RIPK2, SDC4, SOCS1, SOX4, TNF, TNFAIP3]
GO:0032944	regulation of mononuclear cell proliferation	[4, 5, 6]	19	16.5217	1.96949e-06	1.37148e-05	[ANXA1, ARG2, CD274, CD38, CD40, CSF1, IDO1, IL12B, IL15, IL18, IL23A, IL27, IRF1, PLA2G2D, PNP, RIPK2, SDC4, STAT5A, VCAM1]
GO:0007249	I-kappaB kinase/NF-kappaB signaling	[4, 5, 6]	19	16.3793	2.25338e-06	1.54115e-05	[BCL3, CASP10, CD40, IKBKE, IL1B, LOC100151816, NFKBIA, NLRP12, NOD2, PIM2, REL, RHOH, RIPK2, SIRT1, TBK1, TIRAP, TNF, TNFAIP3, TNIP1]
GO:0009968	negative regulation of signal transduction	[3, 4, 5, 6]	46	9.76646	2.40917e-06	1.6188e-05	[ADM, ARRDC3, BCL2A1, BCL3, CLIC2, CSF2, CTNNA1, CXCL8, DDX3X, DHX58, DUSP2, DUSP5, DUSP7, ICAM1, IRAK3, IRF4, LIF, LZTS2, MCL1, NFE2L2, NFKBIA, NLRP12, PLAUR, PLEK, PPARG, PPEF2, PPIF, PSMD10, PTGS2, PTPN1, RB1CC1, RGS16, RGS5, RHOH, RNF152, SESN2, SESN3, SIRT1, SMAD7, SOCS1, SOCS3, TNF, TNFAIP3, TNIP1, UBASH3B, VHL]
GO:0043065	positive regulation of apoptotic process	[5, 6, 7]	30	12.0482	2.61638e-06	1.69843e-05	[ACER2, ADORA2A, ANXA1, BCLAF1, CASP10, CCL3L1, CD274, CD40, CTNNA1, DCUN1D3, DDX3X, F3, FAS, GADD45B, HIP1R, IDO1, IFIT2, IL12B, INHBA, MCL1, PLAUR, PMAIP1, PPARG, PPIF, RAPGEF2, RIPK2, SIRT1, SOX4, TNF, TNFSF15]
GO:0051090	regulation of DNA-binding transcription factor activity	[3, 6, 7, 8, 9, 10, 11]	25	13.4409	2.58096e-06	1.70432e-05	[BHLHE40, CD40, CSF3, DDX58, EDN1, ID3, IL18, IL1RAP, IRAK3, NFKBIA, NLRP12, NOD2, PPARG, PSMD10, RHEBL1, RIPK2, SIRT1, SMAD7, TIRAP, TNF, TNFAIP3, TRAF1, TRIM14, TRIM21, VEGFA]
GO:0046637	regulation of alpha-beta T cell differentiation	[7, 8, 9, 10, 11, 12]	10	29.4118	2.7269e-06	1.74067e-05	[ANXA1, IL18, IL23A, IL27, NFKBIZ, PNP, RC3H2, RIPK2, SMAD7, SOCS1]
GO:0042129	regulation of T cell proliferation	[6, 7, 8]	16	18.1818	3.55728e-06	2.19748e-05	[ANXA1, ARG2, CD274, IDO1, IL12B, IL15, IL18, IL23A, IL27, IRF1, PLA2G2D, PNP, RIPK2, SDC4, STAT5A, VCAM1]
GO:0002791	regulation of peptide secretion	[5, 6, 7, 8]	24	13.5593	3.52081e-06	2.21061e-05	[ANXA1, ARG2, CCL3L1, CCL5, CD14, CD274, CD40, DDX58, FFAR2, IFIH1, IL1A, IL1RAP, ILDR1, NLRP12, NOD2, NOS2, PANX1, PPARG, RAB11FIP5, RIPK2, SOCS1, SOX4, TNF, TNFAIP3]
GO:0030098	lymphocyte differentiation	[4, 5, 6, 7, 8, 9]	24	13.5593	3.52081e-06	2.21061e-05	[ANXA1, BCL3, IL12B, IL15, IL18, IL23A, IL27, IL4R, IL7R, IRF1, IRF4, NFKBIZ, PGLYRP2, PLA2G2D, PNP, RC3H2, RELB, RHOH, RIPK2, SLC46A2, SMAD7, SOCS1, SOX4, STAT5A]
GO:0007260	tyrosine phosphorylation of STAT protein	[6, 7, 8, 9, 10]	10	28.5714	3.65633e-06	2.22282e-05	[CD40, CSF2, IL12B, IL15, IL18, IL23A, IL4R, LIF, SOCS1, SOCS3]
GO:1904894	positive regulation of STAT cascade	[5, 6, 7, 8]	10	28.5714	3.65633e-06	2.22282e-05	[CD40, CSF2, IL10RA, IL12B, IL18, IL23A, IL4R, IL7R, LIF, SOCS1]
GO:0009306	protein secretion	[3, 5, 6, 7, 8]	27	12.5581	3.84245e-06	2.26409e-05	[ABCA1, ANXA1, ARG2, CCL3L1, CCL5, CD14, CD274, CD40, DDX58, FFAR2, IFIH1, IL1A, IL1RAP, MCOLN2, NLRP12, NOD2, NOS2, PANX1, PLEK, PNP, PPARG, RAB11FIP5, RIPK2, SOCS1, SOX4, TNF, TNFAIP3]
GO:0051250	negative regulation of lymphocyte activation	[4, 5, 6, 7]	14	20.2899	3.80616e-06	2.27775e-05	[ADORA2A, ANXA1, ARG2, CD274, IDO1, IRF1, PGLYRP2, PLA2G2D, RC3H2, SAMSN1, SDC4, SMAD7, SOCS1, TNFAIP3]
GO:0032268	regulation of cellular protein metabolic process	[4, 5, 6]	88	7.56664	3.94721e-06	2.29058e-05	[ACER2, ACSL1, AREG, ARRDC3, ARRDC4, BCL3, BTG2, CASP10, CCL20, CCL22, CCL3L1, CCL5, CCNG2, CD40, CD80, CDK12, CDKN1A, CSF1, CSF2, CSF3, DCUN1D3, DDX3X, DUSP2, DUSP5, DUSP7, EDN1, EREG, F3, FAS, GADD45B, HBEGF, HIP1R, ICAM1, IL12B, IL15, IL18, IL1B, IL23A, IL4R, INHBA, IRAK3, ISG15, JDP2, LIF, LOC100513074, MASTL, N4BP1, NFKBIA, NLRP12, NOD2, OSBPL7, PIK3R5, PLAUR, PLK3, PMAIP1, PPARG, PPEF2, PPP…
GO:0000165	MAPK cascade	[4, 5, 6, 8, 9]	35	10.8696	4.13721e-06	2.365e-05	[CCL20, CCL22, CCL3L1, CCL5, CCR5, CD40, CDK12, CSF2, DUSP2, DUSP5, DUSP7, EDN1, FAS, GADD45B, ICAM1, IL18, IL1B, INHBA, IRAK3, LIF, MAPKAPK2, NLRP12, NOD2, PIK3R5, PPEF2, PSMD10, PTPN1, RAPGEF2, RB1CC1, RIPK2, TIRAP, TNF, TNIP1, TRAF4, VEGFA]
GO:0002825	regulation of T-helper 1 type immune response	[6, 7]	7	43.75	4.42309e-06	2.49124e-05	[ANXA1, IL12B, IL18, IL1B, IL23A, IL27, RIPK2]
GO:1904892	regulation of STAT cascade	[5, 6, 7]	12	23.0769	4.60548e-06	2.55638e-05	[BCL3, CD40, CSF2, IL10RA, IL12B, IL18, IL23A, IL4R, IL7R, LIF, SOCS1, SOCS3]
GO:0046633	alpha-beta T cell proliferation	[6, 7]	8	36.3636	4.69258e-06	2.56751e-05	[ARG2, CD274, IL12B, IL15, IL18, IL23A, IRF1, RIPK2]
GO:1990266	neutrophil migration	[5, 7, 8]	11	25	5.01442e-06	2.70496e-05	[CCL20, CCL22, CCL3L1, CCL5, CXCL11, CXCL8, IL1B, IL23A, KLF5, MCOLN2, PDE4B]
GO:0043066	negative regulation of apoptotic process	[5, 6, 7]	36	10.5882	5.48575e-06	2.87814e-05	[ARG2, ATF5, BCL2A1, BCL3, CCR5, CLN8, CSF2, CTNNA1, DDX3X, HIP1R, ICAM1, IDO1, IER3, IL4R, IL7R, MCL1, NFE2L2, PDK4, PIM2, PLAUR, PLK2, PLK3, PPIF, PSMD10, PTGS2, PTPN1, RB1CC1, SERPINB2, SIRT1, SLC46A2, SOCS3, STAT5A, TNF, TNFAIP3, VEGFA, VHL]
GO:0032680	regulation of tumor necrosis factor production	[5, 6]	14	19.7183	5.42852e-06	2.88767e-05	[ARG2, BCL3, CCL3L1, CD14, DDX58, IFIH1, IL12B, IL23A, IRAK3, MAPKAPK2, NOD2, RIPK2, TIRAP, TNFAIP3]
GO:0001944	vasculature development	[4, 5, 6, 7]	31	11.3971	5.73686e-06	2.96921e-05	[ADM, ANXA1, CALCRL, CD40, CLEC14A, CXCL10, CXCL8, EDN1, F3, FOSL1, FOXJ2, GJA1, HS6ST1, IL18, IL1A, IL1B, ITGB8, JAG1, JUNB, KLF5, LIF, MMP2, NRP2, PLK2, PPARG, SIRT1, SMAD7, SOCS3, SOX4, VEGFA, VHL]
GO:0043122	regulation of I-kappaB kinase/NF-kappaB signaling	[5, 6, 7]	17	16.6667	6.08273e-06	3.10625e-05	[CASP10, CD40, IKBKE, IL1B, LOC100151816, NLRP12, NOD2, PIM2, REL, RHOH, RIPK2, SIRT1, TBK1, TIRAP, TNF, TNFAIP3, TNIP1]
GO:0048514	blood vessel morphogenesis	[4, 5, 6, 7, 8, 9]	27	12.2172	6.49912e-06	3.27521e-05	[ADM, ANXA1, CALCRL, CD40, CLEC14A, CXCL10, CXCL8, EDN1, F3, FOXJ2, GJA1, HS6ST1, IL18, IL1A, IL1B, ITGB8, JAG1, JUNB, KLF5, NRP2, PLK2, PPARG, SIRT1, SMAD7, SOX4, VEGFA, VHL]
GO:0050727	regulation of inflammatory response	[4, 5, 6]	21	14	8.76818e-06	4.36131e-05	[ADORA2A, ANXA1, CCL3L1, FFAR2, IDO1, IL12B, NFKB1, NFKBIA, NFKBIZ, NLRP12, NOD2, NOS2, PGLYRP2, PIK3AP1, PTGS2, SOCS3, STAT5A, TNF, TNFAIP3, TNFAIP6, TNIP1]
GO:0019932	second-messenger-mediated signaling	[4, 5, 6]	19	14.9606	8.9338e-06	4.38672e-05	[ABCA1, ADM, ADORA2A, ARRDC3, CALCRL, CCL20, CCL3L1, CCR5, CCRL2, CLIC2, CXCL10, CXCL11, EDN1, GPR65, NOS2, PPP3CC, RAPGEF2, TNF, VCAM1]
GO:0097529	myeloid leukocyte migration	[3, 5, 6]	15	17.8571	9.0586e-06	4.3917e-05	[ANXA1, CCL20, CCL22, CCL3L1, CCL5, CSF1, CXCL10, CXCL11, CXCL8, IL1B, IL23A, KLF5, MCOLN2, PDE4B, VEGFA]
GO:0050701	interleukin-1 secretion	[4, 5, 7, 8, 9, 10]	8	33.3333	9.91453e-06	4.74658e-05	[ABCA1, ARG2, CCL3L1, NLRP12, NOD2, PANX1, RIPK2, TNFAIP3]
GO:0018108	peptidyl-tyrosine phosphorylation	[7, 8, 9]	21	13.8158	1.08161e-05	5.11428e-05	[ABL2, AREG, CD40, CD80, CSF2, CSF3, HBEGF, IL12B, IL15, IL18, IL23A, IL4R, LIF, PTPN1, RIPK2, SAMSN1, SOCS1, SOCS3, TEC, TMEM102, VEGFA]
GO:1902532	negative regulation of intracellular signal transduction	[4, 5, 6, 7]	28	11.4754	1.45527e-05	6.79716e-05	[ARRDC3, BCL2A1, BCL3, CLIC2, DDX3X, DHX58, DUSP2, DUSP5, DUSP7, IRAK3, LIF, NFE2L2, NLRP12, PLAUR, PPEF2, PPIF, PSMD10, PTGS2, PTPN1, RHOH, RNF152, SESN2, SESN3, SIRT1, SOCS1, SOCS3, TNFAIP3, TNIP1]
GO:0002822	regulation of adaptive immune response based on somatic recombination of immune receptors built from immunoglobulin superfamily domains	[5, 6]	15	17.0455	1.62801e-05	7.33563e-05	[ANXA1, CD274, CD40, IL12B, IL18, IL1B, IL23A, IL27, IL7R, NFKBIZ, RC3H2, RIPK2, SMAD7, TNF, TNFAIP3]
GO:1902107	positive regulation of leukocyte differentiation	[4, 5, 6, 7, 8, 9, 10]	15	17.0455	1.62801e-05	7.33563e-05	[ANXA1, CSF1, IL12B, IL15, IL18, IL23A, IL4R, IL7R, LIF, NFKBIZ, PNP, RIPK2, SOCS1, STAT5A, TNF]
GO:2001233	regulation of apoptotic signaling pathway	[4, 5, 6, 7]	24	12.4352	1.59281e-05	7.34995e-05	[ADORA2A, BCL2A1, BCLAF1, CSF2, CTNNA1, DDX3X, FAS, HIP1R, ICAM1, INHBA, MCL1, NFE2L2, PLAUR, PPIF, PSMD10, PTGS2, PTPN1, RB1CC1, SIRT1, TMEM102, TNF, TNFAIP3, TRAF1, VHL]
GO:0002757	immune response-activating signal transduction	[3, 4, 5, 6, 7]	21	13.4615	1.62553e-05	7.41163e-05	[CD14, DDX58, DHX58, FFAR2, IFIH1, IRAK3, IRF1, IRF4, MAPKAPK2, NFKBIA, NFKBIZ, NOD2, PDE4B, PGLYRP2, PIK3AP1, RC3H2, RIPK2, TEC, TIRAP, TNFAIP3, TNIP1]
GO:0010508	positive regulation of autophagy	[4, 5, 6, 7]	13	19.1176	1.67799e-05	7.47291e-05	[CALCOCO2, IL4R, MEFV, PIM2, PLK2, PLK3, RIPK2, RNF152, SESN2, SIRT1, TBK1, TRIM21, TRIM65]
GO:0007187	G protein-coupled receptor signaling pathway, coupled to cyclic nucleotide second messenger	[4, 5, 6]	11	22	1.88287e-05	8.28895e-05	[ABCA1, ADM, ADORA2A, ANXA1, ARRDC3, CALCRL, CXCL10, CXCL11, EDN1, GPR65, RAPGEF2]
GO:0043408	regulation of MAPK cascade	[5, 6, 7, 8, 9, 10]	31	10.7266	1.97223e-05	8.58367e-05	[CCL20, CCL22, CCL3L1, CCL5, CD40, CDK12, DUSP2, DUSP5, DUSP7, EDN1, FAS, GADD45B, ICAM1, IL1B, INHBA, IRAK3, LIF, NLRP12, NOD2, PIK3R5, PPEF2, PSMD10, PTPN1, RAPGEF2, RB1CC1, RIPK2, TIRAP, TNF, TNIP1, TRAF4, VEGFA]
GO:0031331	positive regulation of cellular catabolic process	[4, 5, 6]	23	12.5	2.20467e-05	9.4875e-05	[BTG2, CALCOCO2, IL4R, MEFV, OSBPL7, PABPC1, PIM2, PLK2, PLK3, PSMD10, PTPN1, RIPK2, RNF152, RNF19A, RNF19B, SESN2, SIRT1, SMAD7, TBK1, TNF, TNFAIP3, TRIM21, TRIM65]
GO:0050868	negative regulation of T cell activation	[5, 6, 7, 8]	11	21.5686	2.29889e-05	9.78307e-05	[ADORA2A, ANXA1, ARG2, CD274, IDO1, IRF1, PLA2G2D, RC3H2, SDC4, SMAD7, SOCS1]
GO:0045860	positive regulation of protein kinase activity	[7, 8, 9, 10]	25	11.8483	2.45701e-05	0.00010341	[ACSL1, CD40, CDKN1A, CSF1, DDX3X, EDN1, EREG, GADD45B, IL12B, IL18, IL23A, IL4R, MASTL, PIK3R5, PSMD10, PTPN1, RAPGEF2, RIPK2, SIRT1, SOCS1, TIRAP, TNF, TNFSF15, TRAF4, VEGFA]
GO:0002224	toll-like receptor signaling pathway	[6, 7, 8, 9, 10, 11]	11	21.1538	2.79211e-05	0.000116237	[CD14, IRAK3, IRF1, IRF4, MAPKAPK2, NFKBIA, PIK3AP1, RIPK2, TIRAP, TNFAIP3, TNIP1]
GO:0070098	chemokine-mediated signaling pathway	[5, 6, 7]	9	25.7143	2.89754e-05	0.000118059	[CCL20, CCL22, CCL3L1, CCL5, CCR5, CCRL2, CXCL10, CXCL11, CXCL8]
GO:0002253	activation of immune response	[2, 4, 5, 6]	23	12.2995	2.86823e-05	0.000118122	[CD14, CFB, DDX58, DHX58, FFAR2, IFIH1, IRAK3, IRF1, IRF4, MAPKAPK2, NFKBIA, NFKBIZ, NOD2, PDE4B, PGLYRP2, PIK3AP1, RC3H2, RIPK2, TBK1, TEC, TIRAP, TNFAIP3, TNIP1]
GO:0032946	positive regulation of mononuclear cell proliferation	[4, 5, 6, 7]	13	18.0556	3.18518e-05	0.000128413	[ANXA1, CD274, CD38, CD40, CSF1, IL12B, IL15, IL18, IL23A, PNP, RIPK2, STAT5A, VCAM1]
GO:0032760	positive regulation of tumor necrosis factor production	[5, 6, 7]	10	22.7273	3.35282e-05	0.000133764	[CCL3L1, CD14, DDX58, IFIH1, IL12B, IL23A, MAPKAPK2, NOD2, RIPK2, TIRAP]
GO:0002753	cytoplasmic pattern recognition receptor signaling pathway	[4, 5, 6, 7, 8, 9, 10, 11]	7	33.3333	3.64617e-05	0.000143967	[DDX58, DHX58, IFIH1, NFKBIA, NOD2, RIPK2, TNFAIP3]
GO:0022408	negative regulation of cell-cell adhesion	[4, 5, 6]	13	17.8082	3.70982e-05	0.000144986	[ADORA2A, ANXA1, ARG2, CD274, IDO1, IRF1, JAG1, PLA2G2D, RC3H2, SDC4, SMAD7, SOCS1, UBASH3B]
GO:0010818	T cell chemotaxis	[5, 7, 8]	6	40	4.11789e-05	0.000159308	[CCL3L1, CCL5, CXCL10, CXCL11, CXCL16, TMEM102]
GO:2001056	positive regulation of cysteine-type endopeptidase activity	[8, 9, 10, 11]	12	18.75	4.34711e-05	0.000166494	[ACER2, CASP10, DDX3X, F3, FAS, HIP1R, PMAIP1, PPARG, RIPK2, SIRT1, TNF, TNFSF15]
GO:0001525	angiogenesis	[3, 4, 5, 6, 7, 8, 9, 10]	22	12.2222	4.7244e-05	0.000179153	[ADM, ANXA1, CALCRL, CD40, CLEC14A, CXCL10, CXCL8, EDN1, F3, FOXJ2, HS6ST1, IL18, IL1A, IL1B, ITGB8, KLF5, NRP2, PLK2, PPARG, SIRT1, VEGFA, VHL]
GO:2000106	regulation of leukocyte apoptotic process	[6, 7]	10	21.7391	5.05404e-05	0.000189774	[ANXA1, ARG2, CCR5, CD274, IDO1, IL7R, RAPGEF2, SIRT1, SLC46A2, VHL]
GO:2001234	negative regulation of apoptotic signaling pathway	[4, 5, 6, 7, 8]	16	14.6789	5.81795e-05	0.000214257	[BCL2A1, CSF2, CTNNA1, DDX3X, ICAM1, MCL1, NFE2L2, PLAUR, PPIF, PSMD10, PTGS2, PTPN1, RB1CC1, SIRT1, TNF, TNFAIP3]
GO:0045621	positive regulation of lymphocyte differentiation	[5, 6, 7, 8, 9, 10, 11]	11	19.6429	5.78894e-05	0.000215259	[ANXA1, IL15, IL18, IL23A, IL4R, IL7R, NFKBIZ, PNP, RIPK2, SOCS1, STAT5A]
GO:1903707	negative regulation of hemopoiesis	[3, 4, 5, 6, 7, 8, 9]	11	19.6429	5.78894e-05	0.000215259	[ANXA1, CCL3L1, IRF1, NFE2L2, NFKBIA, PGLYRP2, RC3H2, SMAD7, SOCS1, STAT5A, UBASH3B]
GO:0050715	positive regulation of cytokine secretion	[4, 5, 6, 7, 8, 9, 10, 11]	12	18.1818	5.97371e-05	0.000217898	[CCL3L1, CD14, CD274, DDX58, FFAR2, IFIH1, IL1A, IL1RAP, NOD2, PANX1, RIPK2, TNF]
GO:0051091	positive regulation of DNA-binding transcription factor activity	[2, 3, 4, 7, 8, 9, 10, 11, 12]	17	14.0496	6.0637e-05	0.000219094	[CD40, CSF3, DDX58, EDN1, IL18, IL1RAP, IRAK3, NOD2, PPARG, RHEBL1, RIPK2, TIRAP, TNF, TRAF1, TRIM14, TRIM21, VEGFA]
GO:0032370	positive regulation of lipid transport	[3, 4, 5, 6, 7]	7	30.4348	7.07083e-05	0.000250753	[ABCA1, IL1B, LIPG, NFKBIA, PPARG, SIRT1, TNF]
GO:0090087	regulation of peptide transport	[4, 5, 6, 7]	29	10.3571	7.03261e-05	0.000251728	[ANXA1, ARG2, CCL3L1, CCL5, CD14, CD274, CD40, DDX58, FFAR2, IFIH1, IL1A, IL1RAP, IL4R, ILDR1, NDEL1, NLRP12, NOD2, NOS2, PANX1, PLK3, PPARG, PTPN1, RAB11FIP5, RIPK2, SOCS1, SOX4, STOM, TNF, TNFAIP3]
GO:0002573	myeloid leukocyte differentiation	[5, 6, 7, 8, 9]	16	14.2857	8.13449e-05	0.000285827	[CCL3L1, CSF1, CSF2, IL12B, IL23A, IL4R, IRF4, JUNB, LIF, PPARG, RELB, SIRT1, SNX10, TNF, UBASH3B, VEGFA]
GO:2000515	negative regulation of CD4-positive, alpha-beta T cell activation	[7, 8, 9, 10]	5	45.4545	9.12088e-05	0.000314712	[ANXA1, ARG2, CD274, RC3H2, SMAD7]
GO:1903039	positive regulation of leukocyte cell-cell adhesion	[4, 5, 6]	16	14.1593	9.06898e-05	0.000315766	[ANXA1, CD274, CD80, IL12B, IL15, IL18, IL23A, IL4R, IL7R, NFKBIZ, PNP, RIPK2, SOCS1, STAT5A, TNF, VCAM1]
GO:0030099	myeloid cell differentiation	[4, 5, 6, 7, 8]	23	11.3861	9.7091e-05	0.000332017	[CCL3L1, CSF1, CSF2, CSF3, IL12B, IL23A, IL4R, INHBA, IRF4, ISG15, JAG1, JUNB, LIF, NFKBIA, PPARG, RELB, SIRT1, SLC11A2, SNX10, STAT5A, TNF, UBASH3B, VEGFA]
GO:0072676	lymphocyte migration	[3, 5, 6]	10	20	0.000107243	0.000363489	[CCL20, CCL22, CCL3L1, CCL5, CXCL10, CXCL11, CXCL16, ICAM1, KLF5, TMEM102]
GO:1901222	regulation of NIK/NF-kappaB signaling	[5, 6, 7]	10	19.6078	0.000127793	0.000429341	[BCL3, CD14, IL18, NLRP12, NOD2, RC3H2, TIRAP, TNF, TNFSF15, TRAF4]
GO:1903532	positive regulation of secretion by cell	[3, 4, 5, 6, 7]	18	12.766	0.000132157	0.00044014	[CCL3L1, CD14, CD274, DDX58, EDN1, FFAR2, IFIH1, IL1A, IL1B, IL1RAP, ILDR1, NOD2, PANX1, PPARG, RIPK2, SDC4, SOX4, TNF]
GO:2000116	regulation of cysteine-type endopeptidase activity	[7, 8, 9]	15	14.2857	0.000135481	0.000447322	[ACER2, CASP10, DDX3X, F3, FAS, HIP1R, NLRP12, PLAUR, PMAIP1, PPARG, PTGS2, RIPK2, SIRT1, TNF, TNFSF15]
GO:0046883	regulation of hormone secretion	[3, 4, 5, 6, 7, 8]	12	16.6667	0.000143678	0.000470331	[ANXA1, CCL5, EDN1, FFAR2, IL1B, ILDR1, INHBA, LIF, NOS2, RAB11FIP5, SOX4, TNF]
GO:0043549	regulation of kinase activity	[5, 7, 8]	35	9.1623	0.0001568	0.000508936	[ACSL1, CCNG2, CD40, CDK12, CDKN1A, CSF1, DDX3X, DUSP2, DUSP5, DUSP7, EDN1, EREG, GADD45B, IL12B, IL18, IL23A, IL4R, IRAK3, MASTL, PIK3R5, PSMD10, PTPN1, RAPGEF2, RHOH, RIPK2, SESN2, SIRT1, SOCS1, TIRAP, TNF, TNFAIP3, TNFSF15, TRAF4, UBASH3B, VEGFA]
GO:0051251	positive regulation of lymphocyte activation	[4, 5, 6, 7]	18	12.5874	0.000158533	0.000510235	[ANXA1, CD274, CD38, CD40, CD80, IL12B, IL15, IL18, IL23A, IL4R, IL7R, NFKBIZ, NOD2, PNP, RIPK2, SOCS1, STAT5A, VCAM1]
GO:0072678	T cell migration	[4, 6, 7]	8	23.5294	0.000160309	0.000511653	[CCL20, CCL3L1, CCL5, CXCL10, CXCL11, CXCL16, ICAM1, TMEM102]
GO:0002821	positive regulation of adaptive immune response	[4, 5, 6]	11	17.4603	0.000176929	0.000560031	[ANXA1, CD274, CD40, IL12B, IL18, IL1B, IL23A, NFKBIZ, RIPK2, SIRT1, TNF]
GO:0042102	positive regulation of T cell proliferation	[6, 7, 8, 9]	10	18.8679	0.000178975	0.000561865	[ANXA1, CD274, IL12B, IL15, IL18, IL23A, PNP, RIPK2, STAT5A, VCAM1]
GO:0045620	negative regulation of lymphocyte differentiation	[5, 6, 7, 8, 9, 10, 11]	6	31.5789	0.000189419	0.00058038	[ANXA1, IRF1, PGLYRP2, RC3H2, SMAD7, SOCS1]
GO:0043123	positive regulation of I-kappaB kinase/NF-kappaB signaling	[5, 6, 7, 8]	12	16.2162	0.000188173	0.00058121	[CASP10, CD40, IKBKE, IL1B, LOC100151816, NOD2, PIM2, REL, RIPK2, TBK1, TIRAP, TNF]
GO:0002793	positive regulation of peptide secretion	[4, 5, 6, 7, 8, 9]	15	13.8889	0.000186905	0.000581988	[CCL3L1, CD14, CD274, DDX58, FFAR2, IFIH1, IL1A, IL1RAP, ILDR1, NOD2, PANX1, PPARG, RIPK2, SOX4, TNF]
GO:1902106	negative regulation of leukocyte differentiation	[4, 5, 6, 7, 8, 9, 10]	8	22.8571	0.000199223	0.000605573	[ANXA1, CCL3L1, IRF1, PGLYRP2, RC3H2, SMAD7, SOCS1, UBASH3B]
GO:0021953	central nervous system neuron differentiation	[5, 6, 7, 8, 9]	10	18.5185	0.000210429	0.000629643	[ARX, ATF5, B4GALT5, B4GALT6, BTG2, CLN8, INHBA, NDEL1, NRP2, SOX4]
GO:0052548	regulation of endopeptidase activity	[6, 7, 8]	19	11.9497	0.000209334	0.000631299	[ACER2, CASP10, DDX3X, F3, FAS, HIP1R, LOC100513074, NLRP12, PLAUR, PMAIP1, PPARG, PTGS2, RIPK2, SERPINB2, SERPINB7, SIRT1, TIMP1, TNF, TNFSF15]
GO:0042531	positive regulation of tyrosine phosphorylation of STAT protein	[7, 8, 9, 10, 11, 12]	7	25.9259	0.000216765	0.000643573	[CD40, CSF2, IL12B, IL18, IL23A, IL4R, LIF]
GO:0051607	defense response to virus	[3, 4, 5, 6]	14	14.2857	0.000225753	0.000665103	[CD40, CXCL10, DDX58, DHX58, IFIH1, IFIT2, IFNLR1, IL12B, IL15, IL23A, IL27, IRF1, ISG15, LOC100151816]
GO:0010506	regulation of autophagy	[4, 5, 6]	17	12.5926	0.000239357	0.0006998	[ACER2, CALCOCO2, IL10RA, IL4R, MCL1, MEFV, NPC1, PIM2, PLK2, PLK3, RIPK2, RNF152, SESN2, SIRT1, TBK1, TRIM21, TRIM65]
GO:0070232	regulation of T cell apoptotic process	[8, 9]	6	30	0.000259736	0.000753627	[ARG2, CD274, IDO1, IL7R, SLC46A2, VHL]
GO:0071900	regulation of protein serine/threonine kinase activity	[7, 8, 9, 10]	23	10.5991	0.000285008	0.000820738	[ACSL1, CCNG2, CD40, CDK12, CDKN1A, DDX3X, DUSP2, DUSP5, DUSP7, EDN1, GADD45B, IRAK3, MASTL, PIK3R5, PSMD10, PTPN1, RAPGEF2, RIPK2, SESN2, SIRT1, TNF, TNFAIP3, VEGFA]
GO:0046635	positive regulation of alpha-beta T cell activation	[6, 7, 8, 9]	8	21.6216	0.00030038	0.000858548	[ANXA1, IL12B, IL18, IL23A, NFKBIZ, PNP, RIPK2, SOCS1]
GO:0045582	positive regulation of T cell differentiation	[6, 7, 8, 9, 10, 11, 12]	9	19.1489	0.000335258	0.000951139	[ANXA1, IL18, IL23A, IL4R, IL7R, NFKBIZ, PNP, RIPK2, SOCS1]
GO:0021954	central nervous system neuron development	[5, 6, 7, 8, 9, 10]	7	24.1379	0.000350546	0.0009872	[ARX, ATF5, B4GALT5, B4GALT6, BTG2, NDEL1, NRP2]
GO:0045766	positive regulation of angiogenesis	[4, 5, 6, 7, 8, 9, 10, 11, 12]	11	16.1765	0.000355052	0.000992591	[ADM, ANXA1, CD40, CXCL8, F3, IL1A, IL1B, ITGB8, PLK2, SIRT1, VEGFA]
GO:0045862	positive regulation of proteolysis	[5, 6, 7, 8]	19	11.4458	0.00036616	0.00101623	[ACER2, CASP10, DDX3X, F3, FAS, HIP1R, OSBPL7, PLK3, PMAIP1, PPARG, PSMD10, RIPK2, RNF19A, RNF19B, SIRT1, SMAD7, TNF, TNFSF15, TNIP1]
GO:0045936	negative regulation of phosphate metabolic process	[5, 6, 7]	26	9.84849	0.000374339	0.00103145	[CDKN1A, DUSP2, DUSP5, DUSP7, ELL, GADD45B, IRAK3, LIF, MASTL, NLRP12, PLEK, PPEF2, PPIF, PPP1R15A, PSMD10, PTPN1, RHOH, SAMSN1, SIRT1, SMAD7, SOCS1, SOCS3, TNF, TNFAIP3, TNIP1, UBASH3B]
GO:0097192	extrinsic apoptotic signaling pathway in absence of ligand	[4, 5, 6, 7]	7	23.3333	0.00043861	0.00119991	[BCL2A1, CSF2, CTNNA1, IL1A, INHBA, MCL1, TNF]
GO:0007204	positive regulation of cytosolic calcium ion concentration	[9, 11]	12	14.6341	0.000502415	0.00136472	[ABL2, CCL3L1, CCR5, CCRL2, CLIC2, CXCL10, CXCL11, EDN1, GPR65, JPH1, MCOLN2, UBASH3B]
GO:0050921	positive regulation of chemotaxis	[3, 4, 5, 6]	10	16.6667	0.000512708	0.00138287	[CCL3L1, CCL5, CSF1, CXCL10, CXCL8, GJA1, IL16, IL23A, TMEM102, VEGFA]
GO:0031663	lipopolysaccharide-mediated signaling pathway	[4, 5, 6, 7, 9]	7	22.5806	0.000543478	0.00145561	[CCL3L1, CD14, IL18, NFKBIA, RIPK2, TNF, TNFAIP3]
GO:0032648	regulation of interferon-beta production	[5, 6]	7	22.5806	0.000543478	0.00145561	[DDX58, IFIH1, IRF1, REL, RELB, RNF135, TBK1]
GO:0045944	positive regulation of transcription by RNA polymerase II	[6, 7, 8, 9, 10, 11, 12]	42	8.04598	0.000593185	0.0015561	[ATF5, BCL3, CD40, CDK12, CSF3, CSRNP1, DDX3X, DDX58, EDN1, ELK1, ELL, FOXJ2, HLTF, IER5, IL18, IL1A, IL1B, IL23A, INHBA, IRF1, IRF2BPL, IRF4, JAG1, JUNB, KDM6B, KLF5, LIF, NAMPT, NFE2L2, NFKB1, NFKB2, NFKBIA, NOD2, PPARG, REL, SESN2, SIRT1, SOX4, STAT5A, TBK1, TNF, VEGFA]
GO:0051092	positive regulation of NF-kappaB transcription factor activity	[3, 4, 5, 8, 9, 10, 11, 12, 13]	11	15.2778	0.000589217	0.00155634	[CD40, IL18, IL1RAP, IRAK3, NOD2, RHEBL1, RIPK2, TIRAP, TNF, TRAF1, TRIM14]
GO:0046330	positive regulation of JNK cascade	[7, 8, 9, 10, 11, 12, 13]	10	16.3934	0.000587561	0.00156275	[EDN1, GADD45B, IL1B, NOD2, PTPN1, RB1CC1, RIPK2, TIRAP, TNF, TRAF4]
GO:0097191	extrinsic apoptotic signaling pathway	[4, 5, 6]	14	12.963	0.00062516	0.00162882	[BCL2A1, CSF2, CTNNA1, DDX3X, FAS, ICAM1, IL18, IL1A, INHBA, MCL1, RB1CC1, TNF, TNFAIP3, TRAF1]
GO:1904035	regulation of epithelial cell apoptotic process	[6, 7]	7	21.875	0.000667357	0.00172701	[CD40, ICAM1, IL4R, NFE2L2, SIRT1, TNF, TNFAIP3]
GO:0034142	toll-like receptor 4 signaling pathway	[7, 8, 9, 10, 11, 12]	5	31.25	0.000706037	0.00181485	[CD14, NFKBIA, PIK3AP1, RIPK2, TIRAP]
GO:0042304	regulation of fatty acid biosynthetic process	[5, 6, 7, 8, 9]	5	31.25	0.000706037	0.00181485	[ANXA1, PDK4, PPARG, PTGS2, SIRT1]
GO:0072539	T-helper 17 cell differentiation	[6, 10, 11, 12, 13, 14, 15]	5	31.25	0.000706037	0.00181485	[IL23A, IRF4, NFKBIZ, RC3H2, SMAD7]
GO:2001239	regulation of extrinsic apoptotic signaling pathway in absence of ligand	[5, 6, 7, 8, 9]	5	31.25	0.000706037	0.00181485	[CSF2, CTNNA1, INHBA, MCL1, TNF]
GO:0072507	divalent inorganic cation homeostasis	[7]	17	11.4094	0.000767628	0.00196001	[ABL2, CCL3L1, CCR5, CCRL2, CD40, CLIC2, CNNM4, CXCL10, CXCL11, CYP27B1, EDN1, GPR65, JPH1, MCOLN2, PPP3CC, SNX10, UBASH3B]
GO:0043491	protein kinase B signaling	[4, 5, 6]	12	13.9535	0.000779994	0.0019784	[CCL3L1, CD40, CSF2, CSF3, F3, HBEGF, IL18, PIK3R5, SESN2, SESN3, SIRT1, TNF]
GO:0045765	regulation of angiogenesis	[4, 5, 6, 7, 8, 9, 10, 11]	14	12.6126	0.000825339	0.00207964	[ADM, ANXA1, CD40, CXCL10, CXCL8, F3, FOXJ2, IL1A, IL1B, ITGB8, PLK2, PPARG, SIRT1, VEGFA]
GO:0043534	blood vessel endothelial cell migration	[6, 7, 8]	9	16.9811	0.000845132	0.00211559	[ANXA1, CD40, CLEC14A, PLK2, PPARG, SIRT1, STAT5A, VEGFA, VHL]
GO:0031400	negative regulation of protein modification process	[5, 6, 7, 8]	27	9.18367	0.000868063	0.00215888	[ACER2, CDKN1A, DUSP2, DUSP5, DUSP7, GADD45B, IRAK3, ISG15, LIF, MASTL, N4BP1, NLRP12, PPEF2, PPP1R15A, PSMD10, PTPN1, SAMSN1, SIRT1, SMAD7, SOCS1, SOCS3, SOX4, TNF, TNFAIP3, TNIP1, TRIM21, UBASH3B]
GO:1901653	cellular response to peptide	[5, 6]	15	12	0.00092014	0.00227364	[ICAM1, NDEL1, NFKB1, NOD2, PCK2, PDK4, PPARG, PTPN1, RIPK2, SESN3, SIRT1, SOCS1, SOCS3, STAT5A, VCAM1]
GO:0030335	positive regulation of cell migration	[4, 5, 6, 7]	21	10.1449	0.000928999	0.00228081	[ADAMTS1, ANXA1, CCL20, CCL3L1, CCL5, CD40, CSF1, CXCL10, CXCL16, EDN1, GJA1, HBEGF, ICAM1, IL23A, PLAU, PLK2, SEMA6A, SIRT1, STAT5A, TMEM102, VEGFA]
GO:2000108	positive regulation of leukocyte apoptotic process	[6, 7, 8]	5	29.4118	0.00096114	0.00234469	[ANXA1, CD274, IDO1, RAPGEF2, SIRT1]
GO:0006919	activation of cysteine-type endopeptidase activity involved in apoptotic process	[7, 8, 9, 10, 11, 12, 13]	8	18.1818	0.00102733	0.00249031	[ACER2, CASP10, F3, HIP1R, PMAIP1, PPARG, TNF, TNFSF15]
GO:0030162	regulation of proteolysis	[5, 6]	28	8.94569	0.0010512	0.00253214	[ACER2, CASP10, DDX3X, F3, FAS, HIP1R, LOC100513074, N4BP1, NLRP12, OSBPL7, PLAUR, PLK3, PMAIP1, PPARG, PSMD10, PTGS2, RIPK2, RNF19A, RNF19B, SERPINB2, SERPINB7, SIRT1, SMAD7, TIMP1, TNF, TNFSF15, TNIP1, TRIM21]
GO:0030334	regulation of cell migration	[4, 5, 6]	30	8.64553	0.00121539	0.00287342	[ADAMTS1, ANXA1, CCL20, CCL3L1, CCL5, CD40, CSF1, CXCL10, CXCL16, DDX58, EDN1, GJA1, HBEGF, ICAM1, IL23A, IL4R, JAG1, NEXN, PLAU, PLK2, PLXNA1, PPARG, RND3, SDC4, SEMA6A, SIRT1, STAT5A, TIMP1, TMEM102, VEGFA]
GO:0043410	positive regulation of MAPK cascade	[5, 6, 7, 8, 9, 10, 11]	20	10.1523	0.00121233	0.00288399	[CCL20, CCL22, CCL3L1, CCL5, CD40, EDN1, GADD45B, ICAM1, IL1B, LIF, NOD2, PIK3R5, PTPN1, RAPGEF2, RB1CC1, RIPK2, TIRAP, TNF, TRAF4, VEGFA]
GO:0046006	regulation of activated T cell proliferation	[7, 8, 9]	6	23.0769	0.00120749	0.00289043	[CD274, IDO1, IL12B, IL18, IL23A, STAT5A]
GO:2000107	negative regulation of leukocyte apoptotic process	[6, 7, 8]	6	23.0769	0.00120749	0.00289043	[ARG2, CCR5, IDO1, IL7R, SLC46A2, VHL]
GO:0045637	regulation of myeloid cell differentiation	[4, 5, 6, 7, 8, 9]	13	12.6214	0.00124857	0.00293376	[CCL3L1, CSF1, CSF3, IL12B, IL23A, INHBA, ISG15, JAG1, LIF, NFKBIA, STAT5A, TNF, UBASH3B]
GO:0045639	positive regulation of myeloid cell differentiation	[4, 5, 6, 7, 8, 9, 10]	9	16.0714	0.00127235	0.00297141	[CSF1, CSF3, IL12B, IL23A, INHBA, ISG15, JAG1, LIF, TNF]
GO:0050729	positive regulation of inflammatory response	[4, 5, 6, 7]	9	16.0714	0.00127235	0.00297141	[CCL3L1, FFAR2, IDO1, NFKBIA, NFKBIZ, NOD2, PTGS2, STAT5A, TNF]
GO:0010628	positive regulation of gene expression	[4, 5, 6]	60	7.02576	0.00138164	0.00318777	[ARX, ATF5, BCL3, BCLAF1, CCL3L1, CD40, CDK12, CREB5, CSF1, CSF2, CSF3, CSRNP1, DDX3X, DDX58, DHX34, EDN1, ELK1, ELL, FOSL1, FOXJ2, GJA1, HLTF, IER5, IL18, IL1A, IL1B, IL23A, IL4R, IL7R, INHBA, IRF1, IRF2BPL, IRF4, ITGB8, JAG1, JUNB, KDM6B, KLF5, LIF, MAPKAPK2, NAMPT, NFE2L2, NFKB1, NFKB2, NFKBIA, NOD2, NUP98, PABPC1, PIM2, PPARG, REL, RELB, SESN2, SIRT1, SOX4, STAT5A, TBK1, TIRAP, TNF, VEGFA]
GO:0055074	calcium ion homeostasis	[8]	15	11.5385	0.0013798	0.00320281	[ABL2, CCL3L1, CCR5, CCRL2, CD40, CLIC2, CXCL10, CXCL11, CYP27B1, EDN1, GPR65, JPH1, MCOLN2, SNX10, UBASH3B]
GO:0071674	mononuclear cell migration	[3, 5, 6]	7	19.4444	0.00140225	0.00321593	[ANXA1, CCL20, CCL22, CCL3L1, CCL5, CSF1, CXCL10]
GO:0055065	metal ion homeostasis	[7]	20	9.95025	0.00155109	0.00353613	[ABL2, ATP1B3, CCL3L1, CCR5, CCRL2, CD40, CLIC2, CNNM4, CXCL10, CXCL11, CYP27B1, EDN1, GPR65, JPH1, MCOLN2, PPP3CC, SLC11A2, SNX10, SOD2, UBASH3B]
GO:0051248	negative regulation of protein metabolic process	[4, 5, 6]	40	7.75194	0.00164435	0.00372654	[ACER2, BCL3, BTG2, CDKN1A, DDX3X, DUSP2, DUSP5, DUSP7, EDN1, GADD45B, IRAK3, ISG15, LIF, LOC100513074, MASTL, N4BP1, NFKB1, NLRP12, NOS2, PLAUR, PPEF2, PPP1R15A, PSMD10, PTGS2, PTPN1, SAMSN1, SERPINB2, SERPINB7, SESN2, SIRT1, SMAD7, SOCS1, SOCS3, SOX4, TIMP1, TNF, TNFAIP3, TNIP1, TRIM21, UBASH3B]
GO:0032814	regulation of natural killer cell activation	[5, 6, 7]	5	26.3158	0.00166797	0.00373585	[IL12B, IL15, IL18, IL23A, PGLYRP2]
GO:0045601	regulation of endothelial cell differentiation	[5, 6, 7]	5	26.3158	0.00166797	0.00373585	[FOXJ2, IL4R, JAG1, TNF, VHL]
GO:0030330	DNA damage response, signal transduction by p53 class mediator	[5, 6, 7]	7	18.9189	0.00165935	0.00373842	[ACER2, BCL3, CDKN1A, PSMD10, SESN2, SIRT1, SOX4]
GO:0055080	cation homeostasis	[6]	22	9.44206	0.00181645	0.00404477	[ABL2, ATP1B3, CCL3L1, CCR5, CCRL2, CD40, CLIC2, CNNM4, CXCL10, CXCL11, CYP27B1, DMXL2, EDN1, GPR65, JPH1, MCOLN2, PDK4, PPP3CC, SLC11A2, SNX10, SOD2, UBASH3B]
GO:0006464	cellular protein modification process	[5, 6]	112	6.11354	0.00189046	0.00418523	[ABCA1, ABL2, ACER2, ACSL1, ANXA1, AREG, ARRDC3, ARRDC4, B3GNT2, B4GALT5, BTG2, CCL20, CCL22, CCL3L1, CCL5, CCNG2, CCR5, CD40, CD80, CDK12, CDK17, CDKN1A, CSF1, CSF2, CSF3, DCUN1D3, DDX3X, DUSP2, DUSP5, DUSP7, EDN1, EREG, FAS, FBXL20, GADD45B, GFPT2, GGTA1P, HBEGF, ICAM1, IFIH1, IKBKE, IL12B, IL15, IL18, IL1B, IL23A, IL4R, INHBA, IRAK3, IRF4, ISG15, JDP2, KDM6B, LIF, MAPKAPK2, MASTL, MTMR1, N4BP1…
GO:0032088	negative regulation of NF-kappaB transcription factor activity	[3, 4, 5, 8, 9, 10, 11, 12, 13]	7	18.4211	0.00195167	0.00429592	[IRAK3, NFKBIA, NLRP12, PSMD10, SIRT1, TNFAIP3, TRIM21]
GO:0032481	positive regulation of type I interferon production	[4, 5, 6]	7	18.4211	0.00195167	0.00429592	[CD14, DDX58, DHX58, IFIH1, IRF1, RNF135, TBK1]
GO:0043433	negative regulation of DNA-binding transcription factor activity	[2, 3, 4, 7, 8, 9, 10, 11, 12]	10	14.0845	0.00196341	0.00429707	[BHLHE40, ID3, IRAK3, NFKBIA, NLRP12, PSMD10, SIRT1, SMAD7, TNFAIP3, TRIM21]
GO:0042326	negative regulation of phosphorylation	[6, 7, 8]	21	9.54546	0.00200633	0.00436606	[CDKN1A, DUSP2, DUSP5, DUSP7, GADD45B, IRAK3, LIF, NLRP12, PPEF2, PPIF, PSMD10, PTPN1, RHOH, SAMSN1, SIRT1, SMAD7, SOCS1, SOCS3, TNFAIP3, TNIP1, UBASH3B]
GO:0023061	signal release	[3, 4, 6]	15	11.1111	0.00201867	0.00436809	[ANXA1, CCL5, EDN1, FBXL20, FFAR2, IL1B, ILDR1, INHBA, LIF, NOS2, RAB11FIP5, SOX4, STX11, SYN1, TNF]
GO:0051209	release of sequestered calcium ion into cytosol	[4, 5, 6, 7, 10, 11, 12, 13, 14]	8	16.3265	0.00212007	0.00453623	[CCL3L1, CCR5, CLIC2, CXCL10, CXCL11, JPH1, MCOLN2, UBASH3B]
GO:2001243	negative regulation of intrinsic apoptotic signaling pathway	[5, 6, 7, 8, 9]	8	16.3265	0.00212007	0.00453623	[BCL2A1, DDX3X, NFE2L2, PLAUR, PPIF, PTGS2, PTPN1, SIRT1]
GO:0006366	transcription by RNA polymerase II	[6, 7, 8, 9, 10]	61	6.87711	0.00211326	0.00454708	[ARID5A, ARX, ATF5, BCL3, BHLHE40, CD40, CDK12, CSF3, CSRNP1, DDX3X, DDX58, DNAJB4, EDN1, ELK1, ELL, ETV3, FOSL1, FOXJ2, HLTF, ID3, IER5, IL18, IL1A, IL1B, IL23A, INHBA, IRF1, IRF2BPL, IRF4, JAG1, JDP2, JUNB, KDM6B, KLF5, LIF, LOC102164011, MAMLD1, MED11, MSC, NAMPT, NFE2L2, NFKB1, NFKB2, NFKBIA, NOD2, PHF6, PLK3, PPARG, PSMD10, REL, RELB, SAP30, SESN2, SIRT1, SMAD7, SOD2, SOX4, STAT5A, TBK1, TNF…
GO:0098771	inorganic ion homeostasis	[6]	22	9.32203	0.00213702	0.0045471	[ABL2, ATP1B3, CCL3L1, CCR5, CCRL2, CD40, CLIC2, CNNM4, CXCL10, CXCL11, CYP27B1, DMXL2, EDN1, GPR65, JPH1, MCOLN2, PDK4, PPP3CC, SLC11A2, SNX10, SOD2, UBASH3B]
GO:0050688	regulation of defense response to virus	[3, 4, 5, 6, 7]	7	17.9487	0.00228235	0.0048295	[DDX58, DHX58, IFNLR1, IL12B, IL15, IL23A, IL27]
GO:0070838	divalent metal ion transport	[7]	16	10.4575	0.00271485	0.00571311	[CALCRL, CCL3L1, CCR5, CLIC2, CNNM4, CXCL10, CXCL11, CYP27B1, IL16, JPH1, MCOLN2, PANX1, PPP3CC, SLC11A2, SLC25A25, UBASH3B]
GO:0045446	endothelial cell differentiation	[5, 6]	8	15.6863	0.00275336	0.0057625	[FOXJ2, ICAM1, IL4R, JAG1, KDM6B, RAPGEF2, TNF, VHL]
GO:0032269	negative regulation of cellular protein metabolic process	[4, 5, 6, 7]	37	7.66046	0.00301586	0.00627758	[ACER2, BTG2, CDKN1A, DDX3X, DUSP2, DUSP5, DUSP7, EDN1, GADD45B, IRAK3, ISG15, LIF, LOC100513074, MASTL, N4BP1, NLRP12, PLAUR, PPEF2, PPP1R15A, PSMD10, PTGS2, PTPN1, SAMSN1, SERPINB2, SERPINB7, SESN2, SIRT1, SMAD7, SOCS1, SOCS3, SOX4, TIMP1, TNF, TNFAIP3, TNIP1, TRIM21, UBASH3B]
GO:0002690	positive regulation of leukocyte chemotaxis	[4, 5, 6, 7, 8, 9]	7	17.0732	0.00307182	0.0063595	[CCL3L1, CCL5, CSF1, CXCL10, IL23A, TMEM102, VEGFA]
GO:0043535	regulation of blood vessel endothelial cell migration	[5, 6, 7, 8, 9]	7	17.0732	0.00307182	0.0063595	[ANXA1, CD40, PLK2, PPARG, SIRT1, STAT5A, VEGFA]
GO:0048608	reproductive structure development	[3, 4, 5, 6]	16	10.2564	0.00330268	0.00680068	[ADAMTS1, ADM, ANXA1, CSF2, CYP27B1, FOSL1, GJA1, HS6ST1, INHBA, JUNB, LIF, MAMLD1, PTGS2, SIRT1, SOCS3, STAT5A]
GO:0032728	positive regulation of interferon-beta production	[5, 6, 7]	5	22.7273	0.00335374	0.00686889	[DDX58, IFIH1, IRF1, RNF135, TBK1]
GO:0015918	sterol transport	[5, 6]	7	16.6667	0.00353737	0.00720644	[ABCA1, LIPG, NFKBIA, NPC1, OSBPL7, PPARG, SIRT1]
GO:0007169	transmembrane receptor protein tyrosine kinase signaling pathway	[5, 6, 7]	20	9.25926	0.00362783	0.00735164	[AREG, CSF1, CSRNP1, EREG, F3, HBEGF, HIP1R, MAPKAPK2, NDEL1, NRP2, PDK4, PLAUR, PTPN1, SESN3, SIRT1, SOCS1, SOCS3, STAT5A, UBASH3B, VEGFA]
GO:0001933	negative regulation of protein phosphorylation	[6, 7, 8, 9]	19	9.40594	0.00381357	0.00768736	[CDKN1A, DUSP2, DUSP5, DUSP7, GADD45B, IRAK3, LIF, NLRP12, PPEF2, PSMD10, PTPN1, SAMSN1, SIRT1, SMAD7, SOCS1, SOCS3, TNFAIP3, TNIP1, UBASH3B]
GO:0043409	negative regulation of MAPK cascade	[5, 6, 7, 8, 9, 10, 11]	10	12.8205	0.00397335	0.00796751	[DUSP2, DUSP5, DUSP7, IRAK3, LIF, NLRP12, PPEF2, PSMD10, PTPN1, TNIP1]
GO:1903320	regulation of protein modification by small protein conjugation or removal	[6, 7, 8]	14	10.687	0.00403213	0.00804326	[ARRDC3, ARRDC4, DCUN1D3, ISG15, MASTL, N4BP1, NOD2, PSMD10, RIPK2, SMAD7, SOX4, TNFAIP3, TNIP1, TRIM21]
GO:0000082	G1/S transition of mitotic cell cycle	[5, 6]	11	12.0879	0.00408549	0.00810747	[ADAMTS1, ANXA1, CDKN1A, DCUN1D3, DDX3X, GPR132, INHBA, PIM2, PLK2, PLK3, SOX4]
GO:2000403	positive regulation of lymphocyte migration	[4, 5, 6, 7, 8, 9]	5	21.7391	0.00411912	0.00813208	[CCL20, CCL3L1, CCL5, CXCL10, TMEM102]
GO:0030316	osteoclast differentiation	[6, 7, 8, 9, 10]	8	14.5455	0.00445556	0.00875118	[CCL3L1, CSF1, IL12B, IL23A, JUNB, SNX10, TNF, UBASH3B]
GO:0030856	regulation of epithelial cell differentiation	[4, 5, 6]	8	14.5455	0.00445556	0.00875118	[CYP27B1, FOXJ2, IL4R, JAG1, LIF, STAT5A, TNF, VHL]
GO:0046890	regulation of lipid biosynthetic process	[4, 5, 6]	8	14.5455	0.00445556	0.00875118	[ANXA1, CYP27B1, NFKB1, PDK4, PPARG, PTGS2, SIRT1, TNF]
GO:2001237	negative regulation of extrinsic apoptotic signaling pathway	[5, 6, 7, 8, 9]	7	15.9091	0.0046275	0.0089966	[CSF2, CTNNA1, ICAM1, MCL1, RB1CC1, TNF, TNFAIP3]
GO:0071902	positive regulation of protein serine/threonine kinase activity	[8, 9, 10, 11]	14	10.5263	0.00462297	0.00903367	[ACSL1, CD40, DDX3X, EDN1, GADD45B, MASTL, PIK3R5, PSMD10, PTPN1, RAPGEF2, RIPK2, SIRT1, TNF, VEGFA]
GO:0043434	response to peptide hormone	[4, 5, 6]	13	10.8333	0.00490014	0.00947855	[ANXA1, NDEL1, NFKB1, PCK2, PDK4, PPARG, PTPN1, SESN2, SESN3, SIRT1, SOCS1, SOCS3, STAT5A]
GO:0048525	negative regulation of viral process	[3, 4, 5, 6]	7	15.5556	0.00525922	0.0100714	[CCL3L1, DDX3X, ISG15, LOC100151816, TNF, TRIM14, TRIM21]
GO:0098655	cation transmembrane transport	[6]	22	8.66142	0.00524285	0.0100905	[AMIGO1, ATP1B3, CCL3L1, CCR5, CLIC2, CNNM4, CXCL10, CXCL11, JPH1, MCOLN2, PANX1, PPIF, PPP3CC, PTGS2, SLC11A2, SLC25A19, SLC25A25, SLC2A6, SLC36A4, STEAP4, STOM, UBASH3B]
GO:0032147	activation of protein kinase activity	[8, 9, 10, 11]	13	10.6557	0.00563732	0.0107417	[GADD45B, IL12B, IL18, IL23A, IL4R, PTPN1, RIPK2, SOCS1, TIRAP, TNF, TNFSF15, TRAF4, VEGFA]
GO:0031348	negative regulation of defense response	[3, 4, 5, 6]	11	11.5789	0.00568286	0.0107749	[ADORA2A, ARG2, DHX58, IL12B, IRAK3, NFKB1, NLRP12, PPARG, SOCS3, TNFAIP3, TNFAIP6]
GO:0031328	positive regulation of cellular biosynthetic process	[4, 5, 6]	58	6.65138	0.00574618	0.0107882	[ANXA1, ATF5, BCL3, BCLAF1, CD40, CDK12, CREB5, CSF3, CSRNP1, DDX3X, DDX58, EDN1, ELK1, ELL, EREG, FOSL1, FOXJ2, HLTF, IER5, IL15, IL18, IL1A, IL1B, IL23A, IL27, IL4R, INHBA, IRF1, IRF2BPL, IRF4, JAG1, JUNB, KDM6B, KLF5, LIF, MAPKAPK2, NAMPT, NFE2L2, NFKB1, NFKB2, NFKBIA, NOD2, NOS2, NUP98, PIM2, PPARG, PTGS2, REL, SESN2, SIRT1, SOD2, SOX4, STAT5A, TBK1, TIRAP, TNF, TNIP1, VEGFA]
GO:0051222	positive regulation of protein transport	[3, 4, 5, 6, 7, 8, 9]	16	9.69697	0.00572561	0.0108025	[CCL3L1, CD14, CD274, DDX58, FFAR2, IFIH1, IL1A, IL1RAP, NOD2, PANX1, PLK3, PPARG, RIPK2, SOX4, STOM, TNF]
GO:0051403	stress-activated MAPK cascade	[5, 6, 7, 9, 10]	12	11.0092	0.00593982	0.0110973	[EDN1, FAS, GADD45B, IL1B, MAPKAPK2, NOD2, PTPN1, RB1CC1, RIPK2, TIRAP, TNF, TRAF4]
GO:2001242	regulation of intrinsic apoptotic signaling pathway	[5, 6, 7, 8]	10	12.0482	0.00621347	0.0115522	[BCL2A1, BCLAF1, DDX3X, MCL1, NFE2L2, PLAUR, PPIF, PTGS2, PTPN1, SIRT1]
GO:0001890	placenta development	[4, 5, 6, 7]	9	12.6761	0.00664548	0.0122957	[ADM, CSF2, CYP27B1, FOSL1, HS6ST1, JUNB, LIF, PTGS2, SOCS3]
GO:0031396	regulation of protein ubiquitination	[7, 8, 9, 10]	12	10.8108	0.0068613	0.012634	[ARRDC3, ARRDC4, DCUN1D3, ISG15, MASTL, N4BP1, NOD2, PSMD10, RIPK2, SMAD7, SOX4, TNFAIP3]
GO:0098662	inorganic cation transmembrane transport	[7]	20	8.73362	0.00695704	0.012749	[AMIGO1, ATP1B3, CCL3L1, CCR5, CLIC2, CNNM4, CXCL10, CXCL11, JPH1, MCOLN2, PANX1, PPIF, PPP3CC, PTGS2, SLC11A2, SLC25A25, SLC2A6, STEAP4, STOM, UBASH3B]
GO:0034198	cellular response to amino acid starvation	[5, 6, 7]	5	19.2308	0.00715355	0.0130467	[CDKN1A, FAS, RNF152, SESN2, SESN3]
GO:0051252	regulation of RNA metabolic process	[4, 5, 6, 7]	91	6.07071	0.00734648	0.0133351	[ARID5A, ARX, ATF5, BCL3, BCLAF1, BHLHE40, BTG2, CCDC85B, CCL3L1, CD40, CDK12, CREB5, CSF2, CSF3, CSRNP1, DDX3X, DDX58, DHX34, DNAJB4, EDN1, ELK1, ELL, EREG, ETV3, FOSL1, FOXJ2, HLTF, ID3, IER5, IL18, IL1A, IL1B, IL1RAP, IL23A, IL4R, INHBA, IRAK3, IRF1, IRF2BPL, IRF4, JAG1, JDP2, JUNB, KDM6B, KLF5, LIF, MAMLD1, MAPKAPK2, MED11, MSC, NAMPT, NFE2L2, NFKB1, NFKB2, NFKBIA, NLRP12, NOD2, NUP98, PABPC1…
GO:2001141	regulation of RNA biosynthetic process	[5, 6, 7, 8]	84	6.14035	0.00767688	0.0138691	[ARID5A, ARX, ATF5, BCL3, BCLAF1, BHLHE40, CCDC85B, CCL3L1, CD40, CDK12, CREB5, CSF2, CSF3, CSRNP1, DDX3X, DDX58, DNAJB4, EDN1, ELK1, ELL, EREG, ETV3, FOSL1, FOXJ2, HLTF, ID3, IER5, IL18, IL1A, IL1B, IL1RAP, IL23A, IL4R, INHBA, IRAK3, IRF1, IRF2BPL, IRF4, JAG1, JDP2, JUNB, KDM6B, KLF5, LIF, MAMLD1, MED11, MSC, NAMPT, NFE2L2, NFKB1, NFKB2, NFKBIA, NLRP12, NOD2, NUP98, PHF6, PIM2, PLK3, PPARG, PSMD…
GO:0002709	regulation of T cell mediated immunity	[6, 7]	6	16.2162	0.00780862	0.0140409	[IL12B, IL18, IL1B, IL23A, IL7R, SMAD7]
GO:0070371	ERK1 and ERK2 cascade	[5, 6, 7, 9, 10]	13	10.2362	0.00787224	0.0140891	[CCL20, CCL22, CCL3L1, CCL5, CSF2, ICAM1, LIF, NLRP12, PTPN1, RAPGEF2, RIPK2, TIRAP, TNIP1]
GO:2001235	positive regulation of apoptotic signaling pathway	[4, 5, 6, 7, 8]	10	11.6279	0.00796712	0.0141269	[ADORA2A, BCLAF1, CTNNA1, FAS, HIP1R, INHBA, MCL1, PLAUR, PPIF, SIRT1]
GO:2001236	regulation of extrinsic apoptotic signaling pathway	[5, 6, 7, 8]	9	12.3288	0.0079656	0.0141899	[CSF2, CTNNA1, ICAM1, INHBA, MCL1, RB1CC1, TNF, TNFAIP3, TRAF1]
GO:0030193	regulation of blood coagulation	[3, 4, 5, 6, 7]	5	18.5185	0.00844059	0.0148974	[NFE2L2, PLAU, PLEK, TEC, UBASH3B]
GO:0043124	negative regulation of I-kappaB kinase/NF-kappaB signaling	[5, 6, 7, 8]	5	18.5185	0.00844059	0.0148974	[NLRP12, RHOH, SIRT1, TNFAIP3, TNIP1]
GO:0072503	cellular divalent inorganic cation homeostasis	[6, 8]	14	9.79021	0.00871422	0.0152399	[ABL2, CCL3L1, CCR5, CCRL2, CD40, CLIC2, CXCL10, CXCL11, EDN1, GPR65, JPH1, MCOLN2, PPP3CC, UBASH3B]
GO:0009267	cellular response to starvation	[4, 5, 6]	9	12.1622	0.00869625	0.0152783	[CDKN1A, FAS, LAMP2, NFE2L2, PDK4, RNF152, SESN2, SESN3, SIRT1]
GO:0061041	regulation of wound healing	[5, 6]	7	14	0.00943007	0.0164169	[ANXA1, HBEGF, NFE2L2, PLAU, PLEK, TEC, UBASH3B]
GO:0030001	metal ion transport	[6]	20	8.47458	0.00959389	0.0166265	[AMIGO1, ATP1B3, CALCRL, CCL3L1, CCR5, CLIC2, CNNM4, CXCL10, CXCL11, CYP27B1, IL16, JPH1, MCOLN2, PANX1, PPP3CC, SLC11A2, SLC25A25, STEAP4, STOM, UBASH3B]
GO:0006816	calcium ion transport	[8]	13	9.92366	0.0101212	0.017383	[CALCRL, CCL3L1, CCR5, CLIC2, CXCL10, CXCL11, CYP27B1, IL16, JPH1, MCOLN2, PANX1, SLC25A25, UBASH3B]
GO:0002685	regulation of leukocyte migration	[3, 4, 5, 6, 7]	10	11.236	0.0100796	0.0173896	[ANXA1, CCL20, CCL3L1, CCL5, CSF1, CXCL10, ICAM1, IL23A, TMEM102, VEGFA]
GO:0019722	calcium-mediated signaling	[5, 6, 7]	9	11.8421	0.0103089	0.0176263	[CCL20, CCL3L1, CCR5, CCRL2, CLIC2, EDN1, PPP3CC, TNF, VCAM1]
GO:0097193	intrinsic apoptotic signaling pathway	[4, 5, 6]	14	9.58904	0.0103829	0.017674	[BCL2A1, BCL3, BCLAF1, DDX3X, IKBKE, MCL1, NFE2L2, PLAUR, PPIF, PTGS2, PTPN1, SIRT1, SOD2, TNF]
GO:0008286	insulin receptor signaling pathway	[6, 7, 8, 9]	7	13.7255	0.0104923	0.0177812	[NDEL1, PDK4, PTPN1, SESN3, SIRT1, SOCS1, SOCS3]
GO:0071375	cellular response to peptide hormone stimulus	[5, 6, 7]	11	10.5769	0.0110676	0.0186735	[NDEL1, NFKB1, PCK2, PDK4, PPARG, PTPN1, SESN3, SIRT1, SOCS1, SOCS3, STAT5A]
GO:0071901	negative regulation of protein serine/threonine kinase activity	[8, 9, 10, 11]	8	12.5	0.0111454	0.0187223	[CDKN1A, DUSP2, DUSP5, DUSP7, IRAK3, PTPN1, SIRT1, TNFAIP3]
GO:0010557	positive regulation of macromolecule biosynthetic process	[4, 5, 6]	55	6.50118	0.011259	0.0187487	[ATF5, BCL3, BCLAF1, CD40, CDK12, CREB5, CSF3, CSRNP1, DDX3X, DDX58, EDN1, ELK1, ELL, EREG, FOSL1, FOXJ2, HLTF, IER5, IL15, IL18, IL1A, IL1B, IL23A, IL27, IL4R, INHBA, IRF1, IRF2BPL, IRF4, JAG1, JUNB, KDM6B, KLF5, LIF, MAPKAPK2, NAMPT, NFE2L2, NFKB1, NFKB2, NFKBIA, NLRP12, NOD2, NUP98, PIM2, PPARG, REL, SESN2, SIRT1, SOX4, STAT5A, TBK1, TIRAP, TNF, TNIP1, VEGFA]
GO:1903508	positive regulation of nucleic acid-templated transcription	[6, 7, 8, 9, 10]	48	6.67594	0.0112142	0.0187556	[ATF5, BCL3, BCLAF1, CD40, CDK12, CREB5, CSF3, CSRNP1, DDX3X, DDX58, EDN1, ELK1, ELL, FOSL1, FOXJ2, HLTF, IER5, IL18, IL1A, IL1B, IL23A, IL4R, INHBA, IRF1, IRF2BPL, IRF4, JAG1, JUNB, KDM6B, KLF5, LIF, NAMPT, NFE2L2, NFKB1, NFKB2, NFKBIA, NOD2, NUP98, PIM2, PPARG, REL, SESN2, SIRT1, SOX4, STAT5A, TBK1, TNF, VEGFA]
GO:0042130	negative regulation of T cell proliferation	[6, 7, 8, 9]	5	17.2414	0.0114784	0.0190312	[ARG2, CD274, IDO1, PLA2G2D, SDC4]
GO:0042476	odontogenesis	[4, 5, 6, 7]	5	17.2414	0.0114784	0.0190312	[CNNM4, CSF1, ID3, INHBA, SNX10]
GO:0048008	platelet-derived growth factor receptor signaling pathway	[6, 7, 8]	5	17.2414	0.0114784	0.0190312	[CSRNP1, F3, HIP1R, PTPN1, VEGFA]
GO:1903322	positive regulation of protein modification by small protein conjugation or removal	[6, 7, 8, 9]	9	11.5385	0.0121369	0.0200363	[ARRDC3, ARRDC4, DCUN1D3, MASTL, NOD2, PSMD10, RIPK2, SMAD7, TNIP1]
GO:0014065	phosphatidylinositol 3-kinase signaling	[6, 7, 8]	7	13.2075	0.0128736	0.0211613	[CSF2, CSF3, EDN1, IL18, PIK3AP1, PIK3R5, SIRT1]
GO:0032774	RNA biosynthetic process	[5, 6, 7]	86	5.99303	0.0130823	0.0214124	[ARID5A, ARX, ATF5, BCL3, BCLAF1, BHLHE40, CCDC85B, CCL3L1, CD40, CDK12, CREB5, CSF2, CSF3, CSRNP1, DDX3X, DDX58, DNAJB4, EDN1, ELK1, ELL, EREG, ETV3, FOSL1, FOXJ2, HLTF, ID3, IER5, IL18, IL1A, IL1B, IL1RAP, IL23A, IL4R, INHBA, IRAK3, IRF1, IRF2BPL, IRF4, JAG1, JDP2, JUNB, KDM6B, KLF5, LIF, LOC102164011, MAMLD1, MED11, MSC, NAMPT, NFE2L2, NFKB1, NFKB2, NFKBIA, NLRP12, NOD2, NUP98, PHF6, PIM2, PLK…
GO:0033673	negative regulation of kinase activity	[6, 7, 8, 9]	12	9.91736	0.0132787	0.0216415	[CDKN1A, DUSP2, DUSP5, DUSP7, GADD45B, IRAK3, PTPN1, RHOH, SIRT1, SOCS1, TNFAIP3, UBASH3B]
GO:0043405	regulation of MAP kinase activity	[6, 7, 8, 9, 10, 11]	13	9.55882	0.0136045	0.0220785	[CD40, CDK12, DUSP2, DUSP5, DUSP7, EDN1, GADD45B, IRAK3, PIK3R5, PTPN1, RIPK2, TNF, VEGFA]
GO:0051254	positive regulation of RNA metabolic process	[4, 5, 6, 7, 8]	50	6.5445	0.0138555	0.022391	[ATF5, BCL3, BCLAF1, BTG2, CD40, CDK12, CREB5, CSF3, CSRNP1, DDX3X, DDX58, EDN1, ELK1, ELL, FOSL1, FOXJ2, HLTF, IER5, IL18, IL1A, IL1B, IL23A, IL4R, INHBA, IRF1, IRF2BPL, IRF4, JAG1, JUNB, KDM6B, KLF5, LIF, NAMPT, NFE2L2, NFKB1, NFKB2, NFKBIA, NOD2, NUP98, PABPC1, PIM2, PPARG, REL, SESN2, SIRT1, SOX4, STAT5A, TBK1, TNF, VEGFA]
GO:0016241	regulation of macroautophagy	[5, 6, 7]	8	11.9403	0.0145075	0.0233461	[CALCOCO2, IL4R, NPC1, PIM2, RIPK2, SESN2, SIRT1, TBK1]
GO:0030072	peptide hormone secretion	[5, 6, 7, 8]	8	11.9403	0.0145075	0.0233461	[ANXA1, CCL5, EDN1, FFAR2, ILDR1, NOS2, SOX4, TNF]
GO:0051438	regulation of ubiquitin-protein transferase activity	[5, 8, 9, 10, 11]	5	16.129	0.0151856	0.0243351	[ARRDC3, ARRDC4, DCUN1D3, MASTL, SMAD7]
GO:0051896	regulation of protein kinase B signaling	[5, 6, 7]	8	11.5942	0.0171245	0.0273278	[CSF3, F3, HBEGF, IL18, PIK3R5, SESN3, SIRT1, TNF]
GO:0034121	regulation of toll-like receptor signaling pathway	[4, 5, 6, 7, 8, 9, 10, 11, 12]	5	15.625	0.017308	0.027506	[IRAK3, IRF1, IRF4, TIRAP, TNFAIP3]
GO:0051897	positive regulation of protein kinase B signaling	[5, 6, 7, 8]	6	13.6364	0.0179032	0.0283344	[CSF3, F3, HBEGF, IL18, PIK3R5, TNF]
GO:0002761	regulation of myeloid leukocyte differentiation	[5, 6, 7, 8, 9, 10]	7	12.2807	0.0187607	0.0295693	[CCL3L1, CSF1, IL12B, IL23A, LIF, TNF, UBASH3B]
GO:0010634	positive regulation of epithelial cell migration	[3, 4, 5, 6, 7, 8]	7	12.2807	0.0187607	0.0295693	[ANXA1, CD40, HBEGF, PLK2, SIRT1, STAT5A, VEGFA]
GO:0042632	cholesterol homeostasis	[7]	5	15.1515	0.019618	0.0307938	[ABCA1, IL18, LIPG, NPC1, SIRT1]
GO:0001892	embryonic placenta development	[3, 4, 5, 6, 7, 8]	6	13.3333	0.0198484	0.0310284	[ADM, CSF2, HS6ST1, JUNB, LIF, SOCS3]
GO:0032868	response to insulin	[5, 6, 7]	10	10.101	0.0202716	0.0315611	[NDEL1, PCK2, PDK4, PPARG, PTPN1, SESN2, SESN3, SIRT1, SOCS1, SOCS3]
GO:0008630	intrinsic apoptotic signaling pathway in response to DNA damage	[5, 6, 7]	7	12.069	0.0204859	0.0317656	[BCL2A1, BCL3, IKBKE, MCL1, SIRT1, SOD2, TNF]
GO:0051253	negative regulation of RNA metabolic process	[4, 5, 6, 7, 8]	38	6.72566	0.0209071	0.032288	[ARID5A, ARX, ATF5, BCL3, BCLAF1, BHLHE40, CCDC85B, CSF2, DHX34, DNAJB4, EDN1, EREG, ETV3, ID3, IL4R, IRF1, IRF2BPL, JDP2, JUNB, KLF5, MAPKAPK2, MSC, NFKB1, PABPC1, PHF6, PLK3, PPARG, PSMD10, REL, RELB, SAP30, SIRT1, SMAD7, TIRAP, TNF, TNIP1, ZMYND15, ZNFX1]
GO:0030003	cellular cation homeostasis	[5, 7]	17	8.21256	0.0214779	0.0330363	[ABL2, ATP1B3, CCL3L1, CCR5, CCRL2, CD40, CLIC2, CXCL10, CXCL11, DMXL2, EDN1, GPR65, JPH1, MCOLN2, PPP3CC, SLC11A2, UBASH3B]
GO:0034219	carbohydrate transmembrane transport	[5, 6]	6	13.0435	0.0219327	0.033467	[EDN1, NFE2L2, SESN2, SLC1A2, SLC2A6, TNF]
GO:0010632	regulation of epithelial cell migration	[3, 4, 5, 6, 7]	9	10.4651	0.0219246	0.0335885	[ANXA1, CD40, HBEGF, IL4R, PLK2, PPARG, SIRT1, STAT5A, VEGFA]
GO:0002763	positive regulation of myeloid leukocyte differentiation	[5, 6, 7, 8, 9, 10, 11]	5	14.7059	0.0221213	0.0336209	[CSF1, IL12B, IL23A, LIF, TNF]
GO:0043407	negative regulation of MAP kinase activity	[6, 7, 8, 9, 10, 11, 12]	5	14.7059	0.0221213	0.0336209	[DUSP2, DUSP5, DUSP7, IRAK3, PTPN1]
GO:0046887	positive regulation of hormone secretion	[3, 4, 5, 6, 7, 8, 9]	5	14.7059	0.0221213	0.0336209	[EDN1, IL1B, ILDR1, SOX4, TNF]
GO:0010631	epithelial cell migration	[4, 5, 6]	11	9.48276	0.0234651	0.0355222	[ANXA1, CD40, CLEC14A, HBEGF, IL4R, PLK2, PPARG, SIRT1, STAT5A, VEGFA, VHL]
GO:1903321	negative regulation of protein modification by small protein conjugation or removal	[6, 7, 8, 9]	6	12.766	0.0241598	0.0364299	[ISG15, N4BP1, SMAD7, SOX4, TNFAIP3, TRIM21]
GO:0050728	negative regulation of inflammatory response	[4, 5, 6, 7]	7	11.6667	0.0242621	0.0364407	[ADORA2A, IL12B, NFKB1, NLRP12, SOCS3, TNFAIP3, TNFAIP6]
GO:0070588	calcium ion transmembrane transport	[8, 9]	10	9.80392	0.0244399	0.0365643	[CCL3L1, CCR5, CLIC2, CXCL10, CXCL11, JPH1, MCOLN2, PANX1, SLC25A25, UBASH3B]
GO:0008625	extrinsic apoptotic signaling pathway via death domain receptors	[5, 6, 7]	5	14.2857	0.0248232	0.0369933	[DDX3X, ICAM1, IL18, TNF, TNFAIP3]
GO:0072073	kidney epithelium development	[5, 6, 7, 8]	5	14.2857	0.0248232	0.0369933	[ARG2, JAG1, LIF, LZTS2, SMAD7]
GO:1903900	regulation of viral life cycle	[5, 6]	8	10.8108	0.025125	0.037298	[CXCL8, DDX3X, ISG15, LOC100151816, PABPC1, STOM, TNF, TRIM21]
GO:0033135	regulation of peptidyl-serine phosphorylation	[7, 8, 9, 10]	7	11.2903	0.0284912	0.0421317	[CSF3, LIF, PTGS2, RIPK2, SMAD7, TNF, VEGFA]
GO:0001889	liver development	[5, 6, 7]	5	13.5135	0.0308408	0.0454308	[ANXA1, PCK2, RB1CC1, SOD2, TNFAIP3]
GO:0015718	monocarboxylic acid transport	[7, 8]	6	12	0.0317332	0.0465663	[ACSL1, ANXA1, MFSD2A, NOS2, PLA2G2D, SLC16A6]
GO:0045935	positive regulation of nucleobase-containing compound metabolic process	[4, 5, 6]	53	6.16279	0.032614	0.0476762	[ATF5, BCL3, BCLAF1, BTG2, CD40, CDK12, CREB5, CSF3, CSRNP1, DDX3X, DDX58, EDN1, ELK1, ELL, EREG, FOSL1, FOXJ2, HLTF, IER5, IL18, IL1A, IL1B, IL23A, IL4R, INHBA, IRF1, IRF2BPL, IRF4, JAG1, JUNB, KDM6B, KLF5, LIF, NAMPT, NFE2L2, NFKB1, NFKB2, NFKBIA, NOD2, NOS2, NUP98, PABPC1, PIM2, PPARG, REL, SESN2, SIRT1, SOX4, STAT5A, TBK1, TNF, TNIP1, VEGFA]
GO:0120161	regulation of cold-induced thermogenesis	[3, 4, 5, 7]	7	10.9375	0.0331935	0.0483388	[ACSL1, ARRDC3, GJA1, IL15, IL18, IRF4, KDM6B]
GO:0007173	epidermal growth factor receptor signaling pathway	[7, 8, 9]	5	13.1579	0.0341641	0.0495638	[AREG, EREG, HBEGF, HIP1R, PLAUR]
BF exclusively DEG LPS 6h
GOID	GOTerm	GOLevels	Nr. Genes	% Associated Genes	Term PValue	Term PValue Corrected with Benjamini-Hochberg	Associated Genes Found
GO:0051607	defense response to virus	[3, 4, 5, 6]	35	35.7143	3.59484e-06	0.00268894	[ABCC9, BST2, C2H19orf66, CGAS, CXCL9, DDX60, DTX3L, EXOSC5, HERC5, IFI44L, IL12RB1, IRF2, IRF7, ISG20, LOC100519082, LOC100522011, LOC102161418, MMP12, MX1, NLRC5, NLRX1, OAS2, OASL, PARP9, PRF1, RNASEL, RNF125, RSAD2, SAMHD1, STAT1, STAT2, TARBP2, TLR8, TRAF3IP2, UNC13D]

## Sheet: Poly(IC) 2h - Poly(IC) 6h KEGG
Supplementary file S4. KEGG pathways of differential expressed genes in alveolar macrophages between Poly(I:C) 2h and Poly(I:C) 6h
KEGG Exclusively in DEG Poly(I:C) 2h
GOID	GOTerm	Nr. Genes	% Associated Genes	Term PValue	Term PValue Corrected with Benjamini-Hochberg	Associated Genes Found
KEGG:05168	Herpes simplex virus 1 infection	33	12.2222	1.48024e-09	8.28935e-08	[CASP9, IFN-ALPHAOMEGA, IFNA1, IFNB1, LOC100513741, LOC100521972, LOC100621388, LOC106504178, LTA, RELA, SOCS3, TNF, TRAF3, TRAF6, ZFP14, ZFP90, ZNF10, ZNF114, ZNF140, ZNF175, ZNF182, ZNF2, ZNF282, ZNF34, ZNF383, ZNF514, ZNF584, ZNF662, ZNF688, ZNF713, ZNF764, ZNF768, ZNF84]
KEGG:04060	Cytokine-cytokine receptor interaction	20	15.2672	9.11233e-08	2.55145e-06	[CCL20, CLCF1, CSF2, CSF3, IFN-ALPHAOMEGA, IFNA1, IFNB1, IL10RB, IL18, IL1RAP, IL23A, IL4R, INHBA, LIF, LOC100516039, LOC100737977, LTA, TNF, TNFSF8, TNFSF9]
KEGG:04668	TNF signaling pathway	14	15.2174	9.03837e-06	0.000168716	[CCL20, CEBPB, CSF2, IFNB1, LIF, LTA, MAP3K5, MAPK14, PTGS2, RELA, SOCS3, TAB3, TNF, TRAF3]
KEGG:04657	IL-17 signaling pathway	11	17.1875	2.65595e-05	0.000371833	[CCL20, CEBPB, CSF2, CSF3, MAPK14, PTGS2, RELA, TAB3, TNF, TRAF3, TRAF6]
KEGG:04630	JAK-STAT signaling pathway	13	13.9785	4.84682e-05	0.000542844	[CISH, CSF2, CSF3, IFN-ALPHAOMEGA, IFNA1, IFNB1, IL10RB, IL23A, IL4R, LIF, SOCS3, SOCS5, STAT5A]
KEGG:04622	RIG-I-like receptor signaling pathway	9	17.3077	0.000138817	0.00129562	[IFN-ALPHAOMEGA, IFNA1, IFNB1, MAPK14, RELA, TANK, TNF, TRAF3, TRAF6]
KEGG:04621	NOD-like receptor signaling pathway	14	11.5702	0.000202925	0.0016234	[IFN-ALPHAOMEGA, IFNA1, IFNB1, IL18, MAPK14, NLRP12, NLRP3, RELA, TAB3, TANK, TNF, TRAF3, TRAF6, TXNIP]
KEGG:04010	MAPK signaling pathway	17	8.90052	0.00100512	0.00703584	[AREG, DUSP1, DUSP16, DUSP4, DUSP6, DUSP8, EREG, HGF, HSPA1L, IL1RAP, MAP3K5, MAPK14, MAPKAPK2, RAPGEF2, RELA, TNF, TRAF6]
KEGG:05133	Pertussis	8	13.3333	0.00196368	0.0122184	[IL23A, IRF8, MAPK14, NLRP3, RELA, TIRAP, TNF, TRAF6]
KEGG:05152	Tuberculosis	13	9.42029	0.00240295	0.0134565	[CASP9, CEBPB, IFN-ALPHAOMEGA, IFNA1, IFNB1, IL10RB, IL18, IL23A, MAPK14, RELA, TIRAP, TNF, TRAF6]
KEGG:04620	Toll-like receptor signaling pathway	9	11.5385	0.00289737	0.0147502	[IFN-ALPHAOMEGA, IFNA1, IFNB1, MAPK14, RELA, TIRAP, TNF, TRAF3, TRAF6]
KEGG:04061	Viral protein interaction with cytokine and cytokine receptor	7	13.4615	0.00354264	0.0165323	[CCL20, IL10RB, IL18, LOC100516039, LOC100737977, LTA, TNF]
KEGG:05161	Hepatitis B	12	8.95522	0.0053062	0.0228575	[CASP9, IFN-ALPHAOMEGA, IFNA1, IFNB1, MAPK14, RELA, SMAD4, STAT5A, TIRAP, TNF, TRAF3, TRAF6]
KEGG:04064	NF-kappa B signaling pathway	8	10.2564	0.00997346	0.0328538	[LTA, PTGS2, RELA, TAB3, TIRAP, TNF, TRAF3, TRAF6]
KEGG:04917	Prolactin signaling pathway	6	12.5	0.00982064	0.0343722	[CISH, MAPK14, RELA, SOCS3, SOCS5, STAT5A]
KEGG:05162	Measles	10	9.09091	0.00960033	0.0358412	[BBC3, CASP9, HSPA1L, IFN-ALPHAOMEGA, IFNA1, IFNB1, RELA, STAT5A, TRAF3, TRAF6]
KEGG:05164	Influenza A	11	8.73016	0.00904114	0.0361646	[CASP9, IFN-ALPHAOMEGA, IFNA1, IFNB1, IL18, LOC100737977, NLRP3, RELA, SOCS3, TNF, TRAF3]
KEGG Common in DEG Poly(I:C) 2h and DEG Poly(I:C) 6h
GOID	GOTerm	Nr. Genes	% Associated Genes	Term PValue	Term PValue Corrected with Benjamini-Hochberg	Associated Genes Found
KEGG:04668	TNF signaling pathway	24	26.087	9.16212e-14	6.59672e-12	[CASP10, CCL2, CCL5, CFLAR, CXCL10, CXCL2, EDN1, FAS, ICAM1, IL15, IL1B, IRF1, JAG1, JUNB, MAP3K8, MLKL, NFKB1, NFKBIA, NOD2, PIK3CD, TNFAIP3, TRAF1, TRAF2, VCAM1]
KEGG:04060	Cytokine-cytokine receptor interaction	26	19.8473	7.83369e-12	2.82013e-10	[CCL2, CCL3L1, CCL5, CCR5, CD40, CXCL10, CXCL11, CXCL2, CXCL8, CXCL9, FAS, FASLG, IFNLR1, IL15, IL15RA, IL1A, IL1B, IL23R, IL27, IL27RA, IL2RA, IL6R, IL6ST, IL7R, TNFSF10, TNFSF13B]
KEGG:04064	NF-kappa B signaling pathway	19	24.359	1.52355e-10	3.65653e-09	[BCL2A1, CD14, CD40, CFLAR, CXCL2, CXCL8, CYLD, DDX58, ICAM1, IL1B, NFKB1, NFKB2, NFKBIA, RELB, TNFAIP3, TNFSF13B, TRAF1, TRAF2, VCAM1]
KEGG:05164	Influenza A	23	18.254	8.20838e-10	1.47751e-08	[ADAR, CALCOCO2, CCL2, CCL5, CXCL10, CXCL8, DDX58, FAS, FASLG, ICAM1, IFIH1, IL1A, IL1B, JAK2, MX1, NFKB1, NFKBIA, OAS2, PIK3CD, RNASEL, RSAD2, STAT2, TNFSF10]
KEGG:04621	NOD-like receptor signaling pathway	20	16.5289	6.56859e-08	9.45878e-07	[CCL2, CCL5, CXCL2, CXCL8, IL1B, LOC100155195, LOC100522887, LOC100523668, MEFV, NAMPT, NFKB1, NFKBIA, NOD2, OAS2, PANX1, RIPK2, RNASEL, STAT2, TNFAIP3, TRAF2]
KEGG:04061	Viral protein interaction with cytokine and cytokine receptor	13	25	9.9614e-08	1.19537e-06	[CCL2, CCL3L1, CCL5, CCR5, CXCL10, CXCL11, CXCL2, CXCL8, CXCL9, IL2RA, IL6R, IL6ST, TNFSF10]
KEGG:04622	RIG-I-like receptor signaling pathway	12	23.0769	8.10031e-07	8.33175e-06	[CASP10, CXCL10, CXCL8, CYLD, DDX3X, DDX58, DHX58, IFIH1, ISG15, NFKB1, NFKBIA, TRAF2]
KEGG:04620	Toll-like receptor signaling pathway	14	17.9487	2.48638e-06	2.23774e-05	[CCL3L1, CCL5, CD14, CD40, CD80, CXCL10, CXCL11, CXCL8, CXCL9, IL1B, MAP3K8, NFKB1, NFKBIA, PIK3CD]
KEGG:05169	Epstein-Barr virus infection	19	11.9497	2.16967e-05	0.000156216	[CD40, CXCL10, DDX58, FAS, GADD45B, ICAM1, ISG15, NFKB1, NFKB2, NFKBIA, OAS2, PIK3CD, RELB, SAP30, SLA-7, STAT2, TAP1, TNFAIP3, TRAF2]
KEGG:04630	JAK-STAT signaling pathway	14	15.0538	2.08959e-05	0.000167167	[IFNLR1, IL15, IL15RA, IL23R, IL27RA, IL2RA, IL6R, IL6ST, IL7R, JAK2, MCL1, PIK3CD, SOCS1, STAT2]
KEGG:05162	Measles	15	13.6364	3.53763e-05	0.000231554	[ADAR, DDX58, FAS, FASLG, IFIH1, IL1A, IL1B, IL2RA, MX1, NFKB1, NFKBIA, OAS2, PIK3CD, STAT2, TNFAIP3]
KEGG:04210	Apoptosis	15	12.931	6.66047e-05	0.000342538	[BCL2A1, CASP10, CFLAR, DAXX, FAS, FASLG, GADD45B, MCL1, NFKB1, NFKBIA, PIK3CD, PMAIP1, TNFSF10, TRAF1, TRAF2]
KEGG:05323	Rheumatoid arthritis	11	16.6667	6.34307e-05	0.000351309	[CCL2, CCL3L1, CCL5, CD80, CXCL2, CXCL8, ICAM1, IL15, IL1A, IL1B, TNFSF13B]
KEGG:04380	Osteoclast differentiation	14	13.7255	6.04244e-05	0.000362546	[CYLD, IL1A, IL1B, JUNB, NFKB1, NFKB2, NFKBIA, PIK3CD, PPP3CA, RELB, SOCS1, STAT2, TEC, TRAF2]
KEGG:05160	Hepatitis C	14	12.7273	0.000139666	0.000670394	[CFLAR, CXCL10, DDX58, FAS, FASLG, MX1, NFKB1, NFKBIA, OAS2, PIK3CD, RNASEL, RSAD2, STAT2, TRAF2]
KEGG:05143	African trypanosomiasis	6	26.087	0.000252547	0.00113646	[FAS, FASLG, ICAM1, IDO1, IL1B, VCAM1]
KEGG:05332	Graft-versus-host disease	6	25	0.000325331	0.00137787	[CD80, FAS, FASLG, IL1A, IL1B, SLA-7]
KEGG:05202	Transcriptional misregulation in cancer	14	11.5702	0.000386215	0.00139037	[BCL2A1, CD14, CD40, CXCL8, ETV7, GADD45B, ID2, LOC100521680, NFKB1, NFKBIZ, NUPR1, RARA, REL, TRAF1]
KEGG:04217	Necroptosis	13	12.2642	0.000352554	0.00141022	[CFLAR, CYLD, FAS, FASLG, IL1A, IL1B, JAK2, MLKL, STAT2, TNFAIP3, TNFSF10, TRAF2, ZBP1]
KEGG:05144	Malaria	7	20.5882	0.000374516	0.00141922	[CCL2, CD40, CXCL8, GYPC, ICAM1, IL1B, VCAM1]
KEGG:04940	Type I diabetes mellitus	6	23.0769	0.000519485	0.00178109	[CD80, FAS, FASLG, IL1A, IL1B, SLA-7]
KEGG:05142	Chagas disease (American trypanosomiasis)	11	13.0952	0.000573948	0.00179671	[CCL2, CCL3L1, CCL5, CFLAR, CXCL8, FAS, FASLG, IL1B, NFKB1, NFKBIA, PIK3CD]
KEGG:04623	Cytosolic DNA-sensing pathway	8	17.0213	0.000561774	0.00183853	[ADAR, CCL5, CXCL10, DDX58, IL1B, NFKB1, NFKBIA, ZBP1]
KEGG:05167	Kaposi sarcoma-associated herpesvirus infection	15	10.5634	0.000644036	0.00193211	[CCR5, CXCL2, CXCL8, FAS, ICAM1, IL6ST, JAK2, LOC100153163, NFKB1, NFKBIA, PIK3CD, PPP3CA, SLA-7, STAT2, TRAF2]
KEGG:04933	AGE-RAGE signaling pathway in diabetic complications	10	13.6986	0.00071228	0.00197247	[CCL2, CXCL8, EDN1, ICAM1, IL1A, IL1B, JAK2, NFKB1, PIK3CD, VCAM1]
KEGG:04659	Th17 cell differentiation	11	12.7907	0.000703554	0.00202624	[IL1B, IL23R, IL27RA, IL2RA, IL6R, IL6ST, JAK2, NFKB1, NFKBIA, PPP3CA, RARA]
KEGG:04625	C-type lectin receptor signaling pathway	11	12.6437	0.000776977	0.00207194	[CLEC4E, CYLD, IL1B, IRF1, NFKB1, NFKB2, NFKBIA, PIK3CD, PPP3CA, RELB, STAT2]
KEGG:04062	Chemokine signaling pathway	14	10.4478	0.00108868	0.00270293	[CCL2, CCL3L1, CCL5, CCR5, CXCL10, CXCL11, CXCL2, CXCL8, CXCL9, JAK2, NFKB1, NFKBIA, PIK3CD, STAT2]
KEGG:04657	IL-17 signaling pathway	9	14.0625	0.00108531	0.00279079	[CCL2, CXCL10, CXCL2, CXCL8, IL1B, NFKB1, NFKBIA, TNFAIP3, TRAF2]
KEGG:05200	Pathways in cancer	26	7.64706	0.00134331	0.00311995	[CXCL8, DLL1, EDN1, FAS, FASLG, GADD45B, IL15, IL15RA, IL23R, IL2RA, IL6R, IL6ST, IL7R, JAG1, JAK2, LPAR6, NFKB1, NFKB2, NFKBIA, PIK3CD, PMAIP1, RALGDS, RARA, STAT2, TRAF1, TRAF2]
KEGG:05163	Human cytomegalovirus infection	16	9.52381	0.00132828	0.00318788	[CCL2, CCL3L1, CCL5, CCR5, CXCL8, FAS, FASLG, IL1B, IL6R, NFKB1, NFKBIA, PIK3CD, PPP3CA, SLA-7, TAP1, TRAF2]
KEGG:05134	Legionellosis	7	15.9091	0.00188303	0.00423682	[CD14, CXCL2, CXCL8, IL1B, NFKB1, NFKB2, NFKBIA]
KEGG:04010	MAPK signaling pathway	17	8.90052	0.00198742	0.00433619	[CACNA1A, CD14, DAXX, DUSP2, DUSP5, DUSP7, FAS, FASLG, GADD45B, IL1A, IL1B, MAP3K8, NFKB1, NFKB2, PPP3CA, RELB, TRAF2]
KEGG:00760	Nicotinate and nicotinamide metabolism	5	20.8333	0.00251642	0.00532888	[CD38, NAMPT, NT5C3A, PNP, SIRT1]
KEGG:05320	Autoimmune thyroid disease	5	20	0.00304212	0.00625809	[CD40, CD80, FAS, FASLG, SLA-7]
KEGG:05330	Allograft rejection	5	20	0.00304212	0.00625809	[CD40, CD80, FAS, FASLG, SLA-7]
KEGG:05161	Hepatitis B	13	9.70149	0.00318664	0.00637328	[CASP10, CXCL8, DDX3X, DDX58, FAS, FASLG, IFIH1, JAK2, NFKB1, NFKBIA, PCNA, PIK3CD, STAT2]
KEGG:04672	Intestinal immune network for IgA production	5	17.8571	0.00509145	0.00990769	[CD40, CD80, IL15, IL15RA, TNFSF13B]
KEGG:05416	Viral myocarditis	6	14.6341	0.00607423	0.0115091	[ABL2, CD40, CD80, DMD, ICAM1, SLA-7]
KEGG:05168	Herpes simplex virus 1 infection	20	7.40741	0.00701352	0.012948	[CCL2, CCL5, DAXX, DDX58, FAS, FASLG, IFIH1, IL1B, JAK2, NFKB1, NFKBIA, OAS2, PIK3CD, RNASEL, SLA-7, STAT2, TAP1, TRAF2, ZNF599, ZNF658]
KEGG:04640	Hematopoietic cell lineage	7	12.069	0.0091021	0.0163838	[CD14, CD38, IL1A, IL1B, IL2RA, IL6R, IL7R]
KEGG:05132	Salmonella infection	7	11.6667	0.0109134	0.0187086	[CCL3L1, CD14, CXCL2, CXCL8, IL1A, IL1B, NFKB1]
KEGG:05152	Tuberculosis	12	8.69565	0.0107662	0.0189065	[CASP10, CD14, CLEC4E, IL1A, IL1B, IRAK2, JAK2, NFKB1, NOD2, PPP3CA, RFXAP, RIPK2]
KEGG:04514	Cell adhesion molecules (CAMs)	7	11.1111	0.0141023	0.0236132	[CD274, CD40, CD80, ICAM1, ITGB8, SLA-7, VCAM1]
KEGG:05203	Viral carcinogenesis	12	8.10811	0.0180445	0.0295274	[CCR5, DDX3X, IL6ST, NFKB1, NFKB2, NFKBIA, PIK3CD, PMAIP1, REL, SLA-7, TRAF1, TRAF2]
KEGG:04658	Th1 and Th2 cell differentiation	7	9.85915	0.0257743	0.0412389	[DLL1, IL2RA, JAG1, JAK2, NFKB1, NFKBIA, PPP3CA]
KEGG:05321	Inflammatory bowel disease (IBD)	5	11.9048	0.0277413	0.0434211	[IL1A, IL1B, IL23R, NFKB1, NOD2]
KEGG:05140	Leishmaniasis	6	10.5263	0.0285521	0.0437394	[IL1A, IL1B, JAK2, MARCKSL1, NFKB1, NFKBIA]
KEGG:05170	Human immunodeficiency virus 1 infection	12	7.45342	0.0323995	0.0485993	[AP1S3, CCR5, FAS, FASLG, NFKB1, NFKBIA, PIK3CD, PPP3CA, SAMHD1, SLA-7, TAP1, TRAF2]
KEGG:05146	Amoebiasis	6	10.1695	0.0331532	0.0487148	[CD14, CXCL2, CXCL8, IL1B, NFKB1, PIK3CD]
KEGG Exclusively in DEG Poly(I:C) 6h
GOID	GOTerm	Nr. Genes	% Associated Genes	Term PValue	Term PValue Corrected with Benjamini-Hochberg	Associated Genes Found
KEGG:04610	Complement and coagulation cascades	13	32.5	0.000255491	0.021078	[C1R, C1S, C2, C5AR1, CD46, CD55, CFD, CPB2, LOC100736569, MASP1, PLAU, SERPINF2, SERPING1]
KEGG:04976	Bile secretion	10	35.7143	0.000568384	0.0312611	[ABCB1, ABCC3, ABCC4, ADCY5, ADCY9, AQP9, ATP1B1, CYP7A1, EPHX1, SCARB1]
KEGG:05150	Staphylococcus aureus infection	12	36.3636	0.000131343	0.0216716	[C1R, C1S, C2, C5AR1, CFD, FCGR3A, KRT23, MASP1, SLA-DMB, SLA-DOA, SLA-DQB1, SLA-DRB1]

## Sheet: Poly(IC) 2h - Poly(IC) 6h BP
Supplementary file S4. Biological process of differential expressed genes in alveolar macrophages between Poly(I:C) 2h and Poly(I:C) 6h
BF Exclusively in DEG Poly(I:C) 2h
GOID	GOTerm	GOLevels	Nr. Genes	% Associated Genes	Term PValue	Term PValue Corrected with Benjamini-Hochberg	Associated Genes Found
GO:0006351	transcription, DNA-templated	[5, 6, 7, 8, 9]	98	6.96023	1.29654e-11	1.79571e-09	[ADRB2, AFF4, ARID5A, ARX, BACH1, BCL6, CEBPB, CEBPD, CEBPE, CITED2, CSF2, CSF3, EDNRB, EGR1, EHF, ELF2, ELL2, EREG, ERF, GATAD1, GTF2B, GTF2H4, HAT1, HYAL2, IFNB1, IL18, IL1RAP, IL23A, IL4R, ING2, INHBA, IRF8, KDM6B, LIF, LOC100513741, LOC100521972, MAFF, MAPK14, MED1, MEPCE, MNT, NFKBIL1, NLRP12, NLRP3, NR2F6, NR4A2, NUP62, PHF12, PHF6, PIM2, POGK, PRDM1, PRMT6, RELA, RSC1A1, RYBP, SERTAD3, SES…
GO:0006355	regulation of transcription, DNA-templated	[5, 6, 7, 8, 9, 10]	95	7.08427	1.15218e-11	3.19152e-09	[ADRB2, AFF4, ARID5A, ARX, BACH1, BCL6, CEBPB, CEBPD, CEBPE, CITED2, CSF2, CSF3, EDNRB, EGR1, EHF, ELF2, EREG, ERF, GATAD1, GTF2B, GTF2H4, HAT1, HYAL2, IFNB1, IL18, IL1RAP, IL23A, IL4R, ING2, INHBA, IRF8, KDM6B, LIF, LOC100513741, LOC100521972, MAFF, MAPK14, MED1, MEPCE, MNT, NFKBIL1, NLRP12, NLRP3, NR2F6, NR4A2, NUP62, PHF12, PHF6, PIM2, POGK, PRDM1, PRMT6, RELA, RSC1A1, RYBP, SERTAD3, SESN2, SI…
GO:2000112	regulation of cellular macromolecule biosynthetic process	[5, 6]	102	6.54266	1.74861e-10	1.21092e-08	[ADRB2, AFF4, ARID5A, ARX, BACH1, BCL6, CEBPB, CEBPD, CEBPE, CITED2, CSF2, CSF3, EDNRB, EGR1, EHF, ELF2, EREG, ERF, GATAD1, GTF2B, GTF2H4, HAT1, HGF, HYAL2, IFNB1, IL18, IL1RAP, IL23A, IL4R, ING2, INHBA, IRF8, KDM6B, KLHL25, LIF, LOC100513741, LOC100521972, MAFF, MAPK14, MED1, MEPCE, MNT, NFKBIL1, NLRP12, NLRP3, NR2F6, NR4A2, NUP62, PHF12, PHF6, PIM2, POGK, PPP1R15A, PRDM1, PRMT6, RBBP6, RELA, RG…
GO:0042089	cytokine biosynthetic process	[3, 5, 6]	16	26.6667	2.62476e-10	1.21176e-08	[CEBPB, CEBPE, EGR1, EREG, IL18, IL1RAP, MAPKAPK2, NLRP12, RELA, STAT5A, TIRAP, TNF, TNFSF8, TRAF6, ZFP36, ZNF287]
GO:0051252	regulation of RNA metabolic process	[4, 5, 6, 7]	99	6.6044	2.27739e-10	1.26168e-08	[ADRB2, AFF4, ARID5A, ARX, BACH1, BCL6, CEBPB, CEBPD, CEBPE, CITED2, CSF2, CSF3, EDNRB, EGR1, EHF, ELF2, EREG, ERF, GATAD1, GTF2B, GTF2H4, HAT1, HYAL2, IFNB1, IL18, IL1RAP, IL23A, IL4R, ING2, INHBA, IRF8, KDM6B, LIF, LOC100513741, LOC100521972, MAFF, MAPK14, MAPKAPK2, MED1, MEPCE, MNT, NFKBIL1, NLRP12, NLRP3, NR2F6, NR4A2, NUP62, PHF12, PHF6, PIM2, POGK, PRDM1, PRMT6, RELA, RSC1A1, RYBP, SERTAD3,…
GO:0042981	regulation of apoptotic process	[5, 6]	54	9.18367	1.52391e-10	1.40708e-08	[ARG2, BBC3, BCL6, CASP8AP2, CASP9, CEBPB, CITED2, CSF2, DCUN1D3, DEDD2, DSTYK, DUSP6, EGLN2, EGR1, F3, HGF, HIP1R, HYAL2, IFNB1, IL4R, ING2, INHBA, LOC100621388, LOC100737977, LRRK2, MED1, MNT, NLRP12, NLRP3, NR4A2, NUP62, PIM2, PLAUR, PLEKHF1, PLK2, PTGS2, RAPGEF2, RASSF2, RELA, RYBP, SERPINB2, SHQ1, SIAH1, SOCS3, STAT5A, TMEM102, TNF, TNFSF8, TRAF3, TRAF6, TRIM32, TRIM35, YAP1, ZFP36L1]
GO:1903708	positive regulation of hemopoiesis	[3, 4, 5, 6, 7, 8, 9]	19	17.2727	1.47455e-08	5.835e-07	[BCL6, CSF3, IL18, IL23A, IL4R, INHBA, LIF, LOC100621388, MAPK14, MED1, NLRP3, SOCS5, STAT5A, TNF, TNFSF9, TRAF6, ZBTB1, ZBTB7B, ZFP36L1]
GO:0042035	regulation of cytokine biosynthetic process	[4, 5, 6, 7]	13	24.0741	5.0293e-08	1.7414e-06	[CEBPB, EGR1, EREG, MAPKAPK2, NLRP12, RELA, STAT5A, TIRAP, TNF, TNFSF8, TRAF6, ZFP36, ZNF287]
GO:1903706	regulation of hemopoiesis	[3, 4, 5, 6, 7, 8]	24	12.6984	9.33521e-08	2.87317e-06	[BCL6, CEBPB, CSF3, IFNB1, IL18, IL23A, IL4R, INHBA, LIF, LOC100621388, MAPK14, MED1, NLRP3, PRDM1, RASSF2, SOCS5, STAT5A, TNF, TNFSF9, TRAF6, ZBTB1, ZBTB7B, ZFP36, ZFP36L1]
GO:0048534	hematopoietic or lymphoid organ development	[3, 4, 5, 6]	37	8.95884	3.45937e-07	9.58244e-06	[BCL6, BCR, CEBPB, CEBPD, CEBPE, CITED2, CSF2, CSF3, EGR1, GPATCH4, HYAL2, IFN-ALPHAOMEGA, IFNB1, IL18, IL23A, IL4R, INHBA, IRF8, LIF, LOC100621388, LTA, MAPK14, MED1, NLRP3, PLEK, PRDM1, RASSF2, SOCS5, STAT5A, TIPARP, TNF, TNFSF9, TRAF6, ZBTB1, ZBTB7B, ZFP36, ZFP36L1]
GO:0009968	negative regulation of signal transduction	[3, 4, 5, 6]	39	8.28025	1.22736e-06	3.09073e-05	[ADRB2, BCL6, CSF2, DDIT4, DUSP1, DUSP4, DUSP6, EGR1, HGF, HYAL2, ING2, LIF, LRRK2, LZTS2, MAPK14, MNT, NFKBIL1, NLRP12, NLRP3, NR4A2, NUP62, PLAUR, PLEK, PTGIR, PTGS2, RASSF2, RELA, RGS16, RGS2, SESN2, SESN3, SMAD4, SOCS3, SOCS5, TANK, TNF, TRIM32, TRIM59, YAP1]
GO:0051247	positive regulation of protein metabolic process	[4, 5, 6]	53	7.03851	2.04264e-06	4.7151e-05	[ADRB2, AREG, ARRDC4, BBC3, BCL6, CASP8AP2, CASP9, CCL20, CSF2, CSF3, DCUN1D3, DSTYK, EGLN2, EGR1, EREG, F3, HGF, HIP1R, IFN-ALPHAOMEGA, IFNB1, IL18, IL23A, IL4R, ING2, INHBA, LIF, LRRK2, MAPK14, MAPKAPK2, NLRP3, PHF23, PLAUR, PLK2, PPP1R15A, PTGS2, RAPGEF2, RASSF2, RCN3, RELA, SMAD4, SNX33, SOCS5, STAT5A, TADA2B, TANK, TIPARP, TIRAP, TNF, TNFSF8, TOPORS, TRAF6, TRIM32, ZBTB7B]
GO:1902105	regulation of leukocyte differentiation	[4, 5, 6, 7, 8, 9]	18	12.9496	3.02521e-06	6.44601e-05	[BCL6, CEBPB, IFNB1, IL18, IL23A, IL4R, LIF, NLRP3, PRDM1, RASSF2, SOCS5, STAT5A, TNF, TNFSF9, TRAF6, ZBTB1, ZBTB7B, ZFP36L1]
GO:1902107	positive regulation of leukocyte differentiation	[4, 5, 6, 7, 8, 9, 10]	14	15.9091	3.42811e-06	6.78275e-05	[BCL6, IL18, IL23A, IL4R, LIF, NLRP3, SOCS5, STAT5A, TNF, TNFSF9, TRAF6, ZBTB1, ZBTB7B, ZFP36L1]
GO:0016070	RNA metabolic process	[5, 6]	106	5.39166	3.69146e-06	6.81689e-05	[ADRB2, AFF4, ARID5A, ARX, BACH1, BCL6, CEBPB, CEBPD, CEBPE, CEP97, CITED2, CLP1, CSF2, CSF3, EDNRB, EGR1, EHF, ELF2, ELL2, EREG, ERF, GATAD1, GTF2B, GTF2H4, HAT1, HYAL2, IFNB1, IL18, IL1RAP, IL23A, IL4R, ING2, INHBA, IRF8, KDM6B, LIF, LOC100513741, LOC100521972, MAFF, MAPK14, MAPKAPK2, MED1, MEPCE, MNT, NFKBIL1, NLRP12, NLRP3, NR2F6, NR4A2, NUP62, PHF12, PHF6, PIM2, POGK, PRDM1, PRMT6, RBBP6, RE…
GO:0032496	response to lipopolysaccharide	[4, 5, 7]	16	13.6752	5.31469e-06	8.65982e-05	[BCR, CEBPB, IL18, IRF8, MAPK14, MAPKAPK2, NFKBIL1, NLRP3, PTGIR, RELA, SHPK, TIRAP, TNF, TRAF6, TRIM41, ZFP36]
GO:0043068	positive regulation of programmed cell death	[4, 5, 6]	25	9.96016	5.08695e-06	8.80678e-05	[BBC3, BCL6, CASP8AP2, CASP9, DCUN1D3, DEDD2, DUSP6, F3, HIP1R, HYAL2, IFNB1, INHBA, LOC100737977, LRRK2, NLRP3, PLAUR, PLEKHF1, RAPGEF2, RASSF2, RYBP, SHQ1, SIAH1, TNF, TNFSF8, TRIM35]
GO:2001233	regulation of apoptotic signaling pathway	[4, 5, 6, 7]	21	10.8808	7.67061e-06	0.000106238	[BBC3, CSF2, DEDD2, HGF, HIP1R, HYAL2, IFNB1, ING2, INHBA, LRRK2, MNT, NR4A2, PLAUR, PLEKHF1, PTGS2, RELA, SIAH1, TMEM102, TNF, TRIM32, YAP1]
GO:0042108	positive regulation of cytokine biosynthetic process	[4, 5, 6, 7, 8]	9	23.6842	7.06756e-06	0.000108762	[EGR1, EREG, MAPKAPK2, RELA, STAT5A, TIRAP, TNF, TNFSF8, TRAF6]
GO:0051253	negative regulation of RNA metabolic process	[4, 5, 6, 7, 8]	42	7.43363	7.5366e-06	0.000109876	[ARID5A, ARX, BACH1, BCL6, CEBPB, CEBPD, CSF2, EDNRB, EGR1, EREG, ERF, HAT1, IL4R, IRF8, MAPKAPK2, MED1, MEPCE, MNT, NR2F6, NR4A2, PHF12, PHF6, PRDM1, PRMT6, RELA, RYBP, SHQ1, SMAD4, SMARCA5, THAP11, TIRAP, TNF, TRAF6, TXNIP, YAP1, ZBTB1, ZBTB7B, ZFP36, ZNF174, ZNF175, ZNF668, ZNF703]
GO:0050727	regulation of inflammatory response	[4, 5, 6]	18	12	9.02501e-06	0.000119044	[BCL6, BCR, CEBPB, FFAR2, HGF, HYAL2, LTA, MAPK14, NLRP12, NLRP3, PTGS2, RELA, SHPK, SOCS3, SOCS5, STAT5A, TNF, ZFP36]
GO:0007167	enzyme linked receptor protein signaling pathway	[4, 5, 6]	29	8.81459	9.93119e-06	0.000125043	[AREG, CITED2, DOK1, DSTYK, EFNB2, EGR1, EREG, F3, HGF, HIP1R, ING2, INHBA, LIF, LRIG2, MAPK14, MAPKAPK2, NUP62, PLAUR, PTGIR, RASSF2, SESN3, SMAD4, SOCS3, SOCS5, STAT5A, TIPARP, TXNIP, ZBTB7B, ZNF703]
GO:0031327	negative regulation of cellular biosynthetic process	[4, 5, 6]	46	7.05521	1.04786e-05	0.000126199	[ARID5A, ARX, BACH1, BCL6, CEBPB, CEBPD, CSF2, DDIT4, EDNRB, EGR1, EREG, ERF, HAT1, IL4R, IRF8, MED1, MEPCE, MNT, NLRP12, NR2F6, NR4A2, PHF12, PHF6, PLEK, PRDM1, PRMT6, RELA, RYBP, SESN2, SIK1, SMAD4, SMARCA5, STAG2, THAP11, TNF, TRAF6, TXNIP, YAP1, ZBTB1, ZBTB7B, ZFP36, ZFP36L1, ZNF174, ZNF175, ZNF668, ZNF703]
GO:0007169	transmembrane receptor protein tyrosine kinase signaling pathway	[5, 6, 7]	22	10.1852	1.35047e-05	0.0001336	[AREG, DOK1, DSTYK, EFNB2, EREG, F3, HGF, HIP1R, LRIG2, MAPK14, MAPKAPK2, NUP62, PLAUR, PTGIR, RASSF2, SESN3, SOCS3, SOCS5, STAT5A, TIPARP, TXNIP, ZBTB7B]
GO:0000122	negative regulation of transcription by RNA polymerase II	[6, 7, 8, 9, 10, 11, 12]	30	8.49858	1.42293e-05	0.000135914	[ARID5A, ARX, BACH1, BCL6, EDNRB, EGR1, ERF, IRF8, MED1, MEPCE, MNT, NR2F6, NR4A2, PHF12, PHF6, PRDM1, PRMT6, RELA, RYBP, SMAD4, THAP11, TNF, TRAF6, TXNIP, ZBTB1, ZBTB7B, ZFP36, ZNF174, ZNF175, ZNF668]
GO:0006366	transcription by RNA polymerase II	[6, 7, 8, 9, 10]	57	6.42616	1.34948e-05	0.000138447	[ADRB2, ARID5A, ARX, BACH1, BCL6, CEBPB, CEBPD, CEBPE, CITED2, CSF3, EDNRB, EGR1, EHF, ELF2, ELL2, ERF, GTF2B, GTF2H4, HYAL2, IFNB1, IL18, IL23A, INHBA, IRF8, KDM6B, LIF, MAFF, MAPK14, MED1, MEPCE, MNT, NLRP3, NR2F6, NR4A2, PHF12, PHF6, PRDM1, PRMT6, RELA, RYBP, SESN2, SMAD4, STAT5A, TADA2B, THAP11, TNF, TRAF6, TXNIP, YAP1, ZBTB1, ZBTB7B, ZFP36, ZMYM5, ZNF174, ZNF175, ZNF668, ZNF768]
GO:0002521	leukocyte differentiation	[4, 5, 6, 7, 8]	25	9.43396	1.32691e-05	0.000141367	[BCL6, CEBPB, CEBPE, CITED2, CSF2, EGR1, IFN-ALPHAOMEGA, IFNB1, IL18, IL23A, IL4R, LIF, MAPK14, MED1, NLRP3, PRDM1, RASSF2, SOCS5, STAT5A, TNF, TNFSF9, TRAF6, ZBTB1, ZBTB7B, ZFP36L1]
GO:1903507	negative regulation of nucleic acid-templated transcription	[6, 7, 8, 9, 10]	39	7.51445	1.30064e-05	0.000144111	[ARID5A, ARX, BACH1, BCL6, CEBPB, CEBPD, CSF2, EDNRB, EGR1, EREG, ERF, HAT1, IL4R, IRF8, MED1, MEPCE, MNT, NR2F6, NR4A2, PHF12, PHF6, PRDM1, PRMT6, RELA, RYBP, SMAD4, SMARCA5, THAP11, TNF, TRAF6, TXNIP, YAP1, ZBTB1, ZBTB7B, ZFP36, ZNF174, ZNF175, ZNF668, ZNF703]
GO:1902531	regulation of intracellular signal transduction	[4, 5, 6]	50	6.77507	1.24989e-05	0.000144258	[ADRB2, BCL6, BCR, CCL20, CSF2, CSF3, DDIT4, DSTYK, DUSP1, DUSP4, DUSP6, F3, HGF, HYAL2, IFN-ALPHAOMEGA, IFNB1, IL18, IL23A, IL4R, INHBA, LIF, LOC100152738, LRRK2, MIOS, NLRP12, NLRP3, NUP62, PIM2, PLAUR, PLEKHF1, PRMT6, PTGS2, RAPGEF2, RASSF2, RCN3, RELA, RGS2, SESN2, SESN3, SIAH1, SMAD4, SOCS3, TAB3, TANK, TIRAP, TNF, TRAF6, TRIM32, TRIM59, TRIM8]
GO:0006357	regulation of transcription by RNA polymerase II	[6, 7, 8, 9, 10, 11]	55	6.44783	1.80782e-05	0.000161537	[ADRB2, ARID5A, ARX, BACH1, BCL6, CEBPB, CEBPD, CEBPE, CITED2, CSF3, EDNRB, EGR1, EHF, ELF2, ERF, GTF2B, GTF2H4, HYAL2, IFNB1, IL18, IL23A, INHBA, IRF8, KDM6B, LIF, MAFF, MAPK14, MED1, MEPCE, MNT, NLRP3, NR2F6, NR4A2, PHF12, PHF6, PRDM1, PRMT6, RELA, RYBP, SESN2, SMAD4, STAT5A, TADA2B, THAP11, TNF, TRAF6, TXNIP, YAP1, ZBTB1, ZBTB7B, ZFP36, ZMYM5, ZNF174, ZNF175, ZNF668]
GO:0045619	regulation of lymphocyte differentiation	[5, 6, 7, 8, 9, 10]	13	14.7727	1.77148e-05	0.000163566	[BCL6, IFNB1, IL18, IL23A, IL4R, NLRP3, PRDM1, SOCS5, STAT5A, TNFSF9, ZBTB1, ZBTB7B, ZFP36L1]
GO:0045637	regulation of myeloid cell differentiation	[4, 5, 6, 7, 8, 9]	14	13.5922	2.23274e-05	0.000193272	[CEBPB, CSF3, IL23A, INHBA, LIF, LOC100621388, MAPK14, MED1, RASSF2, STAT5A, TNF, TRAF6, ZFP36, ZFP36L1]
GO:0045934	negative regulation of nucleobase-containing compound metabolic process	[4, 5, 6]	44	6.875	3.21153e-05	0.000247109	[ARID5A, ARX, BACH1, BCL6, CEBPB, CEBPD, CSF2, DDIT4, EDNRB, EGR1, EREG, ERF, HAT1, IL4R, IRF8, MAPKAPK2, MED1, MEPCE, MNT, NR2F6, NR4A2, PHF12, PHF6, PRDM1, PRMT6, RELA, RYBP, SHQ1, SMAD4, SMARCA5, STAG2, THAP11, TIRAP, TNF, TRAF6, TXNIP, YAP1, ZBTB1, ZBTB7B, ZFP36, ZNF174, ZNF175, ZNF668, ZNF703]
GO:0045621	positive regulation of lymphocyte differentiation	[5, 6, 7, 8, 9, 10, 11]	10	17.8571	3.14212e-05	0.000248676	[BCL6, IL18, IL23A, IL4R, NLRP3, SOCS5, STAT5A, TNFSF9, ZBTB1, ZBTB7B]
GO:0045639	positive regulation of myeloid cell differentiation	[4, 5, 6, 7, 8, 9, 10]	10	17.8571	3.14212e-05	0.000248676	[CSF3, IL23A, INHBA, LIF, LOC100621388, MAPK14, MED1, TNF, TRAF6, ZFP36L1]
GO:0045622	regulation of T-helper cell differentiation	[4, 5, 9, 10, 11, 12, 13, 14, 15]	6	33.3333	3.05301e-05	0.00024873	[BCL6, IL18, IL23A, NLRP3, SOCS5, ZBTB7B]
GO:1902532	negative regulation of intracellular signal transduction	[4, 5, 6, 7]	23	9.42623	3.02477e-05	0.000253898	[BCL6, DDIT4, DUSP1, DUSP4, DUSP6, HYAL2, LIF, LRRK2, NLRP12, NLRP3, NUP62, PLAUR, PTGS2, RASSF2, RELA, RGS2, SESN2, SESN3, SMAD4, SOCS3, TANK, TRIM32, TRIM59]
GO:0032268	regulation of cellular protein metabolic process	[4, 5, 6]	68	5.84695	3.90298e-05	0.000292196	[ADRB2, AREG, ARRDC4, BBC3, BCL6, CASP8AP2, CASP9, CCL20, CEP85, CNPPD1, CSF2, CSF3, DCUN1D3, DSTYK, DUSP1, DUSP4, DUSP6, EDNRB, EGR1, EREG, F3, HGF, HIP1R, HYAL2, IFN-ALPHAOMEGA, IFNB1, IL18, IL23A, IL4R, ING2, INHBA, KLHL25, LIF, LRIG2, LRRK2, MAPK14, NLRP12, NLRP3, NUP62, PHF23, PLAUR, PPP1R15A, PPP1R3C, PRMT6, PTGS2, RAPGEF2, RASSF2, RCN3, RELA, RGS2, RYBP, SERPINB2, SESN2, SMAD4, SNX33, SOCS…
GO:0045580	regulation of T cell differentiation	[6, 7, 8, 9, 10, 11]	11	15.7143	4.39642e-05	0.000320476	[BCL6, IFNB1, IL18, IL23A, IL4R, NLRP3, PRDM1, SOCS5, TNFSF9, ZBTB1, ZBTB7B]
GO:0030099	myeloid cell differentiation	[4, 5, 6, 7, 8]	20	9.90099	5.06565e-05	0.00034224	[BCL6, CEBPB, CEBPE, CITED2, CSF2, CSF3, IL23A, IL4R, INHBA, IRF8, LIF, LOC100621388, MAPK14, MED1, RASSF2, STAT5A, TNF, TRAF6, ZFP36, ZFP36L1]
GO:0007259	JAK-STAT cascade	[5, 6, 7]	10	16.9492	5.02824e-05	0.000348206	[CSF2, IFN-ALPHAOMEGA, IFNB1, IL18, IL23A, IL4R, LIF, SOCS3, SOCS5, STAT5A]
GO:0000165	MAPK cascade	[4, 5, 6, 8, 9]	27	8.38509	4.97607e-05	0.000353429	[ADRB2, CCL20, CSF2, DSTYK, DUSP1, DUSP4, DUSP6, HGF, HYAL2, IL18, INHBA, LIF, LRRK2, MAPK14, MAPKAPK2, MED1, NLRP12, NUP62, RAPGEF2, RASSF2, RGS2, SMAD4, TIRAP, TNF, TRAF6, ZFP36, ZFP36L1]
GO:0010558	negative regulation of macromolecule biosynthetic process	[4, 5, 6]	43	6.78233	5.535e-05	0.000365046	[ARID5A, ARX, BACH1, BCL6, CEBPB, CEBPD, CSF2, EDNRB, EGR1, EREG, ERF, HAT1, IL4R, IRF8, MED1, MEPCE, MNT, NLRP12, NR2F6, NR4A2, PHF12, PHF6, PRDM1, PRMT6, RELA, RYBP, SESN2, SMAD4, SMARCA5, STAG2, THAP11, TNF, TRAF6, TXNIP, YAP1, ZBTB1, ZBTB7B, ZFP36, ZFP36L1, ZNF174, ZNF175, ZNF668, ZNF703]
GO:1903039	positive regulation of leukocyte cell-cell adhesion	[4, 5, 6]	14	12.3894	6.39406e-05	0.000411896	[BCL6, EFNB2, IL18, IL23A, IL4R, NLRP3, RELA, SOCS5, STAT5A, TNF, TNFSF9, TRAF6, ZBTB1, ZBTB7B]
GO:0045408	regulation of interleukin-6 biosynthetic process	[5, 6, 7, 8]	5	38.4615	6.66106e-05	0.000419344	[CEBPB, EREG, NLRP12, TIRAP, TRAF6]
GO:0071222	cellular response to lipopolysaccharide	[5, 6, 8]	12	13.7931	7.47926e-05	0.00046039	[BCR, IL18, IRF8, MAPK14, NFKBIL1, NLRP3, RELA, SHPK, TNF, TRAF6, TRIM41, ZFP36]
GO:0031399	regulation of protein modification process	[5, 6, 7]	51	6.27306	8.12638e-05	0.000489349	[ADRB2, AREG, ARRDC4, BCL6, CCL20, CEP85, CNPPD1, CSF2, CSF3, DCUN1D3, DSTYK, DUSP1, DUSP4, DUSP6, EGR1, EREG, HGF, HYAL2, IFN-ALPHAOMEGA, IFNB1, IL18, IL23A, IL4R, ING2, INHBA, LIF, LRRK2, NLRP12, NUP62, PHF23, PLAUR, PPP1R15A, PPP1R3C, PRMT6, PTGS2, RAPGEF2, RASSF2, RELA, RGS2, SESN2, SMAD4, SOCS3, SOCS5, TADA2B, TANK, TIRAP, TMEM102, TNF, TOPORS, TRAF6, ZBTB7B]
GO:2000113	negative regulation of cellular macromolecule biosynthetic process	[5, 6, 7]	41	6.74342	9.62769e-05	0.000567419	[ARID5A, ARX, BACH1, BCL6, CEBPB, CEBPD, CSF2, EDNRB, EGR1, EREG, ERF, HAT1, IL4R, IRF8, MED1, MEPCE, MNT, NR2F6, NR4A2, PHF12, PHF6, PRDM1, PRMT6, RELA, RYBP, SESN2, SMAD4, SMARCA5, STAG2, THAP11, TNF, TRAF6, TXNIP, ZBTB1, ZBTB7B, ZFP36, ZFP36L1, ZNF174, ZNF175, ZNF668, ZNF703]
GO:0032270	positive regulation of cellular protein metabolic process	[4, 5, 6, 7]	45	6.47482	0.000110808	0.000639455	[ADRB2, AREG, ARRDC4, BBC3, BCL6, CASP8AP2, CASP9, CCL20, CSF2, CSF3, DCUN1D3, DSTYK, EREG, F3, HGF, HIP1R, IFN-ALPHAOMEGA, IFNB1, IL18, IL23A, IL4R, ING2, INHBA, LIF, LRRK2, MAPK14, NLRP3, PHF23, PLAUR, PPP1R15A, PTGS2, RAPGEF2, RASSF2, RCN3, SMAD4, SNX33, SOCS5, TADA2B, TANK, TIRAP, TNF, TOPORS, TRAF6, TRIM32, ZBTB7B]
GO:0043066	negative regulation of apoptotic process	[5, 6, 7]	27	7.94118	0.000126182	0.000713317	[ARG2, BCL6, CEBPB, CITED2, CSF2, DSTYK, HGF, HIP1R, IL4R, ING2, LOC100621388, LRRK2, MED1, MNT, NR4A2, NUP62, PIM2, PLAUR, PLK2, PTGS2, RELA, SERPINB2, SOCS3, STAT5A, TNF, TRIM32, YAP1]
GO:0038066	p38MAPK cascade	[6, 7, 8, 10, 11]	6	26.087	0.000142053	0.000786974	[DUSP1, HGF, MAPK14, MAPKAPK2, ZFP36, ZFP36L1]
GO:0042551	neuron maturation	[4, 5, 6, 8, 9, 10]	5	33.3333	0.000146241	0.000794288	[B4GALT6, EDNRB, LRRK2, NR4A2, RND1]
GO:0001892	embryonic placenta development	[3, 4, 5, 6, 7, 8]	8	17.7778	0.000203803	0.00108564	[CEBPB, CITED2, CSF2, LIF, MED1, PRDM1, SOCS3, ZFP36L1]
GO:0002573	myeloid leukocyte differentiation	[5, 6, 7, 8, 9]	13	11.6071	0.000227375	0.00118835	[CEBPB, CEBPE, CITED2, CSF2, IL23A, IL4R, LIF, MAPK14, MED1, RASSF2, TNF, TRAF6, ZFP36L1]
GO:0002718	regulation of cytokine production involved in immune response	[4, 5, 6]	8	17.3913	0.000238948	0.00120343	[BCL6, FFAR2, IFNB1, IL18, MAPK14, NLRP3, TNF, TRAF6]
GO:0010629	negative regulation of gene expression	[4, 5, 6]	47	6.17608	0.000236353	0.0012124	[ARID5A, ARX, BACH1, BCL6, CEBPB, CEBPD, CLP1, CSF2, EDNRB, EGR1, EREG, ERF, HAT1, IL4R, IRF8, LRRK2, MAPKAPK2, MED1, MEPCE, MNT, NR2F6, NR4A2, PHF12, PHF6, PRDM1, PRMT6, RELA, RYBP, SESN2, SHQ1, SMAD4, SMARCA5, THAP11, TIPARP, TIRAP, TNF, TRAF6, TXNIP, ZBTB1, ZBTB7B, ZC3HAV1, ZFP36, ZFP36L1, ZNF174, ZNF175, ZNF668, ZNF703]
GO:0001890	placenta development	[4, 5, 6, 7]	10	14.0845	0.000250184	0.00123752	[CEBPB, CITED2, CSF2, LIF, MAPK14, MED1, PRDM1, PTGS2, SOCS3, ZFP36L1]
GO:0051254	positive regulation of RNA metabolic process	[4, 5, 6, 7, 8]	47	6.15183	0.000259097	0.00125912	[ADRB2, BACH1, CEBPB, CEBPD, CEBPE, CITED2, CSF3, EGR1, EHF, ELF2, GTF2B, HYAL2, IFNB1, IL18, IL23A, IL4R, ING2, INHBA, IRF8, KDM6B, LIF, MAFF, MAPK14, MED1, NLRP3, NR4A2, NUP62, PIM2, RELA, RYBP, SERTAD3, SESN2, SMAD4, SMARCA5, STAT5A, TADA2B, TNF, TOPORS, TRAF6, YAP1, ZBTB48, ZBTB7B, ZC3HAV1, ZFP36, ZFP36L1, ZNF175, ZNF287]
GO:0051092	positive regulation of NF-kappaB transcription factor activity	[3, 4, 5, 8, 9, 10, 11, 12, 13]	10	13.8889	0.000281259	0.00134326	[IL18, IL1RAP, NLRP3, RELA, TIRAP, TNF, TNFSF8, TRAF6, TRIM32, TRIM8]
GO:0009967	positive regulation of signal transduction	[3, 4, 5, 6]	40	6.46204	0.000293612	0.00137848	[ADRB2, BBC3, CCL20, CITED2, CSF2, CSF3, DEDD2, DSTYK, F3, HGF, HIP1R, HYAL2, IFNB1, IL18, IL23A, IL4R, ING2, INHBA, LIF, LRRK2, MED1, MIOS, NLRP12, NUP62, PIM2, PLAUR, PLEKHF1, RAPGEF2, RASSF2, RELA, SIAH1, SMAD4, TAB3, TIRAP, TNF, TRAF6, TRIM32, TRIM8, YAP1, ZBTB7B]
GO:0002286	T cell activation involved in immune response	[5, 6]	8	16.6667	0.00032417	0.00147205	[BCL6, IFN-ALPHAOMEGA, IFNB1, IL18, IL23A, NLRP3, SOCS5, ZBTB7B]
GO:0007249	I-kappaB kinase/NF-kappaB signaling	[4, 5, 6]	13	11.2069	0.000322853	0.0014905	[NFKBIL1, NLRP12, NUP62, PIM2, RELA, TAB3, TANK, TIRAP, TNF, TRAF6, TRIM32, TRIM59, TRIM8]
GO:0002822	regulation of adaptive immune response based on somatic recombination of immune receptors built from immunoglobulin superfamily domains	[5, 6]	11	12.5	0.000361195	0.00161373	[BCL6, IFNB1, IL18, IL23A, LTA, NLRP3, SOCS5, TNF, TRAF6, ZBTB1, ZBTB7B]
GO:0010557	positive regulation of macromolecule biosynthetic process	[4, 5, 6]	50	5.91017	0.000419139	0.00178618	[ADRB2, BACH1, CEBPB, CEBPD, CEBPE, CITED2, CSF3, EGR1, EHF, ELF2, EREG, GTF2B, HGF, HYAL2, IFNB1, IL18, IL23A, IL4R, ING2, INHBA, IRF8, KDM6B, LIF, MAFF, MAPK14, MAPKAPK2, MED1, NLRP12, NLRP3, NR4A2, NUP62, PIM2, RELA, RYBP, SERTAD3, SESN2, SMAD4, SMARCA5, STAT5A, TADA2B, TIRAP, TNF, TNFSF8, TOPORS, TRAF6, YAP1, ZBTB48, ZBTB7B, ZNF175, ZNF287]
GO:0007173	epidermal growth factor receptor signaling pathway	[7, 8, 9]	7	18.4211	0.000407604	0.00179216	[AREG, EREG, HIP1R, NUP62, PLAUR, RASSF2, SOCS5]
GO:0006464	cellular protein modification process	[5, 6]	92	5.02183	0.000417531	0.00180713	[ADRB2, AREG, ARRDC4, B3GNT5, B3GNT7, BCL6, BCR, CCL20, CEP85, CHML, CISH, CNPPD1, CSF2, CSF3, DCUN1D3, DESI2, DHDDS, DSTYK, DTX4, DUSP1, DUSP4, DUSP6, EGLN2, EGR1, EREG, EXTL3, FBXL8, GFPT2, GLUL, GTF2B, GTF2H4, HAT1, HGF, HYAL2, IFN-ALPHAOMEGA, IFNB1, IL18, IL23A, IL4R, ING2, INHBA, KDM3B, KDM6B, KLHL25, LIF, LRRK2, MAPK14, MAPKAPK2, MED1, MSL1, MSL2, MTMR1, MYLIP, NLRP12, NUP62, PDP2, PHF23, P…
GO:0046425	regulation of JAK-STAT cascade	[6, 7, 8]	8	16	0.000432696	0.00181601	[CSF2, IFN-ALPHAOMEGA, IFNB1, IL18, IL23A, IL4R, LIF, SOCS3]
GO:0050870	positive regulation of T cell activation	[5, 6, 7, 8]	12	11.4286	0.000456147	0.00188586	[BCL6, EFNB2, IL18, IL23A, IL4R, NLRP3, SOCS5, STAT5A, TNFSF9, TRAF6, ZBTB1, ZBTB7B]
GO:1903508	positive regulation of nucleic acid-templated transcription	[6, 7, 8, 9, 10]	44	6.11961	0.000471334	0.00191999	[ADRB2, BACH1, CEBPB, CEBPD, CEBPE, CITED2, CSF3, EGR1, EHF, ELF2, GTF2B, HYAL2, IFNB1, IL18, IL23A, IL4R, ING2, INHBA, IRF8, KDM6B, LIF, MAFF, MAPK14, MED1, NLRP3, NR4A2, NUP62, PIM2, RELA, RYBP, SERTAD3, SESN2, SMAD4, SMARCA5, STAT5A, TADA2B, TNF, TOPORS, TRAF6, YAP1, ZBTB48, ZBTB7B, ZNF175, ZNF287]
GO:1901222	regulation of NIK/NF-kappaB signaling	[5, 6, 7]	8	15.6863	0.000497087	0.00199555	[IL18, NLRP12, NLRP3, RASSF2, RELA, TIRAP, TNF, TRAF6]
GO:0031401	positive regulation of protein modification process	[5, 6, 7, 8]	34	6.61479	0.000574768	0.00218097	[ADRB2, AREG, ARRDC4, BCL6, CCL20, CSF2, CSF3, DCUN1D3, DSTYK, EREG, HGF, IFN-ALPHAOMEGA, IFNB1, IL18, IL23A, IL4R, ING2, INHBA, LIF, LRRK2, PHF23, PLAUR, PPP1R15A, PTGS2, RAPGEF2, RASSF2, SMAD4, TADA2B, TANK, TIRAP, TNF, TOPORS, TRAF6, ZBTB7B]
GO:0007517	muscle organ development	[4, 5, 6]	11	11.828	0.000584542	0.00218808	[CITED2, EFNB2, EGR1, GPCPD1, LIF, MAFF, MAPK14, MED1, SMAD4, YAP1, ZNF688]
GO:0046634	regulation of alpha-beta T cell activation	[6, 7, 8]	8	15.3846	0.000569031	0.00218919	[ARG2, BCL6, IL18, IL23A, NLRP3, PRDM1, SOCS5, ZBTB7B]
GO:0048008	platelet-derived growth factor receptor signaling pathway	[6, 7, 8]	6	20.6897	0.000554768	0.0021953	[F3, HIP1R, LRIG2, PTGIR, TIPARP, TXNIP]
GO:1903901	negative regulation of viral life cycle	[4, 5, 6, 7]	7	17.5	0.000565353	0.00220567	[IFNB1, TNF, TRIM32, TRIM35, TRIM59, TRIM8, ZC3HAV1]
GO:0048608	reproductive structure development	[3, 4, 5, 6]	15	9.61538	0.000608988	0.00224919	[CEBPB, CITED2, CSF2, ING2, INHBA, LIF, MAPK14, MED1, PRDM1, PTGS2, SMAD4, SOCS3, STAT5A, TIPARP, ZFP36L1]
GO:2001234	negative regulation of apoptotic signaling pathway	[4, 5, 6, 7, 8]	12	11.0092	0.000642556	0.00234195	[CSF2, HGF, ING2, LRRK2, MNT, NR4A2, PLAUR, PTGS2, RELA, TNF, TRIM32, YAP1]
GO:0043281	regulation of cysteine-type endopeptidase activity involved in apoptotic process	[6, 7, 8, 9, 10]	11	11.5789	0.0007015	0.00249123	[BBC3, CASP8AP2, CASP9, F3, HGF, HIP1R, NLRP12, NLRP3, PLAUR, PTGS2, TNF]
GO:0050730	regulation of peptidyl-tyrosine phosphorylation	[7, 8, 9, 10]	12	10.9091	0.000698031	0.0025111	[AREG, CSF2, CSF3, HGF, HYAL2, IL18, IL23A, IL4R, LIF, SOCS3, SOCS5, TMEM102]
GO:0045646	regulation of erythrocyte differentiation	[3, 5, 6, 7, 8, 9, 10]	6	19.3548	0.000808217	0.00283388	[INHBA, LOC100621388, MAPK14, MED1, STAT5A, ZFP36L1]
GO:0031328	positive regulation of cellular biosynthetic process	[4, 5, 6]	50	5.73395	0.000844981	0.00292575	[ADRB2, BACH1, CEBPB, CEBPD, CEBPE, CITED2, CSF3, EGR1, EHF, ELF2, EREG, GTF2B, HGF, HYAL2, IFNB1, IL18, IL23A, IL4R, ING2, INHBA, IRF8, KDM6B, LIF, MAFF, MAPK14, MAPKAPK2, MED1, NLRP3, NR4A2, NUP62, PIM2, PTGS2, RELA, RYBP, SERTAD3, SESN2, SMAD4, SMARCA5, STAT5A, TADA2B, TIRAP, TNF, TNFSF8, TOPORS, TRAF6, YAP1, ZBTB48, ZBTB7B, ZNF175, ZNF287]
GO:0030217	T cell differentiation	[5, 6, 7, 8, 9, 10]	13	10.0775	0.000901432	0.00308267	[BCL6, EGR1, IFNB1, IL18, IL23A, IL4R, NLRP3, PRDM1, SOCS5, TNFSF9, ZBTB1, ZBTB7B, ZFP36L1]
GO:0006919	activation of cysteine-type endopeptidase activity involved in apoptotic process	[7, 8, 9, 10, 11, 12, 13]	7	15.9091	0.00102459	0.00346111	[BBC3, CASP8AP2, CASP9, F3, HIP1R, NLRP3, TNF]
GO:0045935	positive regulation of nucleobase-containing compound metabolic process	[4, 5, 6]	49	5.69767	0.00110576	0.00369032	[ADRB2, BACH1, CEBPB, CEBPD, CEBPE, CITED2, CSF3, EGR1, EHF, ELF2, EREG, GTF2B, HGF, HYAL2, IFNB1, IL18, IL23A, IL4R, ING2, INHBA, IRF8, KDM6B, LIF, MAFF, MAPK14, MED1, NLRP3, NR4A2, NUP62, PIM2, RELA, RYBP, SERTAD3, SESN2, SMAD4, SMARCA5, STAT5A, TADA2B, TNF, TOPORS, TRAF6, YAP1, ZBTB48, ZBTB7B, ZC3HAV1, ZFP36, ZFP36L1, ZNF175, ZNF287]
GO:0042509	regulation of tyrosine phosphorylation of STAT protein	[7, 8, 9, 10, 11]	6	18.1818	0.00114281	0.00376857	[CSF2, IL18, IL23A, IL4R, LIF, SOCS3]
GO:0043491	protein kinase B signaling	[4, 5, 6]	10	11.6279	0.00118027	0.00384629	[CSF2, CSF3, F3, HYAL2, IL18, RCN3, SESN2, SESN3, TNF, ZFP36L1]
GO:0010952	positive regulation of peptidase activity	[6, 7, 8, 9]	10	11.4943	0.00129115	0.00415869	[BBC3, CASP8AP2, CASP9, F3, HIP1R, MAPK14, NLRP3, RCN3, TANK, TNF]
GO:0051090	regulation of DNA-binding transcription factor activity	[3, 6, 7, 8, 9, 10, 11]	16	8.60215	0.00135585	0.00426783	[CEBPB, CSF3, IL18, IL1RAP, NFKBIL1, NLRP12, NLRP3, RELA, SIK1, TIRAP, TNF, TNFSF8, TRAF3, TRAF6, TRIM32, TRIM8]
GO:0043407	negative regulation of MAP kinase activity	[6, 7, 8, 9, 10, 11, 12]	6	17.6471	0.00134546	0.00428382	[DUSP1, DUSP4, DUSP6, HYAL2, NUP62, RGS2]
GO:0043123	positive regulation of I-kappaB kinase/NF-kappaB signaling	[5, 6, 7, 8]	9	12.1622	0.00150054	0.00461832	[NUP62, PIM2, RELA, TAB3, TIRAP, TNF, TRAF6, TRIM32, TRIM8]
GO:0002824	positive regulation of adaptive immune response based on somatic recombination of immune receptors built from immunoglobulin superfamily domains	[5, 6, 7]	8	13.3333	0.00149984	0.00466805	[IL18, IL23A, LTA, NLRP3, SOCS5, TNF, TRAF6, ZBTB1]
GO:0008625	extrinsic apoptotic signaling pathway via death domain receptors	[5, 6, 7]	6	17.1429	0.00157443	0.00479251	[CASP8AP2, DEDD2, HGF, IL18, LOC100737977, TNF]
GO:0072073	kidney epithelium development	[5, 6, 7, 8]	6	17.1429	0.00157443	0.00479251	[ARG2, EFNB2, LIF, LZTS2, SMAD4, YAP1]
GO:0051091	positive regulation of DNA-binding transcription factor activity	[2, 3, 4, 7, 8, 9, 10, 11, 12]	12	9.91736	0.00162157	0.00488235	[CEBPB, CSF3, IL18, IL1RAP, NLRP3, RELA, TIRAP, TNF, TNFSF8, TRAF6, TRIM32, TRIM8]
GO:0010628	positive regulation of gene expression	[4, 5, 6]	48	5.62061	0.00167469	0.00498805	[ADRB2, ARX, BACH1, CEBPB, CEBPD, CEBPE, CITED2, CSF2, CSF3, EGR1, EHF, ELF2, GTF2B, HYAL2, IFNB1, IL18, IL23A, IL4R, ING2, INHBA, IRF8, KDM6B, LIF, MAFF, MAPK14, MAPKAPK2, MED1, NLRP3, NR4A2, NUP62, PIM2, PRDM1, RELA, RYBP, SERTAD3, SESN2, SMAD4, SMARCA5, STAT5A, TIRAP, TNF, TOPORS, TRAF6, YAP1, ZBTB48, ZBTB7B, ZNF175, ZNF287]
GO:0033135	regulation of peptidyl-serine phosphorylation	[7, 8, 9, 10]	8	12.9032	0.00186001	0.00536691	[CSF3, HGF, IFN-ALPHAOMEGA, IFNB1, LIF, PTGS2, RASSF2, TNF]
GO:0051249	regulation of lymphocyte activation	[4, 5, 6]	18	7.89474	0.00184501	0.00537967	[ARG2, BCL6, CEBPB, EFNB2, IFNB1, IL18, IL23A, IL4R, NLRP3, PRDM1, SDC4, SOCS5, STAT5A, TNFSF9, TRAF6, ZBTB1, ZBTB7B, ZFP36L1]
GO:0001932	regulation of protein phosphorylation	[6, 7, 8]	37	6.02606	0.0018403	0.00542302	[ADRB2, AREG, CCL20, CEP85, CNPPD1, CSF2, CSF3, DSTYK, DUSP1, DUSP4, DUSP6, EREG, HGF, HYAL2, IFN-ALPHAOMEGA, IFNB1, IL18, IL23A, IL4R, INHBA, LIF, LRRK2, NLRP12, NUP62, PLAUR, PTGS2, RAPGEF2, RASSF2, RGS2, SESN2, SMAD4, SOCS3, SOCS5, TIRAP, TMEM102, TNF, TRAF6]
GO:0097191	extrinsic apoptotic signaling pathway	[4, 5, 6]	11	10.1852	0.00203129	0.00580069	[CASP8AP2, CSF2, DEDD2, HGF, HYAL2, IL18, INHBA, LOC100737977, RELA, TNF, YAP1]
GO:0052547	regulation of peptidase activity	[5, 6, 7]	15	8.52273	0.00208622	0.00583719	[BBC3, CASP8AP2, CASP9, F3, HGF, HIP1R, MAPK14, NLRP12, NLRP3, PLAUR, PTGS2, RCN3, SERPINB2, TANK, TNF]
GO:0002709	regulation of T cell mediated immunity	[6, 7]	6	16.2162	0.00212002	0.00587247	[IFNB1, IL18, IL23A, NLRP3, TRAF6, ZBTB1]
GO:1902533	positive regulation of intracellular signal transduction	[4, 5, 6, 7]	27	6.63391	0.00207978	0.00587856	[ADRB2, CCL20, CSF2, CSF3, DSTYK, F3, HGF, IL18, IL23A, IL4R, LIF, LRRK2, MIOS, NLRP12, NUP62, PIM2, PLEKHF1, RAPGEF2, RASSF2, RELA, SIAH1, TAB3, TIRAP, TNF, TRAF6, TRIM32, TRIM8]
GO:0043409	negative regulation of MAPK cascade	[5, 6, 7, 8, 9, 10, 11]	9	11.5385	0.00217808	0.00597354	[DUSP1, DUSP4, DUSP6, HYAL2, LIF, NLRP12, NUP62, RGS2, SMAD4]
GO:0030098	lymphocyte differentiation	[4, 5, 6, 7, 8, 9]	15	8.47458	0.00220556	0.0059896	[BCL6, EGR1, IFN-ALPHAOMEGA, IFNB1, IL18, IL23A, IL4R, NLRP3, PRDM1, SOCS5, STAT5A, TNFSF9, ZBTB1, ZBTB7B, ZFP36L1]
GO:0031349	positive regulation of defense response	[3, 4, 5, 6]	14	8.75	0.00228211	0.00613734	[CEBPB, EREG, FFAR2, HYAL2, LTA, MAPKAPK2, MED1, NFKBIL1, PTGS2, RELA, STAT5A, TIRAP, TNF, TRAF3]
GO:0070371	ERK1 and ERK2 cascade	[5, 6, 7, 9, 10]	12	9.44882	0.00244981	0.00652497	[CCL20, CSF2, DSTYK, DUSP4, DUSP6, LIF, MED1, NLRP12, RAPGEF2, SMAD4, TIRAP, ZFP36L1]
GO:0002244	hematopoietic progenitor cell differentiation	[4, 5, 6, 7, 8]	7	13.7255	0.00248507	0.00655585	[CEBPD, CITED2, GPATCH4, HYAL2, INHBA, PLEK, ZBTB1]
GO:0050868	negative regulation of T cell activation	[5, 6, 7, 8]	7	13.7255	0.00248507	0.00655585	[ARG2, BCL6, CEBPB, IFNB1, SDC4, SOCS5, ZBTB7B]
GO:1903531	negative regulation of secretion by cell	[3, 4, 5, 6, 7]	8	12.3077	0.00252463	0.00659739	[ARG2, BCR, LIF, NLRP12, NLRP3, RSC1A1, SIRT4, TNF]
GO:0042325	regulation of phosphorylation	[6, 7]	39	5.8209	0.00258607	0.00669478	[ADRB2, AREG, CCL20, CEP85, CNPPD1, CSF2, CSF3, DDIT4, DSTYK, DUSP1, DUSP4, DUSP6, EREG, HGF, HYAL2, IFN-ALPHAOMEGA, IFNB1, IL18, IL23A, IL4R, INHBA, LIF, LOC100621388, LRRK2, NLRP12, NUP62, PLAUR, PTGS2, RAPGEF2, RASSF2, RGS2, SESN2, SMAD4, SOCS3, SOCS5, TIRAP, TMEM102, TNF, TRAF6]
GO:0030162	regulation of proteolysis	[5, 6]	22	7.02875	0.00265935	0.00682074	[BBC3, CASP8AP2, CASP9, F3, HGF, HIP1R, LRIG2, LRRK2, MAPK14, NLRP12, NLRP3, PLAUR, PTGS2, RCN3, RYBP, SERPINB2, SNX33, SOCS5, TANK, TNF, TRAF3, TRIM32]
GO:0045944	positive regulation of transcription by RNA polymerase II	[6, 7, 8, 9, 10, 11, 12]	32	6.13027	0.00290481	0.00738194	[ADRB2, BACH1, CEBPB, CEBPD, CEBPE, CITED2, CSF3, EGR1, EHF, GTF2B, HYAL2, IFNB1, IL18, IL23A, INHBA, IRF8, KDM6B, LIF, MAFF, MAPK14, MED1, NLRP3, NR4A2, RELA, SESN2, SMAD4, STAT5A, TNF, TRAF6, YAP1, ZBTB7B, ZNF175]
GO:0019220	regulation of phosphate metabolic process	[5, 6]	42	5.65276	0.00303794	0.0076501	[ADRB2, AREG, CCL20, CEP85, CNPPD1, CSF2, CSF3, DDIT4, DSTYK, DUSP1, DUSP4, DUSP6, EREG, HGF, HYAL2, IFN-ALPHAOMEGA, IFNB1, IL18, IL23A, IL4R, INHBA, LIF, LOC100621388, LRRK2, NLRP12, NUP62, PLAUR, PLEK, PPP1R15A, PPP1R3C, PTGS2, RAPGEF2, RASSF2, RGS2, SESN2, SMAD4, SOCS3, SOCS5, TIRAP, TMEM102, TNF, TRAF6]
GO:0045862	positive regulation of proteolysis	[5, 6, 7, 8]	14	8.43374	0.00320718	0.00793205	[BBC3, CASP8AP2, CASP9, F3, HIP1R, LRRK2, MAPK14, NLRP3, RCN3, SNX33, SOCS5, TANK, TNF, TRIM32]
GO:1901224	positive regulation of NIK/NF-kappaB signaling	[5, 6, 7, 8]	6	15	0.00319132	0.00796392	[IL18, NLRP12, RELA, TIRAP, TNF, TRAF6]
GO:0002706	regulation of lymphocyte mediated immunity	[5, 6]	9	10.8434	0.00334558	0.00820112	[BCL6, IFNB1, IL18, IL23A, LTA, NLRP3, TNF, TRAF6, ZBTB1]
GO:0002708	positive regulation of lymphocyte mediated immunity	[5, 6, 7]	7	12.963	0.00346078	0.0084091	[IL18, IL23A, LTA, NLRP3, TNF, TRAF6, ZBTB1]
GO:0006468	protein phosphorylation	[6, 7]	47	5.43982	0.00363607	0.00875818	[ADRB2, AREG, BCR, CCL20, CEP85, CNPPD1, CSF2, CSF3, DSTYK, DUSP1, DUSP4, DUSP6, EREG, GTF2H4, HGF, HYAL2, IFN-ALPHAOMEGA, IFNB1, IL18, IL23A, IL4R, INHBA, LIF, LRRK2, MAPK14, MAPKAPK2, MED1, NLRP12, NUP62, PIM2, PLAUR, PLK2, PTGS2, RAPGEF2, RASSF2, RGS2, SESN2, SIK1, SMAD4, SOCS3, SOCS5, TIRAP, TMEM102, TNF, TRAF6, ZFP36, ZFP36L1]
GO:0030218	erythrocyte differentiation	[4, 5, 6, 7, 8, 9]	8	11.5942	0.00368469	0.00879879	[BCL6, CITED2, INHBA, LOC100621388, MAPK14, MED1, STAT5A, ZFP36L1]
GO:0002720	positive regulation of cytokine production involved in immune response	[4, 5, 6, 7]	5	17.2414	0.00378697	0.00896573	[FFAR2, IL18, MAPK14, NLRP3, TRAF6]
GO:0048738	cardiac muscle tissue development	[5, 6, 7]	7	12.7273	0.00384346	0.00902235	[EFNB2, KDM6B, MAPK14, MED1, SIK1, SMAD4, YAP1]
GO:0045936	negative regulation of phosphate metabolic process	[5, 6, 7]	19	7.19697	0.00396491	0.00922924	[CEP85, DDIT4, DUSP1, DUSP4, DUSP6, HGF, HYAL2, LIF, LRRK2, NLRP12, NUP62, PLEK, PPP1R15A, RASSF2, RGS2, SMAD4, SOCS3, SOCS5, TNF]
GO:0050729	positive regulation of inflammatory response	[4, 5, 6, 7]	7	12.5	0.00425743	0.00974635	[CEBPB, FFAR2, HYAL2, LTA, PTGS2, STAT5A, TNF]
GO:1903707	negative regulation of hemopoiesis	[3, 4, 5, 6, 7, 8, 9]	7	12.5	0.00425743	0.00974635	[BCL6, IFNB1, SOCS5, STAT5A, ZBTB7B, ZFP36, ZFP36L1]
GO:2001235	positive regulation of apoptotic signaling pathway	[4, 5, 6, 7, 8]	9	10.4651	0.00425301	0.00981735	[BBC3, DEDD2, HIP1R, HYAL2, IFNB1, INHBA, PLAUR, PLEKHF1, SIAH1]
GO:0008585	female gonad development	[5, 6, 7, 8]	5	16.6667	0.0044099	0.0100126	[CEBPB, INHBA, SMAD4, STAT5A, TIPARP]
GO:0070373	negative regulation of ERK1 and ERK2 cascade	[6, 7, 8, 9, 10, 11, 12]	5	16.6667	0.0044099	0.0100126	[DUSP4, DUSP6, LIF, NLRP12, SMAD4]
GO:0002761	regulation of myeloid leukocyte differentiation	[5, 6, 7, 8, 9, 10]	7	12.2807	0.00470429	0.0105942	[CEBPB, IL23A, LIF, RASSF2, TNF, TRAF6, ZFP36L1]
GO:0043408	regulation of MAPK cascade	[5, 6, 7, 8, 9, 10]	20	6.92042	0.00489805	0.0109416	[ADRB2, CCL20, DSTYK, DUSP1, DUSP4, DUSP6, HGF, HYAL2, INHBA, LIF, LRRK2, NLRP12, NUP62, RAPGEF2, RASSF2, RGS2, SMAD4, TIRAP, TNF, TRAF6]
GO:0031663	lipopolysaccharide-mediated signaling pathway	[4, 5, 6, 7, 9]	5	16.129	0.00510254	0.0113072	[IL18, MAPK14, NFKBIL1, TNF, TRAF6]
GO:0022408	negative regulation of cell-cell adhesion	[4, 5, 6]	8	10.9589	0.00522011	0.0113856	[ARG2, BCL6, CEBPB, IFNB1, SDC4, SOCS5, ZBTB7B, ZNF703]
GO:0050731	positive regulation of peptidyl-tyrosine phosphorylation	[7, 8, 9, 10, 11]	8	10.9589	0.00522011	0.0113856	[AREG, CSF2, CSF3, HGF, IL18, IL23A, IL4R, LIF]
GO:2001236	regulation of extrinsic apoptotic signaling pathway	[5, 6, 7, 8]	8	10.9589	0.00522011	0.0113856	[CSF2, DEDD2, HGF, HYAL2, INHBA, RELA, TNF, YAP1]
GO:0033138	positive regulation of peptidyl-serine phosphorylation	[7, 8, 9, 10, 11]	6	13.6364	0.00519026	0.0114103	[CSF3, IFN-ALPHAOMEGA, IFNB1, LIF, PTGS2, TNF]
GO:0045937	positive regulation of phosphate metabolic process	[5, 6, 7]	27	6.19266	0.0053854	0.0116543	[ADRB2, AREG, CCL20, CSF2, CSF3, DSTYK, EREG, HGF, IFN-ALPHAOMEGA, IFNB1, IL18, IL23A, IL4R, INHBA, LIF, LOC100621388, LRRK2, PLAUR, PLEK, PPP1R15A, PTGS2, RAPGEF2, RASSF2, SMAD4, TIRAP, TNF, TRAF6]
GO:0048732	gland development	[4, 5, 6]	12	8.51064	0.00575597	0.0123597	[AREG, CEBPB, CITED2, HGF, MED1, RELA, SMAD4, STAT5A, TNF, ZBTB1, ZBTB7B, ZNF703]
GO:0043620	regulation of DNA-templated transcription in response to stress	[4, 6, 7, 8, 9, 10, 11]	5	15.625	0.00586886	0.0125052	[BACH1, CEBPB, EGR1, RELA, SESN2]
GO:1903530	regulation of secretion by cell	[3, 4, 5, 6]	18	7.00389	0.00660457	0.0139654	[ARG2, ATP2A2, BCR, FFAR2, HYAL2, IL1RAP, INHBA, LIF, LRRK2, MAPK14, NLRP12, NLRP3, RSC1A1, SDC4, SIRT4, SMAD4, TNF, TRAF6]
GO:0051403	stress-activated MAPK cascade	[5, 6, 7, 9, 10]	10	9.17431	0.00677568	0.0142187	[DUSP1, HGF, MAPK14, MAPKAPK2, RASSF2, TIRAP, TNF, TRAF6, ZFP36, ZFP36L1]
GO:0042326	negative regulation of phosphorylation	[6, 7, 8]	16	7.27273	0.0072057	0.0146763	[CEP85, DDIT4, DUSP1, DUSP4, DUSP6, HGF, HYAL2, LIF, LRRK2, NLRP12, NUP62, RASSF2, RGS2, SMAD4, SOCS3, SOCS5]
GO:0031056	regulation of histone modification	[5, 6, 7, 8]	8	10.3896	0.00720277	0.014779	[BCL6, ING2, LIF, LRRK2, PRMT6, SMAD4, TADA2B, ZBTB7B]
GO:2000027	regulation of animal organ morphogenesis	[4, 5, 6, 7]	6	12.766	0.00720143	0.0148865	[CITED2, HGF, LIF, MED1, SMAD4, TNF]
GO:0043549	regulation of kinase activity	[5, 7, 8]	24	6.28272	0.00719053	0.0149758	[ADRB2, CEP85, CNPPD1, DSTYK, DUSP1, DUSP4, DUSP6, EREG, HGF, HYAL2, IL18, IL23A, IL4R, LOC100621388, LRRK2, NUP62, RAPGEF2, RASSF2, RGS2, SESN2, SOCS5, TIRAP, TNF, TRAF6]
GO:0008406	gonad development	[4, 5, 6, 7]	7	11.2903	0.00748813	0.0151402	[CEBPB, CITED2, ING2, INHBA, SMAD4, STAT5A, TIPARP]
[truncated: 237 more rows]
