# Supplementary material for: Changes in H3K27ac at Gene Regulatory Regions in Porcine Alveolar Macrophages Following LPS or PolyIC Exposure
Source: Front Genet. 2020 Aug 20;11:817. doi: 10.3389/fgene.2020.00817 (PMC7468443; doi:10.3389/fgene.2020.00817)
Supplement: Supplementary file 12 [file Data_Sheet_5.xlsx]

## Sheet: PolyIC 2h over LPS 2h
Supplementary file S5. Pairwise comparison between Poly(I:C) at 2h and LPS at 2h
Row.names	baseMean	log2FoldChange	lfcSE	stat	pvalue	padj	Symbol	Description
ENSSSCG00000003669	103.293	-3.41629	0.276581	-10.2369	1.35559e-24	5.01163e-21	MFSD2A	major facilitator superfamily domain containing 2A [Source:HGNC Symbol;Acc:HGNC:25897]
ENSSSCG00000008954	14280.1	-3.39724	0.308761	-9.10828	8.37008e-20	1.16041e-16	ENSSSCG00000008954
ENSSSCG00000037815	3530.98	-3.36408	0.214118	-12.9794	1.6022e-38	8.885e-35	ZC3H12A	zinc finger CCCH-type containing 12A [Source:HGNC Symbol;Acc:HGNC:26259]
ENSSSCG00000008959	94589.7	-3.27101	0.278164	-9.65635	4.62041e-22	8.54083e-19	CXCL2	C-X-C motif chemokine 2 precursor [Source:RefSeq peptide;Acc:NP_001001861]
ENSSSCG00000023737	440.256	-2.9561	0.59055	-4.01514	5.94116e-05	0.00834094	CSF2	granulocyte-macrophage colony-stimulating factor precursor [Source:RefSeq peptide;Acc:NP_999283]
ENSSSCG00000033520	10664.2	-2.94372	0.505693	-4.66441	3.09511e-06	0.000597496	IL23A	Interleukin-23 subunit alpha [Source:UniProtKB/Swiss-Prot;Acc:Q9N2H9]
ENSSSCG00000008090	44806.5	-2.86309	0.350706	-6.49583	8.25786e-11	4.82042e-08	IL1A	Interleukin-1 alpha [Source:UniProtKB/Swiss-Prot;Acc:P18430]
ENSSSCG00000036612	25554.2	-2.83223	0.26234	-8.56623	1.06926e-17	1.31769e-14	TNFAIP2	TNF alpha induced protein 2 [Source:HGNC Symbol;Acc:HGNC:11895]
ENSSSCG00000011951	15255.9	-2.80346	0.217985	-10.1773	2.50348e-24	6.94151e-21	NFKBIZ	NF-kappa-B inhibitor zeta [Source:RefSeq peptide;Acc:NP_001302528]
ENSSSCG00000007964	269.908	-2.79546	0.428166	-5.16272	2.43393e-07	6.42732e-05	ENSSSCG00000007964
ENSSSCG00000017044	34.5223	-2.7192	0.428759	-4.97771	6.43402e-07	0.000151829	IL12B	Interleukin-12 subunit beta [Source:UniProtKB/Swiss-Prot;Acc:Q28938]
ENSSSCG00000031109	3114.95	-2.70591	0.155609	-13.6299	2.65834e-42	2.94837e-38	HILPDA	hypoxia-inducible lipid droplet-associated protein [Source:RefSeq peptide;Acc:NP_001335686]
ENSSSCG00000017488	6116.71	-2.62514	0.437959	-4.65837	3.1872e-06	0.000597496	CSF3	Granulocyte colony-stimulating factor [Source:UniProtKB/Swiss-Prot;Acc:O02837]
ENSSSCG00000040961	148.621	-2.46635	0.519768	-3.61966	0.000294989	0.0340805	LIF	leukemia inhibitory factor precursor [Source:RefSeq peptide;Acc:NP_999567]
ENSSSCG00000017755	113.372	-2.37753	0.352713	-5.08223	3.73024e-07	9.19381e-05	NOS2	nitric oxide synthase, inducible [Source:RefSeq peptide;Acc:NP_001137162]
ENSSSCG00000001081	68.1085	-2.35481	0.317909	-5.56715	2.58942e-08	8.83299e-06	SOX4	SRY-box 4 [Source:HGNC Symbol;Acc:HGNC:11200]
ENSSSCG00000008957	43952.5	-2.3097	0.361236	-4.77454	1.80116e-06	0.000384167	AMCF-II	Alveolar macrophage chemotactic factor 2 [Source:UniProtKB/Swiss-Prot;Acc:P22952]
ENSSSCG00000027607	9290.73	-2.30871	0.26385	-6.53305	6.44418e-11	3.97069e-08	IER3	immediate early response 3 [Source:HGNC Symbol;Acc:HGNC:5392]
ENSSSCG00000002917	2170.62	-2.30095	0.183922	-9.32999	1.05877e-20	1.67755e-17	NFKBID	NFKB inhibitor delta [Source:HGNC Symbol;Acc:HGNC:15671]
ENSSSCG00000013498	703.147	-2.28447	0.235905	-7.20422	5.83772e-13	4.98047e-10	EBI3	interleukin-27 subunit beta precursor [Source:RefSeq peptide;Acc:NP_001302611]
ENSSSCG00000024793	29.6153	-1.94913	0.343718	-3.96884	7.2223e-05	0.0098892	PORCN	porcupine O-acyltransferase [Source:HGNC Symbol;Acc:HGNC:17652]
ENSSSCG00000024771	1478.68	-1.93685	0.163698	-8.25843	1.47597e-16	1.63699e-13	TICAM1	TIR domain-containing adapter molecule 1 [Source:RefSeq peptide;Acc:NP_001302667]
ENSSSCG00000034260	91.4392	-1.90103	0.27741	-4.74413	2.094e-06	0.000430084	GDF15	growth/differentiation factor 15 precursor [Source:RefSeq peptide;Acc:NP_001167527]
ENSSSCG00000004891	289.703	-1.82097	0.204365	-6.04802	1.46633e-09	7.07089e-07	SERPINB7	serpin family B member 7 [Source:HGNC Symbol;Acc:HGNC:13902]
ENSSSCG00000017730	31.8711	-1.80323	0.346761	-3.51326	0.000442638	0.0481304	CDK5R1	cyclin dependent kinase 5 regulatory subunit 1 [Source:HGNC Symbol;Acc:HGNC:1775]
ENSSSCG00000015617	71.0535	-1.76208	0.27078	-4.34711	1.37941e-05	0.0023537	G0S2	G0/G1 switch protein 2 [Source:RefSeq peptide;Acc:NP_001273733]
ENSSSCG00000020705	2353.69	-1.76179	0.160403	-7.33666	2.18989e-13	2.02401e-10	MAP3K8	mitogen-activated protein kinase kinase kinase 8 [Source:HGNC Symbol;Acc:HGNC:6860]
ENSSSCG00000037096	62.7209	-1.73531	0.236347	-4.8672	1.1319e-06	0.000251079	TMEM88	transmembrane protein 88 [Source:HGNC Symbol;Acc:HGNC:32371]
ENSSSCG00000027426	1346.49	-1.73354	0.1443	-7.95966	1.72511e-15	1.73938e-12	BCL3	B-cell lymphoma 3 protein [Source:RefSeq peptide;Acc:NP_001302645]
ENSSSCG00000021146	369.415	-1.72387	0.203958	-5.584	2.35044e-08	8.40925e-06	GPR65	G protein-coupled receptor 65 [Source:HGNC Symbol;Acc:HGNC:4517]
ENSSSCG00000015649	44.2245	-1.72071	0.271489	-4.18339	2.8719e-05	0.00436332	DYRK3	dual specificity tyrosine phosphorylation regulated kinase 3 [Source:HGNC Symbol;Acc:HGNC:3094]
ENSSSCG00000036892	2260.6	-1.6731	0.195547	-5.56456	2.62816e-08	8.83299e-06	GPR132	G protein-coupled receptor 132 [Source:HGNC Symbol;Acc:HGNC:17482]
ENSSSCG00000026587	276.638	-1.63737	0.206716	-5.09106	3.56062e-07	8.9752e-05	BATF3	basic leucine zipper ATF-like transcription factor 3 [Source:HGNC Symbol;Acc:HGNC:28915]
ENSSSCG00000036136	6671.35	-1.61668	0.149159	-6.91689	4.61662e-12	3.41353e-09	BHLHE40	class E basic helix-loop-helix protein 40 [Source:RefSeq peptide;Acc:NP_001231939]
ENSSSCG00000000291	7520.06	-1.60856	0.221523	-4.62075	3.82358e-06	0.000673133	GPR84	G-protein coupled receptor 84 [Source:RefSeq peptide;Acc:NP_001245230]
ENSSSCG00000016991	8422.22	-1.57922	0.143342	-6.93627	4.02575e-12	3.18926e-09	DUSP1	dual specificity protein phosphatase 1 [Source:RefSeq peptide;Acc:NP_001243004]
ENSSSCG00000036488	1560.42	-1.57066	0.168248	-5.85862	4.66716e-09	1.91717e-06	KLF3	Krueppel-like factor 3 [Source:RefSeq peptide;Acc:NP_001127824]
ENSSSCG00000017262	2684.9	-1.5585	0.160762	-6.05576	1.39755e-09	7.04558e-07	SLC16A6	solute carrier family 16 member 6 [Source:HGNC Symbol;Acc:HGNC:10927]
ENSSSCG00000003768	196.681	-1.52395	0.228662	-4.10645	4.01792e-05	0.0059417	ENSSSCG00000003768
ENSSSCG00000034207	51237.6	-1.47179	0.16957	-5.22985	1.69647e-07	4.82451e-05	CEBPB	CCAAT/enhancer-binding protein beta [Source:RefSeq peptide;Acc:NP_001186818]
ENSSSCG00000001703	10584.5	-1.42135	0.164112	-5.09646	3.46065e-07	8.92606e-05	NFKBIE	NFKB inhibitor epsilon [Source:HGNC Symbol;Acc:HGNC:7799]
ENSSSCG00000031788	1080.03	-1.39657	0.167252	-4.85257	1.21875e-06	0.000265042	PTAFR	platelet activating factor receptor [Source:HGNC Symbol;Acc:HGNC:9582]
ENSSSCG00000003079	6216.94	-1.3923	0.173417	-4.65548	3.23233e-06	0.000597496	ENSSSCG00000003079
ENSSSCG00000032527	5240.7	-1.35631	0.146283	-5.27298	1.34227e-07	4.1353e-05	FOSL2	fos-related antigen 2 [Source:RefSeq peptide;Acc:NP_001302669]
ENSSSCG00000017962	6711.44	-1.33767	0.126025	-5.97268	2.33387e-09	1.0354e-06	KDM6B	lysine demethylase 6B [Source:HGNC Symbol;Acc:HGNC:29012]
ENSSSCG00000032434	9206	-1.3347	0.111877	-6.70139	2.06446e-11	1.43106e-08	PLAUR	plasminogen activator, urokinase receptor [Source:HGNC Symbol;Acc:HGNC:9053]
ENSSSCG00000028964	2301.59	-1.31911	0.150341	-4.88321	1.04371e-06	0.000236242	PIM2	Pim-2 proto-oncogene, serine/threonine kinase [Source:HGNC Symbol;Acc:HGNC:8987]
ENSSSCG00000001573	1847.96	-1.316	0.145599	-5.02089	5.14324e-07	0.000124008	PIM1	Pim-1 proto-oncogene, serine/threonine kinase [Source:HGNC Symbol;Acc:HGNC:8986]
ENSSSCG00000009616	685.822	-1.31215	0.109859	-6.61925	3.61022e-11	2.35535e-08	HR	lysine-specific demethylase hairless [Source:RefSeq peptide;Acc:NP_001077399]
ENSSSCG00000001695	4889.37	-1.29528	0.164957	-4.30608	1.66171e-05	0.00279242	VEGFA	vascular endothelial growth factor A precursor [Source:RefSeq peptide;Acc:NP_999249]
ENSSSCG00000003928	4133.8	-1.28703	0.149548	-4.69463	2.67095e-06	0.00053861	PLK3	polo like kinase 3 [Source:HGNC Symbol;Acc:HGNC:2154]
ENSSSCG00000012996	1095.13	-1.27483	0.163296	-4.22465	2.3931e-05	0.00388816	CDC42EP2	CDC42 effector protein 2 [Source:HGNC Symbol;Acc:HGNC:16263]
ENSSSCG00000011746	2501.66	-1.2746	0.127453	-5.41092	6.27034e-08	1.98698e-05	SKIL	SKI like proto-oncogene [Source:HGNC Symbol;Acc:HGNC:10897]
ENSSSCG00000015085	6120.08	-1.23817	0.139892	-4.66938	3.0211e-06	0.000597496	IL10RA	interleukin 10 receptor subunit alpha [Source:HGNC Symbol;Acc:HGNC:5964]
ENSSSCG00000017208	759.968	-1.22028	0.16732	-3.79699	0.000146462	0.0186713	SLC25A19	mitochondrial thiamine pyrophosphate carrier [Source:RefSeq peptide;Acc:NP_001157986]
ENSSSCG00000035971	3796.22	-1.18995	0.143287	-4.22223	2.41893e-05	0.00388816	DUSP2	dual specificity phosphatase 2 [Source:HGNC Symbol;Acc:HGNC:3068]
ENSSSCG00000007243	1021.6	-1.12302	0.142854	-3.76652	0.000165541	0.0204001	PLAGL2	PLAG1 like zinc finger 2 [Source:HGNC Symbol;Acc:HGNC:9047]
ENSSSCG00000001952	28373.2	-1.11571	0.126672	-4.18999	2.78971e-05	0.00429732	NFKBIA	NF-kappa-B inhibitor alpha [Source:UniProtKB/Swiss-Prot;Acc:Q08353]
ENSSSCG00000034039	4224.99	-1.05992	0.124721	-3.80815	0.000140009	0.0181418	SLC11A2	natural resistance-associated macrophage protein 2 [Source:RefSeq peptide;Acc:NP_001121912]
ENSSSCG00000040220	3168.98	-0.997857	0.101303	-4.07583	4.58499e-05	0.00660418	ENSSSCG00000040220
ENSSSCG00000032601	4848.82	-0.991231	0.11058	-3.67399	0.000238796	0.0284783	RASSF2	Ras association domain family member 2 [Source:HGNC Symbol;Acc:HGNC:9883]
ENSSSCG00000023680	6697.18	1.11384	0.125676	4.20828	2.57324e-05	0.00405387	MEPCE	methylphosphate capping enzyme [Source:HGNC Symbol;Acc:HGNC:20247]
ENSSSCG00000038549	5404.65	1.15469	0.153346	3.71533	0.000202936	0.0247337	ZFP36L2	ZFP36 ring finger protein like 2 [Source:HGNC Symbol;Acc:HGNC:1108]
ENSSSCG00000030513	287.463	1.2414	0.12537	5.23605	1.64053e-07	4.78818e-05	CFAP74	cilia and flagella associated protein 74 [Source:HGNC Symbol;Acc:HGNC:29368]
ENSSSCG00000032372	678.854	1.28238	0.150555	4.63233	3.61572e-06	0.000657409	ZFP90	ZFP90 zinc finger protein [Source:HGNC Symbol;Acc:HGNC:23329]
ENSSSCG00000023557	8207.45	1.31073	0.181148	4.00652	6.16207e-05	0.00854293	CCRL2	Chemokine C-C motif receptor-like 2 [Source:UniProtKB/Swiss-Prot;Acc:Q75ZH0]
ENSSSCG00000032561	8157.3	1.31928	0.202685	3.62294	0.00029127	0.034005	PDCD1LG2	programmed cell death 1 ligand 2 precursor [Source:RefSeq peptide;Acc:NP_001020391]
ENSSSCG00000009542	3350.21	1.31976	0.207648	3.53865	0.000402181	0.0455162	TNFSF13B	tumor necrosis factor ligand superfamily member 13B [Source:RefSeq peptide;Acc:NP_001090967]
ENSSSCG00000007659	2004.35	1.32203	0.202761	3.63515	0.000277814	0.0327791	ZCWPW1	zinc finger CW-type and PWWP domain containing 1 [Source:HGNC Symbol;Acc:HGNC:23486]
ENSSSCG00000037630	125.665	1.36844	0.169364	4.62601	3.72782e-06	0.000666859	RF00045	small nucleolar RNA, H/ACA box 73A [Source:HGNC Symbol;Acc:HGNC:10115]
ENSSSCG00000010605	800.382	1.38479	0.211445	3.78266	0.000155162	0.0193359	STN1	CST complex subunit STN1 [Source:RefSeq peptide;Acc:NP_001230614]
ENSSSCG00000024393	3428.01	1.40515	0.131903	6.21815	5.03051e-10	2.65683e-07	B3GNT5	Lactosylceramide 1,3-N-acetyl-beta-D-glucosaminyltransferase [Source:UniProtKB/Swiss-Prot;Acc:Q864U8]
ENSSSCG00000032360	2248.41	1.42868	0.181088	4.65918	3.17476e-06	0.000597496	PANX1	pannexin 1 [Source:HGNC Symbol;Acc:HGNC:8599]
ENSSSCG00000003155	18594.1	1.4293	0.214313	3.93974	8.15688e-05	0.0110327	PPP1R15A	protein phosphatase 1 regulatory subunit 15A [Source:HGNC Symbol;Acc:HGNC:14375]
ENSSSCG00000000186	399.149	1.43116	0.15027	5.6312	1.7896e-08	6.61615e-06	RHEBL1	RHEB like 1 [Source:HGNC Symbol;Acc:HGNC:21166]
ENSSSCG00000024973	26386.7	1.52834	0.267535	3.52619	0.000421584	0.0462949	ENSSSCG00000024973	interferon-induced guanylate-binding protein 1 [Source:RefSeq peptide;Acc:NP_001121945]
ENSSSCG00000004902	140.894	1.55343	0.236712	4.09132	4.28916e-05	0.00625936	RNF152	E3 ubiquitin-protein ligase RNF152 [Source:RefSeq peptide;Acc:NP_001231507]
ENSSSCG00000013754	125.713	1.55539	0.238468	4.06943	4.71283e-05	0.00670128	CACNA1A	calcium voltage-gated channel subunit alpha1 A [Source:HGNC Symbol;Acc:HGNC:1388]
ENSSSCG00000034185	71.0317	1.60995	0.245958	4.16734	3.08173e-05	0.00461884	RF00045
ENSSSCG00000015549	2291.6	1.63814	0.285936	3.68326	0.000230266	0.0277596	RNASEL	2-5A-dependent ribonuclease [Source:RefSeq peptide;Acc:NP_001090981]
ENSSSCG00000027855	3034.95	1.69348	0.316367	3.50391	0.000458482	0.0493692	SOCS1	suppressor of cytokine signaling 1 [Source:RefSeq peptide;Acc:NP_001191697]
ENSSSCG00000037158	628.205	1.69971	0.213566	5.21969	1.79222e-07	4.96938e-05	MTURN	maturin [Source:RefSeq peptide;Acc:NP_001231714]
ENSSSCG00000006874	125.396	1.84555	0.257662	4.8924	9.96148e-07	0.000230172	PALMD	palmdelphin [Source:RefSeq peptide;Acc:NP_001033734]
ENSSSCG00000004464	4536.71	1.86144	0.299876	4.25669	2.07471e-05	0.00343442	FAM46A	family with sequence similarity 46 member A [Source:HGNC Symbol;Acc:HGNC:18345]
ENSSSCG00000011393	97.0828	1.91273	0.376124	3.53012	0.000415373	0.046069	UBA7	ubiquitin like modifier activating enzyme 7 [Source:HGNC Symbol;Acc:HGNC:12471]
ENSSSCG00000037575	89.1275	1.96018	0.313256	4.39007	1.13312e-05	0.00196366	FKBP14	peptidyl-prolyl cis-trans isomerase FKBP14 precursor [Source:RefSeq peptide;Acc:NP_001231456]
ENSSSCG00000036063	2518.43	2.0356	0.149846	9.68083	3.63742e-22	8.06853e-19	LPAR6	lysophosphatidic acid receptor 6 [Source:HGNC Symbol;Acc:HGNC:15520]
ENSSSCG00000038779	500.088	2.05179	0.247056	5.93722	2.89887e-09	1.23659e-06	C5orf30	chromosome 5 open reading frame 30 [Source:HGNC Symbol;Acc:HGNC:25052]
ENSSSCG00000022312	2858.97	2.11312	0.29316	5.2127	1.86116e-07	5.03465e-05	RHPN2	rhophilin Rho GTPase binding protein 2 [Source:HGNC Symbol;Acc:HGNC:19974]
ENSSSCG00000020906	14687.8	2.124	0.43597	3.53015	0.000415324	0.046069	TNFSF10	tumor necrosis factor ligand superfamily member 10 [Source:RefSeq peptide;Acc:NP_001019867]
ENSSSCG00000010449	278.994	2.20556	0.279055	5.80745	6.34332e-09	2.51263e-06	CH25H	cholesterol 25-hydroxylase [Source:HGNC Symbol;Acc:HGNC:1907]
ENSSSCG00000002033	33.2624	2.2082	0.428045	3.7922	0.000149316	0.0188189	CEBPE	CCAAT/enhancer binding protein epsilon [Source:HGNC Symbol;Acc:HGNC:1836]
ENSSSCG00000012591	297.621	2.21473	0.295339	5.5183	3.42299e-08	1.1166e-05	AMOT	angiomotin [Source:HGNC Symbol;Acc:HGNC:17810]
ENSSSCG00000011391	200.759	2.23788	0.260565	6.34359	2.24476e-10	1.24483e-07	CDHR4	cadherin related family member 4 [Source:HGNC Symbol;Acc:HGNC:34527]
ENSSSCG00000003891	104.233	2.3179	0.303937	5.70162	1.18671e-08	4.53854e-06	CYP4A24	Taurochenodeoxycholic 6 alpha-hydroxylase [Source:UniProtKB/Swiss-Prot;Acc:Q9GJX5]
ENSSSCG00000032474	89720.5	2.36058	0.499537	3.55453	0.000378661	0.0432962	CXCL10	C-X-C motif chemokine 10 precursor [Source:RefSeq peptide;Acc:NP_001008691]
ENSSSCG00000002258	89.8286	2.59251	0.332995	6.02876	1.65224e-09	7.63544e-07	KLHL25	kelch like family member 25 [Source:HGNC Symbol;Acc:HGNC:25732]
ENSSSCG00000011643	19.6901	2.83408	0.590789	3.80698	0.000140672	0.0181418	AMOTL2	angiomotin like 2 [Source:HGNC Symbol;Acc:HGNC:17812]
ENSSSCG00000005163	3159.38	3.06533	0.636018	3.89984	9.62556e-05	0.0128623	IFNB1	interferon beta precursor [Source:RefSeq peptide;Acc:NP_001003923]
ENSSSCG00000008978	3936.34	3.44648	0.544693	5.25345	1.49273e-07	4.47456e-05	CXCL11	C-X-C motif chemokine 11 precursor [Source:RefSeq peptide;Acc:NP_001121963]
ENSSSCG00000037818	142.47	3.5279	0.69964	4.20636	2.59512e-05	0.00405387	IFNA1	interferon alpha-1 precursor [Source:RefSeq peptide;Acc:NP_999558]
ENSSSCG00000021504	348.41	3.62257	0.796159	3.81532	0.000136005	0.0179576	IFN-ALPHAOMEGA	interferon-alphaomega precursor [Source:RefSeq peptide;Acc:NP_001159792]
ENSSSCG00000017062	29.6753	4.70225	0.863758	4.76671	1.87258e-06	0.000391864	TIMD4

## Sheet: PolyIC 6h over LPS 6h
Supplementary file S5. Pairwise comparison between Poly(I:C) at 6h and LPS at 6h
Row.names	baseMean	log2FoldChange	lfcSE	stat	pvalue	padj	Symbol	Description
ENSSSCG00000017488	6116.71	-6.35535	0.457428	-12.6149	1.74889e-36	3.8794e-33	CSF3	Granulocyte colony-stimulating factor [Source:UniProtKB/Swiss-Prot;Acc:O02837]
ENSSSCG00000033520	10664.2	-6.30139	0.527943	-10.8277	2.54402e-27	2.17044e-24	IL23A	Interleukin-23 subunit alpha [Source:UniProtKB/Swiss-Prot;Acc:Q9N2H9]
ENSSSCG00000023737	440.256	-4.52461	0.624367	-6.30982	2.79366e-10	4.42635e-08	CSF2	granulocyte-macrophage colony-stimulating factor precursor [Source:RefSeq peptide;Acc:NP_999283]
ENSSSCG00000017044	34.5223	-4.42587	0.513937	-7.4735	7.80878e-14	1.75639e-11	IL12B	Interleukin-12 subunit beta [Source:UniProtKB/Swiss-Prot;Acc:Q28938]
ENSSSCG00000008957	43952.5	-4.27656	0.376003	-9.81798	9.42085e-23	5.80481e-20	AMCF-II	Alveolar macrophage chemotactic factor 2 [Source:UniProtKB/Swiss-Prot;Acc:P22952]
ENSSSCG00000013498	703.147	-4.27649	0.245596	-15.0309	4.60725e-51	1.7033e-47	EBI3	interleukin-27 subunit beta precursor [Source:RefSeq peptide;Acc:NP_001302611]
ENSSSCG00000004890	2212.66	-4.2602	0.44983	-8.17027	3.07695e-16	9.47956e-14	SERPINB2	serpin family B member 2 [Source:HGNC Symbol;Acc:HGNC:8584]
ENSSSCG00000016254	1623.96	-4.1465	0.761041	-4.67982	2.87126e-06	0.000232446	CCL20	C-C motif chemokine 20 precursor [Source:RefSeq peptide;Acc:NP_001019760]
ENSSSCG00000008959	94589.7	-3.88712	0.289549	-11.4045	3.97142e-30	4.4047e-27	CXCL2	C-X-C motif chemokine 2 precursor [Source:RefSeq peptide;Acc:NP_001001861]
ENSSSCG00000039419	384.683	-3.88533	0.209151	-15.7798	4.28425e-56	2.37583e-52	SLCO4A1	solute carrier organic anion transporter family member 4A1 [Source:HGNC Symbol;Acc:HGNC:10953]
ENSSSCG00000039214	86466.7	-3.81854	0.491555	-6.57826	4.75995e-11	7.99888e-09	IL1B	Interleukin-1 beta [Source:UniProtKB/Swiss-Prot;Acc:P26889]
ENSSSCG00000008090	44806.5	-3.61333	0.365095	-8.29475	1.0881e-16	3.54946e-14	IL1A	Interleukin-1 alpha [Source:UniProtKB/Swiss-Prot;Acc:P18430]
ENSSSCG00000014012	1215.8	-3.58398	0.253394	-11.8354	2.56123e-32	4.05808e-29	GFPT2	glutamine-fructose-6-phosphate transaminase 2 [Source:HGNC Symbol;Acc:HGNC:4242]
ENSSSCG00000001081	68.1085	-3.35188	0.327288	-8.45406	2.81341e-17	9.45562e-15	SOX4	SRY-box 4 [Source:HGNC Symbol;Acc:HGNC:11200]
ENSSSCG00000038610	54.536	-3.06743	0.4504	-5.51171	3.55371e-08	4.42857e-06	INHBB	inhibin beta B chain precursor [Source:RefSeq peptide;Acc:NP_001158314]
ENSSSCG00000035760	175.14	-3.04572	0.230997	-10.6528	1.69235e-26	1.17311e-23	RFLNA	refilin A [Source:HGNC Symbol;Acc:HGNC:27051]
ENSSSCG00000008954	14280.1	-2.94156	0.321407	-7.33212	2.26539e-13	4.83182e-11	ENSSSCG00000008954
ENSSSCG00000020864	612.916	-2.87345	0.142438	-16.0666	4.3768e-58	4.85431e-54	VDR	Vitamin D3 receptor [Source:UniProtKB/Swiss-Prot;Acc:A3RGC1]
ENSSSCG00000004891	289.703	-2.85238	0.210739	-10.7593	5.35517e-27	3.95961e-24	SERPINB7	serpin family B member 7 [Source:HGNC Symbol;Acc:HGNC:13902]
ENSSSCG00000004572	2330.02	-2.8453	0.445332	-5.07563	3.86208e-07	3.89403e-05	ENSSSCG00000004572
ENSSSCG00000004791	1641.51	-2.78634	0.18259	-12.0564	1.79515e-33	3.31834e-30	RASGRP1	RAS guanyl releasing protein 1 [Source:HGNC Symbol;Acc:HGNC:9878]
ENSSSCG00000003669	103.293	-2.78148	0.474234	-4.63172	3.62643e-06	0.000287143	MFSD2A	major facilitator superfamily domain containing 2A [Source:HGNC Symbol;Acc:HGNC:25897]
ENSSSCG00000002829	37.2247	-2.75911	0.317126	-6.85577	7.09293e-12	1.33335e-09	MMP2	72 kDa type IV collagenase precursor [Source:RefSeq peptide;Acc:NP_999357]
ENSSSCG00000032860	309.01	-2.73242	0.362251	-5.92809	3.06476e-09	4.19644e-07	IFNLR1	interferon lambda receptor 1 [Source:HGNC Symbol;Acc:HGNC:18584]
ENSSSCG00000004509	55.4738	-2.65494	0.476171	-4.34712	1.37936e-05	0.000987001	LIPG	endothelial lipase precursor [Source:RefSeq peptide;Acc:NP_001229958]
ENSSSCG00000039426	262.319	-2.59567	0.20807	-9.66362	4.304e-22	2.38678e-19	FSTL1	follistatin like 1 [Source:HGNC Symbol;Acc:HGNC:3972]
ENSSSCG00000035883	33.0028	-2.58458	0.384145	-5.20538	1.93599e-07	2.14721e-05	GPR160	G protein-coupled receptor 160 [Source:HGNC Symbol;Acc:HGNC:23693]
ENSSSCG00000011951	15255.9	-2.57769	0.227172	-8.77189	1.75694e-18	6.71937e-16	NFKBIZ	NF-kappa-B inhibitor zeta [Source:RefSeq peptide;Acc:NP_001302528]
ENSSSCG00000037815	3530.98	-2.56406	0.22236	-8.90042	5.56376e-19	2.37337e-16	ZC3H12A	zinc finger CCCH-type containing 12A [Source:HGNC Symbol;Acc:HGNC:26259]
ENSSSCG00000015544	1774.03	-2.53825	0.18074	-10.8072	3.18375e-27	2.52222e-24	ZNF648	zinc finger protein 648 [Source:HGNC Symbol;Acc:HGNC:18190]
ENSSSCG00000014286	38.5362	-2.4965	0.430546	-4.4398	9.00426e-06	0.000665775	SOWAHA	sosondowah ankyrin repeat domain family member A [Source:HGNC Symbol;Acc:HGNC:27033]
ENSSSCG00000031109	3114.95	-2.48151	0.161674	-11.7307	8.87022e-32	1.22974e-28	HILPDA	hypoxia-inducible lipid droplet-associated protein [Source:RefSeq peptide;Acc:NP_001335686]
ENSSSCG00000031106	1842.34	-2.45463	0.377483	-4.95299	7.30804e-07	6.81121e-05	PLA2G2D	group IID secretory phospholipase A2 precursor [Source:RefSeq peptide;Acc:NP_001231624]
ENSSSCG00000004241	2253.77	-2.43885	0.224506	-8.25762	1.48609e-16	4.7092e-14	GJA1	gap junction alpha-1 protein [Source:RefSeq peptide;Acc:NP_001231141]
ENSSSCG00000007964	269.908	-2.42127	0.454978	-4.03604	5.43617e-05	0.00344529	ENSSSCG00000007964
ENSSSCG00000012276	65.478	-2.39645	0.27436	-6.60257	4.04078e-11	6.98339e-09	SYN1	synapsin-1 [Source:RefSeq peptide;Acc:NP_001135460]
ENSSSCG00000013335	632.214	-2.3763	0.207933	-8.615	6.99443e-18	2.58584e-15	LGR4	leucine rich repeat containing G protein-coupled receptor 4 [Source:HGNC Symbol;Acc:HGNC:13299]
ENSSSCG00000011298	262.312	-2.36911	0.181201	-9.84627	7.11332e-23	4.64081e-20	CDCP1	CUB domain containing protein 1 [Source:HGNC Symbol;Acc:HGNC:24357]
ENSSSCG00000022447	2383.3	-2.34284	0.473139	-3.71536	0.000202915	0.011424	F3	tissue factor [Source:RefSeq peptide;Acc:NP_998950]
ENSSSCG00000026043	20.3424	-2.29369	0.456653	-3.74186	0.000182664	0.010497	TGM3	transglutaminase 3 [Source:HGNC Symbol;Acc:HGNC:11779]
ENSSSCG00000039416	13209.6	-2.25887	0.145476	-11.5064	1.22471e-30	1.50925e-27	CXCR4	C-X-C chemokine receptor type 4 [Source:UniProtKB/Swiss-Prot;Acc:Q764M9]
ENSSSCG00000035774	9775.8	-2.2439	0.275373	-6.02432	1.69823e-09	2.38419e-07	ERRFI1	ERBB receptor feedback inhibitor 1 [Source:HGNC Symbol;Acc:HGNC:18185]
ENSSSCG00000016824	23.1886	-2.24119	0.437974	-3.78157	0.00015584	0.0090493	RAI14	ankycorbin [Source:RefSeq peptide;Acc:NP_001121934]
ENSSSCG00000040047	114.055	-2.23566	0.222723	-7.41144	1.24936e-13	2.71698e-11	TMEM151B
ENSSSCG00000036956	13729.7	-2.18994	0.42604	-3.76719	0.000165092	0.00953666	SOCS3	suppressor of cytokine signaling 3 [Source:RefSeq peptide;Acc:NP_001116668]
ENSSSCG00000017261	503.715	-2.18992	0.180164	-8.90829	5.18234e-19	2.29909e-16	ARSG	arylsulfatase G [Source:HGNC Symbol;Acc:HGNC:24102]
ENSSSCG00000010054	1923.42	-2.18656	0.197987	-8.08941	5.99564e-16	1.62189e-13	ADORA2A	adenosine A2a receptor [Source:HGNC Symbol;Acc:HGNC:263]
ENSSSCG00000038929	2346.99	-2.16057	0.233955	-6.73466	1.64319e-11	2.93946e-09	CEMIP	cell migration inducing hyaluronan binding protein [Source:HGNC Symbol;Acc:HGNC:29213]
ENSSSCG00000006796	423.545	-2.14493	0.268351	-5.81315	6.13078e-09	8.19235e-07	CHI3L2	chitinase 3 like 2 [Source:HGNC Symbol;Acc:HGNC:1933]
ENSSSCG00000038671	37.3397	-2.07147	0.386046	-3.85059	0.000117834	0.00698878	TNFRSF6B	TNF receptor superfamily member 6b [Source:HGNC Symbol;Acc:HGNC:11921]
ENSSSCG00000014362	2603.58	-2.03884	0.214407	-6.78091	1.19425e-11	2.20757e-09	HBEGF	Proheparin-binding EGF-like growth factor Heparin-binding EGF-like growth factor [Source:UniProtKB/Swiss-Prot;Acc:Q01580]
ENSSSCG00000016715	319.357	-2.01369	0.236381	-6.04415	1.50197e-09	2.13569e-07	OSBPL3	oxysterol binding protein like 3 [Source:HGNC Symbol;Acc:HGNC:16370]
ENSSSCG00000027607	9290.73	-2.01345	0.274628	-5.20153	1.97649e-07	2.17043e-05	IER3	immediate early response 3 [Source:HGNC Symbol;Acc:HGNC:5392]
ENSSSCG00000008428	599.41	-2.01024	0.13154	-10.8353	2.34148e-27	2.16411e-24	MSH2	DNA mismatch repair protein Msh2 [Source:RefSeq peptide;Acc:NP_001182286]
ENSSSCG00000012741	57.1412	-2.00665	0.291506	-4.87703	1.07693e-06	9.47956e-05	MAMLD1	mastermind like domain containing 1 [Source:HGNC Symbol;Acc:HGNC:2568]
ENSSSCG00000006758	61.5289	-1.9942	0.290592	-4.84952	1.23762e-06	0.000105588	SYT6	synaptotagmin 6 [Source:HGNC Symbol;Acc:HGNC:18638]
ENSSSCG00000016956	40.4916	-1.99298	0.367471	-3.83164	0.000127294	0.00744579	MAST4	microtubule associated serine/threonine kinase family member 4 [Source:HGNC Symbol;Acc:HGNC:19037]
ENSSSCG00000032527	5240.7	-1.98917	0.15176	-9.25281	2.18668e-20	1.01052e-17	FOSL2	fos-related antigen 2 [Source:RefSeq peptide;Acc:NP_001302669]
ENSSSCG00000024001	4439.6	-1.97459	0.108827	-12.7692	2.4377e-37	6.75912e-34	PLXNA1	plexin A1 [Source:HGNC Symbol;Acc:HGNC:9099]
ENSSSCG00000036892	2260.6	-1.96194	0.203553	-6.76473	1.33559e-11	2.42836e-09	GPR132	G protein-coupled receptor 132 [Source:HGNC Symbol;Acc:HGNC:17482]
ENSSSCG00000009997	144.43	-1.9558	0.336321	-4.07599	4.58193e-05	0.00295454	OSM	oncostatin M [Source:HGNC Symbol;Acc:HGNC:8506]
ENSSSCG00000031999	304.213	-1.95113	0.187691	-7.27881	3.36773e-13	7.04745e-11	GPR18	G protein-coupled receptor 18 [Source:HGNC Symbol;Acc:HGNC:4472]
ENSSSCG00000011133	22433.7	-1.94871	0.167956	-8.11966	4.6751e-16	1.29629e-13	PFKFB3	6-phosphofructo-2-kinase/fructose-2,6-biphosphatase 3 [Source:HGNC Symbol;Acc:HGNC:8874]
ENSSSCG00000015579	7103.64	-1.9371	0.227877	-5.93363	2.96315e-09	4.10804e-07	PTGS2	prostaglandin G/H synthase 2 precursor [Source:RefSeq peptide;Acc:NP_999486]
ENSSSCG00000034087	171.946	-1.92092	0.314838	-4.24332	2.20241e-05	0.00150783	TNFSF15	tumor necrosis factor ligand superfamily member 15 [Source:RefSeq peptide;Acc:NP_001231484]
ENSSSCG00000032622	13212.7	-1.91011	0.162377	-8.16092	3.32482e-16	9.96638e-14	PPP3CC	protein phosphatase 3 catalytic subunit gamma [Source:HGNC Symbol;Acc:HGNC:9316]
ENSSSCG00000006296	9550.38	-1.89822	0.148509	-8.84298	9.32012e-19	3.8285e-16	ATP1B1	Sodium/potassium-transporting ATPase subunit beta-1 [Source:UniProtKB/Swiss-Prot;Acc:P05027]
ENSSSCG00000028964	2301.59	-1.88395	0.159288	-8.15494	3.4935e-16	1.01964e-13	PIM2	Pim-2 proto-oncogene, serine/threonine kinase [Source:HGNC Symbol;Acc:HGNC:8987]
ENSSSCG00000023784	803.637	-1.8836	0.137122	-9.47069	2.78006e-21	1.34059e-18	SEMA3C	semaphorin 3C [Source:HGNC Symbol;Acc:HGNC:10725]
ENSSSCG00000008953	233961	-1.86456	0.303247	-4.21964	2.44689e-05	0.00163485	CXCL8	Interleukin-8 [Source:UniProtKB/Swiss-Prot;Acc:P26894]
ENSSSCG00000000291	7520.06	-1.86111	0.232099	-5.49827	3.83541e-08	4.67457e-06	GPR84	G-protein coupled receptor 84 [Source:RefSeq peptide;Acc:NP_001245230]
ENSSSCG00000017995	31.0705	-1.85984	0.355132	-3.58986	0.000330862	0.0180768	USP43	ubiquitin specific peptidase 43 [Source:HGNC Symbol;Acc:HGNC:20072]
ENSSSCG00000033255	38.4015	-1.85313	0.314928	-4.02685	5.65299e-05	0.00356235	ENSSSCG00000033255
ENSSSCG00000034039	4224.99	-1.83705	0.130298	-9.60939	7.29789e-22	3.67913e-19	SLC11A2	natural resistance-associated macrophage protein 2 [Source:RefSeq peptide;Acc:NP_001121912]
ENSSSCG00000023716	22042.2	-1.81318	0.139308	-8.81653	1.18059e-18	4.6764e-16	TNFAIP6	tumor necrosis factor-inducible gene 6 protein precursor [Source:RefSeq peptide;Acc:NP_001153079]
ENSSSCG00000031023	19975.4	-1.79636	0.124521	-9.72842	2.28115e-22	1.33159e-19	ENSSSCG00000031023
ENSSSCG00000033327	67.16	-1.78656	0.234968	-5.11385	3.15654e-07	3.27188e-05	PDGFB	platelet derived growth factor subunit B [Source:HGNC Symbol;Acc:HGNC:8800]
ENSSSCG00000000475	58.4552	-1.7834	0.325358	-3.68345	0.000230097	0.0128889	IRAK3	interleukin 1 receptor associated kinase 3 [Source:HGNC Symbol;Acc:HGNC:17020]
ENSSSCG00000036117	51.9139	-1.77574	0.342144	-3.48034	0.000500773	0.0254774	ENSSSCG00000036117
ENSSSCG00000005311	3808.05	-1.77488	0.194893	-6.10547	1.02498e-09	1.49579e-07	CD72	B-cell differentiation antigen CD72 [Source:RefSeq peptide;Acc:NP_001090962]
ENSSSCG00000001931	103.112	-1.76849	0.349259	-3.38868	0.000702307	0.034448	ENSSSCG00000001931
ENSSSCG00000002821	1740.88	-1.76635	0.17059	-6.9253	4.35063e-12	8.46541e-10	CCL22	C-C motif chemokine 22 precursor [Source:RefSeq peptide;Acc:NP_001243705]
ENSSSCG00000023320	2446.67	-1.75157	0.17876	-6.52612	6.74958e-11	1.11731e-08	CYP3A39	Sus scrofa cytochrome P450 3A39 (CYP3A39), mRNA. [Source:RefSeq mRNA;Acc:NM_214422]
ENSSSCG00000026587	276.638	-1.74451	0.217299	-5.33618	9.49264e-08	1.10824e-05	BATF3	basic leucine zipper ATF-like transcription factor 3 [Source:HGNC Symbol;Acc:HGNC:28915]
ENSSSCG00000039300	9729.41	-1.74129	0.230174	-5.02371	5.06819e-07	4.8458e-05	IL27	interleukin-27 subunit alpha precursor [Source:RefSeq peptide;Acc:NP_001007521]
ENSSSCG00000009808	919.743	-1.71707	0.223331	-5.06921	3.99474e-07	3.95587e-05	TMEM120B	transmembrane protein 120B [Source:HGNC Symbol;Acc:HGNC:32008]
ENSSSCG00000017700	59870.9	-1.708	0.316481	-3.54852	0.000387403	0.0206571	CCL3L1	C-C motif chemokine 3-like 1 precursor [Source:RefSeq peptide;Acc:NP_001009579]
ENSSSCG00000032108	1444.94	-1.70093	0.0993435	-11.2334	2.79487e-29	2.81799e-26	SH2D1B	SH2 domain containing 1B [Source:HGNC Symbol;Acc:HGNC:30416]
ENSSSCG00000033183	2112.94	-1.69183	0.197683	-5.5992	2.15344e-08	2.77718e-06	ENSSSCG00000033183
ENSSSCG00000036612	25554.2	-1.6758	0.273048	-3.99503	6.4685e-05	0.00396365	TNFAIP2	TNF alpha induced protein 2 [Source:HGNC Symbol;Acc:HGNC:11895]
ENSSSCG00000004676	100.226	-1.64274	0.249386	-4.24153	2.22e-05	0.00151055	DUOXA2	dual oxidase maturation factor 2 [Source:RefSeq peptide;Acc:NP_001230479]
ENSSSCG00000009100	1659.64	-1.6336	0.298222	-3.5163	0.000437603	0.0228937	TNIP3	TNFAIP3 interacting protein 3 [Source:HGNC Symbol;Acc:HGNC:19315]
ENSSSCG00000017262	2684.9	-1.6128	0.169252	-6.07286	1.25655e-09	1.80992e-07	SLC16A6	solute carrier family 16 member 6 [Source:HGNC Symbol;Acc:HGNC:10927]
ENSSSCG00000023814	226.117	-1.59339	0.163377	-6.17242	6.72511e-10	1.02176e-07	FAIM	fas apoptotic inhibitory molecule 1 [Source:RefSeq peptide;Acc:NP_001232905]
ENSSSCG00000002294	1306.86	-1.59025	0.146617	-6.85655	7.05456e-12	1.33335e-09	ARG2	arginase 2 [Source:HGNC Symbol;Acc:HGNC:664]
ENSSSCG00000032434	9206	-1.58823	0.117003	-8.57469	9.93566e-18	3.55472e-15	PLAUR	plasminogen activator, urokinase receptor [Source:HGNC Symbol;Acc:HGNC:9053]
ENSSSCG00000036352	11487.8	-1.57551	0.132456	-7.47828	7.53012e-14	1.73993e-11	RAB7B	RAB7B, member RAS oncogene family [Source:HGNC Symbol;Acc:HGNC:30513]
ENSSSCG00000016535	39.7962	-1.57543	0.283805	-3.48996	0.000483088	0.0249206	CALD1	caldesmon 1 [Source:HGNC Symbol;Acc:HGNC:1441]
ENSSSCG00000031896	55.5134	-1.57474	0.300011	-3.29913	0.000969838	0.0455783	ENSSSCG00000031896
ENSSSCG00000005457	307.696	-1.53491	0.277172	-3.42729	0.000609631	0.0307337	ENSSSCG00000005457	lysophosphatidic acid receptor 1 [Source:RefSeq peptide;Acc:NP_001231286]
ENSSSCG00000006737	74.5481	-1.53275	0.287105	-3.3012	0.00096272	0.0454363	IGSF3	immunoglobulin superfamily member 3 [Source:HGNC Symbol;Acc:HGNC:5950]
ENSSSCG00000011570	4132.41	-1.52721	0.188707	-4.99318	5.93922e-07	5.63008e-05	IRAK2	interleukin 1 receptor associated kinase 2 [Source:HGNC Symbol;Acc:HGNC:6113]
ENSSSCG00000008823	220.089	-1.51976	0.183957	-5.08162	3.74235e-07	3.80793e-05	SLC10A4	solute carrier family 10 member 4 [Source:HGNC Symbol;Acc:HGNC:22980]
ENSSSCG00000039182	2616.68	-1.51635	0.185371	-5.02443	5.04924e-07	4.8458e-05	C11orf96	chromosome 11 open reading frame 96 [Source:HGNC Symbol;Acc:HGNC:38675]
ENSSSCG00000010437	384.627	-1.51096	0.195515	-4.73617	2.17794e-06	0.000179038	PAPSS2	3'-phosphoadenosine 5'-phosphosulfate synthase 2 [Source:HGNC Symbol;Acc:HGNC:8604]
ENSSSCG00000038062	969.054	-1.50916	0.209889	-4.40326	1.06635e-05	0.000773001	SAMSN1	SAM domain, SH3 domain and nuclear localization signals 1 [Source:HGNC Symbol;Acc:HGNC:10528]
ENSSSCG00000004989	1549.67	-1.49594	0.114798	-7.93549	2.09665e-15	5.285e-13	FBXO33	F-box protein 33 [Source:HGNC Symbol;Acc:HGNC:19833]
ENSSSCG00000032996	1650.5	-1.49118	0.0942793	-9.61209	7.1092e-22	3.67913e-19	SLC7A5	solute carrier family 7 member 5 [Source:HGNC Symbol;Acc:HGNC:11063]
ENSSSCG00000027157	141.846	-1.4844	0.200209	-4.49249	7.03966e-06	0.000538461	SLC40A1	solute carrier family 40 member 1 [Source:HGNC Symbol;Acc:HGNC:10909]
ENSSSCG00000007115	155.084	-1.47875	0.173785	-5.14309	2.70259e-07	2.85471e-05	THBD	thrombomodulin precursor [Source:RefSeq peptide;Acc:NP_001124204]
ENSSSCG00000011670	223.113	-1.47845	0.200593	-4.45423	8.41949e-06	0.00063095	PXYLP1	2-phosphoxylose phosphatase 1 [Source:HGNC Symbol;Acc:HGNC:26303]
ENSSSCG00000032438	599.959	-1.4758	0.174819	-5.09576	3.47346e-07	3.56705e-05	FFAR2	free fatty acid receptor 2 [Source:HGNC Symbol;Acc:HGNC:4501]
ENSSSCG00000007874	8265.19	-1.47285	0.109026	-8.14382	3.83006e-16	1.08921e-13	ABCC1
ENSSSCG00000002257	1535.45	-1.46479	0.164334	-5.35391	8.60726e-08	1.01556e-05	MCTP2	multiple C2 and transmembrane domain containing 2 [Source:HGNC Symbol;Acc:HGNC:25636]
ENSSSCG00000001695	4889.37	-1.42376	0.172726	-4.85622	1.19649e-06	0.000103674	VEGFA	vascular endothelial growth factor A precursor [Source:RefSeq peptide;Acc:NP_999249]
ENSSSCG00000034763	1877.54	-1.41456	0.171254	-4.84423	1.27103e-06	0.00010761	IRS2	insulin receptor substrate 2 [Source:HGNC Symbol;Acc:HGNC:6126]
ENSSSCG00000013296	300.119	-1.40576	0.170228	-4.82177	1.42291e-06	0.000119557	SLC1A2	solute carrier family 1 member 2 [Source:HGNC Symbol;Acc:HGNC:10940]
ENSSSCG00000007572	3012.45	-1.40557	0.147082	-5.57927	2.41525e-08	3.07902e-06	LFNG	LFNG O-fucosylpeptide 3-beta-N-acetylglucosaminyltransferase [Source:HGNC Symbol;Acc:HGNC:6560]
ENSSSCG00000030388	23447.8	-1.40151	0.157151	-5.19594	2.03688e-07	2.2148e-05	UPP1	uridine phosphorylase 1 [Source:HGNC Symbol;Acc:HGNC:12576]
ENSSSCG00000002917	2170.62	-1.39594	0.194295	-4.17394	2.99377e-05	0.00198826	NFKBID	NFKB inhibitor delta [Source:HGNC Symbol;Acc:HGNC:15671]
ENSSSCG00000038965	796.175	-1.37892	0.226354	-3.5076	0.00045216	0.0235442	ARC	activity regulated cytoskeleton associated protein [Source:HGNC Symbol;Acc:HGNC:648]
ENSSSCG00000003079	6216.94	-1.37872	0.181056	-4.38402	1.16508e-05	0.000839087	ENSSSCG00000003079
ENSSSCG00000011444	1064.7	-1.37318	0.128896	-6.11514	9.64752e-10	1.42668e-07	NT5DC2	5'-nucleotidase domain containing 2 [Source:HGNC Symbol;Acc:HGNC:25717]
ENSSSCG00000015784	17426.2	-1.36766	0.19297	-4.05604	4.99125e-05	0.00319988	ACSL1	long-chain-fatty-acid--CoA ligase 1 [Source:RefSeq peptide;Acc:NP_001161101]
ENSSSCG00000005688	929.466	-1.36723	0.168943	-4.63035	3.65045e-06	0.000287143	PTGES	prostaglandin E synthase [Source:RefSeq peptide;Acc:NP_001033720]
ENSSSCG00000010459	100.26	-1.34891	0.211482	-3.61235	0.000303437	0.0166605	HTR7	5-hydroxytryptamine receptor 7 [Source:RefSeq peptide;Acc:NP_999250]
ENSSSCG00000005970	2830.03	-1.34363	0.198027	-3.83113	0.000127554	0.00744579	SQLE	squalene monooxygenase [Source:RefSeq peptide;Acc:NP_001094496]
ENSSSCG00000035736	32374.7	-1.34237	0.133486	-5.67401	1.39494e-08	1.84181e-06	ENSSSCG00000035736	C-C motif chemokine 24 precursor [Source:RefSeq peptide;Acc:NP_001154906]
ENSSSCG00000015446	4908.56	-1.32598	0.103411	-7.16579	7.73409e-13	1.5885e-10	PNPLA8	patatin like phospholipase domain containing 8 [Source:HGNC Symbol;Acc:HGNC:28900]
ENSSSCG00000022649	5077.96	-1.32399	0.132991	-5.55698	2.74475e-08	3.45932e-06	SLC7A11	solute carrier family 7 member 11 [Source:HGNC Symbol;Acc:HGNC:11059]
ENSSSCG00000029482	791.974	-1.31475	0.181479	-4.02135	5.78659e-05	0.00362594	CHST15	carbohydrate sulfotransferase 15 [Source:HGNC Symbol;Acc:HGNC:18137]
ENSSSCG00000036622	226.251	-1.31141	0.169315	-4.29054	1.78241e-05	0.00125119	ENSSSCG00000036622
ENSSSCG00000012996	1095.13	-1.31086	0.167735	-4.32763	1.50723e-05	0.00107158	CDC42EP2	CDC42 effector protein 2 [Source:HGNC Symbol;Acc:HGNC:16263]
ENSSSCG00000002135	14599.7	-1.29897	0.142115	-5.02417	5.05602e-07	4.8458e-05	PNP	purine nucleoside phosphorylase [Source:HGNC Symbol;Acc:HGNC:7892]
ENSSSCG00000015375	3647.56	-1.29252	0.137285	-5.15394	2.55072e-07	2.7466e-05	ITGB8	integrin beta-8 precursor [Source:RefSeq peptide;Acc:NP_001090893]
ENSSSCG00000007039	2153.91	-1.28789	0.143022	-4.9148	8.88711e-07	8.07926e-05	PRNP	prion protein [Source:HGNC Symbol;Acc:HGNC:9449]
ENSSSCG00000012967	253.151	-1.27924	0.206318	-3.3651	0.000765163	0.0367377	FOSL1	FOS like 1, AP-1 transcription factor subunit [Source:HGNC Symbol;Acc:HGNC:13718]
ENSSSCG00000035077	8061.2	-1.27868	0.202924	-3.41863	0.00062938	0.0311628	INHBA	Inhibin beta A chain [Source:UniProtKB/Swiss-Prot;Acc:P03970]
ENSSSCG00000009037	137.467	-1.25078	0.172023	-3.87055	0.000108592	0.00647522	ZNF827	zinc finger protein 827 [Source:HGNC Symbol;Acc:HGNC:27193]
ENSSSCG00000021206	5866.56	-1.24802	0.10169	-6.52042	7.01102e-11	1.14352e-08	IL1RAP	interleukin 1 receptor accessory protein [Source:HGNC Symbol;Acc:HGNC:5995]
ENSSSCG00000011101	22113.4	-1.24248	0.0833083	-7.89263	2.95877e-15	7.29239e-13	ITGB1	integrin beta-1 precursor [Source:RefSeq peptide;Acc:NP_999133]
ENSSSCG00000005587	1329.51	-1.24077	0.184487	-3.55477	0.000378314	0.02027	NEK6	Serine/threonine-protein kinase Nek6 [Source:UniProtKB/Swiss-Prot;Acc:A2BD05]
ENSSSCG00000005097	511.015	-1.23721	0.111087	-5.87149	4.31896e-09	5.84166e-07	SNAPC1	small nuclear RNA activating complex polypeptide 1 [Source:HGNC Symbol;Acc:HGNC:11134]
ENSSSCG00000009434	18482	-1.23032	0.127236	-5.07211	3.93439e-07	3.9312e-05	RGCC	regulator of cell cycle RGCC [Source:RefSeq peptide;Acc:NP_001231156]
ENSSSCG00000009592	5051.29	-1.2216	0.158368	-4.01998	5.82019e-05	0.0036265	NFIL3	nuclear factor, interleukin 3 regulated [Source:HGNC Symbol;Acc:HGNC:7787]
ENSSSCG00000008444	753.93	-1.21791	0.123652	-5.11879	3.07503e-07	3.21747e-05	PRKCE	protein kinase C epsilon [Source:HGNC Symbol;Acc:HGNC:9401]
ENSSSCG00000010580	18198.3	-1.21539	0.135952	-4.63714	3.53271e-06	0.00028188	NFKB2	nuclear factor kappa B subunit 2 [Source:HGNC Symbol;Acc:HGNC:7795]
ENSSSCG00000031261	13230.3	-1.21494	0.0898735	-7.00962	2.38973e-12	4.73294e-10	RHOQ	ras homolog family member Q [Source:HGNC Symbol;Acc:HGNC:17736]
ENSSSCG00000036488	1560.42	-1.20204	0.175003	-3.5261	0.00042173	0.0222734	KLF3	Krueppel-like factor 3 [Source:RefSeq peptide;Acc:NP_001127824]
ENSSSCG00000004236	2152.08	-1.20036	0.1178	-5.22412	1.74988e-07	1.9604e-05	PKIB	cAMP-dependent protein kinase inhibitor beta [Source:HGNC Symbol;Acc:HGNC:9018]
ENSSSCG00000023983	10560.7	-1.16571	0.0730614	-7.94874	1.88414e-15	4.85978e-13	AGPS	alkylglycerone phosphate synthase [Source:HGNC Symbol;Acc:HGNC:327]
ENSSSCG00000003928	4133.8	-1.16488	0.155681	-3.72501	0.000195304	0.0111083	PLK3	polo like kinase 3 [Source:HGNC Symbol;Acc:HGNC:2154]
ENSSSCG00000010863	6078.27	-1.16059	0.106754	-5.39215	6.96215e-08	8.30292e-06	AHCTF1	AT-hook containing transcription factor 1 [Source:HGNC Symbol;Acc:HGNC:24618]
ENSSSCG00000011218	1312.44	-1.15481	0.146562	-3.88807	0.000101045	0.00612399	SLC4A7	solute carrier family 4 member 7 [Source:HGNC Symbol;Acc:HGNC:11033]
ENSSSCG00000014214	2413.99	-1.15119	0.115642	-4.89642	9.75965e-07	8.65955e-05	TRIM36	tripartite motif containing 36 [Source:HGNC Symbol;Acc:HGNC:16280]
ENSSSCG00000003846	394.15	-1.13701	0.161356	-3.42133	0.000623157	0.030993	GLIS1	GLIS family zinc finger 1 [Source:HGNC Symbol;Acc:HGNC:29525]
ENSSSCG00000033591	2500.94	-1.1164	0.123334	-4.30896	1.64028e-05	0.00115875	CHD9	chromodomain helicase DNA binding protein 9 [Source:HGNC Symbol;Acc:HGNC:25701]
ENSSSCG00000025114	24097.9	-1.11339	0.160579	-3.29078	0.000999099	0.0465588	FMNL3	formin like 3 [Source:HGNC Symbol;Acc:HGNC:23698]
ENSSSCG00000024257	2723.68	-1.10776	0.159241	-3.28307	0.00102682	0.0476503	TMEM2	transmembrane protein 2 [Source:HGNC Symbol;Acc:HGNC:11869]
ENSSSCG00000001073	562.043	-1.09535	0.114657	-4.45142	8.53056e-06	0.000634982	TPMT	thiopurine S-methyltransferase [Source:RefSeq peptide;Acc:NP_001230604]
ENSSSCG00000015828	852.549	-1.093	0.148332	-3.425	0.000614797	0.0307453	ZNF703	zinc finger protein 703 [Source:HGNC Symbol;Acc:HGNC:25883]
ENSSSCG00000037579	22729.7	-1.08143	0.112387	-4.41747	9.98625e-06	0.000733494	PPBP	Platelet basic protein [Source:UniProtKB/Swiss-Prot;Acc:P43030]
ENSSSCG00000007140	2650.49	-1.07572	0.0870141	-5.63998	1.70073e-08	2.21916e-06	SMOX	spermine oxidase [Source:RefSeq peptide;Acc:NP_001172099]
ENSSSCG00000034753	2254.43	-1.07061	0.107164	-4.53181	5.84793e-06	0.00045383	FAM177A1	protein FAM177A1 [Source:RefSeq peptide;Acc:NP_001177147]
ENSSSCG00000013473	5452.35	-1.07004	0.121405	-3.99555	6.4543e-05	0.00396365	GNA15	G protein subunit alpha 15 [Source:HGNC Symbol;Acc:HGNC:4383]
ENSSSCG00000017402	5827.8	-1.05555	0.115031	-4.09096	4.2959e-05	0.0027863	STAT5A	signal transducer and activator of transcription 5A [Source:RefSeq peptide;Acc:NP_999455]
ENSSSCG00000027865	584.773	-0.995148	0.11537	-3.55537	0.000377442	0.02027	GALC	galactocerebrosidase [Source:RefSeq peptide;Acc:NP_001230560]
ENSSSCG00000008773	4256.25	-0.983901	0.117949	-3.38228	0.000718861	0.0349688	PGM2	phosphoglucomutase 2 [Source:HGNC Symbol;Acc:HGNC:8906]
ENSSSCG00000002814	1483.35	-0.98347	0.11827	-3.36949	0.000753086	0.0363151	ADGRG3	adhesion G protein-coupled receptor G3 [Source:HGNC Symbol;Acc:HGNC:13728]
ENSSSCG00000035650	4717.83	-0.959093	0.101662	-3.68014	0.000233109	0.012992	ENSSSCG00000035650
ENSSSCG00000015701	1045.14	-0.959012	0.110417	-3.38761	0.000705048	0.034448	MGAT5	mannosyl (alpha-1,6-)-glycoprotein beta-1,6-N-acetyl-glucosaminyltransferase [Source:HGNC Symbol;Acc:HGNC:7049]
ENSSSCG00000029592	1004.62	-0.955559	0.102384	-3.61966	0.000294988	0.0162772	GPRC5A	G protein-coupled receptor class C group 5 member A [Source:HGNC Symbol;Acc:HGNC:9836]
ENSSSCG00000014369	30187.6	-0.952921	0.074595	-4.93276	8.10767e-07	7.43158e-05	CD14	monocyte differentiation antigen CD14 precursor [Source:RefSeq peptide;Acc:NP_001090914]
ENSSSCG00000002009	4633.26	-0.940164	0.0951311	-3.73381	0.000188604	0.0107825	PCK2	phosphoenolpyruvate carboxykinase [Source:RefSeq peptide;Acc:NP_001155225]
ENSSSCG00000001792	2081.9	-0.935093	0.0987607	-3.54524	0.000392252	0.0208156	EFL1	elongation factor like GTPase 1 [Source:HGNC Symbol;Acc:HGNC:25789]
ENSSSCG00000029411	4226.74	-0.92584	0.0950091	-3.58784	0.000333424	0.0181275	CAPN2	calpain-2 catalytic subunit [Source:RefSeq peptide;Acc:NP_001093658]
ENSSSCG00000012988	9404.68	-0.923705	0.099925	-3.38996	0.000699016	0.034448	EHBP1L1	EH domain binding protein 1 like 1 [Source:HGNC Symbol;Acc:HGNC:30682]
ENSSSCG00000003284	1335.33	-0.894974	0.0807951	-3.83701	0.000124541	0.00734726	FCAR	Fc fragment of IgA receptor [Source:HGNC Symbol;Acc:HGNC:3608]
ENSSSCG00000028210	566.399	-0.880854	0.0849239	-3.48419	0.000493624	0.0252294	NT5C	5', 3'-nucleotidase, cytosolic [Source:HGNC Symbol;Acc:HGNC:17144]
ENSSSCG00000008336	11776.1	0.868746	0.0686017	4.13668	3.52361e-05	0.00231244	ANXA4	annexin A4 [Source:RefSeq peptide;Acc:NP_001161111]
ENSSSCG00000009963	913.368	0.889169	0.0901093	3.37597	0.000735562	0.035625	TPST2	protein-tyrosine sulfotransferase 2 precursor [Source:RefSeq peptide;Acc:NP_001230419]
ENSSSCG00000009007	539.515	0.905941	0.0974069	3.29523	0.000983406	0.0460209	TMEM131L	transmembrane 131 like [Source:HGNC Symbol;Acc:HGNC:29146]
ENSSSCG00000004955	724.576	0.925791	0.0804952	4.23414	2.29427e-05	0.00155147	MAP2K5	mitogen-activated protein kinase kinase 5 [Source:HGNC Symbol;Acc:HGNC:6845]
ENSSSCG00000010798	8273.45	0.951696	0.0786875	4.66063	3.15238e-06	0.000253355	GGA2	golgi associated, gamma adaptin ear containing, ARF binding protein 2 [Source:HGNC Symbol;Acc:HGNC:16064]
ENSSSCG00000037766	834.263	0.972582	0.118592	3.26851	0.00108117	0.0497564	NR3C2	nuclear receptor subfamily 3 group C member 2 [Source:HGNC Symbol;Acc:HGNC:7979]
ENSSSCG00000039056	2431.32	0.975296	0.0911801	4.28091	1.86135e-05	0.00129838	GAS7	growth arrest specific 7 [Source:HGNC Symbol;Acc:HGNC:4169]
ENSSSCG00000037015	2431.91	0.989509	0.11585	3.49199	0.000479429	0.0248474	SESN3	sestrin 3 [Source:HGNC Symbol;Acc:HGNC:23060]
ENSSSCG00000003492	2830.53	0.990634	0.123719	3.27897	0.00104188	0.048148	PQLC2	lysosomal amino acid transporter 1 homolog [Source:RefSeq peptide;Acc:NP_001230780]
ENSSSCG00000016516	345.378	1.01605	0.128866	3.34521	0.000822211	0.039138	ATP6V0A4	ATPase H+ transporting V0 subunit a4 [Source:HGNC Symbol;Acc:HGNC:866]
ENSSSCG00000017738	573.465	1.04266	0.132124	3.46419	0.000531825	0.0269337	ADAP2	arf-GAP with dual PH domain-containing protein 2 [Source:RefSeq peptide;Acc:NP_001182252]
ENSSSCG00000026742	1555.23	1.05332	0.103352	4.53169	5.85139e-06	0.00045383	BTK	tyrosine-protein kinase BTK [Source:RefSeq peptide;Acc:NP_001230505]
ENSSSCG00000038417	2226.05	1.06078	0.132721	3.58506	0.000336999	0.0182324	LRRC8D	leucine rich repeat containing 8 VRAC subunit D [Source:HGNC Symbol;Acc:HGNC:16992]
ENSSSCG00000001727	4433.85	1.0789	0.0937473	5.26881	1.37309e-07	1.56999e-05	TNFRSF21	TNF receptor superfamily member 21 [Source:HGNC Symbol;Acc:HGNC:13469]
ENSSSCG00000000601	1120.87	1.10388	0.121564	4.26866	1.96654e-05	0.00135471	PTPRO	protein tyrosine phosphatase, receptor type O [Source:HGNC Symbol;Acc:HGNC:9678]
ENSSSCG00000039327	420.797	1.10623	0.109646	4.75407	1.99364e-06	0.000166252	DAPP1	dual adaptor of phosphotyrosine and 3-phosphoinositides 1 [Source:HGNC Symbol;Acc:HGNC:16500]
ENSSSCG00000012335	365.072	1.11069	0.132181	3.9773	6.97032e-05	0.00424768	FGD1	FYVE, RhoGEF and PH domain containing 1 [Source:HGNC Symbol;Acc:HGNC:3663]
ENSSSCG00000012824	375.01	1.12498	0.145105	3.72158	0.000197979	0.011203	GAB3	GRB2 associated binding protein 3 [Source:HGNC Symbol;Acc:HGNC:17515]
ENSSSCG00000013766	1963.44	1.17897	0.12247	4.85027	1.23295e-06	0.000105588	IL27RA	interleukin-27 receptor subunit alpha precursor [Source:RefSeq peptide;Acc:NP_001230813]
ENSSSCG00000017137	2106.06	1.19099	0.127961	4.73605	2.17926e-06	0.000179038	METRNL	meteorin like, glial cell differentiation regulator [Source:HGNC Symbol;Acc:HGNC:27584]
ENSSSCG00000008599	242.717	1.23449	0.186367	3.48522	0.000491735	0.0252294	ENSSSCG00000008599
ENSSSCG00000008344	1746.92	1.23739	0.131042	4.97877	6.39913e-07	6.01464e-05	ARHGAP25	Rho GTPase activating protein 25 [Source:HGNC Symbol;Acc:HGNC:28951]
ENSSSCG00000013879	739.677	1.25058	0.141842	4.69268	2.69648e-06	0.000219902	SLC27A1	long-chain fatty acid transport protein 1 precursor [Source:RefSeq peptide;Acc:NP_001077400]
ENSSSCG00000006495	1859.36	1.3072	0.109419	6.60068	4.09269e-11	6.98339e-09	SEMA4A	semaphorin 4A [Source:HGNC Symbol;Acc:HGNC:10729]
ENSSSCG00000030513	287.463	1.34694	0.123086	6.19062	5.99284e-10	9.23148e-08	CFAP74	cilia and flagella associated protein 74 [Source:HGNC Symbol;Acc:HGNC:29368]
ENSSSCG00000008266	358.644	1.35035	0.157165	4.86998	1.11612e-06	9.74719e-05	LOXL3	lysyl oxidase like 3 [Source:HGNC Symbol;Acc:HGNC:13869]
ENSSSCG00000008874	225.76	1.39554	0.181583	4.46397	8.04533e-06	0.000607012	TMEM144	transmembrane protein 144 [Source:HGNC Symbol;Acc:HGNC:25633]
ENSSSCG00000000896	362.295	1.41491	0.124083	6.68859	2.25329e-11	3.96686e-09	NTN4	netrin 4 [Source:HGNC Symbol;Acc:HGNC:13658]
ENSSSCG00000003592	934.29	1.4169	0.185463	4.48572	7.26674e-06	0.000552024	SDC3	syndecan 3 [Source:HGNC Symbol;Acc:HGNC:10660]
ENSSSCG00000017238	1078.1	1.41803	0.130796	6.3692	1.90016e-10	3.05431e-08	TTYH2	tweety family member 2 [Source:HGNC Symbol;Acc:HGNC:13877]
ENSSSCG00000035867	624.002	1.42811	0.11989	7.03269	2.02584e-12	4.0852e-10	GFOD1	glucose-fructose oxidoreductase domain containing 1 [Source:HGNC Symbol;Acc:HGNC:21096]
ENSSSCG00000020967	773.604	1.43221	0.172845	4.90177	9.49783e-07	8.54385e-05	ENSSSCG00000020967
ENSSSCG00000006306	356.847	1.43309	0.210123	4.03633	5.42932e-05	0.00344529	MPZL1	myelin protein zero like 1 [Source:HGNC Symbol;Acc:HGNC:7226]
ENSSSCG00000035342	182.29	1.46281	0.194347	4.51692	6.2745e-06	0.000483268	ENSSSCG00000035342
ENSSSCG00000010381	448.651	1.5101	0.170594	5.42305	5.85922e-08	7.06355e-06	ARHGAP22	Rho GTPase activating protein 22 [Source:HGNC Symbol;Acc:HGNC:30320]
ENSSSCG00000006874	125.396	1.51706	0.281324	3.31325	0.000922201	0.04371	PALMD	palmdelphin [Source:RefSeq peptide;Acc:NP_001033734]
ENSSSCG00000023527	399.992	1.5746	0.12893	7.67574	1.64468e-14	3.96547e-12	NRROS	negative regulator of reactive oxygen species [Source:HGNC Symbol;Acc:HGNC:24613]
ENSSSCG00000017022	764.377	1.57504	0.192435	5.14499	2.67541e-07	2.85317e-05	HMMR	hyaluronan mediated motility receptor [Source:HGNC Symbol;Acc:HGNC:5012]
ENSSSCG00000031346	79.7189	1.62047	0.284722	3.63689	0.000275946	0.0153026	CMKLR1	Chemokine-like receptor 1 [Source:UniProtKB/Swiss-Prot;Acc:B1PHQ8]
ENSSSCG00000012591	297.621	1.68543	0.284046	3.87427	0.000106947	0.00641161	AMOT	angiomotin [Source:HGNC Symbol;Acc:HGNC:17810]
ENSSSCG00000027745	156.649	1.69762	0.252199	4.41182	1.02507e-05	0.000747962	ABCG1	ATP binding cassette subfamily G member 1 [Source:HGNC Symbol;Acc:HGNC:73]
ENSSSCG00000017508	76.7423	1.72634	0.324012	3.52262	0.000427296	0.0224604	STAC2	SH3 and cysteine rich domain 2 [Source:HGNC Symbol;Acc:HGNC:23990]
ENSSSCG00000002648	54.6884	1.73219	0.334983	3.42473	0.000615404	0.0307453	CBFA2T3	CBFA2/RUNX1 translocation partner 3 [Source:HGNC Symbol;Acc:HGNC:1537]
ENSSSCG00000001660	252.994	1.78409	0.160489	7.47167	7.9181e-14	1.75639e-11	PTK7	protein tyrosine kinase 7 (inactive) [Source:HGNC Symbol;Acc:HGNC:9618]
ENSSSCG00000032946	734.918	1.90181	0.239181	5.50567	3.67771e-08	4.53216e-06	HMGN5	high mobility group nucleosome binding domain 5 [Source:HGNC Symbol;Acc:HGNC:8013]
ENSSSCG00000006788	50.285	1.9274	0.335509	4.0012	6.30209e-05	0.00390483	ADORA3	transmembrane and immunoglobulin domain containing 3 isoform 3 [Source:RefSeq peptide;Acc:NP_001289700]
ENSSSCG00000015563	1377.98	1.93117	0.177625	7.57894	3.48381e-14	8.22105e-12	RGL1	ral guanine nucleotide dissociation stimulator like 1 [Source:HGNC Symbol;Acc:HGNC:30281]
ENSSSCG00000017258	68.5634	1.93255	0.347145	3.88192	0.000103636	0.00624689	FAM20A	FAM20A, golgi associated secretory pathway pseudokinase [Source:HGNC Symbol;Acc:HGNC:23015]
ENSSSCG00000037158	628.205	1.93309	0.219752	6.13474	8.52979e-10	1.27843e-07	MTURN	maturin [Source:RefSeq peptide;Acc:NP_001231714]
ENSSSCG00000024671	118.311	1.98519	0.34214	4.09257	4.2662e-05	0.00278332	WNT9A	Wnt family member 9A [Source:HGNC Symbol;Acc:HGNC:12778]
ENSSSCG00000023014	167.683	2.00035	0.342025	4.13825	3.49962e-05	0.00231038	ENSSSCG00000023014
ENSSSCG00000032612	231.277	2.18339	0.30011	5.32614	1.0032e-07	1.159e-05	MILR1	mast cell immunoglobulin like receptor 1 [Source:HGNC Symbol;Acc:HGNC:27570]
ENSSSCG00000017723	6202.69	2.23464	0.386171	4.27188	1.93828e-05	0.00134359	CCL2	C-C motif chemokine 2 [Source:UniProtKB/Swiss-Prot;Acc:P42831]
ENSSSCG00000001906	53.6538	2.3965	0.369653	4.90065	9.55222e-07	8.54385e-05	CYP1A1	cytochrome P450 1A1 [Source:RefSeq peptide;Acc:NP_999577]
ENSSSCG00000006580	871.828	2.52982	0.241471	8.05421	7.99926e-16	2.11238e-13	S100A2	S100 calcium binding protein A2 [Source:HGNC Symbol;Acc:HGNC:10492]
ENSSSCG00000005122	71.9613	2.56223	0.58937	3.35488	0.000793996	0.0379578	TEK	TEK receptor tyrosine kinase [Source:HGNC Symbol;Acc:HGNC:11724]
ENSSSCG00000002450	17.3662	2.73153	0.507129	4.23279	2.30812e-05	0.00155147	SLC24A4	solute carrier family 24 member 4 [Source:HGNC Symbol;Acc:HGNC:10978]
ENSSSCG00000003891	104.233	3.33678	0.324027	8.49255	2.02155e-17	7.00656e-15	CYP4A24	Taurochenodeoxycholic 6 alpha-hydroxylase [Source:UniProtKB/Swiss-Prot;Acc:Q9GJX5]
ENSSSCG00000008978	3936.34	3.37981	0.565255	4.9444	7.63791e-07	7.05934e-05	CXCL11	C-X-C motif chemokine 11 precursor [Source:RefSeq peptide;Acc:NP_001121963]
ENSSSCG00000032162	46.3382	3.40945	0.449174	6.28817	3.21238e-10	5.0181e-08	P2RY13	purinergic receptor P2Y13 [Source:HGNC Symbol;Acc:HGNC:4537]
ENSSSCG00000017062	29.6753	3.64339	0.582099	5.25414	1.48719e-07	1.68311e-05	TIMD4
ENSSSCG00000037137	21.1007	4.01079	0.676842	5.06149	4.15999e-07	4.08305e-05	GPR31

## Sheet: LPS 2h over 6h
Supplementary file S5. Pairwise comparison between LPS at 2h and LPS at 6h
Row.names	baseMean	log2FoldChange	lfcSE	stat	pvalue	padj	Symbol	Description
ENSSSCG00000038080	17.038	-5.66322	1.41221	-3.59597	0.000323186	0.00472883	EMCN	endomucin [Source:HGNC Symbol;Acc:HGNC:16041]
ENSSSCG00000005701	127.61	-5.06761	1.18279	-3.78989	0.000150714	0.00249487	ASS1	argininosuccinate synthase 1 [Source:HGNC Symbol;Acc:HGNC:758]
ENSSSCG00000009921	1064.06	-4.53113	0.656032	-6.01521	1.79655e-09	9.91321e-08	OASL	2'-5'-oligoadenylate synthase-like protein [Source:RefSeq peptide;Acc:NP_001026960]
ENSSSCG00000023045	29.2345	-4.5035	0.983562	-3.98403	6.7757e-05	0.00126727	BAHCC1	BAH domain and coiled-coil containing 1 [Source:HGNC Symbol;Acc:HGNC:29279]
ENSSSCG00000017982	41.0132	-4.43372	0.847199	-4.54292	5.54794e-06	0.000146157	HES7	hes family bHLH transcription factor 7 [Source:HGNC Symbol;Acc:HGNC:15977]
ENSSSCG00000013382	51.1257	-4.39445	0.605672	-6.28968	3.18111e-10	2.08768e-08	PLEKHA7	pleckstrin homology domain containing A7 [Source:HGNC Symbol;Acc:HGNC:27049]
ENSSSCG00000007575	16.13	-4.0766	1.00968	-3.45817	0.00054385	0.00734695	RADIL	Rap associating with DIL domain [Source:HGNC Symbol;Acc:HGNC:22226]
ENSSSCG00000026176	162.888	-3.82617	0.86533	-3.74564	0.000179937	0.00288811	CHRM3	muscarinic acetylcholine receptor M3 [Source:RefSeq peptide;Acc:NP_001116570]
ENSSSCG00000027275	17.8909	-3.72813	0.787093	-3.99339	6.51356e-05	0.0012286	HHLA2	HERV-H LTR-associating 2 [Source:HGNC Symbol;Acc:HGNC:4905]
ENSSSCG00000026655	250.595	-3.71369	0.609975	-5.12927	2.90866e-07	1.03853e-05	PTPN13	protein tyrosine phosphatase, non-receptor type 13 [Source:HGNC Symbol;Acc:HGNC:9646]
ENSSSCG00000004657	202.424	-3.65337	0.32642	-9.40019	5.44644e-21	3.7754e-18	CEP152	centrosomal protein 152 [Source:HGNC Symbol;Acc:HGNC:29298]
ENSSSCG00000028085	42.9967	-3.32898	0.389056	-7.05303	1.75064e-12	1.60466e-10	CCDC96	coiled-coil domain containing 96 [Source:HGNC Symbol;Acc:HGNC:26900]
ENSSSCG00000039706	885.13	-3.32103	0.519866	-5.26303	1.41697e-07	5.32734e-06	ENSSSCG00000039706
ENSSSCG00000035732	63.0416	-3.29269	0.541473	-5.00067	5.71321e-07	1.8915e-05	ENSSSCG00000035732
ENSSSCG00000003407	160.247	-3.27401	0.317873	-8.45949	2.68545e-17	6.76916e-15	CASZ1	castor zinc finger 1 [Source:HGNC Symbol;Acc:HGNC:26002]
ENSSSCG00000038724	310.083	-3.25873	0.507684	-5.26659	1.38978e-07	5.24287e-06	C3orf70	chromosome 3 open reading frame 70 [Source:HGNC Symbol;Acc:HGNC:33731]
ENSSSCG00000029160	4097.69	-3.15136	0.241456	-10.6288	2.18831e-26	2.69672e-23	ENSSSCG00000029160
ENSSSCG00000028108	386.239	-3.13716	0.324121	-7.8742	3.42927e-15	5.43343e-13	ASAP3	ArfGAP with SH3 domain, ankyrin repeat and PH domain 3 [Source:HGNC Symbol;Acc:HGNC:14987]
ENSSSCG00000038610	54.536	-3.08997	0.583143	-4.2957	1.74139e-05	0.000399872	INHBB	inhibin beta B chain precursor [Source:RefSeq peptide;Acc:NP_001158314]
ENSSSCG00000000402	63.0851	-2.98469	0.54793	-4.37963	1.18883e-05	0.000285396	RBMS2	RNA binding motif single stranded interacting protein 2 [Source:HGNC Symbol;Acc:HGNC:9909]
ENSSSCG00000039847	105.218	-2.89361	0.425269	-5.42868	5.67728e-08	2.29805e-06	C1S	complement C1s subcomponent precursor [Source:RefSeq peptide;Acc:NP_001005349]
ENSSSCG00000006919	4583.05	-2.84357	0.498781	-4.52826	5.94719e-06	0.00015304	ENSSSCG00000006919
ENSSSCG00000001561	3408.46	-2.83989	0.426248	-5.29019	1.22191e-07	4.70564e-06	ETV7	ETS variant 7 [Source:HGNC Symbol;Acc:HGNC:18160]
ENSSSCG00000039751	2977.72	-2.83014	0.152274	-14.7443	3.34626e-49	1.85567e-45	NLRC5	protein NLRC5 [Source:RefSeq peptide;Acc:NP_001265710]
ENSSSCG00000022961	172.196	-2.81913	0.702113	-3.18206	0.00146231	0.01733	CLMP	CXADR like membrane protein [Source:HGNC Symbol;Acc:HGNC:24039]
ENSSSCG00000004509	55.4738	-2.79009	0.728203	-3.02817	0.00246039	0.0269647	LIPG	endothelial lipase precursor [Source:RefSeq peptide;Acc:NP_001229958]
ENSSSCG00000031610	1405.81	-2.78876	0.59923	-3.67771	0.000235337	0.00364542	ENSSSCG00000031610
ENSSSCG00000029174	717.653	-2.77023	0.308263	-7.08896	1.35124e-12	1.29195e-10	CCDC126	coiled-coil domain containing 126 [Source:HGNC Symbol;Acc:HGNC:22398]
ENSSSCG00000018058	61.1359	-2.75066	0.372044	-5.82109	5.8464e-09	2.89475e-07	ARHGAP23	Rho GTPase activating protein 23 [Source:HGNC Symbol;Acc:HGNC:29293]
ENSSSCG00000033089	14367.4	-2.72283	0.551634	-3.87553	0.000106395	0.00185538	ENSSSCG00000033089
ENSSSCG00000036117	51.9139	-2.69836	0.512513	-4.12359	3.73012e-05	0.000767546	ENSSSCG00000036117
ENSSSCG00000031106	1842.34	-2.66584	0.520198	-4.00017	6.32964e-05	0.00120209	PLA2G2D	group IID secretory phospholipase A2 precursor [Source:RefSeq peptide;Acc:NP_001231624]
ENSSSCG00000011393	97.0828	-2.66244	0.563428	-3.68721	0.000226723	0.00352182	UBA7	ubiquitin like modifier activating enzyme 7 [Source:HGNC Symbol;Acc:HGNC:12471]
ENSSSCG00000004165	47.5048	-2.62348	0.722073	-2.82315	0.00475542	0.0472179	PDE7B	phosphodiesterase 7B [Source:HGNC Symbol;Acc:HGNC:8792]
ENSSSCG00000027777	99.8523	-2.60651	0.493009	-4.10044	4.12374e-05	0.000834606	PRRG1	proline rich and Gla domain 1 [Source:HGNC Symbol;Acc:HGNC:9469]
ENSSSCG00000022912	5378.8	-2.59967	0.44925	-4.48461	7.30484e-06	0.000183299	ENSSSCG00000022912
ENSSSCG00000035960	46.1503	-2.56806	0.576091	-3.44234	0.000576712	0.00772501	ENSSSCG00000035960
ENSSSCG00000011298	262.312	-2.56182	0.252397	-7.83234	4.78863e-15	7.37649e-13	CDCP1	CUB domain containing protein 1 [Source:HGNC Symbol;Acc:HGNC:24357]
ENSSSCG00000006923	3140.83	-2.5292	0.434096	-4.47882	7.50577e-06	0.000187492	GBP2	interferon-induced guanylate-binding protein 2 [Source:RefSeq peptide;Acc:NP_001121946]
ENSSSCG00000009240	11015.7	-2.49577	0.489894	-3.90045	9.60125e-05	0.00170927	PLAC8	placenta specific 8 [Source:HGNC Symbol;Acc:HGNC:19254]
ENSSSCG00000000774	15012.1	-2.48559	0.266894	-7.12129	1.06919e-12	1.04941e-10	USP18	ubl carboxyl-terminal hydrolase 18 [Source:RefSeq peptide;Acc:NP_998991]
ENSSSCG00000040847	2569.4	-2.47103	0.287705	-6.55556	5.54337e-11	3.94112e-09	AP1S3	adaptor related protein complex 1 sigma 3 subunit [Source:HGNC Symbol;Acc:HGNC:18971]
ENSSSCG00000000675	1672.51	-2.4547	0.46398	-4.02978	5.58282e-05	0.00107685	C1R	complement C1r [Source:HGNC Symbol;Acc:HGNC:1246]
ENSSSCG00000018015	981.724	-2.44505	0.229549	-8.10322	5.35218e-16	1.02347e-13	ENSSSCG00000018015
ENSSSCG00000004039	592.151	-2.43941	0.239298	-7.74954	9.2229e-15	1.32359e-12	SLC22A3	solute carrier family 22 member 3 [Source:HGNC Symbol;Acc:HGNC:10967]
ENSSSCG00000024385	845.184	-2.42863	0.212455	-8.67794	4.02995e-18	1.35443e-15	RNASEH2B	ribonuclease H2 subunit B [Source:RefSeq peptide;Acc:NP_001231421]
ENSSSCG00000030368	124.052	-2.41113	0.275301	-6.63337	3.28103e-11	2.40993e-09	HSPA1L	Heat shock 70 kDa protein 1-like [Source:UniProtKB/Swiss-Prot;Acc:A5A8V7]
ENSSSCG00000009720	6479.73	-2.40806	0.416264	-4.37967	1.18861e-05	0.000285396	DDX60	DExD/H-box helicase 60 [Source:HGNC Symbol;Acc:HGNC:25942]
ENSSSCG00000000728	4328.52	-2.39655	0.505283	-3.58529	0.000336699	0.00488148	PARP11	poly(ADP-ribose) polymerase family member 11 [Source:HGNC Symbol;Acc:HGNC:1186]
ENSSSCG00000014618	4438.38	-2.39168	0.540655	-3.34171	0.000832634	0.0105782	ENSSSCG00000014618
ENSSSCG00000007034	91.6122	-2.37225	0.472123	-3.78564	0.000153315	0.00252663	PSD3	pleckstrin and Sec7 domain containing 3 [Source:HGNC Symbol;Acc:HGNC:19093]
ENSSSCG00000017937	77.5536	-2.35596	0.420037	-4.2163	2.48346e-05	0.000547596	PHF23	PHD finger protein 23 [Source:RefSeq peptide;Acc:NP_001231243]
ENSSSCG00000022101	675.956	-2.35514	0.22926	-7.72124	1.15201e-14	1.61733e-12	BRCA1	BRCA1, DNA repair associated [Source:HGNC Symbol;Acc:HGNC:1100]
ENSSSCG00000026043	20.3424	-2.3543	0.595908	-2.96914	0.00298633	0.0319088	TGM3	transglutaminase 3 [Source:HGNC Symbol;Acc:HGNC:11779]
ENSSSCG00000027806	6916.14	-2.35103	0.444056	-3.97714	6.97496e-05	0.0012958	SAMHD1	deoxynucleoside triphosphate triphosphohydrolase SAMHD1 [Source:RefSeq peptide;Acc:NP_001279034]
ENSSSCG00000004328	1699.4	-2.34857	0.245595	-7.18096	6.9222e-13	7.10871e-11	MDN1	midasin AAA ATPase 1 [Source:HGNC Symbol;Acc:HGNC:18302]
ENSSSCG00000017669	135.442	-2.34472	0.251708	-6.99127	2.724e-12	2.41695e-10	TUBD1	tubulin delta 1 [Source:HGNC Symbol;Acc:HGNC:16811]
ENSSSCG00000013853	1278.1	-2.33633	0.456801	-3.834	0.000126078	0.00214468	HSH2D	hematopoietic SH2 domain-containing protein [Source:RefSeq peptide;Acc:NP_001230755]
ENSSSCG00000037238	118.785	-2.33197	0.315694	-5.53384	3.13289e-08	1.36799e-06	ENSSSCG00000037238
ENSSSCG00000004791	1641.51	-2.33182	0.25	-6.98743	2.79965e-12	2.46355e-10	RASGRP1	RAS guanyl releasing protein 1 [Source:HGNC Symbol;Acc:HGNC:9878]
ENSSSCG00000030801	2371.07	-2.32921	0.280699	-6.21392	5.16793e-10	3.21524e-08	ENSSSCG00000030801
ENSSSCG00000007007	32599.5	-2.32327	0.380713	-4.56593	4.97275e-06	0.000132579	IDO1	indoleamine 2,3-dioxygenase 1 [Source:RefSeq peptide;Acc:NP_001233169]
ENSSSCG00000006418	6596.1	-2.32012	0.519868	-3.33769	0.000844787	0.0107203	ENSSSCG00000006418
ENSSSCG00000008648	93645.3	-2.31278	0.501406	-3.44595	0.000569062	0.007641	RSAD2	radical S-adenosyl methionine domain-containing protein 2 [Source:RefSeq peptide;Acc:NP_998982]
ENSSSCG00000033222	3058.83	-2.29298	0.148603	-11.4939	1.41608e-30	3.14115e-27	TRIM14	tripartite motif containing 14 [Source:HGNC Symbol;Acc:HGNC:16283]
ENSSSCG00000026177	730.928	-2.28387	0.284078	-5.98041	2.22574e-09	1.18681e-07	SLC25A40	solute carrier family 25 member 40 [Source:HGNC Symbol;Acc:HGNC:29680]
ENSSSCG00000011949	243.966	-2.26619	0.208278	-8.07206	6.91197e-16	1.27768e-13	CEP97	centrosomal protein 97 [Source:HGNC Symbol;Acc:HGNC:26244]
ENSSSCG00000023976	271.256	-2.26402	0.30519	-5.50169	3.7617e-08	1.62338e-06	ENSSSCG00000023976
ENSSSCG00000014184	1946.07	-2.2631	0.19042	-8.8128	1.22061e-18	4.66819e-16	PAM	peptidylglycine alpha-amidating monooxygenase [Source:HGNC Symbol;Acc:HGNC:8596]
ENSSSCG00000012591	297.621	-2.2546	0.411098	-4.06142	4.8776e-05	0.000967754	AMOT	angiomotin [Source:HGNC Symbol;Acc:HGNC:17810]
ENSSSCG00000011391	200.759	-2.25392	0.393611	-4.24013	2.23388e-05	0.000500545	CDHR4	cadherin related family member 4 [Source:HGNC Symbol;Acc:HGNC:34527]
ENSSSCG00000011611	1235.72	-2.25244	0.327242	-5.09555	3.4773e-07	1.20521e-05	HMCES	5-hydroxymethylcytosine binding, ES cell specific [Source:HGNC Symbol;Acc:HGNC:24446]
ENSSSCG00000031723	70.9083	-2.24916	0.429774	-3.87226	0.00010783	0.00186784	RAB39A	RAB39A, member RAS oncogene family [Source:HGNC Symbol;Acc:HGNC:16521]
ENSSSCG00000004676	100.226	-2.24811	0.32987	-5.04182	4.61128e-07	1.55926e-05	DUOXA2	dual oxidase maturation factor 2 [Source:RefSeq peptide;Acc:NP_001230479]
ENSSSCG00000032950	31.0974	-2.24618	0.454246	-3.65709	0.000255091	0.00389164	SLC25A34	solute carrier family 25 member 34 [Source:HGNC Symbol;Acc:HGNC:27653]
ENSSSCG00000035940	2684	-2.23281	0.191451	-8.60718	7.48782e-18	2.2473e-15	SPSB1	splA/ryanodine receptor domain and SOCS box containing 1 [Source:HGNC Symbol;Acc:HGNC:30628]
ENSSSCG00000021815	2276.59	-2.22734	0.273633	-6.00213	1.94752e-09	1.06223e-07	ENSSSCG00000021815
ENSSSCG00000031130	8815.37	-2.22381	0.297233	-5.51369	3.51394e-08	1.52836e-06	ZBED1	zinc finger BED-type containing 1 [Source:HGNC Symbol;Acc:HGNC:447]
ENSSSCG00000039179	823.781	-2.21409	0.227877	-7.14917	8.73028e-13	8.8025e-11	ENSSSCG00000039179
ENSSSCG00000005630	39.1638	-2.21112	0.442709	-3.6732	0.000239529	0.00369488	NAIF1	nuclear apoptosis inducing factor 1 [Source:HGNC Symbol;Acc:HGNC:25446]
ENSSSCG00000037087	120.04	-2.20791	0.527019	-3.07949	0.00207357	0.0231601	PRRT4	proline rich transmembrane protein 4 [Source:HGNC Symbol;Acc:HGNC:37280]
ENSSSCG00000005484	958.905	-2.20652	0.222085	-7.30154	2.84493e-13	3.2529e-11	ZNF618	zinc finger protein 618 [Source:HGNC Symbol;Acc:HGNC:29416]
ENSSSCG00000012853	20530.1	-2.20409	0.299297	-5.40978	6.31019e-08	2.50847e-06	IRF7	interferon regulatory factor 7 [Source:RefSeq peptide;Acc:NP_001090897]
ENSSSCG00000016832	5022.79	-2.18404	0.51267	-3.11911	0.00181399	0.0207626	IL7R	interleukin-7 receptor subunit alpha precursor [Source:RefSeq peptide;Acc:NP_001139600]
ENSSSCG00000004225	100.428	-2.1743	0.454922	-3.49365	0.000476461	0.00657267	TPD52L1	tumor protein D52 like 1 [Source:HGNC Symbol;Acc:HGNC:12006]
ENSSSCG00000027869	631.764	-2.16621	0.462	-3.42261	0.000620227	0.00826224	PHF13	PHD finger protein 13 [Source:HGNC Symbol;Acc:HGNC:22983]
ENSSSCG00000009395	3488.92	-2.16606	0.17678	-8.94386	3.75819e-19	1.66728e-16	SETDB2	SET domain bifurcated 2 [Source:HGNC Symbol;Acc:HGNC:20263]
ENSSSCG00000015549	2291.6	-2.16345	0.407573	-3.87288	0.000107557	0.00186784	RNASEL	2-5A-dependent ribonuclease [Source:RefSeq peptide;Acc:NP_001090981]
ENSSSCG00000011806	71.2969	-2.15764	0.508581	-3.09229	0.0019862	0.0222965	MASP1	mannan-binding lectin serine protease 1 precursor [Source:RefSeq peptide;Acc:NP_001171876]
ENSSSCG00000031727	177.575	-2.15365	0.234485	-6.68993	2.23272e-11	1.67318e-09	ENSSSCG00000031727
ENSSSCG00000015368	40.5304	-2.12442	0.412361	-3.73329	0.000188996	0.00301172	HDAC9	histone deacetylase 9 [Source:HGNC Symbol;Acc:HGNC:14065]
ENSSSCG00000004897	6610.7	-2.12205	0.177549	-8.65728	4.83168e-18	1.57612e-15	ZCCHC2	zinc finger CCHC-type containing 2 [Source:HGNC Symbol;Acc:HGNC:22916]
ENSSSCG00000016053	338.349	-2.12057	0.256061	-5.99703	2.00963e-09	1.08198e-07	ENSSSCG00000016053
ENSSSCG00000015786	1311.41	-2.11887	0.191337	-8.01679	1.0854e-15	1.94165e-13	PRIMPOL	primase and DNA directed polymerase [Source:HGNC Symbol;Acc:HGNC:26575]
ENSSSCG00000013498	703.147	-2.11566	0.337245	-4.53884	5.65649e-06	0.000146923	EBI3	interleukin-27 subunit beta precursor [Source:RefSeq peptide;Acc:NP_001302611]
ENSSSCG00000012933	70.2046	-2.11457	0.439539	-3.48002	0.000501369	0.00687353	CCDC87	coiled-coil domain containing 87 [Source:HGNC Symbol;Acc:HGNC:25579]
ENSSSCG00000002703	5224	-2.10765	0.196104	-7.76472	8.18265e-15	1.19413e-12	ENSSSCG00000002703
ENSSSCG00000008957	43952.5	-2.1024	0.514535	-2.94915	0.00318649	0.0335203	AMCF-II	Alveolar macrophage chemotactic factor 2 [Source:UniProtKB/Swiss-Prot;Acc:P22952]
ENSSSCG00000037395	35.2098	-2.09001	0.499758	-3.01156	0.0025991	0.0283169	CLIC3	chloride intracellular channel 3 [Source:HGNC Symbol;Acc:HGNC:2064]
ENSSSCG00000017146	27586.2	-2.07594	0.264664	-5.63347	1.76621e-08	8.23069e-07	RNF213	ring finger protein 213 [Source:HGNC Symbol;Acc:HGNC:14539]
ENSSSCG00000006127	2789.95	-2.07289	0.21524	-6.91287	4.74955e-12	3.93114e-10	NBN	nibrin [Source:HGNC Symbol;Acc:HGNC:7652]
ENSSSCG00000024480	38.8975	-2.0719	0.513223	-2.89725	0.00376445	0.0386588	SFMBT2	Scm like with four mbt domains 2 [Source:HGNC Symbol;Acc:HGNC:20256]
ENSSSCG00000011853	1315.88	-2.07177	0.205991	-7.21785	5.28156e-13	5.52621e-11	RUBCN	run domain Beclin-1-interacting and cysteine-rich domain-containing protein [Source:RefSeq peptide;Acc:NP_001231644]
ENSSSCG00000030182	545.013	-2.03259	0.18174	-7.96534	1.64774e-15	2.85549e-13	DEDD2	death effector domain containing 2 [Source:HGNC Symbol;Acc:HGNC:24450]
ENSSSCG00000024867	4362.34	-2.03151	0.288192	-5.01937	5.18413e-07	1.74234e-05	ISG20	interferon stimulated exonuclease gene 20 [Source:HGNC Symbol;Acc:HGNC:6130]
ENSSSCG00000000769	1697.41	-2.02712	0.165581	-8.7097	3.04679e-18	1.056e-15	BID	BH3-interacting domain death agonist [Source:UniProtKB/Swiss-Prot;Acc:Q4JHS0]
ENSSSCG00000006625	3360.24	-2.02128	0.154031	-9.32485	1.11142e-20	6.48778e-18	RFX5	regulatory factor X5 [Source:HGNC Symbol;Acc:HGNC:9986]
ENSSSCG00000008218	3086.66	-2.01759	0.192701	-7.43445	1.05006e-13	1.33865e-11	RNF103	ring finger protein 103 [Source:HGNC Symbol;Acc:HGNC:12859]
ENSSSCG00000017673	595.625	-2.00521	0.23665	-6.00148	1.95527e-09	1.06223e-07	INTS2	integrator complex subunit 2 [Source:HGNC Symbol;Acc:HGNC:29241]
ENSSSCG00000035746	339.563	-1.99526	0.281831	-5.00406	5.61358e-07	1.86408e-05	ECT2	epithelial cell transforming 2 [Source:HGNC Symbol;Acc:HGNC:3155]
ENSSSCG00000028192	42.5305	-1.99344	0.374231	-3.76367	0.000167435	0.00271494	DNAJC28	DnaJ heat shock protein family (Hsp40) member C28 [Source:HGNC Symbol;Acc:HGNC:1297]
ENSSSCG00000040834	37.8718	-1.99101	0.419078	-3.35509	0.000793388	0.0101493	ENSSSCG00000040834
ENSSSCG00000010118	1564.74	-1.97713	0.172706	-8.06087	7.57521e-16	1.37732e-13	HIRA	histone cell cycle regulator [Source:HGNC Symbol;Acc:HGNC:4916]
ENSSSCG00000014835	2262.69	-1.96999	0.164037	-8.44342	3.08193e-17	7.59593e-15	C2CD3	C2 calcium dependent domain containing 3 [Source:HGNC Symbol;Acc:HGNC:24564]
ENSSSCG00000016022	76.3913	-1.96965	0.445145	-3.11065	0.00186676	0.0212569	ZNF804A	zinc finger protein 804A [Source:HGNC Symbol;Acc:HGNC:21711]
ENSSSCG00000024973	26386.7	-1.96919	0.380987	-3.63327	0.000279848	0.00420569	ENSSSCG00000024973	interferon-induced guanylate-binding protein 1 [Source:RefSeq peptide;Acc:NP_001121945]
ENSSSCG00000004331	479.746	-1.96849	0.176974	-7.81769	5.38005e-15	7.95601e-13	CASP8AP2	caspase 8 associated protein 2 [Source:HGNC Symbol;Acc:HGNC:1510]
ENSSSCG00000017924	2656.12	-1.96497	0.193205	-7.14268	9.15285e-13	9.10309e-11	PELP1	proline, glutamate and leucine rich protein 1 [Source:HGNC Symbol;Acc:HGNC:30134]
ENSSSCG00000003069	661.335	-1.96483	0.203072	-6.79496	1.08344e-11	8.52233e-10	KCNN4	intermediate conductance calcium-activated potassium channel protein 4 [Source:RefSeq peptide;Acc:NP_999183]
ENSSSCG00000001233	5816.5	-1.93654	0.231509	-5.83811	5.27954e-09	2.66161e-07	TRIM26	tripartite motif-containing protein 26 [Source:RefSeq peptide;Acc:NP_001116681]
ENSSSCG00000014303	1736.28	-1.93565	0.248751	-5.4299	5.63872e-08	2.29081e-06	JADE2	jade family PHD finger 2 [Source:HGNC Symbol;Acc:HGNC:22984]
ENSSSCG00000007508	6683.59	-1.93455	0.247054	-5.46271	4.68928e-08	1.9626e-06	ZBP1	Z-DNA-binding protein 1 [Source:RefSeq peptide;Acc:NP_001116688]
ENSSSCG00000022483	138.297	-1.92271	0.348047	-3.84358	0.000121254	0.00207535	GPBAR1	G protein-coupled bile acid receptor 1 [Source:HGNC Symbol;Acc:HGNC:19680]
ENSSSCG00000032554	661.041	-1.91935	0.197431	-6.75874	1.39194e-11	1.07208e-09	ENSSSCG00000032554	solute carrier family 25 member 51 [Source:RefSeq peptide;Acc:NP_001245337]
ENSSSCG00000039950	773.656	-1.91813	0.428078	-3.1143	0.00184381	0.0210387	RMI1	RecQ mediated genome instability 1 [Source:HGNC Symbol;Acc:HGNC:25764]
ENSSSCG00000033112	58.057	-1.91812	0.430054	-3.09998	0.00193533	0.0217695	TSPYL5	TSPY like 5 [Source:HGNC Symbol;Acc:HGNC:29367]
ENSSSCG00000032835	1671.37	-1.91709	0.1986	-6.7076	1.97858e-11	1.50304e-09	TMEM268	transmembrane protein 268 [Source:HGNC Symbol;Acc:HGNC:24513]
ENSSSCG00000011678	816.843	-1.91217	0.185461	-7.15629	8.28906e-13	8.43431e-11	ENSSSCG00000011678
ENSSSCG00000006796	423.545	-1.91135	0.372343	-3.56228	0.000367653	0.00525469	CHI3L2	chitinase 3 like 2 [Source:HGNC Symbol;Acc:HGNC:1933]
ENSSSCG00000032422	129.801	-1.9098	0.314283	-4.21543	2.49307e-05	0.000548623	ENSSSCG00000032422
ENSSSCG00000002516	22734.4	-1.90833	0.41589	-3.18202	0.00146252	0.01733	WARS	tryptophanyl-tRNA synthetase [Source:HGNC Symbol;Acc:HGNC:12729]
ENSSSCG00000036904	1117.12	-1.90727	0.255191	-5.18164	2.19948e-07	8.02449e-06	SMAGP	small cell adhesion glycoprotein [Source:HGNC Symbol;Acc:HGNC:26918]
ENSSSCG00000034469	140.547	-1.90638	0.336562	-3.92621	8.62953e-05	0.00154871	ENSSSCG00000034469
ENSSSCG00000011145	606.953	-1.89472	0.188391	-6.95232	3.59338e-12	3.06571e-10	ASB13	ankyrin repeat and SOCS box containing 13 [Source:HGNC Symbol;Acc:HGNC:19765]
ENSSSCG00000026078	1790.64	-1.89463	0.140312	-9.33398	1.01967e-20	6.28285e-18	GLCE	glucuronic acid epimerase [Source:HGNC Symbol;Acc:HGNC:17855]
ENSSSCG00000029482	791.974	-1.8917	0.247372	-5.28247	1.27455e-07	4.85773e-06	CHST15	carbohydrate sulfotransferase 15 [Source:HGNC Symbol;Acc:HGNC:18137]
ENSSSCG00000027709	5804.74	-1.88013	0.245723	-5.27084	1.35799e-07	5.14043e-06	PARP9	poly(ADP-ribose) polymerase family member 9 [Source:HGNC Symbol;Acc:HGNC:24118]
ENSSSCG00000011020	102.58	-1.87468	0.451674	-2.85542	0.00429799	0.0434144	JCAD	junctional cadherin 5 associated [Source:HGNC Symbol;Acc:HGNC:29283]
ENSSSCG00000022678	74.3014	-1.86738	0.285181	-4.49684	6.89701e-06	0.000174248	AMER2	APC membrane recruitment protein 2 [Source:HGNC Symbol;Acc:HGNC:26360]
ENSSSCG00000013335	632.214	-1.85558	0.277261	-4.58276	4.58883e-06	0.000123232	LGR4	leucine rich repeat containing G protein-coupled receptor 4 [Source:HGNC Symbol;Acc:HGNC:13299]
ENSSSCG00000017886	7302.93	-1.85374	0.300457	-4.22284	2.4124e-05	0.000534051	FBXO39	F-box protein 39 [Source:HGNC Symbol;Acc:HGNC:28565]
ENSSSCG00000011876	2728.16	-1.84664	0.435666	-2.89597	0.00377986	0.0387211	DTX3L	deltex E3 ubiquitin ligase 3L [Source:HGNC Symbol;Acc:HGNC:30323]
ENSSSCG00000021383	2083.03	-1.84355	0.429128	-2.93289	0.00335818	0.0351374	CGAS	Cyclic GMP-AMP synthase [Source:UniProtKB/Swiss-Prot;Acc:I3LM39]
ENSSSCG00000008347	428.112	-1.83458	0.229975	-5.43368	5.52021e-08	2.26758e-06	FBXO48	F-box protein 48 [Source:HGNC Symbol;Acc:HGNC:33857]
ENSSSCG00000000773	519.167	-1.83171	0.188635	-6.60931	3.86117e-11	2.79897e-09	TUBA8	tubulin alpha 8 [Source:HGNC Symbol;Acc:HGNC:12410]
ENSSSCG00000017614	6401.7	-1.82708	0.223874	-5.54826	2.88519e-08	1.26983e-06	TRIM25	tripartite motif containing 25 [Source:HGNC Symbol;Acc:HGNC:12932]
ENSSSCG00000010211	1450.39	-1.81888	0.216864	-5.68983	1.27164e-08	6.02723e-07	CCDC6	coiled-coil domain containing 6 [Source:HGNC Symbol;Acc:HGNC:18782]
ENSSSCG00000015828	852.549	-1.80971	0.20133	-6.0833	1.17736e-09	6.69648e-08	ZNF703	zinc finger protein 703 [Source:HGNC Symbol;Acc:HGNC:25883]
ENSSSCG00000017301	2366.16	-1.80554	0.148799	-8.20289	2.34681e-16	4.73244e-14	TLK2	tousled like kinase 2 [Source:HGNC Symbol;Acc:HGNC:11842]
ENSSSCG00000016502	14791.7	-1.80281	0.18462	-6.59649	4.21016e-11	3.03213e-09	PARP12	poly(ADP-ribose) polymerase family member 12 [Source:HGNC Symbol;Acc:HGNC:21919]
ENSSSCG00000015525	1743.93	-1.80192	0.258448	-4.70872	2.49283e-06	7.0711e-05	TOR3A	torsin family 3 member A [Source:HGNC Symbol;Acc:HGNC:11997]
ENSSSCG00000024614	5457.39	-1.77091	0.191655	-6.18796	6.09489e-10	3.73472e-08	ITSN1	intersectin 1 [Source:HGNC Symbol;Acc:HGNC:6183]
ENSSSCG00000030378	10077.7	-1.76981	0.169215	-7.00199	2.52344e-12	2.25706e-10	LIMK1	LIM domain kinase 1 [Source:HGNC Symbol;Acc:HGNC:6613]
ENSSSCG00000013784	5921.03	-1.76823	0.162459	-7.2835	3.25266e-13	3.64396e-11	DNAJB1	dnaJ homolog subfamily B member 1 [Source:RefSeq peptide;Acc:NP_001231359]
ENSSSCG00000011104	1891.42	-1.75678	0.129061	-9.07952	1.09057e-19	5.25892e-17	CUL2	cullin 2 [Source:HGNC Symbol;Acc:HGNC:2552]
ENSSSCG00000010438	6235.57	-1.75249	0.135648	-8.60704	7.49707e-18	2.2473e-15	ATAD1	ATPase family, AAA domain containing 1 [Source:HGNC Symbol;Acc:HGNC:25903]
ENSSSCG00000030660	490.239	-1.75156	0.200366	-5.82232	5.80372e-09	2.88651e-07	PDIK1L	PDLIM1 interacting kinase 1 like [Source:HGNC Symbol;Acc:HGNC:18981]
ENSSSCG00000038933	105.324	-1.75136	0.268387	-4.34597	1.38663e-05	0.000327466	PURG	purine rich element binding protein G [Source:HGNC Symbol;Acc:HGNC:17930]
ENSSSCG00000001156	4816.09	-1.74777	0.147649	-7.87548	3.39426e-15	5.43343e-13	ZNF322	zinc finger protein 322 [Source:HGNC Symbol;Acc:HGNC:23640]
ENSSSCG00000004670	856.633	-1.74301	0.255697	-4.52896	5.92745e-06	0.000152887	C15orf48	chromosome 15 open reading frame 48 [Source:HGNC Symbol;Acc:HGNC:29898]
ENSSSCG00000023320	2446.67	-1.74274	0.249978	-4.63153	3.62978e-06	0.000100394	CYP3A39	Sus scrofa cytochrome P450 3A39 (CYP3A39), mRNA. [Source:RefSeq mRNA;Acc:NM_214422]
ENSSSCG00000007733	505.753	-1.74031	0.159506	-7.2433	4.37897e-13	4.71526e-11	ENSSSCG00000007733
ENSSSCG00000008812	1456.33	-1.73907	0.214838	-5.37199	7.78732e-08	3.08461e-06	ENSSSCG00000008812
ENSSSCG00000027340	2975.61	-1.7327	0.274229	-4.18534	2.84746e-05	0.00060889	ENSSSCG00000027340
ENSSSCG00000009090	733.524	-1.73256	0.193341	-5.93562	2.92744e-09	1.53878e-07	KIAA1109	KIAA1109 [Source:HGNC Symbol;Acc:HGNC:26953]
ENSSSCG00000023724	622.617	-1.7301	0.155764	-7.35174	1.9564e-13	2.35853e-11	ZBTB1	zinc finger and BTB domain containing 1 [Source:HGNC Symbol;Acc:HGNC:20259]
ENSSSCG00000011239	7578.18	-1.72971	0.293727	-3.8973	9.72697e-05	0.00172335	ENSSSCG00000011239
ENSSSCG00000037617	353.281	-1.72903	0.1751	-6.53377	6.41354e-11	4.47375e-09	ZBTB39	zinc finger and BTB domain containing 39 [Source:HGNC Symbol;Acc:HGNC:29014]
ENSSSCG00000038126	569.541	-1.7284	0.299013	-3.82404	0.000131281	0.00222296	MGAT3	mannosyl (beta-1,4-)-glycoprotein beta-1,4-N-acetylglucosaminyltransferase [Source:HGNC Symbol;Acc:HGNC:7046]
ENSSSCG00000035034	1497.16	-1.72727	0.203119	-5.62384	1.86759e-08	8.66671e-07	CNIH4	cornichon family AMPA receptor auxiliary protein 4 [Source:HGNC Symbol;Acc:HGNC:25013]
ENSSSCG00000001689	1962.73	-1.72647	0.161592	-7.06412	1.61633e-12	1.49389e-10	GTPBP2	GTP binding protein 2 [Source:HGNC Symbol;Acc:HGNC:4670]
ENSSSCG00000011950	2062.31	-1.7248	0.182054	-6.26096	3.82614e-10	2.48162e-08	NXPE3	neurexophilin and PC-esterase domain family member 3 [Source:HGNC Symbol;Acc:HGNC:28238]
ENSSSCG00000027378	976.543	-1.72446	0.214916	-5.30203	1.14523e-07	4.44118e-06	SH3PXD2B	SH3 and PX domains 2B [Source:HGNC Symbol;Acc:HGNC:29242]
ENSSSCG00000037483	574.852	-1.72265	0.212265	-5.35974	8.33411e-08	3.28945e-06	RFTN2	raftlin family member 2 [Source:HGNC Symbol;Acc:HGNC:26402]
ENSSSCG00000037105	2192.21	-1.72174	0.260358	-4.36619	1.26434e-05	0.000302216	EVL	ena/VASP-like protein [Source:RefSeq peptide;Acc:NP_001231706]
ENSSSCG00000033283	114.723	-1.71657	0.261311	-4.33052	1.48759e-05	0.000347345	ZBTB42	zinc finger and BTB domain containing 42 [Source:HGNC Symbol;Acc:HGNC:32550]
ENSSSCG00000008372	421.425	-1.71603	0.241565	-4.68225	2.83742e-06	7.96704e-05	EHBP1	EH domain binding protein 1 [Source:HGNC Symbol;Acc:HGNC:29144]
ENSSSCG00000022895	1182.94	-1.71528	0.188521	-5.99573	2.02574e-09	1.08538e-07	CRYBG3	crystallin beta-gamma domain containing 3 [Source:HGNC Symbol;Acc:HGNC:34427]
ENSSSCG00000013303	348.395	-1.71491	0.357492	-3.16077	0.00157352	0.0184481	ABTB2	ankyrin repeat and BTB domain containing 2 [Source:HGNC Symbol;Acc:HGNC:23842]
ENSSSCG00000023400	1980.49	-1.71365	0.132769	-8.50116	1.87711e-17	4.9569e-15	ZNF598	zinc finger protein 598 [Source:HGNC Symbol;Acc:HGNC:28079]
ENSSSCG00000015362	8146.84	-1.71271	0.282223	-3.99595	6.44356e-05	0.00121955	TSPAN13	tetraspanin 13 [Source:HGNC Symbol;Acc:HGNC:21643]
ENSSSCG00000033113	4908.19	-1.70526	0.160692	-6.97172	3.13096e-12	2.6919e-10	CHMP7	charged multivesicular body protein 7 [Source:HGNC Symbol;Acc:HGNC:28439]
ENSSSCG00000016438	9164.81	-1.70506	0.180929	-6.19079	5.98637e-10	3.6886e-08	NUB1	negative regulator of ubiquitin like proteins 1 [Source:HGNC Symbol;Acc:HGNC:17623]
ENSSSCG00000037572	9020.16	-1.69945	0.238839	-4.66625	3.06744e-06	8.52656e-05	EPSTI1	epithelial stromal interaction 1 [Source:HGNC Symbol;Acc:HGNC:16465]
ENSSSCG00000001431	59.7486	-1.69537	0.280404	-3.96002	7.49435e-05	0.00138108	ENSSSCG00000001431	FK506-binding protein-like [Source:RefSeq peptide;Acc:NP_001121957]
ENSSSCG00000010054	1923.42	-1.69258	0.271307	-4.08255	4.45446e-05	0.000888568	ADORA2A	adenosine A2a receptor [Source:HGNC Symbol;Acc:HGNC:263]
ENSSSCG00000004830	3989.88	-1.69004	0.151062	-7.31538	2.56662e-13	3.02834e-11	ENSSSCG00000004830
ENSSSCG00000003197	3215.96	-1.68315	0.202165	-5.43214	5.56832e-08	2.2789e-06	MED25	mediator complex subunit 25 [Source:HGNC Symbol;Acc:HGNC:28845]
ENSSSCG00000006737	74.5481	-1.68241	0.385971	-2.84335	0.00446418	0.044767	IGSF3	immunoglobulin superfamily member 3 [Source:HGNC Symbol;Acc:HGNC:5950]
ENSSSCG00000033833	47.4363	-1.68007	0.359897	-3.04283	0.00234365	0.0257872	ENSSSCG00000033833
ENSSSCG00000016452	15082.7	-1.67765	0.178452	-6.12316	9.17391e-10	5.3792e-08	GIMAP8	GTPase, IMAP family member 8 [Source:HGNC Symbol;Acc:HGNC:21792]
ENSSSCG00000024219	1191.17	-1.668	0.15959	-6.78635	1.15006e-11	8.98264e-10	TIGAR	TP53 induced glycolysis regulatory phosphatase [Source:HGNC Symbol;Acc:HGNC:1185]
ENSSSCG00000015519	2199.82	-1.66786	0.175709	-6.16298	7.13884e-10	4.30309e-08	RASAL2	RAS protein activator like 2 [Source:HGNC Symbol;Acc:HGNC:9874]
ENSSSCG00000034216	3911.12	-1.66548	0.198057	-5.4556	4.88072e-08	2.03504e-06	OGFR	opioid growth factor receptor [Source:HGNC Symbol;Acc:HGNC:15768]
ENSSSCG00000020666	9909.9	-1.66459	0.115229	-9.36938	7.29626e-21	4.76017e-18	EHD4	EH domain containing 4 [Source:HGNC Symbol;Acc:HGNC:3245]
ENSSSCG00000021571	131.33	-1.66344	0.357425	-3.01735	0.00254998	0.0278639	KIF27	kinesin family member 27 [Source:HGNC Symbol;Acc:HGNC:18632]
ENSSSCG00000031882	1785.17	-1.66007	0.281002	-3.82599	0.000130248	0.0022096	PNPT1	polyribonucleotide nucleotidyltransferase 1, mitochondrial [Source:RefSeq peptide;Acc:NP_001233196]
ENSSSCG00000001579	4052.58	-1.6584	0.169212	-6.34372	2.2428e-10	1.50757e-08	CMTR1	cap methyltransferase 1 [Source:HGNC Symbol;Acc:HGNC:21077]
ENSSSCG00000040550	250.916	-1.65441	0.339259	-3.1523	0.00161989	0.0189118	CASC1	cancer susceptibility 1 [Source:HGNC Symbol;Acc:HGNC:29599]
ENSSSCG00000035181	542.111	-1.65401	0.146896	-7.27761	3.39774e-13	3.76843e-11	RNF24	ring finger protein 24 [Source:HGNC Symbol;Acc:HGNC:13779]
ENSSSCG00000028517	1441.19	-1.6533	0.144569	-7.38981	1.47036e-13	1.83658e-11	SC5D	sterol-C5-desaturase [Source:HGNC Symbol;Acc:HGNC:10547]
ENSSSCG00000009729	102.209	-1.64857	0.338214	-3.14477	0.00166217	0.0192836	ENSSSCG00000009729
ENSSSCG00000015820	4039.36	-1.64793	0.115924	-9.16948	4.75326e-20	2.63592e-17	NSD3	nuclear receptor binding SET domain protein 3 [Source:HGNC Symbol;Acc:HGNC:12767]
ENSSSCG00000040047	114.055	-1.64745	0.293489	-3.62021	0.000294361	0.00437049	TMEM151B
ENSSSCG00000000435	284.548	-1.64294	0.347644	-3.04329	0.0023401	0.0257736	ARHGEF25	Rho guanine nucleotide exchange factor 25 [Source:HGNC Symbol;Acc:HGNC:30275]
ENSSSCG00000009926	189.041	-1.64092	0.222055	-4.75538	1.98072e-06	5.75083e-05	TCHP	trichoplein keratin filament binding [Source:HGNC Symbol;Acc:HGNC:28135]
ENSSSCG00000016943	277.012	-1.63571	0.16852	-6.23514	4.51377e-10	2.86469e-08	ADAMTS6	ADAM metallopeptidase with thrombospondin type 1 motif 6 [Source:HGNC Symbol;Acc:HGNC:222]
ENSSSCG00000002988	57.0177	-1.63157	0.330567	-3.16608	0.00154506	0.0181561	ENSSSCG00000002988
ENSSSCG00000031023	19975.4	-1.62987	0.17041	-6.13173	8.693e-10	5.12841e-08	ENSSSCG00000031023
ENSSSCG00000020870	871.427	-1.62751	0.249339	-4.18123	2.8994e-05	0.000618408	ENSSSCG00000020870	protein DBF4 homolog A [Source:RefSeq peptide;Acc:NP_001131109]
ENSSSCG00000016809	826.791	-1.6275	0.149224	-6.98637	2.82095e-12	2.46355e-10	DROSHA	drosha ribonuclease III [Source:HGNC Symbol;Acc:HGNC:17904]
ENSSSCG00000032644	92.9041	-1.62681	0.315747	-3.29963	0.000968134	0.0120478	HLX	H2.0 like homeobox [Source:HGNC Symbol;Acc:HGNC:4978]
ENSSSCG00000013236	1459.72	-1.62192	0.189595	-5.46932	4.51765e-08	1.90078e-06	MYBPC3	myosin binding protein C, cardiac [Source:HGNC Symbol;Acc:HGNC:7551]
ENSSSCG00000024623	5191.4	-1.62065	0.132308	-7.82786	4.96227e-15	7.43737e-13	USP25	ubiquitin specific peptidase 25 [Source:HGNC Symbol;Acc:HGNC:12624]
ENSSSCG00000026939	1804.87	-1.61981	0.147574	-7.01237	2.34322e-12	2.1129e-10	LMAN2L	VIP36-like protein precursor [Source:RefSeq peptide;Acc:NP_001230366]
ENSSSCG00000036892	2260.6	-1.61865	0.281101	-3.67729	0.000235724	0.00364633	GPR132	G protein-coupled receptor 132 [Source:HGNC Symbol;Acc:HGNC:17482]
ENSSSCG00000040887	6130.18	-1.61826	0.168861	-6.11924	9.40229e-10	5.45973e-08	PAPD5	poly(A) RNA polymerase D5, non-canonical [Source:HGNC Symbol;Acc:HGNC:30758]
ENSSSCG00000030359	257.955	-1.6177	0.345711	-2.98727	0.0028148	0.0303335	ARHGEF3	Rho guanine nucleotide exchange factor 3 [Source:HGNC Symbol;Acc:HGNC:683]
ENSSSCG00000016794	728.597	-1.61758	0.292386	-3.53168	0.00041293	0.00581932	MYO10	myosin X [Source:HGNC Symbol;Acc:HGNC:7593]
ENSSSCG00000027052	367.004	-1.61752	0.23119	-4.46629	7.95882e-06	0.000197034	PEX11A	peroxisomal biogenesis factor 11 alpha [Source:HGNC Symbol;Acc:HGNC:8852]
ENSSSCG00000003848	354.375	-1.61723	0.289418	-3.56671	0.000361493	0.00518	LRP8	low-density lipoprotein receptor-related protein 8 precursor [Source:RefSeq peptide;Acc:NP_001186820]
ENSSSCG00000011442	1660.42	-1.61703	0.228528	-4.51615	6.29727e-06	0.00016019	NISCH	nischarin [Source:HGNC Symbol;Acc:HGNC:18006]
ENSSSCG00000017791	850.95	-1.61631	0.206362	-4.99774	5.80074e-07	1.91476e-05	SSH2	slingshot protein phosphatase 2 [Source:HGNC Symbol;Acc:HGNC:30580]
ENSSSCG00000024913	141.684	-1.61066	0.204701	-5.01071	5.42299e-07	1.81164e-05	HYLS1	HYLS1, centriolar and ciliogenesis associated [Source:HGNC Symbol;Acc:HGNC:26558]
ENSSSCG00000033613	2180.84	-1.60669	0.31915	-3.20141	0.00136759	0.0163448	FOXS1	forkhead box S1 [Source:HGNC Symbol;Acc:HGNC:3735]
ENSSSCG00000017420	3906.78	-1.60326	0.300612	-3.38742	0.000705528	0.00919507	CNP	2',3'-cyclic nucleotide 3' phosphodiesterase [Source:HGNC Symbol;Acc:HGNC:2158]
ENSSSCG00000014917	52.4013	-1.60296	0.279363	-3.64399	0.000268442	0.00405074	CCDC81	coiled-coil domain containing 81 [Source:HGNC Symbol;Acc:HGNC:26281]
ENSSSCG00000038856	1496.13	-1.60263	0.23119	-4.40188	1.07314e-05	0.000260443	TRIM8	tripartite motif containing 8 [Source:HGNC Symbol;Acc:HGNC:15579]
ENSSSCG00000007000	356.128	-1.59616	0.352358	-2.8698	0.00410727	0.0415636	FAT1	FAT tumor suppressor homolog 1 [Source:RefSeq peptide;Acc:NP_001177099]
ENSSSCG00000009774	71.9137	-1.59106	0.273828	-3.67419	0.000238607	0.00368577	C12orf65	chromosome 12 open reading frame 65 [Source:HGNC Symbol;Acc:HGNC:26784]
ENSSSCG00000016991	8422.22	-1.5896	0.202981	-4.94944	7.44292e-07	2.43509e-05	DUSP1	dual specificity protein phosphatase 1 [Source:RefSeq peptide;Acc:NP_001243004]
ENSSSCG00000029391	1046.16	-1.58928	0.153099	-6.5599	5.38429e-11	3.85272e-09	PLSCR3	phospholipid scramblase 3 [Source:HGNC Symbol;Acc:HGNC:16495]
ENSSSCG00000025448	1072.43	-1.58349	0.252391	-3.95627	7.61278e-05	0.00139559	SERTAD3	SERTA domain-containing protein 3 [Source:RefSeq peptide;Acc:NP_001231393]
ENSSSCG00000032561	8157.3	-1.58093	0.288504	-3.45216	0.000556116	0.00749296	PDCD1LG2	programmed cell death 1 ligand 2 precursor [Source:RefSeq peptide;Acc:NP_001020391]
ENSSSCG00000011474	2881.98	-1.5779	0.122433	-8.11004	5.06034e-16	9.84635e-14	PXK	PX domain containing serine/threonine kinase like [Source:HGNC Symbol;Acc:HGNC:23326]
ENSSSCG00000033593	360.838	-1.57706	0.236001	-4.20379	2.62482e-05	0.0005742	CIP2A	cell proliferation regulating inhibitor of protein phosphatase 2A [Source:HGNC Symbol;Acc:HGNC:29302]
ENSSSCG00000006371	4755.98	-1.57588	0.117064	-8.46471	2.5678e-17	6.62314e-15	USF1	upstream stimulatory factor 1 [Source:RefSeq peptide;Acc:NP_001177174]
ENSSSCG00000007659	2004.35	-1.57472	0.292907	-3.37907	0.000727308	0.00941257	ZCWPW1	zinc finger CW-type and PWWP domain containing 1 [Source:HGNC Symbol;Acc:HGNC:23486]
ENSSSCG00000023681	537.138	-1.57158	0.196337	-5.02513	5.03102e-07	1.69602e-05	PWWP2B	PWWP domain containing 2B [Source:HGNC Symbol;Acc:HGNC:25150]
ENSSSCG00000037267	5636.03	-1.56978	0.12469	-7.89808	2.83229e-15	4.61954e-13	MAX	MYC associated factor X [Source:HGNC Symbol;Acc:HGNC:6913]
ENSSSCG00000033526	853.948	-1.56323	0.232528	-4.20708	2.5869e-05	0.000567021	BAG2	BCL2 associated athanogene 2 [Source:HGNC Symbol;Acc:HGNC:938]
ENSSSCG00000004004	130.263	-1.56314	0.257424	-3.79987	0.00014477	0.0024145	ZNF584	zinc finger protein 584 [Source:HGNC Symbol;Acc:HGNC:27318]
ENSSSCG00000037951	49.2468	-1.55585	0.31402	-3.09179	0.00198951	0.0223111	ZNF891	zinc finger protein 891 [Source:HGNC Symbol;Acc:HGNC:38709]
ENSSSCG00000034012	6348.33	-1.55322	0.168436	-5.74854	9.00166e-09	4.37883e-07	CASP3	caspase-3 [Source:RefSeq peptide;Acc:NP_999296]
ENSSSCG00000004695	316.57	-1.55109	0.252847	-3.82099	0.00013292	0.00224727	WDR76	WD repeat domain 76 [Source:HGNC Symbol;Acc:HGNC:25773]
ENSSSCG00000037056	1737.47	-1.54989	0.176434	-5.46905	4.52444e-08	1.90078e-06	PPP1R37	protein phosphatase 1 regulatory subunit 37 [Source:HGNC Symbol;Acc:HGNC:27607]
ENSSSCG00000008444	753.93	-1.54006	0.171443	-5.57093	2.5339e-08	1.14708e-06	PRKCE	protein kinase C epsilon [Source:HGNC Symbol;Acc:HGNC:9401]
ENSSSCG00000006928	5532.71	-1.53906	0.222693	-4.28435	1.83277e-05	0.000419985	LMO4	LIM domain transcription factor LMO4 [Source:RefSeq peptide;Acc:NP_001106156]
ENSSSCG00000001100	1475.22	-1.53873	0.175607	-5.43124	5.59641e-08	2.28198e-06	CARMIL1	capping protein regulator and myosin 1 linker 1 [Source:HGNC Symbol;Acc:HGNC:21581]
ENSSSCG00000013642	1146.1	-1.53421	0.191902	-4.94654	7.55432e-07	2.45704e-05	PDE4A	cAMP-specific 3',5'-cyclic phosphodiesterase 4A [Source:RefSeq peptide;Acc:NP_001116631]
ENSSSCG00000000189	756.434	-1.53283	0.124446	-7.61669	2.60254e-14	3.56355e-12	LMBR1L	limb development membrane protein 1 like [Source:HGNC Symbol;Acc:HGNC:18268]
ENSSSCG00000015427	258.06	-1.53233	0.236707	-4.00228	6.27358e-05	0.00119554	ORC5	origin recognition complex subunit 5 [Source:HGNC Symbol;Acc:HGNC:8491]
ENSSSCG00000008826	1027.9	-1.53011	0.181208	-5.21584	1.82989e-07	6.78772e-06	FRYL	FRY like transcription coactivator [Source:HGNC Symbol;Acc:HGNC:29127]
ENSSSCG00000005688	929.466	-1.52764	0.235581	-4.0015	6.29426e-05	0.00119742	PTGES	prostaglandin E synthase [Source:RefSeq peptide;Acc:NP_001033720]
ENSSSCG00000037450	152.534	-1.52194	0.252229	-3.71478	0.000203385	0.00320873	SSC5D	scavenger receptor cysteine rich family member with 5 domains [Source:HGNC Symbol;Acc:HGNC:26641]
ENSSSCG00000011214	3835.76	-1.51745	0.22366	-4.16923	3.05635e-05	0.000644447	NGLY1	N-glycanase 1 [Source:HGNC Symbol;Acc:HGNC:17646]
ENSSSCG00000011390	5050.35	-1.51416	0.12745	-7.29068	3.0839e-13	3.49016e-11	IP6K1	inositol hexakisphosphate kinase 1 [Source:HGNC Symbol;Acc:HGNC:18360]
ENSSSCG00000015485	858.776	-1.5126	0.202153	-4.5888	4.45792e-06	0.000120299	SUCO	SUN domain containing ossification factor [Source:HGNC Symbol;Acc:HGNC:1240]
ENSSSCG00000006743	233.479	-1.5125	0.254249	-3.64816	0.000264126	0.00399103	SLC22A15	solute carrier family 22 member 15 [Source:HGNC Symbol;Acc:HGNC:20301]
ENSSSCG00000023379	19671.4	-1.51073	0.228455	-4.05228	5.07199e-05	0.000999174	UBE2L6	ubiquitin/ISG15-conjugating enzyme E2 L6 [Source:RefSeq peptide;Acc:NP_001233144]
ENSSSCG00000032686	4346.45	-1.50491	0.190324	-4.8336	1.34087e-06	4.09686e-05	RUNX3	runt related transcription factor 3 [Source:HGNC Symbol;Acc:HGNC:10473]
ENSSSCG00000027467	1348.22	-1.50352	0.175166	-5.24392	1.57201e-07	5.85073e-06	DZIP1L	DAZ interacting zinc finger protein 1 like [Source:HGNC Symbol;Acc:HGNC:26551]
ENSSSCG00000005620	408.98	-1.50277	0.250242	-3.66767	0.000244773	0.00376304	SH2D3C	SH2 domain containing 3C [Source:HGNC Symbol;Acc:HGNC:16884]
ENSSSCG00000036622	226.251	-1.49984	0.234979	-3.89344	9.88313e-05	0.00174823	ENSSSCG00000036622
ENSSSCG00000029030	3213.33	-1.49761	0.159561	-5.71971	1.06704e-08	5.10109e-07	SMCHD1	structural maintenance of chromosomes flexible hinge domain containing 1 [Source:HGNC Symbol;Acc:HGNC:29090]
ENSSSCG00000006799	718.084	-1.4976	0.131606	-6.93461	4.0734e-12	3.39684e-10	LRIF1	ligand dependent nuclear receptor interacting factor 1 [Source:HGNC Symbol;Acc:HGNC:30299]
ENSSSCG00000016164	582.272	-1.49298	0.251232	-3.61425	0.000301221	0.00445445	IKZF2	IKAROS family zinc finger 2 [Source:HGNC Symbol;Acc:HGNC:13177]
ENSSSCG00000008581	6065.67	-1.49263	0.123516	-7.34855	2.00365e-13	2.38951e-11	NCOA1	nuclear receptor coactivator 1 [Source:RefSeq peptide;Acc:NP_001020399]
ENSSSCG00000003419	2545.13	-1.4926	0.191952	-4.72844	2.2625e-06	6.45074e-05	MAD2L2	mitotic arrest deficient 2 like 2 [Source:HGNC Symbol;Acc:HGNC:6764]
ENSSSCG00000036356	84.9179	-1.49113	0.319571	-2.83558	0.00457418	0.0456226	ZSCAN2	zinc finger and SCAN domain containing 2 [Source:HGNC Symbol;Acc:HGNC:20994]
ENSSSCG00000022536	731.799	-1.49061	0.223546	-4.0513	5.09348e-05	0.00100111	SLC37A2	solute carrier family 37 member 2 [Source:HGNC Symbol;Acc:HGNC:20644]
ENSSSCG00000015544	1774.03	-1.48827	0.247944	-3.64318	0.00026929	0.004058	ZNF648	zinc finger protein 648 [Source:HGNC Symbol;Acc:HGNC:18190]
ENSSSCG00000015785	679.289	-1.4862	0.286062	-3.1505	0.00162993	0.018989	CENPU	centromere protein U [Source:HGNC Symbol;Acc:HGNC:21348]
ENSSSCG00000021443	17882.7	-1.48415	0.222436	-4.04246	5.2893e-05	0.00102738	SGK1	serine/threonine-protein kinase Sgk1 [Source:RefSeq peptide;Acc:NP_001231388]
ENSSSCG00000016237	8392.23	-1.482	0.125599	-7.14209	9.19255e-13	9.10309e-11	DOCK10	dedicator of cytokinesis 10 [Source:HGNC Symbol;Acc:HGNC:23479]
ENSSSCG00000011570	4132.41	-1.48025	0.259363	-3.45188	0.000556685	0.00749296	IRAK2	interleukin 1 receptor associated kinase 2 [Source:HGNC Symbol;Acc:HGNC:6113]
ENSSSCG00000006543	5403.3	-1.47999	0.183637	-4.87391	1.09411e-06	3.38015e-05	ADAR	adenosine deaminase, RNA specific [Source:HGNC Symbol;Acc:HGNC:225]
ENSSSCG00000010491	519.388	-1.4772	0.261693	-3.40947	0.0006509	0.00860445	ENSSSCG00000010491
ENSSSCG00000011913	295.743	-1.47711	0.188572	-4.73106	2.2335e-06	6.38447e-05	CCDC191	coiled-coil domain containing 191 [Source:HGNC Symbol;Acc:HGNC:29272]
ENSSSCG00000005724	7273.05	-1.46992	0.28526	-3.10226	0.00192049	0.0216685	SETX	senataxin [Source:HGNC Symbol;Acc:HGNC:445]
ENSSSCG00000023865	188.517	-1.46905	0.209617	-4.21762	2.46894e-05	0.000545478	ENSSSCG00000023865
ENSSSCG00000014670	14789.5	-1.46462	0.264809	-3.32187	0.000894153	0.0112566	TRIM5	tripartite motif protein TRIM5 [Source:RefSeq peptide;Acc:NP_001037997]
ENSSSCG00000024578	1933.86	-1.46308	0.148434	-5.91584	3.30191e-09	1.70332e-07	PHLDB1	pleckstrin homology like domain family B member 1 [Source:HGNC Symbol;Acc:HGNC:23697]
ENSSSCG00000025618	21885	-1.46158	0.236182	-3.71164	0.000205922	0.00323607	TAP1	antigen peptide transporter 1 [Source:RefSeq peptide;Acc:NP_001038046]
ENSSSCG00000012076	75931	-1.45528	0.277017	-3.14176	0.00167937	0.0194628	MX2	Interferon-induced GTP-binding protein Mx2 [Source:UniProtKB/Swiss-Prot;Acc:A7VK00]
ENSSSCG00000028033	3573.51	-1.45474	0.147388	-5.90127	3.60724e-09	1.85222e-07	SECISBP2	SECIS binding protein 2 [Source:HGNC Symbol;Acc:HGNC:30972]
ENSSSCG00000029698	624.113	-1.45432	0.153777	-5.65335	1.57349e-08	7.36951e-07	LRRC42	leucine rich repeat containing 42 [Source:HGNC Symbol;Acc:HGNC:28792]
ENSSSCG00000008713	1664.14	-1.45246	0.105682	-8.20856	2.23865e-16	4.59795e-14	KIAA0232	KIAA0232 [Source:HGNC Symbol;Acc:HGNC:28992]
ENSSSCG00000017890	381.374	-1.45118	0.160032	-5.41278	6.20552e-08	2.49367e-06	KIAA0753	KIAA0753 [Source:HGNC Symbol;Acc:HGNC:29110]
ENSSSCG00000024933	2650.8	-1.44498	0.195121	-4.40759	1.04528e-05	0.000254238	SLC36A4	solute carrier family 36 member 4 [Source:HGNC Symbol;Acc:HGNC:19660]
ENSSSCG00000039426	262.319	-1.44456	0.297102	-2.89327	0.00381259	0.0389728	FSTL1	follistatin like 1 [Source:HGNC Symbol;Acc:HGNC:3972]
ENSSSCG00000000457	10409.3	-1.44428	0.157726	-5.44818	5.08871e-08	2.0981e-06	USP15	ubiquitin specific peptidase 15 [Source:HGNC Symbol;Acc:HGNC:12613]
ENSSSCG00000038044	346.029	-1.44407	0.237097	-3.62346	0.000290685	0.0043217	GYG2	glycogenin 2 [Source:HGNC Symbol;Acc:HGNC:4700]
ENSSSCG00000032367	9977.05	-1.44374	0.262376	-3.27306	0.0010639	0.0131036	CEBPD	CCAAT/enhancer binding protein delta [Source:HGNC Symbol;Acc:HGNC:1835]
ENSSSCG00000009886	4469.49	-1.43998	0.123921	-6.89973	5.20997e-12	4.28028e-10	TRAFD1	TRAF-type zinc finger domain containing 1 [Source:HGNC Symbol;Acc:HGNC:24808]
ENSSSCG00000001342	372.137	-1.43687	0.145765	-5.84437	5.08499e-09	2.58704e-07	ENSSSCG00000001342	tripartite motif-containing protein 39 [Source:RefSeq peptide;Acc:NP_001121951]
ENSSSCG00000006932	1084.98	-1.4356	0.224086	-3.79605	0.00014702	0.00244835	ENSSSCG00000006932
ENSSSCG00000034858	564.639	-1.43507	0.231989	-3.66443	0.000247887	0.00380265	RAP1GAP2	RAP1 GTPase activating protein 2 [Source:HGNC Symbol;Acc:HGNC:29176]
ENSSSCG00000023991	3705.61	-1.43399	0.231908	-3.66103	0.000251207	0.00384295	RIT1	GTP-binding protein Rit1 [Source:RefSeq peptide;Acc:NP_001070698]
ENSSSCG00000012854	381.616	-1.43245	0.171741	-4.93466	8.02891e-07	2.59617e-05	RASSF7	Ras association domain family member 7 [Source:HGNC Symbol;Acc:HGNC:1166]
ENSSSCG00000023948	1500.62	-1.43034	0.218013	-3.87767	0.00010546	0.00184271	UBTD2	ubiquitin domain containing 2 [Source:HGNC Symbol;Acc:HGNC:24463]
ENSSSCG00000027197	891.163	-1.42751	0.275303	-3.06044	0.00221012	0.0245124	DYRK1B	dual specificity tyrosine phosphorylation regulated kinase 1B [Source:HGNC Symbol;Acc:HGNC:3092]
ENSSSCG00000032622	13212.7	-1.42232	0.22238	-3.76541	0.000166274	0.0027003	PPP3CC	protein phosphatase 3 catalytic subunit gamma [Source:HGNC Symbol;Acc:HGNC:9316]
ENSSSCG00000001912	10843.1	-1.42004	0.268457	-3.11066	0.00186667	0.0212569	PML	promyelocytic leukemia [Source:HGNC Symbol;Acc:HGNC:9113]
ENSSSCG00000037583	4085.9	-1.41866	0.220816	-3.77554	0.000159662	0.00261567	GNB4	G protein subunit beta 4 [Source:HGNC Symbol;Acc:HGNC:20731]
ENSSSCG00000000838	3225.17	-1.4161	0.156101	-5.32435	1.01317e-07	3.9567e-06	SLC41A2	solute carrier family 41 member 2 [Source:HGNC Symbol;Acc:HGNC:31045]
ENSSSCG00000014915	1827.84	-1.41536	0.111285	-7.46186	8.53102e-14	1.1002e-11	EED	embryonic ectoderm development [Source:HGNC Symbol;Acc:HGNC:3188]
ENSSSCG00000010794	354.45	-1.41285	0.144251	-5.73924	9.51052e-09	4.56628e-07	PALB2	partner and localizer of BRCA2 [Source:HGNC Symbol;Acc:HGNC:26144]
ENSSSCG00000032527	5240.7	-1.41223	0.207326	-3.99018	6.60229e-05	0.00123902	FOSL2	fos-related antigen 2 [Source:RefSeq peptide;Acc:NP_001302669]
ENSSSCG00000025780	3709.36	-1.41184	0.21058	-3.92667	8.61298e-05	0.00154824	HMGXB4	HMG-box containing 4 [Source:HGNC Symbol;Acc:HGNC:5003]
ENSSSCG00000015692	1626.03	-1.40572	0.290396	-2.82635	0.00470817	0.0468746	R3HDM1	R3H domain containing 1 [Source:HGNC Symbol;Acc:HGNC:9757]
ENSSSCG00000025744	2204.63	-1.4039	0.194933	-4.20115	2.65563e-05	0.000578656	KDSR	3-ketodihydrosphingosine reductase [Source:HGNC Symbol;Acc:HGNC:4021]
ENSSSCG00000004289	335.519	-1.40244	0.191922	-4.25944	2.04942e-05	0.000463881	CEP162	centrosomal protein 162 [Source:HGNC Symbol;Acc:HGNC:21107]
ENSSSCG00000004139	2932.59	-1.40121	0.17124	-4.76671	1.87255e-06	5.50887e-05	ADGRG6	adhesion G protein-coupled receptor G6 [Source:HGNC Symbol;Acc:HGNC:13841]
ENSSSCG00000024626	429.452	-1.40031	0.208109	-3.91789	8.93281e-05	0.00160055	TNFAIP1	TNF alpha induced protein 1 [Source:HGNC Symbol;Acc:HGNC:11894]
ENSSSCG00000010686	4975.1	-1.40013	0.157851	-5.16417	2.41505e-07	8.75338e-06	BAG3	BCL2 associated athanogene 3 [Source:HGNC Symbol;Acc:HGNC:939]
ENSSSCG00000039419	384.683	-1.39713	0.261967	-3.10026	0.00193352	0.0217695	SLCO4A1	solute carrier organic anion transporter family member 4A1 [Source:HGNC Symbol;Acc:HGNC:10953]
ENSSSCG00000001509	5432.43	-1.39104	0.224923	-3.58378	0.000338662	0.00489713	DAXX	death domain associated protein [Source:HGNC Symbol;Acc:HGNC:2681]
ENSSSCG00000037536	6098.74	-1.3899	0.176268	-4.56657	4.95779e-06	0.000132498	SLC25A28	solute carrier family 25 member 28 [Source:HGNC Symbol;Acc:HGNC:23472]
ENSSSCG00000005364	4087.82	-1.38989	0.174014	-4.62566	3.73401e-06	0.000102764	TDRD7	tudor domain containing 7 [Source:HGNC Symbol;Acc:HGNC:30831]
ENSSSCG00000009123	1533.31	-1.3892	0.195257	-4.11886	3.8076e-05	0.000777717	CAMK2D	calcium/calmodulin-dependent protein kinase type II subunit delta [Source:RefSeq peptide;Acc:NP_999546]
ENSSSCG00000004263	308.182	-1.38671	0.184744	-4.3398	1.42609e-05	0.000334393	ZUFSP	zinc finger with UFM1-specific peptidase domain protein [Source:RefSeq peptide;Acc:NP_001229962]
ENSSSCG00000029752	2791.44	-1.38626	0.278412	-2.87811	0.00400072	0.0406709	C16orf54	chromosome 16 open reading frame 54 [Source:HGNC Symbol;Acc:HGNC:26649]
ENSSSCG00000024223	174.825	-1.38337	0.272525	-2.92968	0.00339316	0.0354365	ARHGEF16	Rho guanine nucleotide exchange factor 16 [Source:HGNC Symbol;Acc:HGNC:15515]
ENSSSCG00000001959	533.201	-1.37571	0.186579	-4.23812	2.25402e-05	0.000503006	CFL2	Cofilin-2 [Source:UniProtKB/Swiss-Prot;Acc:Q5G6V9]
ENSSSCG00000016808	252.869	-1.37198	0.208375	-3.77691	0.000158789	0.00260522	C5orf22	chromosome 5 open reading frame 22 [Source:HGNC Symbol;Acc:HGNC:25639]
ENSSSCG00000027660	12656.2	-1.37193	0.237131	-3.3187	0.000904364	0.0113593	IFI44L	interferon induced protein 44 like [Source:HGNC Symbol;Acc:HGNC:17817]
ENSSSCG00000022070	1178.34	-1.37075	0.129242	-6.08001	1.20178e-09	6.80045e-08	ZNF143	zinc finger protein 143 [Source:HGNC Symbol;Acc:HGNC:12928]
ENSSSCG00000000661	327.589	-1.36975	0.241468	-3.25005	0.00115384	0.0140938	PHC1	polyhomeotic-like protein 1 [Source:RefSeq peptide;Acc:NP_001245310]
ENSSSCG00000016262	9953.79	-1.36241	0.228022	-3.40955	0.000650699	0.00860445	ENSSSCG00000016262
ENSSSCG00000006728	887.71	-1.36192	0.127473	-6.09508	1.09382e-09	6.31852e-08	GDAP2	ganglioside induced differentiation associated protein 2 [Source:HGNC Symbol;Acc:HGNC:18010]
ENSSSCG00000021310	290.168	-1.36004	0.240481	-3.22301	0.0012685	0.0153461	ENSSSCG00000021310
ENSSSCG00000003090	1633.61	-1.35993	0.126579	-6.12244	9.21512e-10	5.3792e-08	NECTIN2	nectin-2 precursor [Source:RefSeq peptide;Acc:NP_001090963]
ENSSSCG00000001064	1828.65	-1.35903	0.209365	-3.69721	0.000217985	0.00340162	GMPR	guanosine monophosphate reductase [Source:HGNC Symbol;Acc:HGNC:4376]
ENSSSCG00000008103	14002	-1.35623	0.0894945	-8.61801	6.81303e-18	2.15895e-15	MERTK	MER proto-oncogene, tyrosine kinase [Source:HGNC Symbol;Acc:HGNC:7027]
ENSSSCG00000029539	926.967	-1.35541	0.180225	-4.27492	1.91209e-05	0.000434569	RAB23	RAB23, member RAS oncogene family [Source:HGNC Symbol;Acc:HGNC:14263]
ENSSSCG00000002283	2121.46	-1.35418	0.127049	-6.05444	1.40904e-09	7.89277e-08	FUT8	alpha-(1,6)-fucosyltransferase [Source:RefSeq peptide;Acc:NP_999064]
ENSSSCG00000007495	980.762	-1.35338	0.181202	-4.24065	2.2287e-05	0.000500545	CASS4	cas scaffolding protein family member 4 [Source:RefSeq peptide;Acc:NP_001103901]
ENSSSCG00000023409	1432.66	-1.35332	0.202733	-3.78998	0.000150657	0.00249487	TIA1	TIA1 cytotoxic granule associated RNA binding protein [Source:HGNC Symbol;Acc:HGNC:11802]
ENSSSCG00000027564	533.329	-1.35288	0.190308	-4.03516	5.4565e-05	0.00105616	LIN52	protein lin-52 homolog [Source:RefSeq peptide;Acc:NP_001172765]
ENSSSCG00000015540	941.2	-1.3505	0.187014	-4.09346	4.2499e-05	0.00085346	MR1	major histocompatibility complex, class I-related [Source:HGNC Symbol;Acc:HGNC:4975]
ENSSSCG00000014114	1129.05	-1.35007	0.13115	-5.83383	5.41682e-09	2.70622e-07	PAPD4	poly(A) RNA polymerase D4, non-canonical [Source:HGNC Symbol;Acc:HGNC:26776]
ENSSSCG00000011929	802.945	-1.34677	0.104332	-7.30169	2.8417e-13	3.2529e-11	SLC35A5	solute carrier family 35 member A5 [Source:HGNC Symbol;Acc:HGNC:20792]
ENSSSCG00000040773	3768.54	-1.34562	0.150435	-5.0564	4.27252e-07	1.45358e-05	TOB1	protein Tob1 [Source:RefSeq peptide;Acc:NP_001116677]
ENSSSCG00000024001	4439.6	-1.34438	0.148801	-5.10356	3.33315e-07	1.16987e-05	PLXNA1	plexin A1 [Source:HGNC Symbol;Acc:HGNC:9099]
ENSSSCG00000027509	3307.48	-1.34276	0.182238	-4.15829	3.20638e-05	0.000669716	VPS54	VPS54, GARP complex subunit [Source:HGNC Symbol;Acc:HGNC:18652]
ENSSSCG00000007874	8265.19	-1.34248	0.149435	-5.06923	3.9942e-07	1.37151e-05	ABCC1
ENSSSCG00000000554	1026.98	-1.34026	0.199388	-3.78807	0.00015182	0.00250944	FGFR1OP2	FGFR1 oncogene partner 2 [Source:HGNC Symbol;Acc:HGNC:23098]
ENSSSCG00000003783	239.344	-1.33918	0.21121	-3.57095	0.000355689	0.00511003	FPGT	fucose-1-phosphate guanylyltransferase [Source:RefSeq peptide;Acc:NP_001191781]
ENSSSCG00000008144	7167.89	-1.33661	0.152556	-4.92703	8.34878e-07	2.6762e-05	NCK2	cytoplasmic protein NCK2 [Source:RefSeq peptide;Acc:NP_001131103]
ENSSSCG00000013235	473.545	-1.33301	0.222852	-3.35671	0.000788753	0.0101134	MADD	MAP kinase activating death domain [Source:HGNC Symbol;Acc:HGNC:6766]
ENSSSCG00000013313	1340.9	-1.33141	0.243021	-3.07155	0.00212951	0.0236894	PRRG4	transmembrane gamma-carboxyglutamic acid protein 4 precursor [Source:RefSeq peptide;Acc:NP_001231765]
ENSSSCG00000007954	205.482	-1.32576	0.204086	-3.62984	0.000283593	0.00425045	SLX4	SLX4 structure-specific endonuclease subunit [Source:HGNC Symbol;Acc:HGNC:23845]
ENSSSCG00000006151	984.843	-1.32298	0.222985	-3.30974	0.000933817	0.0116632	SNX16	sorting nexin 16 [Source:HGNC Symbol;Acc:HGNC:14980]
ENSSSCG00000028637	21544.2	-1.32279	0.198455	-3.71785	0.000200929	0.00317903	CYP27B1	25-hydroxyvitamin D-1 alpha hydroxylase, mitochondrial [Source:RefSeq peptide;Acc:NP_999160]
ENSSSCG00000010146	10508.6	-1.322	0.121628	-6.05979	1.36301e-09	7.67365e-08	LGALS8	galectin-8 [Source:RefSeq peptide;Acc:NP_001136299]
ENSSSCG00000008553	2857.64	-1.32041	0.185275	-3.96948	7.20299e-05	0.0013337	PREB	prolactin regulatory element binding [Source:HGNC Symbol;Acc:HGNC:9356]
ENSSSCG00000010513	1695.01	-1.32023	0.209173	-3.51511	0.000439574	0.00614019	ENSSSCG00000010513
ENSSSCG00000015360	2708.9	-1.31689	0.153853	-4.75733	1.96169e-06	5.72555e-05	ANKMY2	ankyrin repeat and MYND domain-containing protein 2 [Source:RefSeq peptide;Acc:NP_001230330]
ENSSSCG00000036280	359.653	-1.31483	0.163113	-4.47459	7.65586e-06	0.000190812	ENSSSCG00000036280
ENSSSCG00000000156	1314.13	-1.31285	0.189634	-3.8384	0.00012384	0.00211635	FBXO7	F-box only protein 7 [Source:RefSeq peptide;Acc:NP_001165222]
ENSSSCG00000007767	177.62	-1.3126	0.246043	-2.95735	0.00310297	0.0328701	ZNF668	zinc finger protein 668 [Source:HGNC Symbol;Acc:HGNC:25821]
ENSSSCG00000000393	1466.37	-1.31214	0.18366	-3.95937	7.51481e-05	0.00138108	PAN2	PAN2 poly(A) specific ribonuclease subunit [Source:HGNC Symbol;Acc:HGNC:20074]
ENSSSCG00000036064	1703.95	-1.30975	0.251414	-2.88286	0.0039408	0.0401722	CALHM6	protein FAM26F [Source:RefSeq peptide;Acc:NP_001245363]
ENSSSCG00000015286	237.38	-1.30791	0.176275	-4.10126	4.10898e-05	0.000833139	DSTYK	dual serine/threonine and tyrosine protein kinase [Source:HGNC Symbol;Acc:HGNC:29043]
ENSSSCG00000037985	709.542	-1.30754	0.171103	-4.22308	2.40986e-05	0.000534051	C6orf203	chromosome 6 open reading frame 203 [Source:HGNC Symbol;Acc:HGNC:17971]
ENSSSCG00000000396	11628.2	-1.305	0.210442	-3.42153	0.00062269	0.00828088	STAT2	Signal transducer and activator of transcription 2 [Source:UniProtKB/Swiss-Prot;Acc:O02799]
ENSSSCG00000001394	1827.39	-1.30424	0.242501	-2.96609	0.00301611	0.0321341	ENSSSCG00000001394
ENSSSCG00000030451	906.02	-1.30149	0.155818	-4.59851	4.25514e-06	0.000115401	LRRC14	leucine rich repeat containing 14 [Source:HGNC Symbol;Acc:HGNC:20419]
ENSSSCG00000006663	595.099	-1.30132	0.170686	-4.19696	2.7052e-05	0.000586004	OTUD7B	OTU deubiquitinase 7B [Source:HGNC Symbol;Acc:HGNC:16683]
ENSSSCG00000022159	2316.99	-1.30084	0.126633	-5.65321	1.57477e-08	7.36951e-07	FNDC3A	fibronectin type III domain containing 3A [Source:HGNC Symbol;Acc:HGNC:20296]
ENSSSCG00000007066	242.909	-1.29955	0.212905	-3.35636	0.000789745	0.0101144	SLX4IP	SLX4 interacting protein [Source:HGNC Symbol;Acc:HGNC:16225]
ENSSSCG00000035527	79.4266	-1.29861	0.251576	-2.83671	0.00455804	0.0455025	ENSSSCG00000035527
ENSSSCG00000027007	489.021	-1.29691	0.216453	-3.28915	0.00100491	0.0124253	ENSSSCG00000027007
ENSSSCG00000012893	17640.9	-1.29515	0.159043	-4.46538	7.99253e-06	0.000197428	UNC93B1	unc-93 homolog B1, TLR signaling regulator [Source:HGNC Symbol;Acc:HGNC:13481]
ENSSSCG00000017362	2169.02	-1.29134	0.144312	-4.89477	9.84194e-07	3.09227e-05	ATXN7L3	ataxin 7 like 3 [Source:HGNC Symbol;Acc:HGNC:25416]
ENSSSCG00000039474	810.091	-1.28904	0.14407	-4.88701	1.02377e-06	3.18951e-05	FBXL14	F-box and leucine rich repeat protein 14 [Source:HGNC Symbol;Acc:HGNC:28624]
ENSSSCG00000032214	1832.23	-1.28726	0.12236	-5.73962	9.48912e-09	4.56628e-07	ENSSSCG00000032214	suppressor of cytokine signaling 6 [Source:RefSeq peptide;Acc:NP_001163989]
ENSSSCG00000013125	1462.77	-1.28063	0.151668	-4.5868	4.50089e-06	0.000121164	OSBP	oxysterol binding protein [Source:HGNC Symbol;Acc:HGNC:8503]
ENSSSCG00000012258	5427.48	-1.28045	0.186474	-3.72968	0.000191724	0.00304361	FUNDC1	FUN14 domain containing 1 [Source:HGNC Symbol;Acc:HGNC:28746]
ENSSSCG00000004371	3431.6	-1.27995	0.150492	-4.61808	3.8731e-06	0.000105544	CRYBG1	crystallin beta-gamma domain containing 1 [Source:HGNC Symbol;Acc:HGNC:356]
ENSSSCG00000020965	289.424	-1.27754	0.206192	-3.35892	0.000782467	0.010056	LYSMD1	lysM and putative peptidoglycan-binding domain-containing protein 1 [Source:RefSeq peptide;Acc:NP_001230430]
ENSSSCG00000005983	1744.67	-1.27661	0.178364	-3.8777	0.000105447	0.00184271	ATAD2	ATPase family, AAA domain containing 2 [Source:HGNC Symbol;Acc:HGNC:30123]
ENSSSCG00000016573	4801.78	-1.2744	0.145122	-4.75073	2.02687e-06	5.85418e-05	IRF5	interferon regulatory factor 5 [Source:HGNC Symbol;Acc:HGNC:6120]
ENSSSCG00000013227	794.363	-1.27035	0.138969	-4.93193	8.14216e-07	2.62514e-05	KBTBD4	kelch repeat and BTB domain containing 4 [Source:HGNC Symbol;Acc:HGNC:23761]
ENSSSCG00000010540	14705.1	-1.27014	0.180203	-3.80223	0.000143398	0.0024014	ENTPD7	ectonucleoside triphosphate diphosphohydrolase 7 [Source:HGNC Symbol;Acc:HGNC:19745]
ENSSSCG00000003461	3673.04	-1.26856	0.127728	-5.35198	8.69975e-08	3.4095e-06	RSC1A1	regulatory solute carrier protein family 1 member 1 [Source:RefSeq peptide;Acc:NP_998958]
ENSSSCG00000007554	5786.51	-1.26657	0.166598	-4.09134	4.28889e-05	0.00085863	ZFAND2A	zinc finger AN1-type containing 2A [Source:HGNC Symbol;Acc:HGNC:28073]
ENSSSCG00000036790	773.735	-1.26466	0.226333	-3.00308	0.00267263	0.029004	AKAP7	A-kinase anchoring protein 7 [Source:HGNC Symbol;Acc:HGNC:377]
ENSSSCG00000001984	6932.67	-1.26225	0.178195	-3.80084	0.000144209	0.00240877	KHNYN	KH and NYN domain containing [Source:HGNC Symbol;Acc:HGNC:20166]
ENSSSCG00000009859	526.166	-1.26126	0.221889	-3.04792	0.00230433	0.0254302	TESC	tescalcin [Source:HGNC Symbol;Acc:HGNC:26065]
ENSSSCG00000032475	1109.72	-1.25933	0.226876	-2.97241	0.00295474	0.0316018	CEP44	centrosomal protein 44 [Source:HGNC Symbol;Acc:HGNC:29356]
ENSSSCG00000030413	2048.12	-1.25776	0.114987	-5.85104	4.8852e-09	2.49686e-07	PIK3CA	phosphatidylinositol-4,5-bisphosphate 3-kinase catalytic subunit alpha [Source:HGNC Symbol;Acc:HGNC:8975]
ENSSSCG00000000095	2415.45	-1.25369	0.158763	-4.21208	2.53029e-05	0.000555711	GTPBP1	GTP binding protein 1 [Source:HGNC Symbol;Acc:HGNC:4669]
ENSSSCG00000037501	457.052	-1.25325	0.153204	-4.36207	1.28838e-05	0.000307239	FANCF	Fanconi anemia complementation group F [Source:HGNC Symbol;Acc:HGNC:3587]
ENSSSCG00000010319	1467.11	-1.25115	0.130578	-5.10181	3.36423e-07	1.17418e-05	SAMD8	sterile alpha motif domain containing 8 [Source:HGNC Symbol;Acc:HGNC:26320]
ENSSSCG00000017941	711.662	-1.25073	0.139499	-4.77258	1.81882e-06	5.37934e-05	NEURL4	neuralized E3 ubiquitin protein ligase 4 [Source:HGNC Symbol;Acc:HGNC:34410]
ENSSSCG00000006110	544.908	-1.24884	0.195937	-3.38822	0.000703487	0.00917926	RBM12B	RNA binding motif protein 12B [Source:HGNC Symbol;Acc:HGNC:32310]
ENSSSCG00000011857	98.9212	-1.24728	0.219616	-3.01578	0.00256317	0.0279804	LMLN	leishmanolysin like peptidase [Source:HGNC Symbol;Acc:HGNC:15991]
ENSSSCG00000004344	160.185	-1.24402	0.214559	-3.07167	0.00212866	0.0236894	MMS22L	MMS22 like, DNA repair protein [Source:HGNC Symbol;Acc:HGNC:21475]
ENSSSCG00000028186	1190.13	-1.24357	0.136802	-4.8143	1.47716e-06	4.47629e-05	FBXL19	F-box and leucine rich repeat protein 19 [Source:HGNC Symbol;Acc:HGNC:25300]
ENSSSCG00000029637	4402.26	-1.24268	0.0790417	-8.32118	8.709e-17	1.93183e-14	KDM2A	lysine-specific demethylase 2A [Source:RefSeq peptide;Acc:NP_001153562]
ENSSSCG00000006733	2061.05	-1.24177	0.163025	-4.02885	5.605e-05	0.00107925	TTF2	transcription termination factor 2 [Source:HGNC Symbol;Acc:HGNC:12398]
ENSSSCG00000008816	165.672	-1.2416	0.185926	-3.53174	0.00041284	0.00581932	NFXL1	nuclear transcription factor, X-box binding like 1 [Source:HGNC Symbol;Acc:HGNC:18726]
ENSSSCG00000006461	8560.1	-1.23945	0.133698	-4.89531	9.81497e-07	3.09227e-05	ARHGEF11	Rho guanine nucleotide exchange factor 11 [Source:HGNC Symbol;Acc:HGNC:14580]
ENSSSCG00000010360	841.147	-1.23935	0.154333	-4.24012	2.23397e-05	0.000500545	BMPR1A	bone morphogenetic protein receptor type-1A precursor [Source:RefSeq peptide;Acc:NP_001191696]
ENSSSCG00000017246	357.684	-1.23843	0.151572	-4.31129	1.62304e-05	0.000375024	C17orf80	chromosome 17 open reading frame 80 [Source:HGNC Symbol;Acc:HGNC:29601]
ENSSSCG00000032585	302.582	-1.23692	0.161156	-4.04553	5.2206e-05	0.0010176	ZNF613	zinc finger protein 613 [Source:HGNC Symbol;Acc:HGNC:25827]
ENSSSCG00000003464	985.392	-1.23525	0.162382	-4.00465	6.21084e-05	0.00118562	DNAJC16	DnaJ heat shock protein family (Hsp40) member C16 [Source:HGNC Symbol;Acc:HGNC:29157]
ENSSSCG00000033879	1216.76	-1.23515	0.172465	-3.76996	0.000163271	0.00265909	ZNF280B	zinc finger protein 280B [Source:HGNC Symbol;Acc:HGNC:23022]
ENSSSCG00000012727	2577.34	-1.23492	0.185578	-3.50234	0.000461198	0.00639393	FMR1	fragile X mental retardation 1 [Source:HGNC Symbol;Acc:HGNC:3775]
ENSSSCG00000028345	605.186	-1.23444	0.146197	-4.4425	8.89182e-06	0.000218184	ENSSSCG00000028345
ENSSSCG00000003648	5746.05	-1.23442	0.170792	-3.80265	0.000143158	0.0024014	RRAGC	C-Myc-binding protein [Source:RefSeq peptide;Acc:NP_001231846]
ENSSSCG00000004709	200.732	-1.2338	0.224055	-2.89588	0.00378099	0.0387211	ENSSSCG00000004709
ENSSSCG00000024180	2150.22	-1.23304	0.142771	-4.53928	5.64475e-06	0.000146923	ACBD3	Golgi resident protein GCP60 [Source:RefSeq peptide;Acc:NP_001009581]
ENSSSCG00000005838	3106.93	-1.22945	0.122216	-5.27332	1.3398e-07	5.08895e-06	TRAF2	TNF receptor associated factor 2 [Source:HGNC Symbol;Acc:HGNC:12032]
ENSSSCG00000011569	906.832	-1.22748	0.166316	-3.86324	0.000111895	0.00192407	ENSSSCG00000011569
ENSSSCG00000001817	37696.5	-1.22508	0.131898	-4.8531	1.21546e-06	3.73427e-05	FURIN	furin, paired basic amino acid cleaving enzyme [Source:HGNC Symbol;Acc:HGNC:8568]
ENSSSCG00000025593	13294.7	-1.22407	0.164362	-3.88839	0.00010091	0.00177933	ENSSSCG00000025593	antigen peptide transporter 2 [Source:RefSeq peptide;Acc:NP_001193370]
ENSSSCG00000035901	1546.69	-1.22202	0.0972534	-6.55047	5.73546e-11	4.05172e-09	SPIN1	spindlin-1 [Source:RefSeq peptide;Acc:NP_001182299]
ENSSSCG00000023974	989.617	-1.22183	0.175046	-3.63827	0.000274471	0.00413047	PHF21A	PHD finger protein 21A [Source:HGNC Symbol;Acc:HGNC:24156]
ENSSSCG00000037159	1400.44	-1.22133	0.18995	-3.3502	0.00080752	0.0103182	MNT	MAX network transcriptional repressor [Source:HGNC Symbol;Acc:HGNC:7188]
ENSSSCG00000001516	8393.57	-1.21745	0.0832918	-7.5936	3.1114e-14	4.18527e-12	BAK1	BCL2 antagonist/killer 1 [Source:HGNC Symbol;Acc:HGNC:949]
ENSSSCG00000005386	875.578	-1.21717	0.166243	-3.80292	0.000143002	0.0024014	STX17	syntaxin 17 [Source:HGNC Symbol;Acc:HGNC:11432]
ENSSSCG00000007427	219.272	-1.21711	0.202354	-3.12395	0.0017844	0.0204661	ZSWIM3	zinc finger SWIM-type containing 3 [Source:HGNC Symbol;Acc:HGNC:16157]
ENSSSCG00000005191	1050.48	-1.21588	0.190214	-3.31687	0.000910314	0.0114212	MPDZ	multiple PDZ domain crumbs cell polarity complex component [Source:HGNC Symbol;Acc:HGNC:7208]
ENSSSCG00000006218	265.041	-1.21427	0.179852	-3.49904	0.000466932	0.00645729	PDE7A	phosphodiesterase 7A [Source:HGNC Symbol;Acc:HGNC:8791]
ENSSSCG00000004997	662.62	-1.21344	0.139146	-4.51671	6.28088e-06	0.000160141	PRPF39	pre-mRNA processing factor 39 [Source:HGNC Symbol;Acc:HGNC:20314]
ENSSSCG00000003383	334.422	-1.21039	0.158837	-3.93757	8.23105e-05	0.0014844	ZBTB48	zinc finger and BTB domain containing 48 [Source:HGNC Symbol;Acc:HGNC:4930]
ENSSSCG00000006776	18241	-1.20715	0.176685	-3.52142	0.000429247	0.00601869	MOV10	Mov10 RISC complex RNA helicase [Source:HGNC Symbol;Acc:HGNC:7200]
ENSSSCG00000028762	1529.21	-1.20691	0.117537	-5.29153	1.21297e-07	4.68748e-06	VPS37C	VPS37C, ESCRT-I subunit [Source:HGNC Symbol;Acc:HGNC:26097]
ENSSSCG00000035114	429.218	-1.20605	0.176684	-3.51527	0.00043931	0.00614019	CLDN12	claudin-12 [Source:RefSeq peptide;Acc:NP_001153551]
ENSSSCG00000011363	3039.8	-1.20499	0.160146	-3.87163	0.000108108	0.00186784	PRKAR2A	cAMP-dependent protein kinase type II-alpha regulatory subunit [Source:RefSeq peptide;Acc:NP_999423]
ENSSSCG00000016208	911.095	-1.19985	0.174398	-3.52579	0.000422215	0.00592757	ZFAND2B	zinc finger AN1-type containing 2B [Source:HGNC Symbol;Acc:HGNC:25206]
ENSSSCG00000002517	420.965	-1.19731	0.205135	-2.98511	0.00283474	0.0304948	WDR25	WD repeat domain 25 [Source:HGNC Symbol;Acc:HGNC:21064]
ENSSSCG00000000808	6387.07	-1.19619	0.152951	-3.99619	6.43711e-05	0.00121955	SLC38A2	sodium-coupled neutral amino acid transporter 2 [Source:RefSeq peptide;Acc:NP_001304010]
ENSSSCG00000038806	11524.1	-1.19551	0.165142	-3.69711	0.000218064	0.00340162	AXL	tyrosine-protein kinase receptor UFO precursor [Source:RefSeq peptide;Acc:NP_001121930]
ENSSSCG00000036129	7633.25	-1.19493	0.16317	-3.73823	0.00018532	0.00296165	RNF114	E3 ubiquitin-protein ligase RNF114 [Source:UniProtKB/Swiss-Prot;Acc:Q6J1I8]
ENSSSCG00000022011	4309.39	-1.19414	0.145067	-4.19931	2.67735e-05	0.000582244	NMI	N-myc and STAT interactor [Source:HGNC Symbol;Acc:HGNC:7854]
ENSSSCG00000003621	230.875	-1.19304	0.153953	-3.94976	7.8228e-05	0.00142593	ZSCAN20	zinc finger and SCAN domain containing 20 [Source:HGNC Symbol;Acc:HGNC:13093]
ENSSSCG00000032437	4114.93	-1.19066	0.194306	-3.11722	0.00182566	0.0208532	RBM4	RNA-binding protein 4 [Source:RefSeq peptide;Acc:NP_001116659]
ENSSSCG00000000120	513.041	-1.19036	0.161313	-3.75297	0.000174753	0.00281853	ANKRD54	ankyrin repeat domain 54 [Source:HGNC Symbol;Acc:HGNC:25185]
ENSSSCG00000030388	23447.8	-1.1901	0.214995	-2.81464	0.00488322	0.0482708	UPP1	uridine phosphorylase 1 [Source:HGNC Symbol;Acc:HGNC:12576]
ENSSSCG00000009616	685.822	-1.18912	0.153821	-3.92768	8.57698e-05	0.00154427	HR	lysine-specific demethylase hairless [Source:RefSeq peptide;Acc:NP_001077399]
ENSSSCG00000000709	1616.7	-1.18883	0.204763	-2.94911	0.00318691	0.0335203	PLEKHG6	pleckstrin homology and RhoGEF domain containing G6 [Source:HGNC Symbol;Acc:HGNC:25562]
ENSSSCG00000005683	821.072	-1.18709	0.168706	-3.56912	0.000358184	0.00513922	TOR1B	torsin family 1 member B [Source:HGNC Symbol;Acc:HGNC:11995]
ENSSSCG00000017499	1548.97	-1.18692	0.173755	-3.46443	0.000531361	0.00719576	STARD3	stAR-related lipid transfer protein 3 [Source:RefSeq peptide;Acc:NP_001137197]
ENSSSCG00000039887	3127.71	-1.18536	0.151649	-3.95917	7.52119e-05	0.00138108	MARCH5	membrane associated ring-CH-type finger 5 [Source:HGNC Symbol;Acc:HGNC:26025]
ENSSSCG00000013426	2145.12	-1.18283	0.210737	-2.83704	0.00455336	0.0454967	MUM1	melanoma associated antigen (mutated) 1 [Source:HGNC Symbol;Acc:HGNC:29641]
ENSSSCG00000015435	12060.5	-1.1818	0.165215	-3.61251	0.000303249	0.0044731	NAMPT	Nicotinamide phosphoribosyltransferase [Source:UniProtKB/Swiss-Prot;Acc:Q52I78]
ENSSSCG00000018057	1096.96	-1.17968	0.113364	-5.24611	1.55347e-07	5.80118e-06	SOCS7	suppressor of cytokine signaling 7 [Source:RefSeq peptide;Acc:NP_001188415]
ENSSSCG00000021361	1979.65	-1.17617	0.156227	-3.78429	0.00015415	0.00253661	ZNF710	zinc finger protein 710 [Source:HGNC Symbol;Acc:HGNC:25352]
ENSSSCG00000006504	1206.05	-1.17544	0.149629	-3.9463	7.93675e-05	0.00144069	KHDC4	KH domain containing 4, pre-mRNA splicing factor [Source:HGNC Symbol;Acc:HGNC:29145]
ENSSSCG00000039397	2860.08	-1.17495	0.149782	-3.93899	8.18268e-05	0.00147808	ETNK1	ethanolamine kinase 1 [Source:HGNC Symbol;Acc:HGNC:24649]
ENSSSCG00000009193	737.225	-1.17216	0.162013	-3.62442	0.000289612	0.00431153	SMARCAD1	SWI/SNF-related, matrix-associated actin-dependent regulator of chromatin, subfamily a, containing DEAD/H box 1 [Source:HGNC Symbol;Acc:HGNC:18398]
ENSSSCG00000027529	36447.9	-1.17177	0.198306	-2.95912	0.00308521	0.0327445	BIRC3	baculoviral IAP repeat containing 3 [Source:HGNC Symbol;Acc:HGNC:591]
ENSSSCG00000024028	1418.96	-1.17155	0.1549	-3.7869	0.000152538	0.00251756	STARD3NL	MLN64 N-terminal domain homolog [Source:RefSeq peptide;Acc:NP_001188314]
ENSSSCG00000016263	1697.45	-1.16939	0.193481	-3.02057	0.00252295	0.0275957	ENSSSCG00000016263
ENSSSCG00000031105	225.914	-1.1657	0.192613	-3.01506	0.00256928	0.0280195	C9orf85	chromosome 9 open reading frame 85 [Source:HGNC Symbol;Acc:HGNC:28784]
ENSSSCG00000026449	2256.11	-1.1653	0.139482	-4.16065	3.17339e-05	0.000665331	ENSSSCG00000026449
ENSSSCG00000013258	223.298	-1.1649	0.177796	-3.26181	0.00110704	0.0135521	HARBI1	harbinger transposase derived 1 [Source:HGNC Symbol;Acc:HGNC:26522]
ENSSSCG00000007179	770.786	-1.16388	0.169011	-3.4253	0.000614112	0.00820616	STK35	serine/threonine kinase 35 [Source:HGNC Symbol;Acc:HGNC:16254]
ENSSSCG00000025349	106.49	-1.16308	0.203295	-2.84373	0.00445887	0.0447541	CCDC14	coiled-coil domain containing 14 [Source:HGNC Symbol;Acc:HGNC:25766]
ENSSSCG00000012655	130.58	-1.16269	0.201689	-2.86443	0.00417755	0.0422363	BCORL1	BCL6 corepressor like 1 [Source:HGNC Symbol;Acc:HGNC:25657]
ENSSSCG00000011628	5505.75	-1.15758	0.134594	-4.2544	2.09607e-05	0.000473472	DNAJC13	DnaJ heat shock protein family (Hsp40) member C13 [Source:HGNC Symbol;Acc:HGNC:30343]
ENSSSCG00000023378	655.427	-1.15471	0.180376	-3.15867	0.00158491	0.018562	ZNF316	zinc finger protein 316 [Source:HGNC Symbol;Acc:HGNC:13843]
ENSSSCG00000010329	2094.96	-1.15461	0.196702	-2.89597	0.00377985	0.0387211	ZMIZ1	zinc finger MIZ-type containing 1 [Source:HGNC Symbol;Acc:HGNC:16493]
ENSSSCG00000027190	3024.09	-1.15406	0.131122	-4.34023	1.42333e-05	0.000334393	PEX26	peroxisomal biogenesis factor 26 [Source:HGNC Symbol;Acc:HGNC:22965]
ENSSSCG00000035281	790.999	-1.15365	0.160876	-3.53497	0.000407829	0.00576943	ZNF292	zinc finger protein 292 [Source:HGNC Symbol;Acc:HGNC:18410]
ENSSSCG00000033176	1564.22	-1.15341	0.118832	-4.78366	1.72128e-06	5.11815e-05	SAP30L	SAP30 like [Source:HGNC Symbol;Acc:HGNC:25663]
ENSSSCG00000002298	4503.22	-1.15337	0.143796	-3.95287	7.72208e-05	0.00141096	ZFYVE26	zinc finger FYVE-type containing 26 [Source:HGNC Symbol;Acc:HGNC:20761]
ENSSSCG00000025281	8661.89	-1.15013	0.158085	-3.5751	0.0003501	0.0050428	ENSSSCG00000025281	ADP-ribosylation factor-like protein 6-interacting protein 1 [Source:RefSeq peptide;Acc:NP_001231142]
ENSSSCG00000035923	1513.63	-1.14927	0.117844	-4.78859	1.67956e-06	5.00754e-05	JMJD6	arginine demethylase and lysine hydroxylase [Source:HGNC Symbol;Acc:HGNC:19355]
ENSSSCG00000022708	1785.95	-1.14927	0.0952386	-5.92518	3.11961e-09	1.6168e-07	ZNF638	zinc finger protein 638 [Source:HGNC Symbol;Acc:HGNC:17894]
ENSSSCG00000011467	578.321	-1.14734	0.138876	-4.0495	5.13272e-05	0.00100578	DENND6A	DENN domain containing 6A [Source:HGNC Symbol;Acc:HGNC:26635]
ENSSSCG00000024692	5984.71	-1.14362	0.130476	-4.28172	1.85458e-05	0.000424105	RRBP1	ribosome binding protein 1 [Source:HGNC Symbol;Acc:HGNC:10448]
ENSSSCG00000038443	909.736	-1.14139	0.132786	-4.19043	2.78428e-05	0.000597301	ZNF639	zinc finger protein 639 [Source:RefSeq peptide;Acc:NP_001231585]
ENSSSCG00000027894	2911.61	-1.14112	0.151647	-3.66747	0.000244966	0.00376304	FAM76A	protein FAM76A [Source:RefSeq peptide;Acc:NP_001230389]
ENSSSCG00000013147	10372.5	-1.14009	0.191911	-2.89261	0.00382058	0.0390185	FAM111B	family with sequence similarity 111 member B [Source:HGNC Symbol;Acc:HGNC:24200]
ENSSSCG00000021166	829.432	-1.13717	0.135045	-4.08909	4.33073e-05	0.000865443	RPAP3	RNA polymerase II associated protein 3 [Source:HGNC Symbol;Acc:HGNC:26151]
ENSSSCG00000035839	3011.6	-1.13126	0.14279	-3.8259	0.000130293	0.0022096	TOP3A	DNA topoisomerase III alpha [Source:HGNC Symbol;Acc:HGNC:11992]
ENSSSCG00000000843	67324.8	-1.13029	0.110988	-4.91335	8.95327e-07	2.85065e-05	TXNRD1	thioredoxin reductase 1, cytoplasmic [Source:RefSeq peptide;Acc:NP_999319]
ENSSSCG00000008437	991.223	-1.13015	0.151899	-3.58912	0.00033179	0.00481661	SOCS5	suppressor of cytokine signaling 5 [Source:RefSeq peptide;Acc:NP_001156362]
ENSSSCG00000031949	624.552	-1.12953	0.169851	-3.20612	0.00134536	0.0161139	TP53BP1	tumor protein p53 binding protein 1 [Source:HGNC Symbol;Acc:HGNC:11999]
ENSSSCG00000017877	3334.13	-1.1284	0.174113	-3.12116	0.0018014	0.0206399	ANKFY1	ankyrin repeat and FYVE domain containing 1 [Source:HGNC Symbol;Acc:HGNC:20763]
ENSSSCG00000006360	939.695	-1.12693	0.122447	-4.42614	9.59331e-06	0.00023436	ENSSSCG00000006360
ENSSSCG00000029430	2149.73	-1.1268	0.129057	-4.19847	2.68724e-05	0.000583251	IPO13	importin 13 [Source:HGNC Symbol;Acc:HGNC:16853]
ENSSSCG00000009657	2933.87	-1.12648	0.118739	-4.56055	5.10206e-06	0.000135555	PPP2R2A	serine/threonine-protein phosphatase 2A 55 kDa regulatory subunit B alpha isoform [Source:RefSeq peptide;Acc:NP_001157492]
ENSSSCG00000036028	340.888	-1.12524	0.168422	-3.2079	0.0013371	0.0160669	TMED8	transmembrane p24 trafficking protein family member 8 [Source:HGNC Symbol;Acc:HGNC:18633]
ENSSSCG00000001950	331.265	-1.12433	0.146484	-3.68213	0.000231296	0.00358784	ENSSSCG00000001950
ENSSSCG00000002995	779.987	-1.12051	0.167536	-3.19661	0.00139053	0.0165654	EGLN2	egl-9 family hypoxia inducible factor 2 [Source:HGNC Symbol;Acc:HGNC:14660]
ENSSSCG00000026383	17791	-1.11948	0.104285	-5.12559	2.96604e-07	1.05437e-05	NRP2	neuropilin 2 [Source:HGNC Symbol;Acc:HGNC:8005]
ENSSSCG00000028157	3106.72	-1.11863	0.137822	-3.87212	0.000107894	0.00186784	CASP8	caspase-8 [Source:RefSeq peptide;Acc:NP_001026949]
ENSSSCG00000032469	2809.84	-1.11829	0.130689	-4.08087	4.48681e-05	0.000893416	ENSSSCG00000032469
ENSSSCG00000003561	3545.15	-1.11744	0.158246	-3.36487	0.000765784	0.00985303	ZDHHC18	zinc finger DHHC-type containing 18 [Source:HGNC Symbol;Acc:HGNC:20712]
ENSSSCG00000013397	287.537	-1.11578	0.184341	-2.87955	0.00398239	0.040559	ARNTL	aryl hydrocarbon receptor nuclear translocator-like protein 1 [Source:RefSeq peptide;Acc:NP_001090894]
ENSSSCG00000027139	4203.24	-1.11439	0.152774	-3.46542	0.000529405	0.00717803	FYTTD1	forty-two-three domain containing 1 [Source:HGNC Symbol;Acc:HGNC:25407]
ENSSSCG00000026034	3556.81	-1.11299	0.125948	-4.19246	2.7595e-05	0.000594285	NUP153	nucleoporin 153 [Source:HGNC Symbol;Acc:HGNC:8062]
ENSSSCG00000032984	1255.82	-1.10893	0.120413	-4.35146	1.35235e-05	0.00032049	BEND7	BEN domain containing 7 [Source:HGNC Symbol;Acc:HGNC:23514]
ENSSSCG00000003091	989.249	-1.10633	0.154057	-3.38422	0.000713797	0.00925933	IRF2BP1	interferon regulatory factor 2 binding protein 1 [Source:HGNC Symbol;Acc:HGNC:21728]
ENSSSCG00000016346	355.308	-1.1059	0.147667	-3.5278	0.000419029	0.00589031	MAD2L1BP	MAD2L1 binding protein [Source:HGNC Symbol;Acc:HGNC:21059]
ENSSSCG00000028696	544.386	-1.10573	0.17082	-3.04863	0.00229884	0.0253948	FEN1	flap structure-specific endonuclease 1 [Source:HGNC Symbol;Acc:HGNC:3650]
ENSSSCG00000023784	803.637	-1.10439	0.182439	-2.84715	0.00441124	0.0444369	SEMA3C	semaphorin 3C [Source:HGNC Symbol;Acc:HGNC:10725]
ENSSSCG00000039876	778.322	-1.10381	0.145884	-3.55661	0.000375674	0.00535553	ENSSSCG00000039876	RNA-binding protein 25 [Source:RefSeq peptide;Acc:NP_001230758]
ENSSSCG00000035736	32374.7	-1.10324	0.182568	-2.83884	0.00452784	0.0452824	ENSSSCG00000035736	C-C motif chemokine 24 precursor [Source:RefSeq peptide;Acc:NP_001154906]
ENSSSCG00000001021	1552.89	-1.10294	0.164652	-3.14592	0.00165565	0.019228	RREB1	ras responsive element binding protein 1 [Source:HGNC Symbol;Acc:HGNC:10449]
ENSSSCG00000032261	3297.45	-1.10156	0.147098	-3.5119	0.000444907	0.00619908	CCDC117	coiled-coil domain containing 117 [Source:HGNC Symbol;Acc:HGNC:26599]
ENSSSCG00000026264	482.886	-1.10051	0.144056	-3.57881	0.000345166	0.00497821	HSPB11	heat shock protein family B (small) member 11 [Source:HGNC Symbol;Acc:HGNC:25019]
ENSSSCG00000017476	2350.34	-1.09737	0.113342	-4.5209	6.15761e-06	0.000157723	MSL1	male specific lethal 1 homolog [Source:HGNC Symbol;Acc:HGNC:27905]
ENSSSCG00000016057	35646.8	-1.09627	0.139922	-3.6542	0.000257983	0.00392649	STAT1	signal transducer and activator of transcription 1 [Source:RefSeq peptide;Acc:NP_998934]
ENSSSCG00000011350	445.183	-1.0946	0.161809	-3.14963	0.0016348	0.0190258	CCDC51	coiled-coil domain containing 51 [Source:HGNC Symbol;Acc:HGNC:25714]
ENSSSCG00000011953	850.051	-1.09385	0.155837	-3.26551	0.00109268	0.013393	ZBTB11	zinc finger and BTB domain containing 11 [Source:HGNC Symbol;Acc:HGNC:16740]
ENSSSCG00000005208	3818.22	-1.09297	0.166732	-3.04686	0.00231242	0.0254941	RIC1	RIC1 homolog, RAB6A GEF complex partner 1 [Source:HGNC Symbol;Acc:HGNC:17686]
ENSSSCG00000000386	2150.79	-1.08773	0.147228	-3.41491	0.000638032	0.00846461	ANKRD52	ankyrin repeat domain 52 [Source:HGNC Symbol;Acc:HGNC:26614]
ENSSSCG00000009236	282.199	-1.08738	0.172656	-2.90991	0.00361528	0.037404	HELQ	helicase, POLQ like [Source:HGNC Symbol;Acc:HGNC:18536]
ENSSSCG00000004334	2246.25	-1.08683	0.138423	-3.62561	0.000288275	0.0042974	MAP3K7	mitogen-activated protein kinase kinase kinase 7 [Source:RefSeq peptide;Acc:NP_001107752]
ENSSSCG00000003460	1197.86	-1.08575	0.147455	-3.39621	0.000683254	0.00896801	CASP9	caspase 9 [Source:HGNC Symbol;Acc:HGNC:1511]
ENSSSCG00000021791	493.681	-1.08496	0.161151	-3.10269	0.00191772	0.0216593	SENP7	SUMO1/sentrin specific peptidase 7 [Source:HGNC Symbol;Acc:HGNC:30402]
ENSSSCG00000013241	3093.62	-1.08419	0.154279	-3.23588	0.00121267	0.014776	NR1H3	oxysterols receptor LXR-alpha [Source:RefSeq peptide;Acc:NP_001095284]
ENSSSCG00000003110	704.959	-1.08351	0.160357	-3.109	0.00187719	0.021351	ZC3H4	zinc finger CCCH-type containing 4 [Source:HGNC Symbol;Acc:HGNC:17808]
ENSSSCG00000023619	1327.87	-1.08116	0.148377	-3.34419	0.000825239	0.0104962	SLC12A9	solute carrier family 12 member 9 [Source:HGNC Symbol;Acc:HGNC:17435]
ENSSSCG00000004999	1255.39	-1.08106	0.139359	-3.55983	0.000371088	0.00529697	MIS18BP1	MIS18 binding protein 1 [Source:HGNC Symbol;Acc:HGNC:20190]
ENSSSCG00000009397	3097.83	-1.08083	0.111506	-4.44696	8.70941e-06	0.000214182	CAB39L	calcium binding protein 39 like [Source:HGNC Symbol;Acc:HGNC:20290]
ENSSSCG00000000164	1433.35	-1.08026	0.13058	-3.79309	0.000148782	0.00247027	CRY1	cryptochrome circadian regulator 1 [Source:HGNC Symbol;Acc:HGNC:2384]
ENSSSCG00000029918	2051.18	-1.07653	0.140802	-3.49122	0.000480817	0.00661631	CEPT1	choline/ethanolamine phosphotransferase 1 [Source:HGNC Symbol;Acc:HGNC:24289]
ENSSSCG00000001383	282.778	-1.07573	0.174831	-2.80709	0.00499912	0.0491972	GTF2H4	general transcription factor IIH subunit 4 [Source:RefSeq peptide;Acc:NP_001116592]
ENSSSCG00000032046	1576.09	-1.07566	0.0786788	-6.23673	4.468e-10	2.86443e-08	ERCC5	ERCC excision repair 5, endonuclease [Source:HGNC Symbol;Acc:HGNC:3437]
ENSSSCG00000027016	252	-1.07206	0.167537	-2.90738	0.00364471	0.0376032	C19orf47	chromosome 19 open reading frame 47 [Source:HGNC Symbol;Acc:HGNC:26723]
ENSSSCG00000017953	1879.65	-1.07189	0.141446	-3.44245	0.000576466	0.00772501	FXR2	FMR1 autosomal homolog 2 [Source:HGNC Symbol;Acc:HGNC:4024]
ENSSSCG00000001667	530.7	-1.06999	0.158028	-3.06924	0.00214604	0.0238494	ZNF318	zinc finger protein 318 [Source:HGNC Symbol;Acc:HGNC:13578]
ENSSSCG00000003037	455.936	-1.0612	0.159434	-2.98703	0.00281701	0.0303335	ZNF574	zinc finger protein 574 [Source:HGNC Symbol;Acc:HGNC:26166]
ENSSSCG00000033156	1226.37	-1.05833	0.133258	-3.55226	0.000381931	0.00543077	CMTR2	cap methyltransferase 2 [Source:HGNC Symbol;Acc:HGNC:25635]
ENSSSCG00000039969	572.499	-1.05787	0.144821	-3.26547	0.00109284	0.013393	THAP1	THAP domain containing 1 [Source:HGNC Symbol;Acc:HGNC:20856]
ENSSSCG00000037592	755.183	-1.05762	0.146147	-3.23414	0.00122008	0.0148377	SLF2	SMC5-SMC6 complex localization factor 2 [Source:HGNC Symbol;Acc:HGNC:17814]
ENSSSCG00000009759	307.862	-1.05132	0.158142	-2.94895	0.00318852	0.0335203	SCARB1	Scavenger receptor class B member 1 [Source:UniProtKB/Swiss-Prot;Acc:Q8SQC1]
ENSSSCG00000014967	421.167	-1.05065	0.132818	-3.50621	0.000454533	0.00631732	FAM76B	family with sequence similarity 76 member B [Source:HGNC Symbol;Acc:HGNC:28492]
ENSSSCG00000004110	4980.01	-1.04767	0.100071	-4.62376	3.76843e-06	0.000103454	TAB2	TGF-beta activated kinase 1/MAP3K7 binding protein 2 [Source:HGNC Symbol;Acc:HGNC:17075]
ENSSSCG00000011322	46691.7	-1.04676	0.137565	-3.35696	0.000788042	0.0101134	CCR1	C-C chemokine receptor type 1 [Source:RefSeq peptide;Acc:NP_001001621]
ENSSSCG00000004927	2654.49	-1.04146	0.127149	-3.59031	0.000330289	0.00480739	CLPX	caseinolytic mitochondrial matrix peptidase chaperone subunit [Source:HGNC Symbol;Acc:HGNC:2088]
ENSSSCG00000004996	887.777	-1.03988	0.143334	-3.17385	0.00150431	0.0177115	KLHL28	kelch like family member 28 [Source:HGNC Symbol;Acc:HGNC:19741]
ENSSSCG00000030424	410.62	-1.03715	0.15649	-2.88955	0.00385797	0.0393641	USP31	ubiquitin specific peptidase 31 [Source:HGNC Symbol;Acc:HGNC:20060]
ENSSSCG00000013664	2133.18	-1.03571	0.133627	-3.37319	0.000743022	0.00959355	C19orf66	repressor of yield of DENV protein [Source:RefSeq peptide;Acc:NP_001231250]
ENSSSCG00000012656	3839.15	-1.03368	0.113777	-3.9438	8.02005e-05	0.00145344	ELF4	E74 like ETS transcription factor 4 [Source:HGNC Symbol;Acc:HGNC:3319]
ENSSSCG00000012844	3298.39	-1.03223	0.108419	-4.12537	3.70136e-05	0.000763863	SLC25A22	solute carrier family 25 member 22 [Source:HGNC Symbol;Acc:HGNC:19954]
ENSSSCG00000015695	1655.64	-1.03133	0.117615	-3.79515	0.000147555	0.00245357	RAB3GAP1	RAB3 GTPase activating protein catalytic subunit 1 [Source:HGNC Symbol;Acc:HGNC:17063]
ENSSSCG00000034954	1731.87	-1.02665	0.139002	-3.17753	0.00148536	0.0175402	C5orf24	chromosome 5 open reading frame 24 [Source:HGNC Symbol;Acc:HGNC:26746]
ENSSSCG00000036033	1253.75	-1.02217	0.149915	-2.91637	0.00354127	0.0367411	THRB	thyroid hormone receptor beta [Source:HGNC Symbol;Acc:HGNC:11799]
ENSSSCG00000016653	4162.34	-1.02104	0.146913	-2.96824	0.00299511	0.0319718	DNAJB9	DnaJ heat shock protein family (Hsp40) member B9 [Source:HGNC Symbol;Acc:HGNC:6968]
ENSSSCG00000032171	2047.24	-1.01518	0.133654	-3.2189	0.00128681	0.0154962	TCF20	transcription factor 20 [Source:HGNC Symbol;Acc:HGNC:11631]
ENSSSCG00000006645	1210.49	-1.01224	0.10837	-3.94279	8.05394e-05	0.0014572	SETDB1	SET domain bifurcated 1 [Source:HGNC Symbol;Acc:HGNC:10761]
ENSSSCG00000027230	1985.39	-1.00903	0.128252	-3.30653	0.000944591	0.0117845	SLC35G1	solute carrier family 35 member G1 [Source:HGNC Symbol;Acc:HGNC:26607]
ENSSSCG00000016781	3890.39	-1.00821	0.138227	-3.06193	0.00219913	0.024415	TRIO	trio Rho guanine nucleotide exchange factor [Source:HGNC Symbol;Acc:HGNC:12303]
ENSSSCG00000002003	1827.54	-1.00784	0.10846	-3.89891	9.66261e-05	0.00171469	ENSSSCG00000002003
ENSSSCG00000009945	1458.69	-1.00643	0.146607	-2.87482	0.00404252	0.0410207	FICD	FIC domain containing [Source:HGNC Symbol;Acc:HGNC:18416]
ENSSSCG00000038854	6618.79	-1.00271	0.132085	-3.16268	0.00156327	0.0183473	PSMF1	proteasome inhibitor PI31 subunit [Source:RefSeq peptide;Acc:NP_001230269]
ENSSSCG00000034347	2998.69	-1.00245	0.129905	-3.2138	0.00130992	0.0157574	TRIM56	tripartite motif containing 56 [Source:HGNC Symbol;Acc:HGNC:19028]
ENSSSCG00000004646	5721.61	-1.00036	0.142405	-2.91701	0.00353404	0.0367004	ATP8B4	ATPase phospholipid transporting 8B4 (putative) [Source:HGNC Symbol;Acc:HGNC:13536]
ENSSSCG00000037549	2940.96	-0.998896	0.142293	-2.90901	0.00362571	0.0374769	GCLM	glutamate-cysteine ligase modifier subunit [Source:HGNC Symbol;Acc:HGNC:4312]
ENSSSCG00000004473	1257.25	-0.998865	0.105807	-3.91185	9.15917e-05	0.00163846	PHIP	pleckstrin homology domain interacting protein [Source:HGNC Symbol;Acc:HGNC:15673]
ENSSSCG00000026969	2219.57	-0.993666	0.145814	-2.80291	0.00506432	0.0497946	KRAS	KRAS proto-oncogene, GTPase [Source:HGNC Symbol;Acc:HGNC:6407]
ENSSSCG00000032936	3036.83	-0.99057	0.131554	-3.0832	0.00204788	0.0229193	PIM3	Pim-3 proto-oncogene, serine/threonine kinase [Source:HGNC Symbol;Acc:HGNC:19310]
ENSSSCG00000035824	1425.45	-0.990389	0.122113	-3.32009	0.000899896	0.011316	PBRM1	polybromo 1 [Source:HGNC Symbol;Acc:HGNC:30064]
ENSSSCG00000011317	3166.7	-0.98538	0.1231	-3.25278	0.00114281	0.0139745	FYCO1	FYVE and coiled-coil domain-containing protein 1 [Source:RefSeq peptide;Acc:NP_001121949]
ENSSSCG00000038963	2706	-0.982185	0.132676	-2.99392	0.00275418	0.0297436	ENSSSCG00000038963
ENSSSCG00000008221	3579.67	-0.980332	0.110144	-3.58959	0.000331202	0.00481437	KDM3A	lysine demethylase 3A [Source:HGNC Symbol;Acc:HGNC:20815]
ENSSSCG00000001539	10746.1	-0.979688	0.0964353	-4.09316	4.25537e-05	0.00085346	PPARD	peroxisome proliferator-activated receptor delta [Source:RefSeq peptide;Acc:NP_001123713]
ENSSSCG00000034265	10843.1	-0.976176	0.116806	-3.34927	0.000810262	0.0103413	ENSSSCG00000034265	desumoylating isopeptidase 1 [Source:RefSeq peptide;Acc:NP_001230326]
ENSSSCG00000009849	2332.86	-0.975835	0.133618	-2.92529	0.00344134	0.0358048	SUDS3	sin3 histone deacetylase corepressor complex component SDS3 [Source:RefSeq peptide;Acc:NP_001230337]
ENSSSCG00000012348	576.474	-0.972336	0.131133	-2.95405	0.00313638	0.0331607	ENSSSCG00000012348
ENSSSCG00000002404	4178.52	-0.972122	0.129553	-2.98843	0.00280417	0.0302539	SPTLC2	serine palmitoyltransferase long chain base subunit 2 [Source:HGNC Symbol;Acc:HGNC:11278]
ENSSSCG00000001577	456.369	-0.969362	0.120381	-3.19318	0.00140717	0.0167277	TBC1D22B	TBC1 domain family member 22B [Source:HGNC Symbol;Acc:HGNC:21602]
ENSSSCG00000008499	2456.7	-0.961829	0.104391	-3.61013	0.000306041	0.00450771	STRN	striatin [Source:HGNC Symbol;Acc:HGNC:11424]
ENSSSCG00000007804	591.699	-0.958685	0.117623	-3.17729	0.00148659	0.0175402	SH2B1	SH2B adaptor protein 1 [Source:HGNC Symbol;Acc:HGNC:30417]
ENSSSCG00000035479	646.262	-0.957265	0.118893	-3.13142	0.00173964	0.0200149	DISP1	dispatched RND transporter family member 1 [Source:HGNC Symbol;Acc:HGNC:19711]
ENSSSCG00000031332	1269.42	-0.951769	0.129868	-2.82446	0.00473602	0.0470674	NAA30	N(alpha)-acetyltransferase 30, NatC catalytic subunit [Source:HGNC Symbol;Acc:HGNC:19844]
ENSSSCG00000025156	650.343	-0.945346	0.126902	-2.83986	0.00451337	0.0451785	BRWD3	bromodomain and WD repeat domain containing 3 [Source:HGNC Symbol;Acc:HGNC:17342]
ENSSSCG00000021698	2238.2	-0.945234	0.0794127	-4.53669	5.71432e-06	0.000148078	RRP1B	ribosomal RNA processing 1B [Source:HGNC Symbol;Acc:HGNC:23818]
ENSSSCG00000011411	2530.05	-0.933873	0.11236	-3.10528	0.00190098	0.0215581	TMEM115	transmembrane protein 115 [Source:HGNC Symbol;Acc:HGNC:30055]
ENSSSCG00000028097	5608.36	-0.933318	0.110661	-3.14796	0.00164416	0.0191146	ENSSSCG00000028097
ENSSSCG00000030682	1880.84	-0.931671	0.12197	-2.84257	0.00447517	0.0448366	MACO1	Macoilin [Source:UniProtKB/Swiss-Prot;Acc:Q2TLZ2]
ENSSSCG00000013305	15528.6	-0.930146	0.100908	-3.42079	0.000624404	0.00829373	CAPRIN1	cell cycle associated protein 1 [Source:HGNC Symbol;Acc:HGNC:6743]
ENSSSCG00000017073	2193.39	-0.928032	0.118102	-2.90485	0.00367433	0.0378736	FAM114A2	family with sequence similarity 114 member A2 [Source:HGNC Symbol;Acc:HGNC:1333]
ENSSSCG00000023667	6553.75	-0.91651	0.10684	-3.10321	0.00191434	0.0216432	KEAP1	Kelch-like ECH-associated protein 1 [Source:UniProtKB/Swiss-Prot;Acc:Q684M4]
ENSSSCG00000021393	2644.48	-0.914938	0.103962	-3.17399	0.00150356	0.0177115	TRMT1L	tRNA methyltransferase 1 like [Source:HGNC Symbol;Acc:HGNC:16782]
ENSSSCG00000009850	5494.41	-0.906965	0.0926959	-3.47375	0.000513234	0.00698439	TAOK3	TAO kinase 3 [Source:HGNC Symbol;Acc:HGNC:18133]
ENSSSCG00000031967	3208.54	-0.890177	0.107054	-2.85104	0.00435768	0.0439766	TAOK2	TAO kinase 2 [Source:HGNC Symbol;Acc:HGNC:16835]
ENSSSCG00000003806	3026.74	0.855915	0.091505	2.96107	0.00306575	0.0325692	LEPROT	Leptin receptor gene-related protein [Source:UniProtKB/Swiss-Prot;Acc:B9TRX0]
ENSSSCG00000039054	2041.24	0.86863	0.100802	2.81409	0.00489154	0.0483099	CRTAP	cartilage associated protein [Source:HGNC Symbol;Acc:HGNC:2379]
ENSSSCG00000031236	2104.37	0.868841	0.0624643	4.54465	5.50262e-06	0.000145309	GLIPR2	GLI pathogenesis related 2 [Source:HGNC Symbol;Acc:HGNC:18007]
ENSSSCG00000023264	4950.19	0.876102	0.0705771	4.12513	3.70533e-05	0.000763863	ENSSSCG00000023264
ENSSSCG00000032648	761.071	0.902202	0.101761	3.1175	0.00182389	0.0208532	RBL2	RB transcriptional corepressor like 2 [Source:HGNC Symbol;Acc:HGNC:9894]
ENSSSCG00000006610	8077.65	0.903807	0.101964	3.12704	0.00176576	0.0202734	S100A11	Protein S100-A11 [Source:UniProtKB/Swiss-Prot;Acc:P31950]
ENSSSCG00000035147	2094.69	0.904705	0.0795943	4.01715	5.89059e-05	0.00113032	NAGLU	N-acetyl-alpha-glucosaminidase [Source:HGNC Symbol;Acc:HGNC:7632]
ENSSSCG00000000034	5726.41	0.909615	0.115636	2.80754	0.00499212	0.0491719	TTLL12	tubulin tyrosine ligase like 12 [Source:HGNC Symbol;Acc:HGNC:28974]
ENSSSCG00000016461	4532.6	0.914447	0.105058	3.13622	0.00171143	0.019793	ZYX	zyxin [Source:HGNC Symbol;Acc:HGNC:13200]
ENSSSCG00000022098	645.173	0.915242	0.110991	2.97574	0.00292283	0.0312906	DUS2	dihydrouridine synthase 2 [Source:HGNC Symbol;Acc:HGNC:26014]
ENSSSCG00000009407	5475.54	0.920987	0.0960809	3.49731	0.000469981	0.00649136	ESD	S-formylglutathione hydrolase [Source:UniProtKB/Swiss-Prot;Acc:Q9GJT2]
ENSSSCG00000004190	2187.9	0.928805	0.116116	2.9612	0.00306439	0.0325692	STX7	syntaxin 7 [Source:HGNC Symbol;Acc:HGNC:11442]
ENSSSCG00000039012	1721.25	0.931105	0.104993	3.29683	0.000977836	0.0121447	GLTP	glycolipid transfer protein [Source:HGNC Symbol;Acc:HGNC:24867]
ENSSSCG00000009150	2395.85	0.935695	0.109882	3.1919	0.00141338	0.0167836	HADH	Hydroxyacyl-coenzyme A dehydrogenase, mitochondrial [Source:UniProtKB/Swiss-Prot;Acc:P00348]
ENSSSCG00000037459	354.45	0.936677	0.120952	2.9079	0.00363869	0.037576	TCTA	T cell leukemia translocation altered [Source:HGNC Symbol;Acc:HGNC:11692]
ENSSSCG00000006950	1785.64	0.938216	0.10815	3.26631	0.00108957	0.0133826	WDR63	WD repeat domain 63 [Source:HGNC Symbol;Acc:HGNC:30711]
ENSSSCG00000004538	942.904	0.939841	0.102891	3.44908	0.000562495	0.00756197	WDR7	WD repeat domain 7 [Source:HGNC Symbol;Acc:HGNC:13490]
ENSSSCG00000033849	2120.84	0.944473	0.111109	3.23565	0.00121368	0.014776	CD37	CD37 molecule [Source:HGNC Symbol;Acc:HGNC:1666]
ENSSSCG00000017164	5230	0.94477	0.11243	3.20028	0.00137294	0.0163911	TIMP2	metalloproteinase inhibitor 2 precursor [Source:RefSeq peptide;Acc:NP_001139457]
ENSSSCG00000023498	835.948	0.952898	0.125106	2.94099	0.00327163	0.0343614	HSPB6	heat shock protein family B (small) member 6 [Source:HGNC Symbol;Acc:HGNC:26511]
ENSSSCG00000004744	1075.07	0.955164	0.104128	3.55525	0.000377614	0.00537627	TYRO3	TYRO3 protein tyrosine kinase [Source:HGNC Symbol;Acc:HGNC:12446]
ENSSSCG00000003267	3612.43	0.958064	0.109332	3.41254	0.000643595	0.00852822	MBOAT7	membrane bound O-acyltransferase domain containing 7 [Source:HGNC Symbol;Acc:HGNC:15505]
ENSSSCG00000023130	816.793	0.962611	0.0954719	3.9556	7.63424e-05	0.00139722	ASCC1	activating signal cointegrator 1 complex subunit 1 isoform 1 [Source:RefSeq peptide;Acc:NP_001231012]
ENSSSCG00000027587	770.41	0.962643	0.114018	3.31245	0.000924832	0.0115771	SPAG1	sperm associated antigen 1 [Source:HGNC Symbol;Acc:HGNC:11212]
ENSSSCG00000016593	520.349	0.96288	0.125715	3.00614	0.00264585	0.0287698	ARF5	ADP-ribosylation factor 5 [Source:RefSeq peptide;Acc:NP_001138693]
ENSSSCG00000005232	1969.2	0.96412	0.0888067	4.26947	1.95934e-05	0.000444398	SMARCA2	SWI/SNF related, matrix associated, actin dependent regulator of chromatin, subfamily a, member 2 [Source:HGNC Symbol;Acc:HGNC:11098]
ENSSSCG00000004368	1376.73	0.964927	0.134932	2.81598	0.00486293	0.0481131	PREP	Prolyl endopeptidase [Source:UniProtKB/Swiss-Prot;Acc:P23687]
ENSSSCG00000000907	9157.02	0.965741	0.12149	3.13423	0.00172304	0.0198858	PLXNC1	plexin C1 [Source:HGNC Symbol;Acc:HGNC:9106]
ENSSSCG00000023738	2102.71	0.968186	0.129332	2.9631	0.00304561	0.0324173	COG3	component of oligomeric golgi complex 3 [Source:HGNC Symbol;Acc:HGNC:18619]
ENSSSCG00000011968	369.21	0.96845	0.119082	3.22035	0.00128033	0.0154349	NIT2	omega-amidase NIT2 [Source:RefSeq peptide;Acc:NP_001231271]
ENSSSCG00000017743	2304.34	0.968891	0.113401	3.38558	0.000710279	0.00924613	CRLF3	cytokine receptor-like factor 3 [Source:RefSeq peptide;Acc:NP_001231258]
ENSSSCG00000035628	692.293	0.968903	0.110412	3.47735	0.000506398	0.00691682	CCDC115	coiled-coil domain containing 115 [Source:HGNC Symbol;Acc:HGNC:28178]
ENSSSCG00000038614	512.657	0.96925	0.123812	3.1038	0.00191053	0.0216221	NENF	neudesin neurotrophic factor [Source:HGNC Symbol;Acc:HGNC:30384]
ENSSSCG00000026744	4389.1	0.972321	0.136124	2.84563	0.00443233	0.0445684	ZDHHC20	zinc finger DHHC-type containing 20 [Source:HGNC Symbol;Acc:HGNC:20749]
ENSSSCG00000025703	1012.8	0.974095	0.0977753	3.97986	6.89551e-05	0.00128319	REV3L	REV3 like, DNA directed polymerase zeta catalytic subunit [Source:HGNC Symbol;Acc:HGNC:9968]
ENSSSCG00000012619	1305.36	0.975581	0.0944091	4.13751	3.51102e-05	0.000729228	SEPT6	septin 6 [Source:HGNC Symbol;Acc:HGNC:15848]
ENSSSCG00000021145	2614.23	0.977016	0.116448	3.36678	0.000760526	0.00979674	AP1S1	adaptor related protein complex 1 sigma 1 subunit [Source:HGNC Symbol;Acc:HGNC:559]
ENSSSCG00000004233	9911.66	0.978381	0.108313	3.63225	0.000280957	0.00421663	SMPDL3A	sphingomyelin phosphodiesterase acid like 3A [Source:HGNC Symbol;Acc:HGNC:17389]
ENSSSCG00000024072	3395.12	0.979124	0.118433	3.32814	0.000874278	0.0110314	P2RY11	P2Y purinoceptor 11 [Source:RefSeq peptide;Acc:NP_001191365]
ENSSSCG00000031600	5113.34	0.979166	0.120434	3.27319	0.00106341	0.0131036	SYNGR2	synaptogyrin 2 [Source:HGNC Symbol;Acc:HGNC:11499]
ENSSSCG00000005668	3391.16	0.979661	0.124114	3.18013	0.00147211	0.0174063	SH3GLB2	SH3 domain containing GRB2 like, endophilin B2 [Source:HGNC Symbol;Acc:HGNC:10834]
ENSSSCG00000016863	1093.99	0.980162	0.113453	3.48337	0.000495148	0.00679664	OXCT1	Succinyl-CoA:3-ketoacid coenzyme A transferase 1, mitochondrial [Source:UniProtKB/Swiss-Prot;Acc:Q29551]
ENSSSCG00000032994	505.641	0.981566	0.136704	2.90118	0.00371761	0.0382486	ENSSSCG00000032994
ENSSSCG00000017521	392.236	0.981608	0.135433	2.92873	0.00340353	0.0355114	SCRN2	secernin 2 [Source:HGNC Symbol;Acc:HGNC:30381]
ENSSSCG00000040786	7495.93	0.985083	0.10697	3.74051	0.000183648	0.00293917	SPTBN1	spectrin beta, non-erythrocytic 1 [Source:HGNC Symbol;Acc:HGNC:11275]
ENSSSCG00000004875	834.869	0.985588	0.11763	3.4058	0.000659698	0.00867938	CYB5A	Cytochrome b5 [Source:UniProtKB/Swiss-Prot;Acc:P00172]
ENSSSCG00000035533	334.129	0.98781	0.12837	3.13818	0.00170003	0.0196816	ANKRD39	ankyrin repeat domain 39 [Source:HGNC Symbol;Acc:HGNC:28640]
ENSSSCG00000033337	10079.9	0.989408	0.130297	3.10402	0.00190913	0.0216221	ARHGDIB	rho GDP-dissociation inhibitor 2 [Source:RefSeq peptide;Acc:NP_001231169]
ENSSSCG00000034151	3785.05	0.989847	0.107779	3.75661	0.00017223	0.00278455	RNPEP	arginyl aminopeptidase [Source:HGNC Symbol;Acc:HGNC:10078]
ENSSSCG00000002051	2163.29	0.989943	0.0984331	4.11427	3.88413e-05	0.000790438	ABHD4	abhydrolase domain containing 4 [Source:HGNC Symbol;Acc:HGNC:20154]
ENSSSCG00000017290	1090.49	0.995424	0.120774	3.39858	0.000677368	0.00890129	STRADA	STE20-related kinase adaptor alpha [Source:HGNC Symbol;Acc:HGNC:30172]
ENSSSCG00000016158	416.92	0.997184	0.117339	3.51308	0.000442947	0.00617953	LANCL1	LanC like 1 [Source:HGNC Symbol;Acc:HGNC:6508]
ENSSSCG00000010368	16585.3	0.998928	0.103609	3.99548	6.45646e-05	0.00121991	GLUD1	glutamate dehydrogenase 1, mitochondrial [Source:RefSeq peptide;Acc:NP_001231430]
ENSSSCG00000003663	1743.99	1.00471	0.133914	3.13442	0.00172192	0.0198858	HPCAL1	Hippocalcin-like protein 1 [Source:UniProtKB/Swiss-Prot;Acc:Q06AT0]
ENSSSCG00000017389	5581.84	1.00841	0.131333	3.22425	0.00126303	0.0153096	RAMP2	receptor activity-modifying protein 2 precursor [Source:RefSeq peptide;Acc:NP_999247]
ENSSSCG00000040981	8703.21	1.00948	0.117416	3.61552	0.000299742	0.0044385	GMFG	glia maturation factor gamma [Source:HGNC Symbol;Acc:HGNC:4374]
ENSSSCG00000024419	308.186	1.01099	0.145769	2.92261	0.00347107	0.0360803	ENSSSCG00000024419
ENSSSCG00000032081	2128	1.01138	0.133317	3.19854	0.00138127	0.0164728	NDUFS3	NADH dehydrogenase [Source:RefSeq peptide;Acc:NP_001230725]
ENSSSCG00000015790	489.77	1.01153	0.126033	3.38454	0.000712982	0.00925933	SLC25A4	solute carrier family 25 member 4 [Source:HGNC Symbol;Acc:HGNC:10990]
ENSSSCG00000028397	719.646	1.01327	0.137923	3.10544	0.00189993	0.0215581	ENSSSCG00000028397
ENSSSCG00000011699	621.852	1.01364	0.145818	2.93978	0.00328443	0.0344632	HPS3	Hermansky-Pudlak syndrome 3 protein [Source:RefSeq peptide;Acc:NP_001092058]
ENSSSCG00000001723	1651.42	1.01436	0.144154	2.97874	0.00289436	0.0310458	PLA2G7	platelet-activating factor acetylhydrolase isoform 1 precursor [Source:RefSeq peptide;Acc:NP_001309735]
ENSSSCG00000003660	1232.83	1.01818	0.14551	2.97725	0.00290844	0.0311667	PABPC4	poly(A) binding protein cytoplasmic 4 [Source:HGNC Symbol;Acc:HGNC:8557]
ENSSSCG00000037556	549.539	1.0208	0.146101	2.98312	0.0028533	0.0306647	COG5	component of oligomeric golgi complex 5 [Source:HGNC Symbol;Acc:HGNC:14857]
ENSSSCG00000017777	2224.91	1.02082	0.134387	3.24331	0.00118151	0.014416	FLOT2	flotillin 2 [Source:HGNC Symbol;Acc:HGNC:3758]
ENSSSCG00000002143	449.387	1.02197	0.141126	3.09662	0.00195743	0.0219958	PARP2	poly(ADP-ribose) polymerase 2 [Source:HGNC Symbol;Acc:HGNC:272]
ENSSSCG00000015343	1155.44	1.02485	0.110476	3.98174	6.8414e-05	0.00127741	MIOS	WD repeat-containing protein mio [Source:RefSeq peptide;Acc:NP_001182282]
ENSSSCG00000037000	2270.76	1.02753	0.139118	3.18124	0.00146647	0.0173582	SIGMAR1	sigma non-opioid intracellular receptor 1 [Source:HGNC Symbol;Acc:HGNC:8157]
ENSSSCG00000040890	466.421	1.02802	0.155646	2.8466	0.00441884	0.0444731	ABHD14B	abhydrolase domain containing 14B [Source:HGNC Symbol;Acc:HGNC:28235]
ENSSSCG00000033918	1713.36	1.03514	0.1536	2.93087	0.00338017	0.0353341	ENSSSCG00000033918
ENSSSCG00000023158	2095.71	1.038	0.111756	4.05379	5.0394e-05	0.000994519	RPS27L	ribosomal protein S27 like [Source:HGNC Symbol;Acc:HGNC:18476]
ENSSSCG00000031594	244.259	1.03852	0.157653	2.87692	0.0040158	0.0407869	ENSSSCG00000031594
ENSSSCG00000001651	1472.78	1.03975	0.128688	3.53407	0.000409214	0.00578165	CNPY3	Protein canopy homolog 3 [Source:UniProtKB/Swiss-Prot;Acc:A5GFQ5]
ENSSSCG00000037187	545.936	1.03991	0.14525	3.13217	0.0017352	0.0200053	ENSSSCG00000037187
ENSSSCG00000022655	575.741	1.04181	0.15754	2.89986	0.00373324	0.0383738	PTGES2	prostaglandin E synthase 2 [Source:HGNC Symbol;Acc:HGNC:17822]
ENSSSCG00000035364	394.213	1.0443	0.125703	3.6541	0.000258084	0.00392649	VKORC1	vitamin K epoxide reductase complex subunit 1 [Source:HGNC Symbol;Acc:HGNC:23663]
ENSSSCG00000007942	2073.55	1.0447	0.123553	3.72095	0.000198477	0.00314473	HMOX2	heme oxygenase 2 [Source:RefSeq peptide;Acc:NP_001231341]
ENSSSCG00000011698	1846.58	1.0455	0.0838848	5.49015	4.01589e-08	1.71308e-06	GYG1	glycogenin 1 [Source:HGNC Symbol;Acc:HGNC:4699]
ENSSSCG00000016656	3144.12	1.04802	0.156546	2.95796	0.00309681	0.0328362	ELMO1	engulfment and cell motility 1 [Source:HGNC Symbol;Acc:HGNC:16286]
ENSSSCG00000009817	1252.93	1.04886	0.124016	3.7406	0.00018358	0.00293917	P2RX7	purinergic receptor P2X 7 [Source:HGNC Symbol;Acc:HGNC:8537]
ENSSSCG00000017907	22139.6	1.05354	0.100172	4.67779	2.89984e-06	8.1013e-05	PFN1	profilin-1 [Source:RefSeq peptide;Acc:NP_001231345]
ENSSSCG00000017896	5741.28	1.0549	0.166485	2.82267	0.00476249	0.0472457	SCIMP	SLP adaptor and CSK interacting membrane protein [Source:HGNC Symbol;Acc:HGNC:33504]
ENSSSCG00000037566	2014.44	1.05677	0.112251	4.20314	2.63239e-05	0.000574721	ENSSSCG00000037566
ENSSSCG00000032787	487.911	1.05945	0.144131	3.29204	0.000994624	0.0123256	ALAD	aminolevulinate dehydratase [Source:HGNC Symbol;Acc:HGNC:395]
ENSSSCG00000025087	2479.16	1.05973	0.105983	4.47959	7.47857e-06	0.000187234	ASPH	aspartate beta-hydroxylase [Source:HGNC Symbol;Acc:HGNC:757]
ENSSSCG00000032763	605.473	1.06333	0.13421	3.56434	0.000364778	0.00522032	PYCR3	pyrroline-5-carboxylate reductase 3 [Source:HGNC Symbol;Acc:HGNC:25846]
ENSSSCG00000027525	828.059	1.06687	0.127787	3.77117	0.000162487	0.00265021	DHCR24	delta(24)-sterol reductase [Source:RefSeq peptide;Acc:NP_001230283]
ENSSSCG00000010275	446.851	1.07053	0.15718	3.08927	0.0020065	0.0224788	PCBD1	pterin-4-alpha-carbinolamine dehydratase [Source:RefSeq peptide;Acc:NP_001177148]
ENSSSCG00000012685	569.538	1.07116	0.13973	3.47952	0.000502306	0.00687785	FAM122B	family with sequence similarity 122B [Source:HGNC Symbol;Acc:HGNC:30490]
ENSSSCG00000016988	2792.58	1.07359	0.162983	2.99801	0.00271749	0.0294046	ERGIC1	endoplasmic reticulum-golgi intermediate compartment 1 [Source:HGNC Symbol;Acc:HGNC:29205]
ENSSSCG00000007286	651.75	1.07551	0.117021	4.19194	2.76581e-05	0.000594488	ACSS2	acetyl-coenzyme A synthetase, cytoplasmic [Source:RefSeq peptide;Acc:NP_001137167]
ENSSSCG00000000456	1575.83	1.08503	0.169487	2.95045	0.00317311	0.0334534	SLC16A7	solute carrier family 16 member 7 [Source:HGNC Symbol;Acc:HGNC:10928]
ENSSSCG00000001556	5043.9	1.08527	0.136733	3.65898	0.000253222	0.00386843	MAPK14	mitogen-activated protein kinase 14 [Source:HGNC Symbol;Acc:HGNC:6876]
ENSSSCG00000016516	345.378	1.08584	0.177567	2.8208	0.00479044	0.0474806	ATP6V0A4	ATPase H+ transporting V0 subunit a4 [Source:HGNC Symbol;Acc:HGNC:866]
ENSSSCG00000000759	813.246	1.08709	0.15534	3.23243	0.00122742	0.0148942	ENSSSCG00000000759
ENSSSCG00000009140	881.764	1.09032	0.108074	4.676	2.92531e-06	8.15191e-05	CASP6	caspase 6 [Source:HGNC Symbol;Acc:HGNC:1507]
ENSSSCG00000033154	2536.15	1.09082	0.150012	3.37213	0.000745901	0.00961952	ARL6IP5	PRA1 family protein 3 [Source:UniProtKB/Swiss-Prot;Acc:Q56P28]
ENSSSCG00000004145	1394.85	1.09645	0.110556	4.62648	3.71938e-06	0.000102616	ENSSSCG00000004145
ENSSSCG00000015331	1989.93	1.09703	0.121199	4.225	2.38941e-05	0.000531081	PON2	serum paraoxonase/arylesterase 2 precursor [Source:RefSeq peptide;Acc:NP_001116695]
ENSSSCG00000001709	257.252	1.09907	0.141774	3.62628	0.000287533	0.00429612	SUPT3H	SPT3 homolog, SAGA and STAGA complex component [Source:HGNC Symbol;Acc:HGNC:11466]
ENSSSCG00000024300	2845.61	1.10297	0.144995	3.57258	0.000353486	0.00508497	TMEM254	transmembrane protein 254 [Source:HGNC Symbol;Acc:HGNC:25804]
ENSSSCG00000005585	877.029	1.10534	0.114112	4.56027	5.10881e-06	0.000135555	DENND1A	DENN domain containing 1A [Source:HGNC Symbol;Acc:HGNC:29324]
ENSSSCG00000002629	477.123	1.10592	0.140374	3.71123	0.000206257	0.00323607	FBXO9	F-box only protein 9 [Source:RefSeq peptide;Acc:NP_001153769]
ENSSSCG00000009360	447.225	1.10633	0.126106	4.13434	3.55984e-05	0.000737984	ALG5	dolichyl-phosphate beta-glucosyltransferase [Source:RefSeq peptide;Acc:NP_001231249]
ENSSSCG00000008820	2100.92	1.10769	0.184912	2.82689	0.0047003	0.0468383	TEC	tec protein tyrosine kinase [Source:HGNC Symbol;Acc:HGNC:11719]
ENSSSCG00000034624	3669.63	1.10826	0.150769	3.47089	0.00051873	0.00705054	TMEM50B	transmembrane protein 50B [Source:HGNC Symbol;Acc:HGNC:1280]
ENSSSCG00000004957	614.791	1.11178	0.138312	3.80894	0.000139565	0.00234889	CLN6	ceroid-lipofuscinosis neuronal protein 6 [Source:RefSeq peptide;Acc:NP_001230543]
ENSSSCG00000016753	331.217	1.1182	0.153687	3.46961	0.000521216	0.00707565	POLD2	DNA polymerase delta subunit 2 [Source:RefSeq peptide;Acc:NP_001231925]
ENSSSCG00000010987	2614.18	1.11932	0.14642	3.64953	0.000262726	0.00398072	UBAP2	ubiquitin associated protein 2 [Source:HGNC Symbol;Acc:HGNC:14185]
ENSSSCG00000013659	1145.23	1.1196	0.134903	3.96313	7.39742e-05	0.00136741	DNMT1	DNA (cytosine-5)-methyltransferase 1 [Source:RefSeq peptide;Acc:NP_001027526]
ENSSSCG00000012916	4277.17	1.12297	0.0949765	5.66467	1.47305e-08	6.95218e-07	ENSSSCG00000012916
ENSSSCG00000000025	1419.82	1.12428	0.134237	4.01763	5.87876e-05	0.00113001	PARVG	gamma-parvin [Source:RefSeq peptide;Acc:NP_001231550]
ENSSSCG00000001137	1914.08	1.1252	0.114105	4.73454	2.19551e-06	6.29209e-05	HIST1H1D	histone cluster 1 H1 family member d [Source:HGNC Symbol;Acc:HGNC:4717]
ENSSSCG00000023139	262.446	1.12633	0.155799	3.47478	0.000511263	0.00696612	ENSSSCG00000023139
ENSSSCG00000010862	3093.06	1.12655	0.121415	4.46061	8.17279e-06	0.000201432	CDC42BPA	CDC42 binding protein kinase alpha [Source:HGNC Symbol;Acc:HGNC:1737]
ENSSSCG00000013632	875.438	1.12736	0.140374	3.86395	0.000111568	0.00192143	C19orf38	chromosome 19 open reading frame 38 [Source:HGNC Symbol;Acc:HGNC:34073]
ENSSSCG00000009889	3294.51	1.13247	0.151561	3.61248	0.000303288	0.0044731	ALDH2	Aldehyde dehydrogenase, mitochondrial [Source:UniProtKB/Swiss-Prot;Acc:Q2XQV4]
ENSSSCG00000027689	343.516	1.134	0.152755	3.59421	0.000325375	0.00474445	ENSSSCG00000027689
ENSSSCG00000038711	1128.49	1.13445	0.132085	4.16011	3.18096e-05	0.000665662	TMEM223	transmembrane protein 223 [Source:HGNC Symbol;Acc:HGNC:28464]
ENSSSCG00000021208	906.144	1.1362	0.147803	3.72955	0.000191821	0.00304361	SELENOP	selenoprotein P precursor [Source:RefSeq peptide;Acc:NP_001128295]
ENSSSCG00000013566	258.933	1.13637	0.195974	2.81369	0.00489769	0.0483277	INSR	insulin receptor [Source:HGNC Symbol;Acc:HGNC:6091]
ENSSSCG00000006612	14105.2	1.13743	0.109008	5.06808	4.01845e-07	1.37557e-05	S100A10	protein S100-A10 [Source:RefSeq peptide;Acc:NP_001278853]
ENSSSCG00000035615	357.461	1.1415	0.144655	3.84734	0.000119409	0.00204693	GSTK1	glutathione S-transferase kappa 1 [Source:RefSeq peptide;Acc:NP_001302503]
ENSSSCG00000011226	4039.98	1.14241	0.142825	3.90302	9.49982e-05	0.00169393	TGFBR2	transforming growth factor beta receptor 2 [Source:HGNC Symbol;Acc:HGNC:11773]
ENSSSCG00000004963	1380.05	1.14282	0.14623	3.81491	0.000136233	0.0022963	ENSSSCG00000004963
ENSSSCG00000017230	735.641	1.14483	0.135823	4.12205	3.75508e-05	0.000768407	TMEM104	transmembrane protein 104 [Source:HGNC Symbol;Acc:HGNC:25984]
ENSSSCG00000004728	1116.97	1.14578	0.127925	4.38397	1.16534e-05	0.000281585	CAPN3	calpain 3 [Source:HGNC Symbol;Acc:HGNC:1480]
ENSSSCG00000021176	2172.14	1.14822	0.118437	4.75575	1.97713e-06	5.75083e-05	LPXN	leupaxin [Source:HGNC Symbol;Acc:HGNC:14061]
ENSSSCG00000028135	549.297	1.14911	0.139962	4.03074	5.56013e-05	0.00107434	ENSSSCG00000028135
ENSSSCG00000020976	4587.84	1.14942	0.160416	3.51869	0.000433685	0.00607323	CSRP1	cysteine and glycine rich protein 1 [Source:HGNC Symbol;Acc:HGNC:2469]
ENSSSCG00000031129	227.291	1.14985	0.19236	2.93663	0.00331798	0.0347495	SIRT5	NAD-dependent protein deacylase sirtuin-5, mitochondrial [Source:RefSeq peptide;Acc:NP_001098778]
ENSSSCG00000013879	739.677	1.15051	0.190585	2.96743	0.00300303	0.0320256	SLC27A1	long-chain fatty acid transport protein 1 precursor [Source:RefSeq peptide;Acc:NP_001077400]
ENSSSCG00000040678	223.583	1.15323	0.153181	3.70976	0.000207457	0.00324986	TYMS	thymidylate synthase [Source:RefSeq peptide;Acc:NP_001230508]
ENSSSCG00000017008	1802.35	1.15377	0.177335	3.20753	0.00133879	0.0160698	DOCK2	dedicator of cytokinesis 2 [Source:HGNC Symbol;Acc:HGNC:2988]
ENSSSCG00000010683	2486.59	1.15497	0.183849	3.1004	0.00193258	0.0217695	GRK5	G protein-coupled receptor kinase 5 [Source:HGNC Symbol;Acc:HGNC:4544]
ENSSSCG00000002269	876.353	1.15713	0.163076	3.50859	0.000450487	0.00626895	MTHFD1	methylenetetrahydrofolate dehydrogenase, cyclohydrolase and formyltetrahydrofolate synthetase 1 [Source:HGNC Symbol;Acc:HGNC:7432]
ENSSSCG00000011194	1075.79	1.15754	0.181343	3.15743	0.00159169	0.0186218	ANKRD28	serine/threonine-protein phosphatase 6 regulatory ankyrin repeat subunit A [Source:RefSeq peptide;Acc:NP_001193378]
ENSSSCG00000021255	542.941	1.1636	0.14011	4.12987	3.62964e-05	0.00075105	ADA	adenosine deaminase [Source:HGNC Symbol;Acc:HGNC:186]
ENSSSCG00000001074	732.05	1.16463	0.160789	3.60513	0.000311995	0.00457717	KDM1B	lysine demethylase 1B [Source:HGNC Symbol;Acc:HGNC:21577]
ENSSSCG00000006748	379.676	1.16645	0.157075	3.70195	0.000213948	0.00334682	TSPAN2	tetraspanin 2 [Source:HGNC Symbol;Acc:HGNC:20659]
ENSSSCG00000037999	752.56	1.16953	0.184637	3.16603	0.00154534	0.0181561	PPP1R14B	Protein phosphatase 1 regulatory subunit 14B [Source:UniProtKB/Swiss-Prot;Acc:Q8MIK9]
ENSSSCG00000006099	788.751	1.16954	0.130215	4.4893	7.14579e-06	0.000179714	ESRP1	epithelial splicing regulatory protein 1 [Source:HGNC Symbol;Acc:HGNC:25966]
ENSSSCG00000001850	579.742	1.1717	0.155071	3.78369	0.000154518	0.0025389	ENSSSCG00000001850	arpin [Source:RefSeq peptide;Acc:NP_001231473]
ENSSSCG00000037880	284.73	1.17471	0.191439	3.08062	0.00206572	0.0230956	NSMF	NMDA receptor synaptonuclear signaling and neuronal migration factor [Source:HGNC Symbol;Acc:HGNC:29843]
ENSSSCG00000012202	5151.17	1.17497	0.205461	2.87163	0.00408358	0.0413616	ENSSSCG00000012202	glycerol kinase [Source:RefSeq peptide;Acc:NP_001137180]
ENSSSCG00000012141	150.102	1.1785	0.203921	2.91064	0.00360686	0.0373517	CA5B	carbonic anhydrase 5B [Source:HGNC Symbol;Acc:HGNC:1378]
ENSSSCG00000000453	302.401	1.17962	0.179431	3.31413	0.00091928	0.0115206	ATP23	ATP23 metallopeptidase and ATP synthase assembly factor homolog [Source:HGNC Symbol;Acc:HGNC:29452]
ENSSSCG00000008635	510.029	1.18066	0.198187	3.00573	0.00264946	0.0287808	NOL10	nucleolar protein 10 [Source:HGNC Symbol;Acc:HGNC:25862]
ENSSSCG00000000133	2539.05	1.18097	0.162664	3.66403	0.000248274	0.00380332	TST	thiosulfate sulfurtransferase [Source:HGNC Symbol;Acc:HGNC:12388]
ENSSSCG00000010179	1291.94	1.18172	0.170529	3.49947	0.00046618	0.00645493	ARV1	protein ARV1 [Source:RefSeq peptide;Acc:NP_001230222]
ENSSSCG00000036659	1699.07	1.18544	0.16004	3.75202	0.000175416	0.00282371	NIPSNAP2	nipsnap homolog 2 [Source:HGNC Symbol;Acc:HGNC:4179]
ENSSSCG00000040957	381.133	1.18573	0.14997	4.00593	6.17743e-05	0.00118127	CD52	CAMPATH-1 antigen precursor [Source:RefSeq peptide;Acc:NP_001244284]
ENSSSCG00000011848	8144.29	1.18604	0.176454	3.40644	0.000658161	0.00866943	TFRC	Transferrin receptor protein 1 [Source:UniProtKB/Swiss-Prot;Acc:Q8HZV3]
ENSSSCG00000017783	994.007	1.18677	0.141655	4.24843	2.15274e-05	0.000485286	ENSSSCG00000017783
ENSSSCG00000038079	309.709	1.18877	0.171045	3.53012	0.000415375	0.00584635	CLPP	caseinolytic mitochondrial matrix peptidase proteolytic subunit [Source:HGNC Symbol;Acc:HGNC:2084]
ENSSSCG00000040208	1311.12	1.19172	0.125859	4.82097	1.42859e-06	4.3529e-05	PAG1	phosphoprotein membrane anchor with glycosphingolipid microdomains 1 [Source:HGNC Symbol;Acc:HGNC:30043]
ENSSSCG00000032297	1168.58	1.19401	0.182868	3.33054	0.000866785	0.0109493	ENSSSCG00000032297
ENSSSCG00000001882	194.434	1.19422	0.157003	3.88055	0.00010422	0.00183186	NEIL1	nei like DNA glycosylase 1 [Source:HGNC Symbol;Acc:HGNC:18448]
ENSSSCG00000029808	233.916	1.19898	0.171525	3.57974	0.000343941	0.00496699	EIF2B3	eukaryotic translation initiation factor 2B subunit gamma [Source:HGNC Symbol;Acc:HGNC:3259]
ENSSSCG00000014247	1495.38	1.20139	0.150381	4.09913	4.14715e-05	0.000837814	ALDH7A1	aldehyde dehydrogenase 7 family member A1 [Source:HGNC Symbol;Acc:HGNC:877]
ENSSSCG00000012161	424.273	1.20312	0.206249	2.99716	0.00272506	0.0294577	MAP7D2	MAP7 domain containing 2 [Source:HGNC Symbol;Acc:HGNC:25899]
ENSSSCG00000014146	1354.54	1.20322	0.11222	5.50933	3.60209e-08	1.56058e-06	RASA1	RAS p21 protein activator 1 [Source:HGNC Symbol;Acc:HGNC:9871]
ENSSSCG00000009128	2123.85	1.20408	0.138444	4.47194	7.75135e-06	0.000192327	ENSSSCG00000009128
ENSSSCG00000010732	1224.56	1.20648	0.205352	3.0266	0.00247324	0.0270787	FAM53B	family with sequence similarity 53 member B [Source:HGNC Symbol;Acc:HGNC:28968]
ENSSSCG00000008233	228.927	1.20986	0.219206	2.85075	0.00436158	0.0439766	TMEM150A	transmembrane protein 150A [Source:HGNC Symbol;Acc:HGNC:24677]
ENSSSCG00000010445	5400.31	1.20998	0.19834	3.15121	0.00162594	0.0189625	ANKRD22	ankyrin repeat domain 22 [Source:HGNC Symbol;Acc:HGNC:28321]
ENSSSCG00000002015	490.591	1.21005	0.116743	5.35443	8.58277e-08	3.37559e-06	AP1G2	adaptor related protein complex 1 gamma 2 subunit [Source:HGNC Symbol;Acc:HGNC:556]
ENSSSCG00000005471	1244	1.21034	0.158352	3.94931	7.83752e-05	0.00142593	SNX30	sorting nexin family member 30 [Source:HGNC Symbol;Acc:HGNC:23685]
ENSSSCG00000033788	241.997	1.21052	0.178598	3.50261	0.000460728	0.00639393	OXLD1	oxidoreductase like domain containing 1 [Source:HGNC Symbol;Acc:HGNC:27901]
ENSSSCG00000000433	1077.85	1.2139	0.200822	3.1318	0.00173741	0.02001	B4GALNT1	beta-1,4-N-acetyl-galactosaminyltransferase 1 [Source:HGNC Symbol;Acc:HGNC:4117]
ENSSSCG00000034697	1794.06	1.21504	0.134341	4.6901	2.73078e-06	7.68708e-05	ENSSSCG00000034697
ENSSSCG00000035417	170.444	1.21559	0.167479	3.76539	0.000166288	0.0027003	TMEM238	transmembrane protein 238 [Source:HGNC Symbol;Acc:HGNC:40042]
ENSSSCG00000028558	5082.16	1.21673	0.143575	4.40027	1.08117e-05	0.000261818	SGPP1	sphingosine-1-phosphate phosphatase 1 [Source:HGNC Symbol;Acc:HGNC:17720]
ENSSSCG00000001989	283.73	1.22054	0.225393	2.81986	0.00480446	0.047577	CIDEB	cell death activator CIDE-B [Source:RefSeq peptide;Acc:NP_001106158]
ENSSSCG00000033442	167.458	1.22082	0.18276	3.47919	0.000502924	0.00687785	HCN2	hyperpolarization activated cyclic nucleotide gated potassium and sodium channel 2 [Source:HGNC Symbol;Acc:HGNC:4846]
ENSSSCG00000031082	902.514	1.22645	0.153651	4.17498	2.98006e-05	0.000633177	ATP13A2	ATPase 13A2 [Source:HGNC Symbol;Acc:HGNC:30213]
ENSSSCG00000010332	6557.75	1.22717	0.104733	6.13189	8.68386e-10	5.12841e-08	PLAC9	placenta-specific protein 9 precursor [Source:RefSeq peptide;Acc:NP_001177138]
ENSSSCG00000006848	1882.02	1.23335	0.148913	4.35416	1.33576e-05	0.000317237	SLC25A24	calcium-binding mitochondrial carrier protein SCaMC-1 [Source:RefSeq peptide;Acc:NP_001186292]
ENSSSCG00000006468	2930.47	1.23441	0.158497	4.09752	4.17597e-05	0.000842103	HDGF	heparin binding growth factor [Source:HGNC Symbol;Acc:HGNC:4856]
ENSSSCG00000010962	479.66	1.23685	0.192336	3.38934	0.0007006	0.00915236	FRMD3	FERM domain containing 3 [Source:HGNC Symbol;Acc:HGNC:24125]
ENSSSCG00000012982	2990.13	1.23873	0.195272	3.34799	0.000813998	0.0103771	SIPA1	signal-induced proliferation-associated 1 [Source:HGNC Symbol;Acc:HGNC:10885]
ENSSSCG00000014258	4943.4	1.23881	0.156763	4.17089	3.03406e-05	0.000640967	ISOC1	isochorismatase domain containing 1 [Source:HGNC Symbol;Acc:HGNC:24254]
ENSSSCG00000040203	331.324	1.23998	0.199927	3.27627	0.00105188	0.0129915	ENSSSCG00000040203
ENSSSCG00000039873	872.589	1.24074	0.142649	4.59716	4.28285e-06	0.000115856	DCXR	dicarbonyl and L-xylulose reductase [Source:HGNC Symbol;Acc:HGNC:18985]
ENSSSCG00000010073	1386.53	1.2417	0.126089	5.2085	1.90371e-07	7.03801e-06	CHCHD10	coiled-coil-helix-coiled-coil-helix domain containing 10 [Source:HGNC Symbol;Acc:HGNC:15559]
ENSSSCG00000000530	2145.3	1.24178	0.128059	5.12905	2.91212e-07	1.03853e-05	FGD4	FYVE, RhoGEF and PH domain containing 4 [Source:HGNC Symbol;Acc:HGNC:19125]
ENSSSCG00000008169	247.784	1.24226	0.176231	3.72976	0.000191662	0.00304361	TBC1D8	TBC1 domain family member 8 [Source:HGNC Symbol;Acc:HGNC:17791]
ENSSSCG00000040617	2369.98	1.24264	0.155161	4.23868	2.24835e-05	0.000502751	TNFAIP8	tumor necrosis factor alpha-induced protein 8 [Source:RefSeq peptide;Acc:NP_001231434]
ENSSSCG00000025537	3609.95	1.24575	0.146931	4.49722	6.88462e-06	0.000174248	PTPN6	protein tyrosine phosphatase, non-receptor type 6 [Source:HGNC Symbol;Acc:HGNC:9658]
ENSSSCG00000038514	110.27	1.25129	0.237052	2.8109	0.00494038	0.0487055	DDAH2	dimethylarginine dimethylaminohydrolase 2 [Source:HGNC Symbol;Acc:HGNC:2716]
ENSSSCG00000015113	780.523	1.25575	0.160571	4.17752	2.9471e-05	0.000627376	NLRX1	NLR family member X1 [Source:RefSeq peptide;Acc:NP_001191698]
ENSSSCG00000008772	3985.54	1.25686	0.135829	4.94666	7.54981e-07	2.45704e-05	RELL1	RELT like 1 [Source:HGNC Symbol;Acc:HGNC:27379]
ENSSSCG00000001700	1747.43	1.26059	0.174161	3.8793	0.000104759	0.00183842	SLC29A1	solute carrier family 29 member 1 (Augustine blood group) [Source:HGNC Symbol;Acc:HGNC:11003]
ENSSSCG00000035822	389.21	1.26059	0.169698	3.98133	6.85307e-05	0.00127743	FAM120C	family with sequence similarity 120C [Source:HGNC Symbol;Acc:HGNC:16949]
ENSSSCG00000035666	1555.76	1.26232	0.116489	5.81482	6.06999e-09	2.9921e-07	ENSSSCG00000035666
ENSSSCG00000033178	235.533	1.26353	0.188783	3.59446	0.000325066	0.00474445	ENSSSCG00000033178	HAUS augmin-like complex subunit 4 [Source:RefSeq peptide;Acc:NP_001231085]
ENSSSCG00000029304	3968.39	1.26493	0.210976	3.22294	0.00126881	0.0153461	STEAP3	STEAP3 metalloreductase [Source:HGNC Symbol;Acc:HGNC:24592]
ENSSSCG00000036050	199.095	1.26557	0.217575	3.12816	0.00175902	0.0202168	CD302	CD302 antigen [Source:UniProtKB/Swiss-Prot;Acc:A8WH75]
ENSSSCG00000005164	724.433	1.26887	0.131979	5.18189	2.19643e-07	8.02449e-06	HACD4	3-hydroxyacyl-CoA dehydratase 4 [Source:HGNC Symbol;Acc:HGNC:20920]
ENSSSCG00000004508	1232.53	1.27147	0.108902	6.30387	2.9031e-10	1.93864e-08	DYM	dymeclin [Source:HGNC Symbol;Acc:HGNC:21317]
ENSSSCG00000014217	2833.78	1.27189	0.23282	2.95046	0.00317298	0.0334534	FEM1C	fem-1 homolog C [Source:HGNC Symbol;Acc:HGNC:16933]
ENSSSCG00000036973	521.646	1.27326	0.143122	4.80916	1.51564e-06	4.55555e-05	RAC3	Rac family small GTPase 3 [Source:HGNC Symbol;Acc:HGNC:9803]
ENSSSCG00000004193	18207.6	1.27584	0.138032	5.00518	5.58104e-07	1.85884e-05	ENPP1	ectonucleotide pyrophosphatase/phosphodiesterase 1 [Source:HGNC Symbol;Acc:HGNC:3356]
ENSSSCG00000039763	393.413	1.27778	0.143808	4.81763	1.45272e-06	4.41428e-05	CMBL	carboxymethylenebutenolidase homolog [Source:RefSeq peptide;Acc:NP_001231279]
ENSSSCG00000000105	440.005	1.27992	0.168574	4.12259	3.7463e-05	0.000768026	KDELR3	ER lumen protein-retaining receptor 3 [Source:RefSeq peptide;Acc:NP_001231899]
ENSSSCG00000040586	391.44	1.28119	0.125122	5.56435	2.63138e-08	1.18156e-06	PAOX	polyamine oxidase [Source:HGNC Symbol;Acc:HGNC:20837]
ENSSSCG00000012000	7555.31	1.28446	0.165407	4.22892	2.34811e-05	0.00052295	GBE1	1,4-alpha-glucan branching enzyme 1 [Source:HGNC Symbol;Acc:HGNC:4180]
ENSSSCG00000010774	648.974	1.28451	0.200755	3.48458	0.000492913	0.00677435	ENSSSCG00000010774
ENSSSCG00000027147	205.467	1.28596	0.197892	3.54233	0.000396614	0.00561794	CENPH	centromere protein H [Source:HGNC Symbol;Acc:HGNC:17268]
ENSSSCG00000037905	1008.48	1.28857	0.163182	4.3118	1.61927e-05	0.000374935	ITGB5	integrin beta-5 precursor [Source:RefSeq peptide;Acc:NP_001233598]
ENSSSCG00000031262	56195.9	1.29291	0.19076	3.71119	0.000206285	0.00323607	TXNIP	Thioredoxin-interacting protein [Source:UniProtKB/Swiss-Prot;Acc:Q2HY40]
ENSSSCG00000007944	1040.61	1.2972	0.1564	4.55394	5.26509e-06	0.000139368	ENSSSCG00000007944
ENSSSCG00000011721	483.441	1.30554	0.181463	3.97094	7.15885e-05	0.00132774	P2RY1	purinergic receptor P2Y1 [Source:HGNC Symbol;Acc:HGNC:8539]
ENSSSCG00000037732	355.257	1.307	0.203654	3.54542	0.000391983	0.00556656	ENSSSCG00000037732
ENSSSCG00000002235	98.2739	1.30895	0.24516	2.95312	0.00314577	0.0332283	LPCAT4	lysophospholipid acyltransferase LPCAT4 [Source:RefSeq peptide;Acc:NP_001139339]
ENSSSCG00000038429	2735.62	1.31066	0.109131	6.64973	2.93629e-11	2.18566e-09	ENSSSCG00000038429
ENSSSCG00000033123	905.507	1.31199	0.150321	4.8365	1.32147e-06	4.04875e-05	TMEM97	transmembrane protein 97 [Source:HGNC Symbol;Acc:HGNC:28106]
ENSSSCG00000017000	128.721	1.31211	0.210111	3.46079	0.000538585	0.00728469	RANBP17	RAN binding protein 17 [Source:HGNC Symbol;Acc:HGNC:14428]
ENSSSCG00000040397	1875.98	1.31238	0.152579	4.76749	1.86535e-06	5.50228e-05	COLEC12	collectin subfamily member 12 [Source:HGNC Symbol;Acc:HGNC:16016]
ENSSSCG00000036883	802.092	1.3179	0.182859	4.00821	6.11796e-05	0.00117192	FABP3	Fatty acid-binding protein, heart [Source:UniProtKB/Swiss-Prot;Acc:O02772]
ENSSSCG00000040845	1513.7	1.31997	0.154767	4.7491	2.04329e-06	5.88626e-05	AGPAT2	1-acyl-sn-glycerol-3-phosphate acyltransferase beta precursor [Source:RefSeq peptide;Acc:NP_001124006]
ENSSSCG00000009944	3583.57	1.32042	0.149697	4.91298	8.97011e-07	2.85065e-05	CORO1C	coronin 1C [Source:HGNC Symbol;Acc:HGNC:2254]
ENSSSCG00000040449	4961.88	1.32568	0.145314	5.09736	3.44427e-07	1.1975e-05	ABHD12	abhydrolase domain containing 12 [Source:HGNC Symbol;Acc:HGNC:15868]
ENSSSCG00000007492	493.226	1.32886	0.164644	4.51823	6.23586e-06	0.000159359	FAM210B	protein FAM210B [Source:RefSeq peptide;Acc:NP_001107173]
ENSSSCG00000036747	1752.88	1.33182	0.156906	4.7599	1.93693e-06	5.6682e-05	WAS	Wiskott-Aldrich syndrome [Source:HGNC Symbol;Acc:HGNC:12731]
ENSSSCG00000009680	1273.66	1.33356	0.264984	2.82506	0.0047271	0.0470209	EXTL3	exostosin like glycosyltransferase 3 [Source:HGNC Symbol;Acc:HGNC:3518]
ENSSSCG00000026478	2444.13	1.33391	0.207793	3.6043	0.000312999	0.00458583	PADI2	peptidyl arginine deiminase 2 [Source:HGNC Symbol;Acc:HGNC:18341]
ENSSSCG00000035675	4328.13	1.33472	0.205354	3.65105	0.000261175	0.00396804	ENSSSCG00000035675
ENSSSCG00000022288	1269.88	1.33482	0.169528	4.42319	9.7253e-06	0.000237062	STK38L	serine/threonine kinase 38 like [Source:HGNC Symbol;Acc:HGNC:17848]
ENSSSCG00000013020	628.031	1.3359	0.1597	4.70216	2.57424e-06	7.26486e-05	MAP4K2	mitogen-activated protein kinase kinase kinase kinase 2 [Source:HGNC Symbol;Acc:HGNC:6864]
ENSSSCG00000017262	2684.9	1.33609	0.229761	3.26916	0.00107868	0.0132635	SLC16A6	solute carrier family 16 member 6 [Source:HGNC Symbol;Acc:HGNC:10927]
ENSSSCG00000009215	250.263	1.33639	0.190275	3.94916	7.84258e-05	0.00142593	ABCG2	ATP-binding cassette sub-family G member 2 [Source:UniProtKB/Swiss-Prot;Acc:Q8MIB3]
ENSSSCG00000037766	834.263	1.33907	0.158601	4.75473	1.98707e-06	5.75421e-05	NR3C2	nuclear receptor subfamily 3 group C member 2 [Source:HGNC Symbol;Acc:HGNC:7979]
ENSSSCG00000003818	842.089	1.34676	0.24152	3.15418	0.00160948	0.01881	DOCK7	dedicator of cytokinesis 7 [Source:HGNC Symbol;Acc:HGNC:19190]
ENSSSCG00000002292	724.089	1.34778	0.262863	2.90195	0.00370852	0.0381905	PLEKHH1	pleckstrin homology, MyTH4 and FERM domain containing H1 [Source:HGNC Symbol;Acc:HGNC:17733]
ENSSSCG00000003271	291.819	1.34964	0.229857	3.32676	0.000878635	0.0110738	TTYH1	tweety family member 1 [Source:HGNC Symbol;Acc:HGNC:13476]
ENSSSCG00000014088	2313.86	1.35014	0.152691	5.01129	5.40655e-07	1.8116e-05	IQGAP2	IQ motif containing GTPase activating protein 2 [Source:HGNC Symbol;Acc:HGNC:6111]
ENSSSCG00000028406	143.685	1.35296	0.197656	3.8855	0.000102119	0.00179777	FOCAD	focadhesin [Source:HGNC Symbol;Acc:HGNC:23377]
ENSSSCG00000013554	2451.74	1.36062	0.168677	4.59849	4.25562e-06	0.000115401	TRIP10	thyroid hormone receptor interactor 10 [Source:HGNC Symbol;Acc:HGNC:12304]
ENSSSCG00000032846	3448.34	1.36724	0.180007	4.3458	1.38769e-05	0.000327466	IMPAD1	Inositol monophosphatase 3 [Source:UniProtKB/Swiss-Prot;Acc:F1RT67]
ENSSSCG00000010311	505.556	1.37165	0.139916	5.62259	1.88113e-08	8.69316e-07	CAMK2G	calcium/calmodulin-dependent protein kinase type II subunit gamma [Source:RefSeq peptide;Acc:NP_999358]
ENSSSCG00000028623	171.155	1.37368	0.266846	2.95569	0.00311968	0.0330157	RARRES1	retinoic acid receptor responder 1 [Source:HGNC Symbol;Acc:HGNC:9867]
ENSSSCG00000035602	113.787	1.37437	0.245073	3.22113	0.00127686	0.0154099	GPR88	G protein-coupled receptor 88 [Source:HGNC Symbol;Acc:HGNC:4539]
ENSSSCG00000012532	126.895	1.37699	0.232429	3.40763	0.0006553	0.00864201	TCEAL1	transcription elongation factor A like 1 [Source:HGNC Symbol;Acc:HGNC:11616]
ENSSSCG00000003877	582.231	1.38149	0.120288	6.62185	3.54728e-11	2.58834e-09	FAF1	Fas associated factor 1 [Source:HGNC Symbol;Acc:HGNC:3578]
ENSSSCG00000025049	6510.88	1.38976	0.110045	7.31335	2.60557e-13	3.04193e-11	CYBRD1	cytochrome b reductase 1 [Source:RefSeq peptide;Acc:NP_001121924]
ENSSSCG00000007098	473.632	1.38984	0.132147	6.0908	1.1235e-09	6.45634e-08	ENSSSCG00000007098
ENSSSCG00000032156	301.939	1.39137	0.244412	3.29939	0.000968948	0.0120478	GPR146	G protein-coupled receptor 146 [Source:HGNC Symbol;Acc:HGNC:21718]
ENSSSCG00000027763	134.354	1.39626	0.222378	3.64829	0.000263991	0.00399103	NDUFAF2	NADH:ubiquinone oxidoreductase complex assembly factor 2 [Source:HGNC Symbol;Acc:HGNC:28086]
ENSSSCG00000004656	75.2191	1.39672	0.265455	3.05801	0.00222815	0.0246631	ENSSSCG00000004656
ENSSSCG00000003876	165.899	1.39799	0.173674	4.68132	2.85039e-06	7.98324e-05	CDKN2C	cyclin dependent kinase inhibitor 2C [Source:HGNC Symbol;Acc:HGNC:1789]
ENSSSCG00000023709	3636.82	1.39804	0.225311	3.60868	0.00030776	0.00452701	PTPRJ	protein tyrosine phosphatase, receptor type J [Source:HGNC Symbol;Acc:HGNC:9673]
ENSSSCG00000024162	222.081	1.39973	0.197613	4.12302	3.73945e-05	0.000768026	IMPA2	inositol monophosphatase 2 [Source:HGNC Symbol;Acc:HGNC:6051]
ENSSSCG00000004573	269.745	1.40167	0.2556	3.19524	0.00139715	0.0166264	ENSSSCG00000004573
ENSSSCG00000014257	306.22	1.40167	0.14865	5.49414	3.92618e-08	1.68129e-06	SLC27A6	solute carrier family 27 member 6 [Source:HGNC Symbol;Acc:HGNC:11000]
ENSSSCG00000036512	1262.16	1.40178	0.11316	7.21828	5.26498e-13	5.52621e-11	FGFRL1	fibroblast growth factor receptor like 1 [Source:HGNC Symbol;Acc:HGNC:3693]
ENSSSCG00000001392	79.1362	1.40368	0.248853	3.28996	0.00100203	0.0124035	TCF19	Transcription factor 19 [Source:UniProtKB/Swiss-Prot;Acc:Q9TSV4]
ENSSSCG00000010330	1221.57	1.40431	0.278982	2.93691	0.00331497	0.0347495	PPIF	peptidylprolyl isomerase F [Source:HGNC Symbol;Acc:HGNC:9259]
ENSSSCG00000029815	2498.95	1.40505	0.255748	3.20663	0.001343	0.0161029	SRGAP1	SLIT-ROBO Rho GTPase activating protein 1 [Source:HGNC Symbol;Acc:HGNC:17382]
ENSSSCG00000027550	3018.03	1.40995	0.0932384	8.84811	8.90169e-19	3.52602e-16	PLCD1	1-phosphatidylinositol 4,5-bisphosphate phosphodiesterase delta-1 [Source:RefSeq peptide;Acc:NP_001230518]
ENSSSCG00000013282	76.699	1.41123	0.257756	3.20563	0.00134767	0.016124	ACCS	1-aminocyclopropane-1-carboxylate synthase homolog (inactive) [Source:HGNC Symbol;Acc:HGNC:23989]
ENSSSCG00000024621	621.536	1.4162	0.114588	7.25412	4.04275e-13	4.43943e-11	KAT2B	lysine acetyltransferase 2B [Source:HGNC Symbol;Acc:HGNC:8638]
ENSSSCG00000011234	398.323	1.41634	0.212914	3.90475	9.43247e-05	0.00168463	ENSSSCG00000011234	CKLF-like MARVEL transmembrane domain-containing protein 7 [Source:RefSeq peptide;Acc:NP_001230851]
ENSSSCG00000005930	1951.75	1.41913	0.206287	4.04371	5.26109e-05	0.0010237	SLC45A4	solute carrier family 45 member 4 [Source:HGNC Symbol;Acc:HGNC:29196]
ENSSSCG00000032097	4057.06	1.42089	0.203108	4.11569	3.86027e-05	0.000787027	DUSP16	dual specificity phosphatase 16 [Source:HGNC Symbol;Acc:HGNC:17909]
ENSSSCG00000040838	100.915	1.42248	0.239859	3.49173	0.000479902	0.00661191	AGBL2	ATP/GTP binding protein like 2 [Source:HGNC Symbol;Acc:HGNC:26296]
ENSSSCG00000010007	64.3133	1.4236	0.272381	3.07891	0.00207757	0.0231814	MTFP1	mitochondrial fission process 1 [Source:HGNC Symbol;Acc:HGNC:26945]
ENSSSCG00000006274	206.771	1.42469	0.184926	4.54091	5.60118e-06	0.000146726	PRKDC	protein kinase, DNA-activated, catalytic polypeptide [Source:HGNC Symbol;Acc:HGNC:9413]
ENSSSCG00000015570	3702.27	1.42799	0.194934	4.32468	1.52754e-05	0.000355178	IVNS1ABP	influenza virus NS1A-binding protein [Source:RefSeq peptide;Acc:NP_001155121]
ENSSSCG00000003183	653.611	1.42896	0.142227	5.93417	2.95343e-09	1.54512e-07	RRAS	RAS related [Source:HGNC Symbol;Acc:HGNC:10447]
ENSSSCG00000030156	2419.2	1.42908	0.22589	3.73686	0.000186334	0.00297357	APBB1IP	amyloid beta precursor protein binding family B member 1 interacting protein [Source:HGNC Symbol;Acc:HGNC:17379]
ENSSSCG00000014063	224.297	1.42976	0.24585	3.43625	0.000589835	0.00789126	SFXN1	Sideroflexin-1 [Source:UniProtKB/Swiss-Prot;Acc:A5A761]
ENSSSCG00000011593	541.973	1.43189	0.243639	3.47616	0.000508643	0.00693894	TMCC1	transmembrane and coiled-coil domains protein 1 [Source:RefSeq peptide;Acc:NP_001245372]
ENSSSCG00000000223	1695.74	1.43198	0.180011	4.70538	2.53387e-06	7.16918e-05	BIN2	bridging integrator 2 [Source:HGNC Symbol;Acc:HGNC:1053]
ENSSSCG00000035077	8061.2	1.43426	0.277646	3.05892	0.00222134	0.0246123	INHBA	Inhibin beta A chain [Source:UniProtKB/Swiss-Prot;Acc:P03970]
ENSSSCG00000013883	3327.31	1.4346	0.145634	5.83404	5.4101e-09	2.70622e-07	COLGALT1	collagen beta(1-O)galactosyltransferase 1 [Source:HGNC Symbol;Acc:HGNC:26182]
ENSSSCG00000010817	146.287	1.43796	0.226153	3.77179	0.000162083	0.00264751	LYPLAL1	lysophospholipase like 1 [Source:HGNC Symbol;Acc:HGNC:20440]
ENSSSCG00000033146	18254	1.43901	0.133689	6.38832	1.67722e-10	1.13427e-08	CD163	scavenger receptor cysteine-rich type 1 protein M130 precursor [Source:RefSeq peptide;Acc:NP_999141]
ENSSSCG00000033037	87.2031	1.44112	0.23313	3.67245	0.000240237	0.00370064	ENSSSCG00000033037
ENSSSCG00000014173	900.422	1.44392	0.157496	5.45387	4.9286e-08	2.04731e-06	LNPEP	leucyl-cystinyl aminopeptidase [Source:RefSeq peptide;Acc:NP_001098761]
ENSSSCG00000017676	214.57	1.44712	0.16308	5.28671	1.24539e-07	4.76297e-06	BCAS3	BCAS3, microtubule associated cell migration factor [Source:HGNC Symbol;Acc:HGNC:14347]
ENSSSCG00000020926	2682.73	1.44774	0.121507	7.10062	1.24197e-12	1.20831e-10	SDHB	succinate dehydrogenase [Source:RefSeq peptide;Acc:NP_001098423]
ENSSSCG00000036431	3119.98	1.44827	0.111854	7.71818	1.17999e-14	1.63591e-12	VPS13C	vacuolar protein sorting 13 homolog C [Source:HGNC Symbol;Acc:HGNC:23594]
ENSSSCG00000016751	728.749	1.45044	0.301317	2.87233	0.0040746	0.0413084	GCK	Myosin regulatory light chain 2, atrial isoform [Source:UniProtKB/Swiss-Prot;Acc:F1SSF9]
ENSSSCG00000006163	164.087	1.4518	0.20712	4.18519	2.84928e-05	0.00060889	PKIA	cAMP-dependent protein kinase inhibitor alpha [Source:RefSeq peptide;Acc:NP_999369]
ENSSSCG00000025770	1890.06	1.45203	0.211649	4.09674	4.19005e-05	0.000843409	ST6GAL1	ST6 beta-galactoside alpha-2,6-sialyltransferase 1 [Source:HGNC Symbol;Acc:HGNC:10860]
ENSSSCG00000011518	561.221	1.4532	0.226237	3.83774	0.000124169	0.00211729	SHQ1	SHQ1, H/ACA ribonucleoprotein assembly factor [Source:HGNC Symbol;Acc:HGNC:25543]
ENSSSCG00000012126	2961.91	1.45697	0.144315	6.04241	1.51832e-09	8.46214e-08	ENSSSCG00000012126
ENSSSCG00000023861	415.221	1.45712	0.242666	3.59408	0.000325536	0.00474445	PFAS	phosphoribosylformylglycinamidine synthase [Source:HGNC Symbol;Acc:HGNC:8863]
ENSSSCG00000020675	99.4857	1.45786	0.28359	3.07804	0.00208369	0.0232263	ATF7IP2	activating transcription factor 7 interacting protein 2 [Source:HGNC Symbol;Acc:HGNC:20397]
ENSSSCG00000024960	910.42	1.46099	0.176107	4.97438	6.54565e-07	2.14786e-05	PDGFC	platelet derived growth factor C [Source:HGNC Symbol;Acc:HGNC:8801]
ENSSSCG00000009322	398.765	1.46566	0.203211	4.33393	1.46472e-05	0.000342726	SLC46A3	solute carrier family 46 member 3 precursor [Source:RefSeq peptide;Acc:NP_001230400]
ENSSSCG00000029715	3712.7	1.4713	0.137092	6.46527	1.01116e-10	7.00921e-09	OLFM1	olfactomedin 1 [Source:HGNC Symbol;Acc:HGNC:17187]
ENSSSCG00000012822	2708.74	1.47271	0.158203	5.61144	2.00646e-08	9.15786e-07	MPP1	membrane palmitoylated protein 1 [Source:HGNC Symbol;Acc:HGNC:7219]
ENSSSCG00000004087	67.0508	1.47384	0.293401	3.02958	0.00244894	0.0268657	CCDC170	coiled-coil domain containing 170 [Source:HGNC Symbol;Acc:HGNC:21177]
ENSSSCG00000001657	100.064	1.47427	0.259845	3.42247	0.000620543	0.00826224	CUL7	cullin 7 [Source:HGNC Symbol;Acc:HGNC:21024]
ENSSSCG00000012166	4372.51	1.4761	0.104551	8.52345	1.54866e-17	4.29405e-15	ENSSSCG00000012166
ENSSSCG00000000672	70.9602	1.47646	0.3097	2.87859	0.00399453	0.0406453	CLSTN3	calsyntenin 3 [Source:HGNC Symbol;Acc:HGNC:18371]
ENSSSCG00000015664	470.007	1.48272	0.208623	4.30326	1.683e-05	0.00038807	ENSSSCG00000015664	complement decay-accelerating factor precursor [Source:RefSeq peptide;Acc:NP_998980]
ENSSSCG00000013768	70.2629	1.48663	0.296406	3.04199	0.00235023	0.0258339	MISP3	uncharacterized protein MISP3 [Source:RefSeq peptide;Acc:NP_001231798]
ENSSSCG00000001800	312.193	1.48687	0.195197	4.62052	3.82789e-06	0.000104569	TM6SF1	transmembrane 6 superfamily member 1 [Source:HGNC Symbol;Acc:HGNC:11860]
ENSSSCG00000024067	142.903	1.48837	0.312027	2.89527	0.00378828	0.03876	KRT23	keratin 23 [Source:HGNC Symbol;Acc:HGNC:6438]
ENSSSCG00000015293	76.4782	1.49098	0.296567	3.055	0.0022506	0.0248867	ENSSSCG00000015293
ENSSSCG00000003578	6065.22	1.49922	0.11659	7.84163	4.44751e-15	6.94751e-13	FGR	FGR proto-oncogene, Src family tyrosine kinase [Source:HGNC Symbol;Acc:HGNC:3697]
ENSSSCG00000023408	585.834	1.49997	0.225608	4.05572	4.99801e-05	0.00098811	SAMD4A	sterile alpha motif domain containing 4A [Source:HGNC Symbol;Acc:HGNC:23023]
ENSSSCG00000039769	1522.95	1.5038	0.150934	6.08767	1.14564e-09	6.54965e-08	SPIRE1	spire type actin nucleation factor 1 [Source:HGNC Symbol;Acc:HGNC:30622]
ENSSSCG00000002005	129.684	1.50447	0.230403	3.99086	6.58342e-05	0.00123757	EMC9	ER membrane protein complex subunit 9 [Source:HGNC Symbol;Acc:HGNC:20273]
ENSSSCG00000032903	403.644	1.50543	0.173107	5.31734	1.05293e-07	4.09755e-06	ENSSSCG00000032903
ENSSSCG00000003253	3158.99	1.50641	0.167912	5.4877	4.07192e-08	1.72373e-06	ENSSSCG00000003253
ENSSSCG00000015336	608.041	1.50704	0.222721	4.14007	3.47197e-05	0.00072247	SLC25A13	solute carrier family 25 member 13 [Source:HGNC Symbol;Acc:HGNC:10983]
ENSSSCG00000015802	985.465	1.50921	0.112728	8.19891	2.42583e-16	4.80444e-14	FAM149A	family with sequence similarity 149 member A [Source:HGNC Symbol;Acc:HGNC:24527]
ENSSSCG00000023639	96.5759	1.51381	0.229289	4.051	5.09986e-05	0.00100111	NRM	Nurim [Source:UniProtKB/Swiss-Prot;Acc:Q767L9]
ENSSSCG00000006702	57.1477	1.51389	0.31734	2.92723	0.00341997	0.0356494	FMO5	flavin containing monooxygenase 5 [Source:HGNC Symbol;Acc:HGNC:3773]
ENSSSCG00000040248	817.781	1.51395	0.207646	4.47391	7.68036e-06	0.000190993	ENSSSCG00000040248
ENSSSCG00000024495	3084.6	1.51455	0.104306	8.91209	5.00787e-19	2.05712e-16	ENSSSCG00000024495
ENSSSCG00000024109	184.89	1.51503	0.223278	4.16552	3.1064e-05	0.00065376	BDH1	3-hydroxybutyrate dehydrogenase 1 [Source:HGNC Symbol;Acc:HGNC:1027]
ENSSSCG00000016085	229.812	1.5165	0.169738	5.48808	4.0633e-08	1.72373e-06	ENSSSCG00000016085
ENSSSCG00000040188	1366.77	1.51653	0.133527	6.97664	3.0233e-12	2.61965e-10	TNFSF12	tumor necrosis factor ligand superfamily member 12 [Source:RefSeq peptide;Acc:NP_001106161]
ENSSSCG00000011330	939.816	1.51778	0.213868	4.36164	1.2909e-05	0.000307239	NBEAL2	neurobeachin like 2 [Source:HGNC Symbol;Acc:HGNC:31928]
ENSSSCG00000007774	91.2595	1.51966	0.276846	3.37624	0.000734836	0.00949892	CTF1	cardiotrophin 1 [Source:HGNC Symbol;Acc:HGNC:2499]
ENSSSCG00000020705	2353.69	1.522	0.23206	4.0379	5.39313e-05	0.00104572	MAP3K8	mitogen-activated protein kinase kinase kinase 8 [Source:HGNC Symbol;Acc:HGNC:6860]
ENSSSCG00000014248	1084.93	1.52286	0.231766	4.04672	5.19405e-05	0.00101421	LMNB1	lamin B1 [Source:HGNC Symbol;Acc:HGNC:6637]
ENSSSCG00000008039	152.348	1.52337	0.192371	4.87809	1.0712e-06	3.32791e-05	NTHL1	nth like DNA glycosylase 1 [Source:HGNC Symbol;Acc:HGNC:8028]
ENSSSCG00000006893	486.966	1.52449	0.249894	3.75971	0.00017011	0.00275429	BCAR3	BCAR3, NSP family adaptor protein [Source:HGNC Symbol;Acc:HGNC:973]
ENSSSCG00000017873	671.982	1.52493	0.23591	3.98443	6.76429e-05	0.00126727	CAMKK1	calcium/calmodulin dependent protein kinase kinase 1 [Source:HGNC Symbol;Acc:HGNC:1469]
ENSSSCG00000011404	210.374	1.53149	0.184459	5.1314	2.87591e-07	1.03226e-05	HYAL1	hyaluronidase-1 precursor [Source:RefSeq peptide;Acc:NP_999606]
ENSSSCG00000027169	104.85	1.53155	0.254876	3.71393	0.000204068	0.00321494	ENOSF1	mitochondrial enolase superfamily member 1 [Source:RefSeq peptide;Acc:NP_001230546]
ENSSSCG00000032601	4848.82	1.53504	0.158324	6.00081	1.96336e-09	1.06223e-07	RASSF2	Ras association domain family member 2 [Source:HGNC Symbol;Acc:HGNC:9883]
ENSSSCG00000040339	183.115	1.53529	0.287657	3.30367	0.000954294	0.0118922	ZFHX2	zinc finger homeobox 2 [Source:HGNC Symbol;Acc:HGNC:20152]
ENSSSCG00000013604	6571.7	1.53715	0.210049	4.53316	5.81091e-06	0.00015023	MYO1F	myosin IF [Source:HGNC Symbol;Acc:HGNC:7600]
ENSSSCG00000024149	3078.45	1.53866	0.275977	3.4557	0.00054887	0.00740574	ELOVL5	ELOVL fatty acid elongase 5 [Source:HGNC Symbol;Acc:HGNC:21308]
ENSSSCG00000024296	167.875	1.53915	0.234305	4.07241	4.65291e-05	0.000924829	NKIRAS1	NFKB inhibitor interacting Ras like 1 [Source:HGNC Symbol;Acc:HGNC:17899]
ENSSSCG00000012699	1293.29	1.5405	0.229619	4.16139	3.16319e-05	0.000664449	ENSSSCG00000012699	four and a half LIM domains protein 1 [Source:RefSeq peptide;Acc:NP_999540]
ENSSSCG00000032043	1268.05	1.5437	0.202908	4.72501	2.30102e-06	6.54375e-05	SLC35D1	solute carrier family 35 member D1 [Source:HGNC Symbol;Acc:HGNC:20800]
ENSSSCG00000008190	1419.12	1.54384	0.135395	7.08205	1.42041e-12	1.33507e-10	INPP4A	type I inositol 3,4-bisphosphate 4-phosphatase [Source:RefSeq peptide;Acc:NP_001137402]
ENSSSCG00000008986	2603.47	1.54427	0.153861	6.23492	4.52007e-10	2.86469e-08	SEPT11	septin 11 [Source:HGNC Symbol;Acc:HGNC:25589]
ENSSSCG00000027665	1349.16	1.54445	0.167069	5.74307	9.29743e-09	4.50296e-07	ENSSSCG00000027665
ENSSSCG00000002389	2278.65	1.54641	0.142115	6.7653	1.33034e-11	1.0318e-09	VASH1	vasohibin 1 [Source:HGNC Symbol;Acc:HGNC:19964]
ENSSSCG00000006767	269.796	1.54852	0.198407	4.85649	1.19483e-06	3.68107e-05	MAGI3	membrane associated guanylate kinase, WW and PDZ domain containing 3 [Source:HGNC Symbol;Acc:HGNC:29647]
ENSSSCG00000004132	553.138	1.55531	0.201617	4.81281	1.48822e-06	4.49749e-05	PHACTR2	phosphatase and actin regulator 2 [Source:HGNC Symbol;Acc:HGNC:20956]
ENSSSCG00000000437	1527.41	1.55796	0.204374	4.76088	1.92747e-06	5.65545e-05	ARHGAP9	Rho GTPase activating protein 9 [Source:HGNC Symbol;Acc:HGNC:14130]
ENSSSCG00000003917	1063.78	1.55822	0.134434	7.23962	4.49951e-13	4.79847e-11	TESK2	testis-specific kinase 2 [Source:HGNC Symbol;Acc:HGNC:11732]
ENSSSCG00000004917	283.363	1.56007	0.225344	4.3272	1.51015e-05	0.000351872	MALT1	MALT1 paracaspase [Source:HGNC Symbol;Acc:HGNC:6819]
ENSSSCG00000034841	2678.45	1.5686	0.204616	4.80724	1.5303e-06	4.58717e-05	RGS19	regulator of G protein signaling 19 [Source:HGNC Symbol;Acc:HGNC:13735]
ENSSSCG00000016298	1437.82	1.56915	0.192049	5.12469	2.98023e-07	1.05603e-05	INPP5D	inositol polyphosphate-5-phosphatase D [Source:HGNC Symbol;Acc:HGNC:6079]
ENSSSCG00000000864	973.606	1.57828	0.192926	5.14869	2.62311e-07	9.47654e-06	CHPT1	choline phosphotransferase 1 [Source:HGNC Symbol;Acc:HGNC:17852]
ENSSSCG00000032804	569.191	1.57839	0.161302	6.1588	7.32997e-10	4.39442e-08	ENSSSCG00000032804
ENSSSCG00000003839	260.889	1.58875	0.352806	2.84515	0.00443908	0.0445959	ENSSSCG00000003839
ENSSSCG00000013494	47.0274	1.58893	0.334557	3.00089	0.00269188	0.0291559	MATK	megakaryocyte-associated tyrosine kinase [Source:HGNC Symbol;Acc:HGNC:6906]
ENSSSCG00000010138	662.375	1.58943	0.293345	3.4242	0.000616607	0.00822959	ZDHHC8	zinc finger DHHC-type containing 8 [Source:HGNC Symbol;Acc:HGNC:18474]
ENSSSCG00000010180	808.406	1.58977	0.16172	6.21328	5.18914e-10	3.21524e-08	TTC13	tetratricopeptide repeat domain 13 [Source:HGNC Symbol;Acc:HGNC:26204]
ENSSSCG00000007249	2498.12	1.59322	0.230317	4.37771	1.19933e-05	0.000287296	NOL4L	nucleolar protein 4 like [Source:HGNC Symbol;Acc:HGNC:16106]
ENSSSCG00000016301	329.551	1.5996	0.231514	4.38261	1.17268e-05	0.000282744	SAG	S-arrestin [Source:RefSeq peptide;Acc:NP_999244]
ENSSSCG00000004510	256.87	1.60207	0.201608	5.04499	4.53542e-07	1.5383e-05	ACAA2	3-ketoacyl-CoA thiolase, mitochondrial [Source:RefSeq peptide;Acc:NP_001161110]
ENSSSCG00000011630	9564.07	1.60263	0.245332	4.14815	3.35172e-05	0.000698758	ACKR4	atypical chemokine receptor 4 [Source:RefSeq peptide;Acc:NP_001090899]
ENSSSCG00000006859	406.571	1.60788	0.225953	4.52714	5.97861e-06	0.000153493	DPH5	diphthine methyl ester synthase [Source:RefSeq peptide;Acc:NP_001230608]
ENSSSCG00000031110	610.669	1.60885	0.208897	4.90139	9.51612e-07	3.00693e-05	TMEM150B	transmembrane protein 150B [Source:HGNC Symbol;Acc:HGNC:34415]
ENSSSCG00000030165	6611.34	1.60946	0.199404	5.13781	2.77964e-07	1.00094e-05	MAFF	MAF bZIP transcription factor F [Source:HGNC Symbol;Acc:HGNC:6780]
ENSSSCG00000013023	68.9798	1.61032	0.258952	3.95964	7.50622e-05	0.00138108	RASGRP2	RAS guanyl-releasing protein 2 [Source:RefSeq peptide;Acc:NP_001231087]
ENSSSCG00000013900	161.267	1.61401	0.21479	4.79094	1.66005e-06	4.96271e-05	ENSSSCG00000013900
ENSSSCG00000034280	665.676	1.61793	0.284875	3.62604	0.000287803	0.00429612	LARP1B	La ribonucleoprotein domain family member 1B [Source:HGNC Symbol;Acc:HGNC:24704]
ENSSSCG00000010665	1089.94	1.61925	0.132102	7.82946	4.89952e-15	7.43737e-13	SHTN1	shootin 1 [Source:HGNC Symbol;Acc:HGNC:29319]
ENSSSCG00000003971	84.3734	1.62145	0.311093	3.33176	0.000862984	0.0109262	SCMH1	Scm polycomb group protein homolog 1 [Source:HGNC Symbol;Acc:HGNC:19003]
ENSSSCG00000011470	730.942	1.62333	0.141142	7.35687	1.88276e-13	2.29469e-11	ABHD6	abhydrolase domain containing 6 [Source:HGNC Symbol;Acc:HGNC:21398]
ENSSSCG00000027952	778.903	1.62559	0.147301	7.06465	1.61025e-12	1.49389e-10	ADCY5	adenylate cyclase 5 [Source:HGNC Symbol;Acc:HGNC:236]
ENSSSCG00000007878	756.668	1.62727	0.169051	6.16567	7.01857e-10	4.27708e-08	PARN	poly(A)-specific ribonuclease [Source:HGNC Symbol;Acc:HGNC:8609]
ENSSSCG00000038660	556.888	1.62878	0.124162	8.40686	4.2113e-17	1.01538e-14	HAAO	3-hydroxyanthranilate 3,4-dioxygenase [Source:RefSeq peptide;Acc:NP_001231870]
ENSSSCG00000007043	7748.17	1.63721	0.175184	6.00651	1.89557e-09	1.04078e-07	GPCPD1	glycerophosphocholine phosphodiesterase 1 [Source:HGNC Symbol;Acc:HGNC:26957]
ENSSSCG00000025053	2169.81	1.63822	0.227846	4.62266	3.78849e-06	0.000103749	RYBP	RING1 and YY1 binding protein [Source:HGNC Symbol;Acc:HGNC:10480]
ENSSSCG00000034632	252.193	1.64089	0.312279	3.38138	0.000721234	0.00934486	PDXP	pyridoxal phosphatase [Source:HGNC Symbol;Acc:HGNC:30259]
ENSSSCG00000017749	2050.08	1.64872	0.15774	6.74374	1.5436e-11	1.18069e-09	ENSSSCG00000017749
ENSSSCG00000040660	237.954	1.65559	0.256531	4.17349	2.99967e-05	0.00063491	TRAPPC3L	trafficking protein particle complex 3 like [Source:HGNC Symbol;Acc:HGNC:21090]
ENSSSCG00000011379	179.968	1.65719	0.282019	3.80197	0.000143552	0.0024014	KLHDC8B	kelch domain containing 8B [Source:HGNC Symbol;Acc:HGNC:28557]
ENSSSCG00000037645	7641.67	1.66417	0.192046	5.61953	1.91479e-08	8.81201e-07	COTL1	coactosin like F-actin binding protein 1 [Source:HGNC Symbol;Acc:HGNC:18304]
ENSSSCG00000000600	2725.62	1.67154	0.182125	5.96612	2.42955e-09	1.28929e-07	EPS8	epidermal growth factor receptor pathway substrate 8 [Source:HGNC Symbol;Acc:HGNC:3420]
ENSSSCG00000001063	317.01	1.6741	0.301993	3.6065	0.00031035	0.00455907	ENSSSCG00000001063
ENSSSCG00000012637	60.8793	1.67706	0.359741	3.03579	0.00239907	0.0263446	KLHL13	kelch like family member 13 [Source:HGNC Symbol;Acc:HGNC:22931]
ENSSSCG00000001078	1938.16	1.67849	0.240879	4.53975	5.63213e-06	0.000146923	MBOAT1	membrane bound O-acyltransferase domain containing 1 [Source:HGNC Symbol;Acc:HGNC:21579]
ENSSSCG00000003687	3283.77	1.68412	0.132086	8.32155	8.68206e-17	1.93183e-14	EPB41L3	erythrocyte membrane protein band 4.1 like 3 [Source:HGNC Symbol;Acc:HGNC:3380]
ENSSSCG00000013787	653.336	1.68716	0.133419	8.26114	1.4429e-16	3.13788e-14	ADGRE3	adhesion G protein-coupled receptor E3 [Source:HGNC Symbol;Acc:HGNC:23647]
ENSSSCG00000039348	582.838	1.68883	0.237046	4.65675	3.21235e-06	8.90704e-05	H1F0	H1 histone family member 0 [Source:HGNC Symbol;Acc:HGNC:4714]
ENSSSCG00000017208	759.968	1.69006	0.243335	4.54147	5.58623e-06	0.000146726	SLC25A19	mitochondrial thiamine pyrophosphate carrier [Source:RefSeq peptide;Acc:NP_001157986]
ENSSSCG00000035774	9775.8	1.70965	0.377406	2.98004	0.00288207	0.0309439	ERRFI1	ERBB receptor feedback inhibitor 1 [Source:HGNC Symbol;Acc:HGNC:18185]
ENSSSCG00000001846	235.429	1.70978	0.230141	4.88752	1.02114e-06	3.18951e-05	WDR93	WD repeat domain 93 [Source:HGNC Symbol;Acc:HGNC:26924]
ENSSSCG00000001727	4433.85	1.71126	0.126194	8.92517	4.45034e-19	1.89841e-16	TNFRSF21	TNF receptor superfamily member 21 [Source:HGNC Symbol;Acc:HGNC:13469]
ENSSSCG00000038765	330.486	1.71549	0.208958	5.41033	6.29079e-08	2.50847e-06	FAM89A	family with sequence similarity 89 member A [Source:HGNC Symbol;Acc:HGNC:25057]
ENSSSCG00000028977	109.34	1.71725	0.223681	5.06207	4.14731e-07	1.41532e-05	DOK6	docking protein 6 [Source:HGNC Symbol;Acc:HGNC:28301]
ENSSSCG00000002666	2952.52	1.72463	0.207372	5.49576	3.89032e-08	1.67239e-06	KIAA0513	KIAA0513 [Source:HGNC Symbol;Acc:HGNC:29058]
ENSSSCG00000007995	282.049	1.7263	0.231782	4.9242	8.47041e-07	2.70736e-05	MCRIP2	MAPK regulated corepressor interacting protein 2 [Source:HGNC Symbol;Acc:HGNC:14142]
ENSSSCG00000000647	16999.9	1.72724	0.219479	5.20448	1.94541e-07	7.16829e-06	OLR1	oxidized low-density lipoprotein receptor 1 [Source:RefSeq peptide;Acc:NP_998970]
ENSSSCG00000034059	190.793	1.72754	0.294663	3.87758	0.000105502	0.00184271	ST3GAL3	CMP-N-acetylneuraminate-beta-1,4-galactoside alpha-2,3-sialyltransferase [Source:RefSeq peptide;Acc:NP_998924]
ENSSSCG00000036494	2706.1	1.731	0.110292	10.3909	2.72728e-25	3.02483e-22	ERG28	probable ergosterol biosynthetic protein 28 precursor [Source:RefSeq peptide;Acc:NP_001161109]
ENSSSCG00000016173	71.4166	1.73115	0.342472	3.34681	0.000817484	0.0104096	ATIC	bifunctional purine biosynthesis protein PURH [Source:RefSeq peptide;Acc:NP_001124208]
ENSSSCG00000010527	107.369	1.73396	0.34705	3.31075	0.000930464	0.0116345	MARVELD1	MARVEL domain containing 1 [Source:HGNC Symbol;Acc:HGNC:28674]
ENSSSCG00000005457	307.696	1.74008	0.310793	3.71667	0.000201868	0.00318934	ENSSSCG00000005457	lysophosphatidic acid receptor 1 [Source:RefSeq peptide;Acc:NP_001231286]
ENSSSCG00000007664	905.599	1.74228	0.155031	7.4651	8.32371e-14	1.0861e-11	AGFG2	ArfGAP with FG repeats 2 [Source:HGNC Symbol;Acc:HGNC:5177]
ENSSSCG00000007239	258.702	1.74274	0.244502	4.73524	2.18795e-06	6.28668e-05	CCM2L	CCM2 like scaffolding protein [Source:HGNC Symbol;Acc:HGNC:16153]
ENSSSCG00000038406	1612.26	1.744	0.226731	5.11194	3.18865e-07	1.12271e-05	ENSSSCG00000038406
ENSSSCG00000001596	697.942	1.75805	0.188542	6.22192	4.91114e-10	3.07737e-08	ENSSSCG00000001596
ENSSSCG00000016432	163.235	1.76697	0.260319	4.54061	5.60922e-06	0.000146726	PRKAG2	protein kinase AMP-activated non-catalytic subunit gamma 2 [Source:HGNC Symbol;Acc:HGNC:9386]
ENSSSCG00000010026	1460.68	1.7674	0.172361	6.86024	6.8745e-12	5.56533e-10	PIK3IP1	phosphoinositide-3-kinase interacting protein 1 [Source:HGNC Symbol;Acc:HGNC:24942]
ENSSSCG00000020813	1328.27	1.7696	0.233476	5.07392	3.89709e-07	1.34232e-05	FAM20C	FAM20C, golgi associated secretory pathway kinase [Source:HGNC Symbol;Acc:HGNC:22140]
ENSSSCG00000035027	105.627	1.77204	0.277672	4.2751	1.91051e-05	0.000434569	ZDHHC14	zinc finger DHHC-type containing 14 [Source:HGNC Symbol;Acc:HGNC:20341]
ENSSSCG00000008833	66.7923	1.77393	0.350687	3.39039	0.000697929	0.00912822	SGCB	beta-sarcoglycan [Source:RefSeq peptide;Acc:NP_001107759]
ENSSSCG00000022005	544.029	1.77461	0.124784	9.53364	1.51869e-21	1.20313e-18	SFXN3	sideroflexin 3 [Source:HGNC Symbol;Acc:HGNC:16087]
ENSSSCG00000026742	1555.23	1.7762	0.138457	8.60365	7.7223e-18	2.2539e-15	BTK	tyrosine-protein kinase BTK [Source:RefSeq peptide;Acc:NP_001230505]
ENSSSCG00000037854	56.1181	1.78099	0.285156	4.19428	2.73742e-05	0.000590675	L3HYPDH	trans-L-3-hydroxyproline dehydratase [Source:HGNC Symbol;Acc:HGNC:20488]
ENSSSCG00000009007	539.515	1.78662	0.127451	9.4284	4.16386e-21	3.07876e-18	TMEM131L	transmembrane 131 like [Source:HGNC Symbol;Acc:HGNC:29146]
ENSSSCG00000006206	595.287	1.79828	0.290701	4.17377	2.99598e-05	0.00063491	SGK3	serum/glucocorticoid regulated kinase family member 3 [Source:HGNC Symbol;Acc:HGNC:10812]
ENSSSCG00000008307	396.98	1.80042	0.279818	4.34373	1.40081e-05	0.00032986	SFXN5	sideroflexin 5 [Source:HGNC Symbol;Acc:HGNC:16073]
ENSSSCG00000028552	5379.01	1.80981	0.195902	6.25237	4.04267e-10	2.60682e-08	BHLHE41	basic helix-loop-helix family member e41 [Source:HGNC Symbol;Acc:HGNC:16617]
ENSSSCG00000040720	505.415	1.8103	0.233204	5.25437	1.48531e-07	5.5654e-06	SLC26A9	solute carrier family 26 member 9 [Source:HGNC Symbol;Acc:HGNC:14469]
ENSSSCG00000001848	96.6762	1.81467	0.375723	3.2729	0.0010645	0.0131036	MESP2	mesoderm posterior bHLH transcription factor 2 [Source:HGNC Symbol;Acc:HGNC:29659]
ENSSSCG00000006862	16906.1	1.822	0.23839	5.18913	2.11275e-07	7.7591e-06	VCAM1	vascular cell adhesion protein 1 precursor [Source:RefSeq peptide;Acc:NP_999056]
ENSSSCG00000017054	1431.45	1.82593	0.181297	6.84492	7.65204e-12	6.14991e-10	CYFIP2	cytoplasmic FMR1 interacting protein 2 [Source:HGNC Symbol;Acc:HGNC:13760]
ENSSSCG00000028304	9972.12	1.82802	0.249714	4.97793	6.42665e-07	2.11507e-05	ZFP36L1	ZFP36 ring finger protein like 1 [Source:HGNC Symbol;Acc:HGNC:1107]
ENSSSCG00000036457	167.93	1.82951	0.325943	3.8183	0.000134377	0.00226845	TNFSF8	tumor necrosis factor ligand superfamily member 8 [Source:RefSeq peptide;Acc:NP_001020390]
ENSSSCG00000000291	7520.06	1.83375	0.320987	3.89047	0.000100051	0.00176698	GPR84	G-protein coupled receptor 84 [Source:RefSeq peptide;Acc:NP_001245230]
ENSSSCG00000040811	187.513	1.84281	0.310815	4.04692	5.18969e-05	0.00101421	ENSSSCG00000040811
ENSSSCG00000004570	120.41	1.84753	0.258913	4.87642	1.08029e-06	3.34679e-05	TPM1	tropomyosin alpha-1 chain [Source:RefSeq peptide;Acc:NP_001090952]
ENSSSCG00000005110	1248.61	1.84786	0.148226	8.5201	1.59422e-17	4.31256e-15	SYNE2	spectrin repeat containing nuclear envelope protein 2 [Source:HGNC Symbol;Acc:HGNC:17084]
ENSSSCG00000013885	641.979	1.86129	0.198604	6.42649	1.30583e-10	8.94012e-09	FCHO1	FCH domain only 1 [Source:HGNC Symbol;Acc:HGNC:29002]
ENSSSCG00000016971	855.647	1.87097	0.204501	6.28853	3.20492e-10	2.09093e-08	MCCC2	methylcrotonoyl-CoA carboxylase 2 [Source:HGNC Symbol;Acc:HGNC:6937]
ENSSSCG00000035762	473.919	1.87474	0.192365	6.70485	2.01615e-11	1.52116e-09	ENSSSCG00000035762
ENSSSCG00000035159	45.2218	1.87596	0.381387	3.385	0.000711783	0.00925485	ENSSSCG00000035159
ENSSSCG00000002752	300.351	1.8794	0.237487	5.45053	5.02186e-08	2.07826e-06	ZFHX3	zinc finger homeobox 3 [Source:HGNC Symbol;Acc:HGNC:777]
ENSSSCG00000016567	96.8229	1.88073	0.292191	4.43465	9.22226e-06	0.000225793	STRIP2	striatin interacting protein 2 [Source:HGNC Symbol;Acc:HGNC:22209]
ENSSSCG00000011819	43.268	1.93087	0.447675	3.00644	0.00264329	0.0287698	MB21D2	Mab-21 domain containing 2 [Source:HGNC Symbol;Acc:HGNC:30438]
ENSSSCG00000016784	126.708	1.93903	0.265831	5.0937	3.51137e-07	1.21323e-05	ANKH	ANKH inorganic pyrophosphate transport regulator [Source:HGNC Symbol;Acc:HGNC:15492]
ENSSSCG00000027745	156.649	1.9425	0.33025	4.11063	3.94578e-05	0.000801513	ABCG1	ATP binding cassette subfamily G member 1 [Source:HGNC Symbol;Acc:HGNC:73]
ENSSSCG00000005135	400.587	1.94558	0.148586	9.15709	5.3317e-20	2.8159e-17	MTAP	methylthioadenosine phosphorylase [Source:HGNC Symbol;Acc:HGNC:7413]
ENSSSCG00000037910	5800.35	1.9484	0.2454	5.55597	2.76071e-08	1.22476e-06	DUSP6	dual specificity protein phosphatase 6 [Source:RefSeq peptide;Acc:NP_001254771]
ENSSSCG00000028166	41.996	1.95223	0.362316	3.7737	0.000160845	0.00263117	ENSSSCG00000028166	outer dense fiber protein 4 [Source:RefSeq peptide;Acc:NP_001189390]
ENSSSCG00000037600	43.38	1.95462	0.403619	3.39343	0.000690225	0.00904881	C1orf216	chromosome 1 open reading frame 216 [Source:HGNC Symbol;Acc:HGNC:26800]
ENSSSCG00000007456	680.909	1.95868	0.269268	5.10168	3.36659e-07	1.17418e-05	SULF2	sulfatase 2 [Source:HGNC Symbol;Acc:HGNC:20392]
ENSSSCG00000035342	182.29	1.96319	0.24814	5.55421	2.78865e-08	1.23223e-06	ENSSSCG00000035342
ENSSSCG00000027198	243.039	1.96625	0.248472	5.55911	2.71146e-08	1.20775e-06	PDK2	pyruvate dehydrogenase kinase 2 [Source:HGNC Symbol;Acc:HGNC:8810]
ENSSSCG00000000139	26.275	1.96923	0.473039	2.92633	0.00342984	0.0357187	IFT27	intraflagellar transport 27 [Source:HGNC Symbol;Acc:HGNC:18626]
ENSSSCG00000000896	362.295	1.9699	0.152129	9.10368	8.73227e-20	4.40225e-17	NTN4	netrin 4 [Source:HGNC Symbol;Acc:HGNC:13658]
ENSSSCG00000014168	3904.37	1.97046	0.282376	4.90658	9.26778e-07	2.93683e-05	ELL2	elongation factor for RNA polymerase II 2 [Source:HGNC Symbol;Acc:HGNC:17064]
ENSSSCG00000016009	2462.86	1.98034	0.136354	10.2335	1.40422e-24	1.41584e-21	ITGA4	integrin subunit alpha 4 [Source:HGNC Symbol;Acc:HGNC:6140]
ENSSSCG00000033930	46.1352	1.98322	0.37857	3.69352	0.000221171	0.00344523	ENSSSCG00000033930
ENSSSCG00000004435	46.2354	1.98361	0.373384	3.74585	0.000179783	0.00288811	NT5DC1	5'-nucleotidase domain containing 1 [Source:HGNC Symbol;Acc:HGNC:21556]
ENSSSCG00000029371	6465.95	1.98544	0.170584	8.2099	2.21376e-16	4.59795e-14	C5AR1	C5a anaphylatoxin chemotactic receptor 1 [Source:RefSeq peptide;Acc:NP_001231144]
ENSSSCG00000014851	1853.26	1.99099	0.177158	7.93656	2.07867e-15	3.49312e-13	SLCO2B1	solute carrier organic anion transporter family member 2B1 [Source:HGNC Symbol;Acc:HGNC:10962]
ENSSSCG00000013292	1330.72	1.99309	0.259679	5.42256	5.875e-08	2.36944e-06	PRR5L	proline rich 5 like [Source:HGNC Symbol;Acc:HGNC:25878]
ENSSSCG00000017258	68.5634	2.00025	0.455262	3.10874	0.00187887	0.021351	FAM20A	FAM20A, golgi associated secretory pathway pseudokinase [Source:HGNC Symbol;Acc:HGNC:23015]
ENSSSCG00000033175	337.457	2.00682	0.364625	3.89949	9.63941e-05	0.00171331	SASH1	SAM and SH3 domain containing 1 [Source:HGNC Symbol;Acc:HGNC:19182]
ENSSSCG00000008344	1746.92	2.00964	0.175962	8.09654	5.65434e-16	1.06292e-13	ARHGAP25	Rho GTPase activating protein 25 [Source:HGNC Symbol;Acc:HGNC:28951]
ENSSSCG00000029998	79.1075	2.01356	0.372269	3.83753	0.000124277	0.00211729	KLF7	Krueppel-like factor 7 [Source:RefSeq peptide;Acc:NP_001090956]
ENSSSCG00000015406	31.0688	2.01847	0.388371	3.69108	0.000223305	0.0034736	GNAT3	G protein subunit alpha transducin 3 [Source:HGNC Symbol;Acc:HGNC:22800]
ENSSSCG00000023957	31.0384	2.01899	0.435393	3.29364	0.000988978	0.0122693	CFAP126	cilia and flagella associated protein 126 [Source:HGNC Symbol;Acc:HGNC:32325]
ENSSSCG00000035934	314.365	2.01981	0.208724	6.87437	6.2265e-12	5.0778e-10	TXNDC16	thioredoxin domain containing 16 [Source:HGNC Symbol;Acc:HGNC:19965]
ENSSSCG00000016841	415.122	2.02441	0.257074	5.59934	2.15167e-08	9.78038e-07	SLC1A3	excitatory amino acid transporter 1 isoform 4 [Source:RefSeq peptide;Acc:NP_001276875]
ENSSSCG00000032687	2202.29	2.02906	0.146767	9.83938	7.61791e-23	7.04086e-20	CYP4V2	cytochrome P450 family 4 subfamily V member 2 [Source:HGNC Symbol;Acc:HGNC:23198]
ENSSSCG00000012254	348.003	2.02985	0.20108	7.18564	6.68932e-13	6.93376e-11	GPR82	probable G-protein coupled receptor 82 [Source:RefSeq peptide;Acc:NP_001230635]
ENSSSCG00000022521	624.124	2.04145	0.191826	7.59274	3.13206e-14	4.18527e-12	DPY19L3	dpy-19 like C-mannosyltransferase 3 [Source:HGNC Symbol;Acc:HGNC:27120]
ENSSSCG00000035993	37.9263	2.0473	0.377707	3.87161	0.000108119	0.00186784	C1QTNF2	complement C1q tumor necrosis factor-related protein 2 precursor [Source:RefSeq peptide;Acc:NP_001136301]
ENSSSCG00000015716	178.832	2.06386	0.257129	5.7516	8.8405e-09	4.31938e-07	MARCO	macrophage receptor MARCO [Source:RefSeq peptide;Acc:NP_001243295]
ENSSSCG00000009963	913.368	2.06531	0.118574	12.4846	9.06372e-36	3.35086e-32	TPST2	protein-tyrosine sulfotransferase 2 precursor [Source:RefSeq peptide;Acc:NP_001230419]
ENSSSCG00000035403	270.039	2.06574	0.21029	7.0416	1.90048e-12	1.72773e-10	RFX2	regulatory factor X2 [Source:HGNC Symbol;Acc:HGNC:9983]
ENSSSCG00000026041	1261.73	2.07858	0.269318	5.54591	2.92424e-08	1.28192e-06	MAP3K5	mitogen-activated protein kinase kinase kinase 5 [Source:HGNC Symbol;Acc:HGNC:6857]
ENSSSCG00000038622	401.589	2.08198	0.251884	5.9433	2.79346e-09	1.47534e-07	ENSSSCG00000038622
ENSSSCG00000013017	3608.25	2.08821	0.258721	5.81031	6.23561e-09	3.06014e-07	EHD1	EH domain containing 1 [Source:HGNC Symbol;Acc:HGNC:3242]
ENSSSCG00000007547	544.13	2.09275	0.188639	7.993	1.31698e-15	2.31852e-13	ADAP1	arf-GAP with dual PH domain-containing protein 1 [Source:RefSeq peptide;Acc:NP_999391]
ENSSSCG00000030484	2939.3	2.09408	0.172124	8.7676	1.82517e-18	6.52998e-16	AHR	aryl hydrocarbon receptor [Source:RefSeq peptide;Acc:NP_001289955]
ENSSSCG00000005437	2546.19	2.10437	0.218819	6.94367	3.82044e-12	3.21004e-10	KLF4	Krueppel-like factor 4 [Source:RefSeq peptide;Acc:NP_001026952]
ENSSSCG00000040400	28.0508	2.11062	0.473468	3.2223	0.00127165	0.0153637	GPR19	G protein-coupled receptor 19 [Source:HGNC Symbol;Acc:HGNC:4473]
ENSSSCG00000033422	677.656	2.11462	0.207004	7.3895	1.47377e-13	1.83658e-11	ENSSSCG00000033422
ENSSSCG00000013653	89.0319	2.12043	0.433435	3.54257	0.000396255	0.00561794	ICAM5	intercellular adhesion molecule 5 [Source:HGNC Symbol;Acc:HGNC:5348]
ENSSSCG00000030696	25.544	2.12577	0.454272	3.39183	0.000694277	0.00909118	SLC19A1	solute carrier family 19 member 1 [Source:HGNC Symbol;Acc:HGNC:10937]
ENSSSCG00000006290	753.841	2.13426	0.140592	11.0198	3.06731e-28	5.66993e-25	SLC19A2	thiamine transporter 1 [Source:RefSeq peptide;Acc:NP_001136139]
ENSSSCG00000032326	98.9439	2.14537	0.273696	5.70124	1.18938e-08	5.66155e-07	ENSSSCG00000032326
ENSSSCG00000032431	64.99	2.1545	0.363146	4.32206	1.54581e-05	0.000358673	TMEM52B	transmembrane protein 52B [Source:HGNC Symbol;Acc:HGNC:26438]
ENSSSCG00000006238	780.749	2.1722	0.46568	3.40843	0.000653372	0.00862684	CYP7A1	cholesterol 7-alpha-monooxygenase [Source:RefSeq peptide;Acc:NP_001005352]
ENSSSCG00000034980	3820.22	2.17407	0.321361	4.94494	7.61676e-07	2.4701e-05	IRF8	interferon regulatory factor 8 [Source:HGNC Symbol;Acc:HGNC:5358]
ENSSSCG00000039373	755.185	2.17948	0.191606	8.32188	8.65772e-17	1.93183e-14	SNX24	sorting nexin 24 [Source:HGNC Symbol;Acc:HGNC:21533]
ENSSSCG00000016083	1385.7	2.19057	0.250674	6.40518	1.50195e-10	1.02197e-08	PLCL1	phospholipase C like 1 (inactive) [Source:HGNC Symbol;Acc:HGNC:9063]
ENSSSCG00000000521	320.315	2.22908	0.333487	4.93009	8.2191e-07	2.64226e-05	PHLDA1	pleckstrin homology like domain family A member 1 [Source:HGNC Symbol;Acc:HGNC:8933]
ENSSSCG00000027849	39.5434	2.23299	0.566141	2.91099	0.00360285	0.0373451	CNR2	cannabinoid receptor 2 [Source:HGNC Symbol;Acc:HGNC:2160]
ENSSSCG00000021038	702.55	2.23444	0.267571	6.16463	7.06473e-10	4.28169e-08	NRIP1	nuclear receptor interacting protein 1 [Source:HGNC Symbol;Acc:HGNC:8001]
ENSSSCG00000017750	5297.33	2.23807	0.232863	7.09906	1.25608e-12	1.21141e-10	EVI2B	ecotropic viral integration site 2B [Source:HGNC Symbol;Acc:HGNC:3500]
ENSSSCG00000002917	2170.62	2.24456	0.263303	6.30302	2.91905e-10	1.93864e-08	NFKBID	NFKB inhibitor delta [Source:HGNC Symbol;Acc:HGNC:15671]
ENSSSCG00000015563	1377.98	2.26126	0.241175	6.95052	3.63935e-12	3.08122e-10	RGL1	ral guanine nucleotide dissociation stimulator like 1 [Source:HGNC Symbol;Acc:HGNC:30281]
ENSSSCG00000015333	36.7082	2.27522	0.4373	3.86521	0.000110996	0.00191454	ASB4	ankyrin repeat and SOCS box containing 4 [Source:HGNC Symbol;Acc:HGNC:16009]
ENSSSCG00000040648	16000.8	2.2758	0.416718	4.05751	4.95989e-05	0.000982323	CCL11	C-C motif chemokine 8 precursor [Source:RefSeq peptide;Acc:NP_001157987]
ENSSSCG00000005949	1891.84	2.28679	0.249879	6.81059	9.71999e-12	7.70031e-10	SLA	Src like adaptor [Source:HGNC Symbol;Acc:HGNC:10902]
ENSSSCG00000037832	275.861	2.29441	0.257139	6.64796	2.97189e-11	2.19741e-09	PMP22	peripheral myelin protein 22 [Source:HGNC Symbol;Acc:HGNC:9118]
ENSSSCG00000003022	84.9984	2.2963	0.28847	5.93246	2.98426e-09	1.55392e-07	TMEM145	transmembrane protein 145 [Source:HGNC Symbol;Acc:HGNC:26912]
ENSSSCG00000017274	776.774	2.29831	0.23286	7.35784	1.86916e-13	2.29469e-11	PITPNC1	cytoplasmic phosphatidylinositol transfer protein 1 [Source:RefSeq peptide;Acc:NP_001137194]
ENSSSCG00000006850	2328.71	2.29937	0.24202	7.08376	1.40294e-12	1.32992e-10	FAM102B	family with sequence similarity 102 member B [Source:HGNC Symbol;Acc:HGNC:27637]
ENSSSCG00000016260	119.381	2.33156	0.388702	4.49342	7.00887e-06	0.000176671	SLC16A14	solute carrier family 16 member 14 [Source:HGNC Symbol;Acc:HGNC:26417]
ENSSSCG00000004109	147.079	2.33481	0.357829	4.89018	1.00742e-06	3.15629e-05	ZC3H12D	zinc finger CCCH-type containing 12D [Source:HGNC Symbol;Acc:HGNC:21175]
ENSSSCG00000033238	112.16	2.34337	0.39095	4.49778	6.86679e-06	0.000174248	ENSSSCG00000033238
ENSSSCG00000009357	132.024	2.34457	0.257761	6.82651	8.70067e-12	6.94238e-10	SMAD9	mothers against decapentaplegic homolog 9 [Source:RefSeq peptide;Acc:NP_001182439]
ENSSSCG00000004889	19.1725	2.34629	0.544671	3.23375	0.00122177	0.0148419	SERPINB10	serpin B10 [Source:RefSeq peptide;Acc:NP_001231090]
ENSSSCG00000032691	73.1752	2.36459	0.370008	4.80971	1.51152e-06	4.55552e-05	ANKRD66	ankyrin repeat domain 66 [Source:HGNC Symbol;Acc:HGNC:44669]
ENSSSCG00000036314	409.223	2.41849	0.291104	6.29852	3.00508e-10	1.98389e-08	HHEX	hematopoietically-expressed homeobox protein HHEX [Source:RefSeq peptide;Acc:NP_001231508]
ENSSSCG00000035195	5935.13	2.44355	0.211028	8.80728	1.28216e-18	4.74014e-16	HNMT	histamine N-methyltransferase [Source:RefSeq peptide;Acc:NP_001231490]
ENSSSCG00000015717	162.727	2.48806	0.310274	6.13361	8.59056e-10	5.12247e-08	C1QL2	complement C1q like 2 [Source:HGNC Symbol;Acc:HGNC:24181]
ENSSSCG00000017723	6202.69	2.50799	0.530181	3.6271	0.000286617	0.00428997	CCL2	C-C motif chemokine 2 [Source:UniProtKB/Swiss-Prot;Acc:P42831]
ENSSSCG00000008973	14847.1	2.51146	0.242109	7.95716	1.76028e-15	3.00357e-13	NAAA	N-acylethanolamine acid amidase [Source:HGNC Symbol;Acc:HGNC:736]
ENSSSCG00000038598	216.748	2.53535	0.585554	3.33084	0.000865836	0.0109493	ADRB2	beta-2 adrenergic receptor [Source:RefSeq peptide;Acc:NP_001121908]
ENSSSCG00000028144	255.765	2.54627	0.233789	8.38924	4.89301e-17	1.15465e-14	EPHX3	epoxide hydrolase 3 [Source:HGNC Symbol;Acc:HGNC:23760]
ENSSSCG00000009152	2447.27	2.5692	0.303639	6.53487	6.36664e-11	4.46914e-09	SGMS2	sphingomyelin synthase 2 [Source:HGNC Symbol;Acc:HGNC:28395]
ENSSSCG00000004369	10396.7	2.57226	0.232847	8.53479	1.40411e-17	3.99306e-15	PRDM1	PR/SET domain 1 [Source:HGNC Symbol;Acc:HGNC:9346]
ENSSSCG00000004948	59.6579	2.57234	0.549593	3.61608	0.000299097	0.00443487	SMAD6	SMAD family member 6 [Source:HGNC Symbol;Acc:HGNC:6772]
ENSSSCG00000038594	12921.1	2.58165	0.390292	5.11586	3.12309e-07	1.10313e-05	SDC4	Syndecan-4 [Source:UniProtKB/Swiss-Prot;Acc:Q8HZJ6]
ENSSSCG00000016184	1317.83	2.63376	0.329048	6.22644	4.77156e-10	3.0069e-08	ENSSSCG00000016184
ENSSSCG00000034440	113.296	2.64662	0.319046	6.46194	1.03366e-10	7.12068e-09	MMP28	matrix metallopeptidase 28 [Source:HGNC Symbol;Acc:HGNC:14366]
ENSSSCG00000009630	30.6868	2.75821	0.606338	3.58423	0.00033808	0.0048951	EGR3	early growth response 3 [Source:HGNC Symbol;Acc:HGNC:3240]
ENSSSCG00000037241	1341.91	2.78185	0.459467	4.78138	1.74097e-06	5.16287e-05	RGS2	Regulator of G-protein signaling 2 [Source:UniProtKB/Swiss-Prot;Acc:Q3S853]
ENSSSCG00000010544	122.502	2.78499	0.395623	5.56092	2.68362e-08	1.20016e-06	DNMBP	dynamin binding protein [Source:HGNC Symbol;Acc:HGNC:30373]
ENSSSCG00000010170	38.9188	2.82206	0.579246	3.86209	0.000112421	0.00193012	DISC1	disrupted in schizophrenia 1 [Source:HGNC Symbol;Acc:HGNC:2888]
ENSSSCG00000016782	609.22	2.88893	0.297349	7.74836	9.30848e-15	1.32359e-12	FAM105A	family with sequence similarity 105 member A [Source:HGNC Symbol;Acc:HGNC:25629]
ENSSSCG00000003729	128.203	2.90148	0.237865	9.73882	2.05927e-22	1.75687e-19	RNF125	ring finger protein 125 [Source:HGNC Symbol;Acc:HGNC:21150]
ENSSSCG00000004789	973.321	2.95716	0.458286	5.17624	2.26406e-07	8.23302e-06	THBS1	thrombospondin-1 precursor [Source:RefSeq peptide;Acc:NP_001231465]
ENSSSCG00000022309	298.562	3.01775	0.200052	12.1608	5.02726e-34	1.39393e-30	GPR34	G protein-coupled receptor 34 [Source:HGNC Symbol;Acc:HGNC:4490]
ENSSSCG00000011899	9430.16	3.04959	0.275188	8.95615	3.36203e-19	1.55368e-16	CD80	T-lymphocyte activation antigen CD80 precursor [Source:RefSeq peptide;Acc:NP_999252]
ENSSSCG00000032162	46.3382	3.11273	0.652815	3.8721	0.000107903	0.00186784	P2RY13	purinergic receptor P2Y13 [Source:HGNC Symbol;Acc:HGNC:4537]
ENSSSCG00000039270	22.0553	3.12968	0.678077	3.75284	0.00017484	0.00281853	TREM2	triggering receptor expressed on myeloid cells 2 precursor [Source:RefSeq peptide;Acc:NP_001243706]
ENSSSCG00000012118	765.238	3.17662	0.443732	5.84059	5.20154e-09	2.63426e-07	TLR8	toll-like receptor 8 precursor [Source:RefSeq peptide;Acc:NP_999352]
ENSSSCG00000023848	36.1733	3.32862	0.488636	5.61494	1.96636e-08	9.01195e-07	C8orf46	chromosome 8 open reading frame 46 [Source:HGNC Symbol;Acc:HGNC:28498]
ENSSSCG00000022447	2383.3	3.33593	0.64264	4.28073	1.86284e-05	0.000425119	F3	tissue factor [Source:RefSeq peptide;Acc:NP_998950]
ENSSSCG00000037137	21.1007	3.47021	0.961312	3.00136	0.00268778	0.0291399	GPR31
ENSSSCG00000039761	398.589	3.48419	0.5208	5.56687	2.5935e-08	1.16929e-06	MYCL	MYCL proto-oncogene, bHLH transcription factor [Source:HGNC Symbol;Acc:HGNC:7555]
ENSSSCG00000007185	25.4247	3.63824	0.710476	4.29751	1.72729e-05	0.000397457	SIRPB2	signal regulatory protein beta 2 [Source:HGNC Symbol;Acc:HGNC:16247]
ENSSSCG00000002033	33.2624	3.65184	0.730829	4.19644	2.71149e-05	0.000586221	CEBPE	CCAAT/enhancer binding protein epsilon [Source:HGNC Symbol;Acc:HGNC:1836]
ENSSSCG00000001404	46988.4	3.75615	0.599711	5.28786	1.23754e-07	4.74932e-06	TNF	Tumor necrosis factor Tumor necrosis factor, membrane form Intracellular domain 1 Intracellular domain 2 C-domain 1 C-domain 2 Tumor necrosis factor, soluble form [Source:UniProtKB/Swiss-Prot;Acc:P23563]
ENSSSCG00000038562	223.334	3.76262	0.418679	7.58973	3.20571e-14	4.23269e-12	RND1	Rho family GTPase 1 [Source:HGNC Symbol;Acc:HGNC:18314]
ENSSSCG00000015136	4171.1	3.87479	0.300471	10.9489	6.72625e-28	1.06573e-24	UBASH3B	ubiquitin associated and SH3 domain containing B [Source:HGNC Symbol;Acc:HGNC:29884]
ENSSSCG00000022370	3396.4	3.95793	0.465311	7.24884	4.2037e-13	4.57091e-11	TNFSF9	TNF superfamily member 9 [Source:HGNC Symbol;Acc:HGNC:11939]
ENSSSCG00000013940	2211.58	4.02194	0.232269	14.7974	1.52231e-49	1.68839e-45	NLRP3	NACHT, LRR and PYD domains-containing protein 3 [Source:RefSeq peptide;Acc:NP_001243699]
ENSSSCG00000005997	100.299	4.04065	0.420346	8.22106	2.01718e-16	4.30241e-14	COL14A1	collagen type XIV alpha 1 chain [Source:HGNC Symbol;Acc:HGNC:2191]
ENSSSCG00000010312	756.411	4.06895	0.31866	10.9332	7.9947e-28	1.10837e-24	PLAU	urokinase-type plasminogen activator precursor [Source:RefSeq peptide;Acc:NP_999110]
ENSSSCG00000002014	64.8883	4.12195	0.44774	7.89966	2.79662e-15	4.61954e-13	JPH4	junctophilin 4 [Source:HGNC Symbol;Acc:HGNC:20156]
ENSSSCG00000003669	103.293	4.23658	0.606129	6.02448	1.69652e-09	9.40807e-08	MFSD2A	major facilitator superfamily domain containing 2A [Source:HGNC Symbol;Acc:HGNC:25897]
ENSSSCG00000033015	34.4644	4.31745	0.935195	3.99114	6.57572e-05	0.00123757	B3GNT7	UDP-GlcNAc:betaGal beta-1,3-N-acetylglucosaminyltransferase 7 [Source:HGNC Symbol;Acc:HGNC:18811]
ENSSSCG00000037818	142.47	5.3421	1.30308	3.6507	0.000261531	0.00396804	IFNA1	interferon alpha-1 precursor [Source:RefSeq peptide;Acc:NP_999558]
ENSSSCG00000024140	60.9313	5.583	1.49851	3.33534	0.000851942	0.0107987	ENSSSCG00000024140
ENSSSCG00000005163	3159.38	5.61708	0.929999	5.41089	6.2714e-08	2.50847e-06	IFNB1	interferon beta precursor [Source:RefSeq peptide;Acc:NP_001003923]
ENSSSCG00000021504	348.41	6.77804	1.35499	4.57057	4.86399e-06	0.000130306	IFN-ALPHAOMEGA	interferon-alphaomega precursor [Source:RefSeq peptide;Acc:NP_001159792]

## Sheet: PolyIC 2h over 6h
Supplementary file S5. Pairwise comparison between Poly(I:C) at 2h and Poly(I:C) at 6h
Row.names	baseMean	log2FoldChange	lfcSE	stat	pvalue	padj	Symbol	Description
ENSSSCG00000026176	162.888	-5.40195	0.889147	-5.41754	6.04246e-08	4.96422e-06	CHRM3	muscarinic acetylcholine receptor M3 [Source:RefSeq peptide;Acc:NP_001116570]
ENSSSCG00000005701	127.61	-4.99198	1.15164	-3.82674	0.000129851	0.00369918	ASS1	argininosuccinate synthase 1 [Source:HGNC Symbol;Acc:HGNC:758]
ENSSSCG00000023045	29.2345	-4.9917	1.02305	-4.30744	1.65156e-05	0.000658899	BAHCC1	BAH domain and coiled-coil containing 1 [Source:HGNC Symbol;Acc:HGNC:29279]
ENSSSCG00000038080	17.038	-4.25515	1.11276	-3.29828	0.000972775	0.0202042	EMCN	endomucin [Source:HGNC Symbol;Acc:HGNC:16041]
ENSSSCG00000009921	1064.06	-4.24174	0.65611	-5.57342	2.49789e-08	2.2896e-06	OASL	2'-5'-oligoadenylate synthase-like protein [Source:RefSeq peptide;Acc:NP_001026960]
ENSSSCG00000013382	51.1257	-3.91417	0.609272	-5.46424	4.649e-08	3.96631e-06	PLEKHA7	pleckstrin homology domain containing A7 [Source:HGNC Symbol;Acc:HGNC:27049]
ENSSSCG00000017982	41.0132	-3.77577	0.828607	-3.85081	0.000117726	0.00340026	HES7	hes family bHLH transcription factor 7 [Source:HGNC Symbol;Acc:HGNC:15977]
ENSSSCG00000026655	250.595	-3.7271	0.609417	-5.15598	2.52304e-07	1.72735e-05	PTPN13	protein tyrosine phosphatase, non-receptor type 13 [Source:HGNC Symbol;Acc:HGNC:9646]
ENSSSCG00000027275	17.8909	-3.25697	0.743872	-3.59203	0.000328111	0.00827062	HHLA2	HERV-H LTR-associating 2 [Source:HGNC Symbol;Acc:HGNC:4905]
ENSSSCG00000000402	63.0851	-3.05365	0.554069	-4.45557	8.36722e-06	0.000381897	RBMS2	RNA binding motif single stranded interacting protein 2 [Source:HGNC Symbol;Acc:HGNC:9909]
ENSSSCG00000028085	42.9967	-2.93545	0.387136	-6.07149	1.26728e-09	1.52776e-07	CCDC96	coiled-coil domain containing 96 [Source:HGNC Symbol;Acc:HGNC:26900]
ENSSSCG00000017511	27.8452	-2.84706	0.652918	-3.4646	0.000531015	0.0123469	PLXDC1	plexin domain containing 1 [Source:HGNC Symbol;Acc:HGNC:20945]
ENSSSCG00000015671	917.646	-2.8202	0.503117	-4.44279	8.88001e-06	0.000398101	ARHGAP15	Rho GTPase activating protein 15 [Source:HGNC Symbol;Acc:HGNC:21030]
ENSSSCG00000021158	92.0324	-2.71586	0.406528	-5.24169	1.59114e-07	1.16101e-05	MCF2L	MCF.2 cell line derived transforming sequence like [Source:HGNC Symbol;Acc:HGNC:14576]
ENSSSCG00000033112	58.057	-2.70535	0.437032	-4.8518	1.22348e-06	6.92329e-05	TSPYL5	TSPY like 5 [Source:HGNC Symbol;Acc:HGNC:29367]
ENSSSCG00000038724	310.083	-2.64698	0.512591	-4.02273	5.75266e-05	0.0018387	C3orf70	chromosome 3 open reading frame 70 [Source:HGNC Symbol;Acc:HGNC:33731]
ENSSSCG00000009240	11015.7	-2.63556	0.494424	-4.14745	3.362e-05	0.0011455	PLAC8	placenta specific 8 [Source:HGNC Symbol;Acc:HGNC:19254]
ENSSSCG00000032950	31.0974	-2.62245	0.461583	-4.41412	1.0142e-05	0.000441115	SLC25A34	solute carrier family 25 member 34 [Source:HGNC Symbol;Acc:HGNC:27653]
ENSSSCG00000031723	70.9083	-2.60818	0.429163	-4.71433	2.42504e-06	0.000129933	RAB39A	RAB39A, member RAS oncogene family [Source:HGNC Symbol;Acc:HGNC:16521]
ENSSSCG00000003407	160.247	-2.57638	0.322483	-6.17526	6.60562e-10	8.61916e-08	CASZ1	castor zinc finger 1 [Source:HGNC Symbol;Acc:HGNC:26002]
ENSSSCG00000028108	386.239	-2.57323	0.319562	-6.22185	4.91333e-10	6.78145e-08	ASAP3	ArfGAP with SH3 domain, ankyrin repeat and PH domain 3 [Source:HGNC Symbol;Acc:HGNC:14987]
ENSSSCG00000029160	4097.69	-2.5144	0.243507	-7.92355	2.30829e-15	9.1433e-13	ENSSSCG00000029160
ENSSSCG00000027806	6916.14	-2.49647	0.448158	-4.26526	1.99668e-05	0.000755809	SAMHD1	deoxynucleoside triphosphate triphosphohydrolase SAMHD1 [Source:RefSeq peptide;Acc:NP_001279034]
ENSSSCG00000017472	110.395	-2.49247	0.534827	-3.5666	0.000361644	0.00889355	IGFBP4	insulin-like growth factor-binding protein 4 precursor [Source:RefSeq peptide;Acc:NP_001116601]
ENSSSCG00000039847	105.218	-2.45653	0.414929	-4.51057	6.4653e-06	0.00030908	C1S	complement C1s subcomponent precursor [Source:RefSeq peptide;Acc:NP_001005349]
ENSSSCG00000039179	823.781	-2.42331	0.229228	-8.01974	1.05974e-15	4.8973e-13	ENSSSCG00000039179
ENSSSCG00000035960	46.1503	-2.32617	0.551145	-3.15925	0.00158176	0.0299373	ENSSSCG00000035960
ENSSSCG00000027869	631.764	-2.3244	0.467684	-3.71926	0.000199806	0.00544483	PHF13	PHD finger protein 13 [Source:HGNC Symbol;Acc:HGNC:22983]
ENSSSCG00000026177	730.928	-2.31968	0.285051	-6.08565	1.16023e-09	1.41408e-07	SLC25A40	solute carrier family 25 member 40 [Source:HGNC Symbol;Acc:HGNC:29680]
ENSSSCG00000007034	91.6122	-2.30519	0.492145	-3.49536	0.000473418	0.0111243	PSD3	pleckstrin and Sec7 domain containing 3 [Source:HGNC Symbol;Acc:HGNC:19093]
ENSSSCG00000027777	99.8523	-2.30153	0.483768	-3.54833	0.000387679	0.00936765	PRRG1	proline rich and Gla domain 1 [Source:HGNC Symbol;Acc:HGNC:9469]
ENSSSCG00000022678	74.3014	-2.24747	0.282424	-5.88657	3.94302e-09	4.32991e-07	AMER2	APC membrane recruitment protein 2 [Source:HGNC Symbol;Acc:HGNC:26360]
ENSSSCG00000026713	21.2402	-2.24726	0.52611	-3.1596	0.00157985	0.0299373	TMEM17	transmembrane protein 17 [Source:RefSeq peptide;Acc:NP_001230496]
ENSSSCG00000004657	202.424	-2.21712	0.322528	-5.06051	4.18126e-07	2.64996e-05	CEP152	centrosomal protein 152 [Source:HGNC Symbol;Acc:HGNC:29298]
ENSSSCG00000022101	675.956	-2.21313	0.228559	-7.12362	1.05132e-12	2.65004e-10	BRCA1	BRCA1, DNA repair associated [Source:HGNC Symbol;Acc:HGNC:1100]
ENSSSCG00000017937	77.5536	-2.21037	0.425273	-3.82203	0.000132356	0.00375438	PHF23	PHD finger protein 23 [Source:RefSeq peptide;Acc:NP_001231243]
ENSSSCG00000030368	124.052	-2.19046	0.268083	-5.98883	2.11353e-09	2.39195e-07	HSPA1L	Heat shock 70 kDa protein 1-like [Source:UniProtKB/Swiss-Prot;Acc:A5A8V7]
ENSSSCG00000021571	131.33	-2.17285	0.354636	-4.47752	7.5514e-06	0.000353386	KIF27	kinesin family member 27 [Source:HGNC Symbol;Acc:HGNC:18632]
ENSSSCG00000032644	92.9041	-2.17258	0.307627	-5.16084	2.45842e-07	1.69356e-05	HLX	H2.0 like homeobox [Source:HGNC Symbol;Acc:HGNC:4978]
ENSSSCG00000032367	9977.05	-2.12243	0.265261	-5.79604	6.78982e-09	7.10433e-07	CEBPD	CCAAT/enhancer binding protein delta [Source:HGNC Symbol;Acc:HGNC:1835]
ENSSSCG00000016991	8422.22	-2.10827	0.205416	-7.41575	1.20938e-13	3.62519e-11	DUSP1	dual specificity protein phosphatase 1 [Source:RefSeq peptide;Acc:NP_001243004]
ENSSSCG00000006923	3140.83	-2.09554	0.437677	-3.45135	0.000557797	0.0128166	GBP2	interferon-induced guanylate-binding protein 2 [Source:RefSeq peptide;Acc:NP_001121946]
ENSSSCG00000004328	1699.4	-2.04202	0.24803	-5.8745	4.2411e-09	4.61157e-07	MDN1	midasin AAA ATPase 1 [Source:HGNC Symbol;Acc:HGNC:18302]
ENSSSCG00000015519	2199.82	-2.03171	0.177113	-8.16851	3.12228e-16	1.73146e-13	RASAL2	RAS protein activator like 2 [Source:HGNC Symbol;Acc:HGNC:9874]
ENSSSCG00000024385	845.184	-2.02121	0.212636	-6.75449	1.43338e-11	2.74097e-09	RNASEH2B	ribonuclease H2 subunit B [Source:RefSeq peptide;Acc:NP_001231421]
ENSSSCG00000024771	1478.68	-2.0179	0.234796	-6.10289	1.04168e-09	1.28369e-07	TICAM1	TIR domain-containing adapter molecule 1 [Source:RefSeq peptide;Acc:NP_001302667]
ENSSSCG00000011949	243.966	-2.00476	0.208327	-6.81524	9.41091e-12	1.83117e-09	CEP97	centrosomal protein 97 [Source:HGNC Symbol;Acc:HGNC:26244]
ENSSSCG00000009616	685.822	-2.00153	0.158815	-8.91958	4.68045e-19	4.3259e-16	HR	lysine-specific demethylase hairless [Source:RefSeq peptide;Acc:NP_001077399]
ENSSSCG00000039751	2977.72	-1.99167	0.153351	-9.17312	4.59509e-20	5.66269e-17	NLRC5	protein NLRC5 [Source:RefSeq peptide;Acc:NP_001265710]
ENSSSCG00000004039	592.151	-1.98997	0.243882	-5.76103	8.36015e-09	8.50665e-07	SLC22A3	solute carrier family 22 member 3 [Source:HGNC Symbol;Acc:HGNC:10967]
ENSSSCG00000006625	3360.24	-1.97954	0.155017	-8.9963	2.33444e-19	2.35375e-16	RFX5	regulatory factor X5 [Source:HGNC Symbol;Acc:HGNC:9986]
ENSSSCG00000004225	100.428	-1.97179	0.428701	-3.23496	0.00121661	0.024489	TPD52L1	tumor protein D52 like 1 [Source:HGNC Symbol;Acc:HGNC:12006]
ENSSSCG00000000769	1697.41	-1.9687	0.166848	-8.29339	1.10067e-16	6.78194e-14	BID	BH3-interacting domain death agonist [Source:UniProtKB/Swiss-Prot;Acc:Q4JHS0]
ENSSSCG00000025448	1072.43	-1.9547	0.255292	-5.36537	8.07848e-08	6.26562e-06	SERTAD3	SERTA domain-containing protein 3 [Source:RefSeq peptide;Acc:NP_001231393]
ENSSSCG00000040550	250.916	-1.94182	0.339199	-4.00017	6.3297e-05	0.0019944	CASC1	cancer susceptibility 1 [Source:HGNC Symbol;Acc:HGNC:29599]
ENSSSCG00000037483	574.852	-1.92255	0.212484	-6.29498	3.07445e-10	4.3163e-08	RFTN2	raftlin family member 2 [Source:HGNC Symbol;Acc:HGNC:26402]
ENSSSCG00000029174	717.653	-1.91729	0.310767	-4.28723	1.80914e-05	0.000704703	CCDC126	coiled-coil domain containing 126 [Source:HGNC Symbol;Acc:HGNC:22398]
ENSSSCG00000001561	3408.46	-1.91096	0.429819	-3.08502	0.00203539	0.0367064	ETV7	ETS variant 7 [Source:HGNC Symbol;Acc:HGNC:18160]
ENSSSCG00000037105	2192.21	-1.87687	0.262443	-4.92263	8.53882e-07	5.0108e-05	EVL	ena/VASP-like protein [Source:RefSeq peptide;Acc:NP_001231706]
ENSSSCG00000034469	140.547	-1.87653	0.334489	-3.86132	0.000112775	0.00329154	ENSSSCG00000034469
ENSSSCG00000017924	2656.12	-1.86629	0.194824	-6.57685	4.80526e-11	8.32736e-09	PELP1	proline, glutamate and leucine rich protein 1 [Source:HGNC Symbol;Acc:HGNC:30134]
ENSSSCG00000010118	1564.74	-1.86401	0.17423	-7.34112	2.11812e-13	6.02361e-11	HIRA	histone cell cycle regulator [Source:HGNC Symbol;Acc:HGNC:4916]
ENSSSCG00000005484	958.905	-1.86242	0.223246	-5.7222	1.05156e-08	1.05071e-06	ZNF618	zinc finger protein 618 [Source:HGNC Symbol;Acc:HGNC:29416]
ENSSSCG00000012853	20530.1	-1.85661	0.302141	-4.20879	2.56742e-05	0.000930565	IRF7	interferon regulatory factor 7 [Source:RefSeq peptide;Acc:NP_001090897]
ENSSSCG00000004897	6610.7	-1.82667	0.179202	-6.92912	4.23471e-12	8.86174e-10	ZCCHC2	zinc finger CCHC-type containing 2 [Source:HGNC Symbol;Acc:HGNC:22916]
ENSSSCG00000023976	271.256	-1.82247	0.296825	-4.16915	3.05741e-05	0.001063	ENSSSCG00000023976
ENSSSCG00000009859	526.166	-1.81991	0.221247	-5.58174	2.3812e-08	2.20083e-06	TESC	tescalcin [Source:HGNC Symbol;Acc:HGNC:26065]
ENSSSCG00000028192	42.5305	-1.81166	0.352913	-3.47593	0.00050909	0.011887	DNAJC28	DnaJ heat shock protein family (Hsp40) member C28 [Source:HGNC Symbol;Acc:HGNC:1297]
ENSSSCG00000033593	360.838	-1.80566	0.236408	-5.16353	2.42342e-07	1.67988e-05	CIP2A	cell proliferation regulating inhibitor of protein phosphatase 2A [Source:HGNC Symbol;Acc:HGNC:29302]
ENSSSCG00000036064	1703.95	-1.80525	0.253225	-4.819	1.44279e-06	8.0412e-05	CALHM6	protein FAM26F [Source:RefSeq peptide;Acc:NP_001245363]
ENSSSCG00000037238	118.785	-1.79207	0.308621	-3.91129	9.18039e-05	0.00276684	ENSSSCG00000037238
ENSSSCG00000023948	1500.62	-1.77185	0.220296	-5.3877	7.13635e-08	5.73546e-06	UBTD2	ubiquitin domain containing 2 [Source:HGNC Symbol;Acc:HGNC:24463]
ENSSSCG00000014184	1946.07	-1.77092	0.191893	-6.1803	6.39799e-10	8.44763e-08	PAM	peptidylglycine alpha-amidating monooxygenase [Source:HGNC Symbol;Acc:HGNC:8596]
ENSSSCG00000014835	2262.69	-1.76184	0.165419	-7.11452	1.12304e-12	2.76792e-10	C2CD3	C2 calcium dependent domain containing 3 [Source:HGNC Symbol;Acc:HGNC:24564]
ENSSSCG00000006734	242.277	-1.7482	0.265199	-4.38627	1.15309e-05	0.000493782	CD101	CD101 molecule [Source:HGNC Symbol;Acc:HGNC:5949]
ENSSSCG00000001064	1828.65	-1.74577	0.210811	-5.50637	3.663e-08	3.25011e-06	GMPR	guanosine monophosphate reductase [Source:HGNC Symbol;Acc:HGNC:4376]
ENSSSCG00000011950	2062.31	-1.74029	0.182968	-6.31435	2.71307e-10	3.95929e-08	NXPE3	neurexophilin and PC-esterase domain family member 3 [Source:HGNC Symbol;Acc:HGNC:28238]
ENSSSCG00000018015	981.724	-1.73989	0.230241	-5.01618	5.27095e-07	3.28428e-05	ENSSSCG00000018015
ENSSSCG00000016053	338.349	-1.72279	0.257491	-4.4189	9.92039e-06	0.000433177	ENSSSCG00000016053
ENSSSCG00000040162	4330.06	-1.71525	0.262377	-4.30789	1.6482e-05	0.000658899	NUPR1	nuclear protein 1, transcriptional regulator [Source:HGNC Symbol;Acc:HGNC:29990]
ENSSSCG00000023724	622.617	-1.7071	0.158438	-7.0825	1.41573e-12	3.27123e-10	ZBTB1	zinc finger and BTB domain containing 1 [Source:HGNC Symbol;Acc:HGNC:20259]
ENSSSCG00000021946	131.379	-1.70469	0.293192	-3.81909	0.000133947	0.00378981	ZNF383	zinc finger protein 383 [Source:HGNC Symbol;Acc:HGNC:18609]
ENSSSCG00000031727	177.575	-1.69825	0.234025	-4.75713	1.96368e-06	0.000107818	ENSSSCG00000031727
ENSSSCG00000022536	731.799	-1.6853	0.22368	-4.91922	8.68881e-07	5.07198e-05	SLC37A2	solute carrier family 37 member 2 [Source:HGNC Symbol;Acc:HGNC:20644]
ENSSSCG00000008347	428.112	-1.67211	0.229528	-4.73644	2.17508e-06	0.000117677	FBXO48	F-box protein 48 [Source:HGNC Symbol;Acc:HGNC:33857]
ENSSSCG00000017022	764.377	-1.66706	0.269885	-4.00948	6.08521e-05	0.00192832	HMMR	hyaluronan mediated motility receptor [Source:HGNC Symbol;Acc:HGNC:5012]
ENSSSCG00000030359	257.955	-1.64609	0.347196	-3.05628	0.002241	0.0396411	ARHGEF3	Rho guanine nucleotide exchange factor 3 [Source:HGNC Symbol;Acc:HGNC:683]
ENSSSCG00000009123	1533.31	-1.64276	0.196966	-5.37044	7.85439e-08	6.17823e-06	CAMK2D	calcium/calmodulin-dependent protein kinase type II subunit delta [Source:RefSeq peptide;Acc:NP_999546]
ENSSSCG00000015786	1311.41	-1.64051	0.192101	-5.49474	3.91285e-08	3.41712e-06	PRIMPOL	primase and DNA directed polymerase [Source:HGNC Symbol;Acc:HGNC:26575]
ENSSSCG00000021576	11109	-1.63894	0.130077	-8.10268	5.3762e-16	2.8394e-13	CD83	CD83 molecule [Source:HGNC Symbol;Acc:HGNC:1703]
ENSSSCG00000038811	128.88	-1.63504	0.294508	-3.56553	0.000363128	0.00891029	ENSSSCG00000038811
ENSSSCG00000017669	135.442	-1.6257	0.250954	-4.14711	3.36699e-05	0.0011455	TUBD1	tubulin delta 1 [Source:HGNC Symbol;Acc:HGNC:16811]
ENSSSCG00000000839	346.385	-1.62472	0.291364	-3.5686	0.000358895	0.00887432	ALDH1L2	aldehyde dehydrogenase 1 family member L2 [Source:HGNC Symbol;Acc:HGNC:26777]
ENSSSCG00000030182	545.013	-1.62457	0.18422	-5.6433	1.6682e-08	1.595e-06	DEDD2	death effector domain containing 2 [Source:HGNC Symbol;Acc:HGNC:24450]
ENSSSCG00000027052	367.004	-1.62278	0.230937	-4.49394	6.99174e-06	0.00033139	PEX11A	peroxisomal biogenesis factor 11 alpha [Source:HGNC Symbol;Acc:HGNC:8852]
ENSSSCG00000008372	421.425	-1.62212	0.243628	-4.25714	2.0706e-05	0.000775847	EHBP1	EH domain binding protein 1 [Source:HGNC Symbol;Acc:HGNC:29144]
ENSSSCG00000012284	116.322	-1.61912	0.238984	-4.32733	1.50928e-05	0.000610929	ZNF182	zinc finger protein 182 [Source:HGNC Symbol;Acc:HGNC:13001]
ENSSSCG00000010322	90.819	-1.61535	0.325397	-3.16657	0.00154247	0.0294148	ZNF503	zinc finger protein 503 [Source:HGNC Symbol;Acc:HGNC:23589]
ENSSSCG00000004289	335.519	-1.60947	0.19216	-5.33154	9.73846e-08	7.44892e-06	CEP162	centrosomal protein 162 [Source:HGNC Symbol;Acc:HGNC:21107]
ENSSSCG00000008572	2600.99	-1.6087	0.195598	-5.23389	1.65981e-07	1.1985e-05	GAREM2	GRB2 associated regulator of MAPK1 subtype 2 [Source:HGNC Symbol;Acc:HGNC:27172]
ENSSSCG00000034207	51237.6	-1.605	0.243776	-4.18433	2.86002e-05	0.00101995	CEBPB	CCAAT/enhancer-binding protein beta [Source:RefSeq peptide;Acc:NP_001186818]
ENSSSCG00000032710	118.491	-1.60448	0.296915	-3.43369	0.000595423	0.0133681	E2F2	E2F transcription factor 2 [Source:HGNC Symbol;Acc:HGNC:3114]
ENSSSCG00000009090	733.524	-1.60223	0.195667	-5.19896	2.00409e-07	1.40679e-05	KIAA1109	KIAA1109 [Source:HGNC Symbol;Acc:HGNC:26953]
ENSSSCG00000033526	853.948	-1.58954	0.233299	-4.30596	1.66259e-05	0.000660926	BAG2	BCL2 associated athanogene 2 [Source:HGNC Symbol;Acc:HGNC:938]
ENSSSCG00000029875	78.7632	-1.58842	0.308489	-3.25282	0.00114266	0.0232798	ZNF461	zinc finger protein 461 [Source:HGNC Symbol;Acc:HGNC:21629]
ENSSSCG00000008812	1456.33	-1.58499	0.216417	-4.62085	3.82167e-06	0.000191792	ENSSSCG00000008812
ENSSSCG00000032422	129.801	-1.58447	0.318049	-3.14262	0.00167444	0.0312121	ENSSSCG00000032422
ENSSSCG00000009774	71.9137	-1.58171	0.272767	-3.65421	0.00025797	0.00679608	C12orf65	chromosome 12 open reading frame 65 [Source:HGNC Symbol;Acc:HGNC:26784]
ENSSSCG00000040847	2569.4	-1.58082	0.289591	-3.43884	0.000584213	0.013143	AP1S3	adaptor related protein complex 1 sigma 3 subunit [Source:HGNC Symbol;Acc:HGNC:18971]
ENSSSCG00000024614	5457.39	-1.58019	0.193522	-5.1427	2.70812e-07	1.84269e-05	ITSN1	intersectin 1 [Source:HGNC Symbol;Acc:HGNC:6183]
ENSSSCG00000037745	71.8464	-1.57831	0.315821	-3.14529	0.00165923	0.0309806	ZBTB3	zinc finger and BTB domain containing 3 [Source:HGNC Symbol;Acc:HGNC:22918]
ENSSSCG00000014303	1736.28	-1.57339	0.250406	-3.94732	7.90299e-05	0.00240143	JADE2	jade family PHD finger 2 [Source:HGNC Symbol;Acc:HGNC:22984]
ENSSSCG00000015362	8146.84	-1.56783	0.284763	-3.45151	0.000557464	0.0128166	TSPAN13	tetraspanin 13 [Source:HGNC Symbol;Acc:HGNC:21643]
ENSSSCG00000033222	3058.83	-1.56039	0.148936	-6.54926	5.78241e-11	9.71708e-09	TRIM14	tripartite motif containing 14 [Source:HGNC Symbol;Acc:HGNC:16283]
ENSSSCG00000015390	727.542	-1.55972	0.284071	-3.43141	0.00060046	0.0134268	ENSSSCG00000015390	ATP-binding cassette, sub-family B (MDR/TAP), member 1 [Source:RefSeq peptide;Acc:NP_001295175]
ENSSSCG00000003192	815.52	-1.54926	0.300143	-3.21279	0.00131452	0.0258042	IL4I1	interleukin 4 induced 1 [Source:HGNC Symbol;Acc:HGNC:19094]
ENSSSCG00000011145	606.953	-1.54156	0.187329	-5.10651	3.28164e-07	2.16647e-05	ASB13	ankyrin repeat and SOCS box containing 13 [Source:HGNC Symbol;Acc:HGNC:19765]
ENSSSCG00000029752	2791.44	-1.53917	0.280949	-3.39638	0.000682828	0.0149965	C16orf54	chromosome 16 open reading frame 54 [Source:HGNC Symbol;Acc:HGNC:26649]
ENSSSCG00000010211	1450.39	-1.53292	0.218501	-4.33844	1.43496e-05	0.000587274	CCDC6	coiled-coil domain containing 6 [Source:HGNC Symbol;Acc:HGNC:18782]
ENSSSCG00000015692	1626.03	-1.53163	0.292777	-3.23341	0.0012232	0.0245771	R3HDM1	R3H domain containing 1 [Source:HGNC Symbol;Acc:HGNC:9757]
ENSSSCG00000016175	5641.81	-1.51726	0.173434	-5.37551	7.63656e-08	6.09332e-06	MREG	melanoregulin [Source:HGNC Symbol;Acc:HGNC:25478]
ENSSSCG00000006932	1084.98	-1.51616	0.225259	-4.1339	3.56662e-05	0.0012097	ENSSSCG00000006932
ENSSSCG00000011913	295.743	-1.51228	0.186374	-4.97558	6.50509e-07	3.96418e-05	CCDC191	coiled-coil domain containing 191 [Source:HGNC Symbol;Acc:HGNC:29272]
ENSSSCG00000007066	242.909	-1.50466	0.215466	-4.26841	1.96867e-05	0.000748828	SLX4IP	SLX4 interacting protein [Source:HGNC Symbol;Acc:HGNC:16225]
ENSSSCG00000001431	59.7486	-1.50456	0.274397	-3.35133	0.000804245	0.0172866	ENSSSCG00000001431	FK506-binding protein-like [Source:RefSeq peptide;Acc:NP_001121957]
ENSSSCG00000009926	189.041	-1.50132	0.218945	-4.18533	2.84758e-05	0.00101879	TCHP	trichoplein keratin filament binding [Source:HGNC Symbol;Acc:HGNC:28135]
ENSSSCG00000021443	17882.7	-1.49909	0.224689	-4.06839	4.73394e-05	0.00155338	SGK1	serine/threonine-protein kinase Sgk1 [Source:RefSeq peptide;Acc:NP_001231388]
ENSSSCG00000015485	858.776	-1.49529	0.205104	-4.43839	9.06329e-06	0.000402084	SUCO	SUN domain containing ossification factor [Source:HGNC Symbol;Acc:HGNC:1240]
ENSSSCG00000030660	490.239	-1.47808	0.201051	-4.44226	8.90172e-06	0.000398101	PDIK1L	PDLIM1 interacting kinase 1 like [Source:HGNC Symbol;Acc:HGNC:18981]
ENSSSCG00000010497	1662.33	-1.47535	0.230939	-3.8555	0.000115493	0.00334948	ENSSSCG00000010497	ectonucleoside triphosphate diphosphohydrolase 1 [Source:RefSeq peptide;Acc:NP_999318]
ENSSSCG00000002703	5224	-1.47363	0.197827	-4.49214	7.05103e-06	0.000332778	ENSSSCG00000002703
ENSSSCG00000037159	1400.44	-1.46129	0.190767	-4.59368	4.3549e-06	0.000215626	MNT	MAX network transcriptional repressor [Source:HGNC Symbol;Acc:HGNC:7188]
ENSSSCG00000024867	4362.34	-1.45948	0.290375	-3.01168	0.00259804	0.0447447	ISG20	interferon stimulated exonuclease gene 20 [Source:HGNC Symbol;Acc:HGNC:6130]
ENSSSCG00000009615	413.759	-1.45657	0.257628	-3.3832	0.000716468	0.0155811	NUDT18	nudix hydrolase 18 [Source:HGNC Symbol;Acc:HGNC:26194]
ENSSSCG00000017146	27586.2	-1.44795	0.267227	-3.22941	0.00124046	0.0247444	RNF213	ring finger protein 213 [Source:HGNC Symbol;Acc:HGNC:14539]
ENSSSCG00000027529	36447.9	-1.44592	0.20028	-4.29877	1.71749e-05	0.000678912	BIRC3	baculoviral IAP repeat containing 3 [Source:HGNC Symbol;Acc:HGNC:591]
ENSSSCG00000039745	41785.1	-1.44566	0.25595	-3.36276	0.000771665	0.0166185	HMOX1	heme oxygenase 1 [Source:RefSeq peptide;Acc:NP_001004027]
ENSSSCG00000004331	479.746	-1.44341	0.176152	-4.87333	1.09731e-06	6.27334e-05	CASP8AP2	caspase 8 associated protein 2 [Source:HGNC Symbol;Acc:HGNC:1510]
ENSSSCG00000010438	6235.57	-1.43653	0.136895	-6.2206	4.95264e-10	6.78145e-08	ATAD1	ATPase family, AAA domain containing 1 [Source:HGNC Symbol;Acc:HGNC:25903]
ENSSSCG00000005981	2191.95	-1.43276	0.189005	-4.48558	7.27159e-06	0.000341734	FBXO32	F-box only protein 32 [Source:UniProtKB/Swiss-Prot;Acc:Q1A730]
ENSSSCG00000035034	1497.16	-1.4279	0.204208	-4.12782	3.66218e-05	0.00123457	CNIH4	cornichon family AMPA receptor auxiliary protein 4 [Source:HGNC Symbol;Acc:HGNC:25013]
ENSSSCG00000037146	97.669	-1.42526	0.253554	-3.31407	0.000919487	0.0193299	SWSAP1	SWIM-type zinc finger 7 associated protein 1 [Source:HGNC Symbol;Acc:HGNC:26638]
ENSSSCG00000032015	590.287	-1.42211	0.230466	-3.6324	0.000280793	0.0072425	SH3BGRL2	SH3 domain binding glutamate rich protein like 2 [Source:HGNC Symbol;Acc:HGNC:15567]
ENSSSCG00000012201	1912.6	-1.4088	0.161725	-5.09408	3.5043e-07	2.29978e-05	CXorf21	chromosome X open reading frame 21 [Source:HGNC Symbol;Acc:HGNC:25667]
ENSSSCG00000023991	3705.61	-1.40614	0.234289	-3.50499	0.000456617	0.0107752	RIT1	GTP-binding protein Rit1 [Source:RefSeq peptide;Acc:NP_001070698]
ENSSSCG00000001156	4816.09	-1.40062	0.148739	-5.48382	4.1624e-08	3.60666e-06	ZNF322	zinc finger protein 322 [Source:HGNC Symbol;Acc:HGNC:23640]
ENSSSCG00000000773	519.167	-1.39957	0.190051	-4.28624	1.81719e-05	0.000704703	TUBA8	tubulin alpha 8 [Source:HGNC Symbol;Acc:HGNC:12410]
ENSSSCG00000017791	850.95	-1.39836	0.208736	-3.89676	9.74881e-05	0.0029144	SSH2	slingshot protein phosphatase 2 [Source:HGNC Symbol;Acc:HGNC:30580]
ENSSSCG00000004695	316.57	-1.39836	0.253301	-3.21117	0.00132197	0.0259045	WDR76	WD repeat domain 76 [Source:HGNC Symbol;Acc:HGNC:25773]
ENSSSCG00000037572	9020.16	-1.39833	0.241091	-3.3737	0.000741645	0.0160656	EPSTI1	epithelial stromal interaction 1 [Source:HGNC Symbol;Acc:HGNC:16465]
ENSSSCG00000024623	5191.4	-1.39465	0.133462	-6.06682	1.30464e-09	1.55589e-07	USP25	ubiquitin specific peptidase 25 [Source:HGNC Symbol;Acc:HGNC:12624]
ENSSSCG00000020965	289.424	-1.38395	0.207234	-3.85547	0.000115509	0.00334948	LYSMD1	lysM and putative peptidoglycan-binding domain-containing protein 1 [Source:RefSeq peptide;Acc:NP_001230430]
ENSSSCG00000008581	6065.67	-1.37407	0.124638	-6.33119	2.43283e-10	3.59767e-08	NCOA1	nuclear receptor coactivator 1 [Source:RefSeq peptide;Acc:NP_001020399]
ENSSSCG00000016573	4801.78	-1.37405	0.146118	-5.40035	6.65126e-08	5.38461e-06	IRF5	interferon regulatory factor 5 [Source:HGNC Symbol;Acc:HGNC:6120]
ENSSSCG00000003744	525.902	-1.36606	0.249338	-3.13267	0.00173224	0.0321275	MOCOS	molybdenum cofactor sulfurase [Source:HGNC Symbol;Acc:HGNC:18234]
ENSSSCG00000007767	177.62	-1.36528	0.251599	-3.10141	0.00192601	0.0350187	ZNF668	zinc finger protein 668 [Source:HGNC Symbol;Acc:HGNC:25821]
ENSSSCG00000006799	718.084	-1.36	0.132783	-5.83689	5.31856e-09	5.72701e-07	LRIF1	ligand dependent nuclear receptor interacting factor 1 [Source:HGNC Symbol;Acc:HGNC:30299]
ENSSSCG00000028517	1441.19	-1.35839	0.146549	-5.27762	1.30875e-07	9.6769e-06	SC5D	sterol-C5-desaturase [Source:HGNC Symbol;Acc:HGNC:10547]
ENSSSCG00000029539	926.967	-1.35613	0.179903	-4.28658	1.81444e-05	0.000704703	RAB23	RAB23, member RAS oncogene family [Source:HGNC Symbol;Acc:HGNC:14263]
ENSSSCG00000009886	4469.49	-1.3558	0.124961	-6.16862	6.88906e-10	8.78236e-08	TRAFD1	TRAF-type zinc finger domain containing 1 [Source:HGNC Symbol;Acc:HGNC:24808]
ENSSSCG00000015540	941.2	-1.35426	0.18697	-4.11453	3.87969e-05	0.00129607	MR1	major histocompatibility complex, class I-related [Source:HGNC Symbol;Acc:HGNC:4975]
ENSSSCG00000032835	1671.37	-1.34812	0.199451	-3.82631	0.000130077	0.00369918	TMEM268	transmembrane protein 268 [Source:HGNC Symbol;Acc:HGNC:24513]
ENSSSCG00000009395	3488.92	-1.34057	0.178436	-4.23462	2.28934e-05	0.000843826	SETDB2	SET domain bifurcated 2 [Source:HGNC Symbol;Acc:HGNC:20263]
ENSSSCG00000027378	976.543	-1.33796	0.217762	-3.45787	0.000544467	0.0126068	SH3PXD2B	SH3 and PX domains 2B [Source:HGNC Symbol;Acc:HGNC:29242]
ENSSSCG00000040751	2135.29	-1.33301	0.207456	-3.60582	0.000311173	0.00787949	DDIT3	DNA damage-inducible transcript 3 protein [Source:RefSeq peptide;Acc:NP_001138317]
ENSSSCG00000011678	816.843	-1.33014	0.187648	-3.97114	7.15292e-05	0.00220983	ENSSSCG00000011678
ENSSSCG00000023349	711.612	-1.32964	0.247635	-3.00717	0.00263696	0.0452733	ZNF768	zinc finger protein 768 [Source:HGNC Symbol;Acc:HGNC:26273]
ENSSSCG00000030378	10077.7	-1.32734	0.170964	-4.3423	1.40997e-05	0.000579186	LIMK1	LIM domain kinase 1 [Source:HGNC Symbol;Acc:HGNC:6613]
ENSSSCG00000011853	1315.88	-1.31839	0.207387	-3.53651	0.000405455	0.00973355	RUBCN	run domain Beclin-1-interacting and cysteine-rich domain-containing protein [Source:RefSeq peptide;Acc:NP_001231644]
ENSSSCG00000037056	1737.47	-1.31783	0.177726	-4.12357	3.73049e-05	0.00125378	PPP1R37	protein phosphatase 1 regulatory subunit 37 [Source:HGNC Symbol;Acc:HGNC:27607]
ENSSSCG00000013758	1283.47	-1.3149	0.231274	-3.15615	0.00159869	0.0301549	ZSWIM4	zinc finger SWIM-type containing 4 [Source:HGNC Symbol;Acc:HGNC:25704]
ENSSSCG00000024578	1933.86	-1.31203	0.149627	-4.85923	1.1784e-06	6.7024e-05	PHLDB1	pleckstrin homology like domain family B member 1 [Source:HGNC Symbol;Acc:HGNC:23697]
ENSSSCG00000037617	353.281	-1.30897	0.179096	-4.04259	5.28633e-05	0.00171937	ZBTB39	zinc finger and BTB domain containing 39 [Source:HGNC Symbol;Acc:HGNC:29014]
ENSSSCG00000009778	4609.22	-1.30509	0.126644	-5.68622	1.2988e-08	1.2636e-06	RILPL2	Rab interacting lysosomal protein like 2 [Source:HGNC Symbol;Acc:HGNC:28787]
ENSSSCG00000020801	911.311	-1.29674	0.224081	-3.17642	0.00149105	0.0286111	ARX	aristaless related homeobox [Source:HGNC Symbol;Acc:HGNC:18060]
ENSSSCG00000010686	4975.1	-1.29664	0.159423	-4.46405	8.04262e-06	0.000370127	BAG3	BCL2 associated athanogene 3 [Source:HGNC Symbol;Acc:HGNC:939]
ENSSSCG00000030888	2874.69	-1.29471	0.190722	-3.72136	0.000198149	0.00541298	FADD	FAS-associated death domain protein [Source:RefSeq peptide;Acc:NP_001026967]
ENSSSCG00000007495	980.762	-1.29404	0.184896	-3.83499	0.000125568	0.00359865	CASS4	cas scaffolding protein family member 4 [Source:RefSeq peptide;Acc:NP_001103901]
ENSSSCG00000031072	198.671	-1.29284	0.23301	-3.03797	0.00238175	0.0417314	ZNF514	zinc finger protein 514 [Source:HGNC Symbol;Acc:HGNC:25894]
ENSSSCG00000001689	1962.73	-1.29166	0.163269	-4.32844	1.50166e-05	0.000610071	GTPBP2	GTP binding protein 2 [Source:HGNC Symbol;Acc:HGNC:4670]
ENSSSCG00000035940	2684	-1.28897	0.192979	-3.64812	0.00026417	0.00691017	SPSB1	splA/ryanodine receptor domain and SOCS box containing 1 [Source:HGNC Symbol;Acc:HGNC:30628]
ENSSSCG00000012893	17640.9	-1.2888	0.160513	-4.38494	1.16019e-05	0.000494912	UNC93B1	unc-93 homolog B1, TLR signaling regulator [Source:HGNC Symbol;Acc:HGNC:13481]
ENSSSCG00000017890	381.374	-1.28306	0.159976	-4.36377	1.27842e-05	0.000535056	KIAA0753	KIAA0753 [Source:HGNC Symbol;Acc:HGNC:29110]
ENSSSCG00000024219	1191.17	-1.28254	0.159952	-4.36115	1.2938e-05	0.000539455	TIGAR	TP53 induced glycolysis regulatory phosphatase [Source:HGNC Symbol;Acc:HGNC:1185]
ENSSSCG00000032554	661.041	-1.28009	0.19823	-3.50668	0.000453737	0.0107301	ENSSSCG00000032554	solute carrier family 25 member 51 [Source:RefSeq peptide;Acc:NP_001245337]
ENSSSCG00000003419	2545.13	-1.27769	0.19339	-3.58205	0.000340906	0.00855426	MAD2L2	mitotic arrest deficient 2 like 2 [Source:HGNC Symbol;Acc:HGNC:6764]
ENSSSCG00000033420	178.63	-1.27295	0.194473	-3.53768	0.000403664	0.00971158	ZNF227	zinc finger protein 227 [Source:HGNC Symbol;Acc:HGNC:13020]
ENSSSCG00000013784	5921.03	-1.27108	0.164067	-4.18196	2.89011e-05	0.0010241	DNAJB1	dnaJ homolog subfamily B member 1 [Source:RefSeq peptide;Acc:NP_001231359]
ENSSSCG00000001342	372.137	-1.26947	0.146995	-4.65664	3.21419e-06	0.00016504	ENSSSCG00000001342	tripartite motif-containing protein 39 [Source:RefSeq peptide;Acc:NP_001121951]
ENSSSCG00000015673	3102.88	-1.26928	0.225239	-3.0382	0.00237992	0.0417314	KYNU	kynureninase [Source:HGNC Symbol;Acc:HGNC:6469]
ENSSSCG00000006110	544.908	-1.26895	0.198316	-3.44896	0.00056275	0.0128807	RBM12B	RNA binding motif protein 12B [Source:HGNC Symbol;Acc:HGNC:32310]
ENSSSCG00000027426	1346.49	-1.26774	0.207449	-3.29131	0.000997224	0.0206347	BCL3	B-cell lymphoma 3 protein [Source:RefSeq peptide;Acc:NP_001302645]
ENSSSCG00000011929	802.945	-1.26638	0.101254	-6.72977	1.6993e-11	3.1944e-09	SLC35A5	solute carrier family 35 member A5 [Source:HGNC Symbol;Acc:HGNC:20792]
ENSSSCG00000000156	1314.13	-1.26244	0.191215	-3.54303	0.000395559	0.00953727	FBXO7	F-box only protein 7 [Source:RefSeq peptide;Acc:NP_001165222]
ENSSSCG00000013426	2145.12	-1.25866	0.212768	-3.16637	0.00154354	0.0294148	MUM1	melanoma associated antigen (mutated) 1 [Source:HGNC Symbol;Acc:HGNC:29641]
ENSSSCG00000025430	860.024	-1.25154	0.195877	-3.40304	0.000666395	0.0146962	DTX2	deltex E3 ubiquitin ligase 2 [Source:HGNC Symbol;Acc:HGNC:15973]
ENSSSCG00000023974	989.617	-1.25013	0.174891	-3.80333	0.000142766	0.00401882	PHF21A	PHD finger protein 21A [Source:HGNC Symbol;Acc:HGNC:24156]
ENSSSCG00000011677	937.352	-1.24734	0.173085	-3.8269	0.000129765	0.00369918	GK5	glycerol kinase 5 (putative) [Source:HGNC Symbol;Acc:HGNC:28635]
ENSSSCG00000034216	3911.12	-1.24613	0.19973	-3.3103	0.000931976	0.0195079	OGFR	opioid growth factor receptor [Source:HGNC Symbol;Acc:HGNC:15768]
ENSSSCG00000008218	3086.66	-1.24536	0.194215	-3.40033	0.000673043	0.0148109	RNF103	ring finger protein 103 [Source:HGNC Symbol;Acc:HGNC:12859]
ENSSSCG00000008144	7167.89	-1.24462	0.154107	-4.28049	1.86479e-05	0.000718138	NCK2	cytoplasmic protein NCK2 [Source:RefSeq peptide;Acc:NP_001131103]
ENSSSCG00000037792	186.093	-1.24447	0.208255	-3.16682	0.00154117	0.0294148	COX7A1	Cytochrome c oxidase subunit 7A1, mitochondrial [Source:UniProtKB/Swiss-Prot;Acc:Q8SPJ9]
ENSSSCG00000027007	489.021	-1.24432	0.219041	-3.0102	0.00261076	0.044893	ENSSSCG00000027007
ENSSSCG00000012844	3298.39	-1.24253	0.109163	-6.0237	1.7047e-09	1.96946e-07	SLC25A22	solute carrier family 25 member 22 [Source:HGNC Symbol;Acc:HGNC:19954]
ENSSSCG00000029391	1046.16	-1.24236	0.154025	-4.2681	1.97149e-05	0.000748828	PLSCR3	phospholipid scramblase 3 [Source:HGNC Symbol;Acc:HGNC:16495]
ENSSSCG00000011474	2881.98	-1.24218	0.123738	-5.31139	1.08793e-07	8.20833e-06	PXK	PX domain containing serine/threonine kinase like [Source:HGNC Symbol;Acc:HGNC:23326]
ENSSSCG00000033844	44592.7	-1.24016	0.14993	-4.37002	1.24237e-05	0.000521935	CYP1B1	cytochrome P450 family 1 subfamily B member 1 [Source:HGNC Symbol;Acc:HGNC:2597]
ENSSSCG00000015360	2708.9	-1.23054	0.154739	-4.17206	3.01852e-05	0.00105278	ANKMY2	ankyrin repeat and MYND domain-containing protein 2 [Source:RefSeq peptide;Acc:NP_001230330]
ENSSSCG00000013642	1146.1	-1.22715	0.19417	-3.30732	0.000941916	0.0196738	PDE4A	cAMP-specific 3',5'-cyclic phosphodiesterase 4A [Source:RefSeq peptide;Acc:NP_001116631]
ENSSSCG00000035332	321.484	-1.21961	0.20926	-3.03284	0.00242268	0.0421939	ZNF436	zinc finger protein 436 [Source:HGNC Symbol;Acc:HGNC:20814]
ENSSSCG00000011104	1891.42	-1.21257	0.129887	-4.83197	1.35191e-06	7.57276e-05	CUL2	cullin 2 [Source:HGNC Symbol;Acc:HGNC:2552]
ENSSSCG00000011650	852.324	-1.21151	0.115362	-5.43114	5.59965e-08	4.63475e-06	MSL2	MSL complex subunit 2 [Source:HGNC Symbol;Acc:HGNC:25544]
ENSSSCG00000027564	533.329	-1.20642	0.191661	-3.24251	0.0011848	0.0239793	LIN52	protein lin-52 homolog [Source:RefSeq peptide;Acc:NP_001172765]
ENSSSCG00000022070	1178.34	-1.20463	0.130318	-4.75501	1.9844e-06	0.000108419	ZNF143	zinc finger protein 143 [Source:HGNC Symbol;Acc:HGNC:12928]
ENSSSCG00000038410	770.121	-1.20296	0.185872	-3.32487	0.000884598	0.0187592	CPEB2	cytoplasmic polyadenylation element-binding protein 2 [Source:RefSeq peptide;Acc:NP_001171978]
ENSSSCG00000014899	2127.99	-1.20037	0.196151	-3.1374	0.00170453	0.0317197	PRCP	prolylcarboxypeptidase [Source:HGNC Symbol;Acc:HGNC:9344]
ENSSSCG00000003648	5746.05	-1.19193	0.172447	-3.51974	0.000431972	0.0103032	RRAGC	C-Myc-binding protein [Source:RefSeq peptide;Acc:NP_001231846]
ENSSSCG00000003712	5127.03	-1.19187	0.190496	-3.18593	0.00144289	0.02788	OSBPL1A	oxysterol binding protein like 1A [Source:HGNC Symbol;Acc:HGNC:16398]
ENSSSCG00000000095	2415.45	-1.1878	0.160391	-3.75852	0.000170919	0.00475103	GTPBP1	GTP binding protein 1 [Source:HGNC Symbol;Acc:HGNC:4669]
ENSSSCG00000003070	334.25	-1.18524	0.201252	-2.98269	0.00285728	0.0483819	ENSSSCG00000003070
ENSSSCG00000039327	420.797	-1.18391	0.154738	-3.87071	0.000108518	0.00319249	DAPP1	dual adaptor of phosphotyrosine and 3-phosphoinositides 1 [Source:HGNC Symbol;Acc:HGNC:16500]
ENSSSCG00000038977	814.49	-1.18318	0.148051	-4.04061	5.33129e-05	0.00172893	RSBN1L	round spermatid basic protein 1 like [Source:HGNC Symbol;Acc:HGNC:24765]
ENSSSCG00000008816	165.672	-1.18066	0.187358	-3.17948	0.00147541	0.02836	NFXL1	nuclear transcription factor, X-box binding like 1 [Source:HGNC Symbol;Acc:HGNC:18726]
ENSSSCG00000026078	1790.64	-1.18041	0.141338	-4.21296	2.52049e-05	0.000919563	GLCE	glucuronic acid epimerase [Source:HGNC Symbol;Acc:HGNC:17855]
ENSSSCG00000004263	308.182	-1.17971	0.184469	-3.22409	0.00126375	0.0250289	ZUFSP	zinc finger with UFM1-specific peptidase domain protein [Source:RefSeq peptide;Acc:NP_001229962]
ENSSSCG00000013258	223.298	-1.17436	0.17883	-3.29585	0.000981245	0.020342	HARBI1	harbinger transposase derived 1 [Source:HGNC Symbol;Acc:HGNC:26522]
ENSSSCG00000006733	2061.05	-1.17427	0.164292	-3.58692	0.000334613	0.00841539	TTF2	transcription termination factor 2 [Source:HGNC Symbol;Acc:HGNC:12398]
ENSSSCG00000038231	828.483	-1.16844	0.18678	-3.1239	0.00178469	0.03299	ABCD4	ATP binding cassette subfamily D member 4 [Source:HGNC Symbol;Acc:HGNC:68]
ENSSSCG00000011363	3039.8	-1.16819	0.161721	-3.60638	0.000310501	0.00787949	PRKAR2A	cAMP-dependent protein kinase type II-alpha regulatory subunit [Source:RefSeq peptide;Acc:NP_999423]
ENSSSCG00000016452	15082.7	-1.16399	0.180077	-3.21546	0.00130234	0.0256105	GIMAP8	GTPase, IMAP family member 8 [Source:HGNC Symbol;Acc:HGNC:21792]
ENSSSCG00000015820	4039.36	-1.16306	0.117008	-4.94067	7.78542e-07	4.66746e-05	NSD3	nuclear receptor binding SET domain protein 3 [Source:HGNC Symbol;Acc:HGNC:12767]
ENSSSCG00000012569	996.21	-1.15997	0.18417	-3.12214	0.00179539	0.0330774	ATG4A	autophagy related 4A cysteine peptidase [Source:HGNC Symbol;Acc:HGNC:16489]
ENSSSCG00000027467	1348.22	-1.15418	0.175412	-3.24505	0.00117431	0.0238103	DZIP1L	DAZ interacting zinc finger protein 1 like [Source:HGNC Symbol;Acc:HGNC:26551]
ENSSSCG00000038806	11524.1	-1.15003	0.166671	-3.39034	0.000698063	0.0152706	AXL	tyrosine-protein kinase receptor UFO precursor [Source:RefSeq peptide;Acc:NP_001121930]
ENSSSCG00000014967	421.167	-1.14712	0.133275	-4.21805	2.46427e-05	0.000905007	FAM76B	family with sequence similarity 76 member B [Source:HGNC Symbol;Acc:HGNC:28492]
ENSSSCG00000012258	5427.48	-1.14679	0.187985	-2.98869	0.00280176	0.047587	FUNDC1	FUN14 domain containing 1 [Source:HGNC Symbol;Acc:HGNC:28746]
ENSSSCG00000005386	875.578	-1.14386	0.167242	-3.34187	0.000832152	0.017783	STX17	syntaxin 17 [Source:HGNC Symbol;Acc:HGNC:11432]
ENSSSCG00000011390	5050.35	-1.14187	0.12853	-4.33287	1.4718e-05	0.000600139	IP6K1	inositol hexakisphosphate kinase 1 [Source:HGNC Symbol;Acc:HGNC:18360]
ENSSSCG00000028762	1529.21	-1.14077	0.118497	-4.69052	2.7251e-06	0.000143924	VPS37C	VPS37C, ESCRT-I subunit [Source:HGNC Symbol;Acc:HGNC:26097]
ENSSSCG00000011943	2427.44	-1.14035	0.161408	-3.44089	0.0005798	0.0131069	BBX	BBX, HMG-box containing [Source:HGNC Symbol;Acc:HGNC:14422]
ENSSSCG00000017301	2366.16	-1.13848	0.150028	-3.68942	0.000224762	0.00605058	TLK2	tousled like kinase 2 [Source:HGNC Symbol;Acc:HGNC:11842]
ENSSSCG00000029918	2051.18	-1.1355	0.141494	-3.89087	9.98836e-05	0.00297	CEPT1	choline/ethanolamine phosphotransferase 1 [Source:HGNC Symbol;Acc:HGNC:24289]
ENSSSCG00000037267	5636.03	-1.13459	0.125602	-4.37598	1.20889e-05	0.000511749	MAX	MYC associated factor X [Source:HGNC Symbol;Acc:HGNC:6913]
ENSSSCG00000000189	756.434	-1.12722	0.123177	-4.40223	1.07143e-05	0.000462384	LMBR1L	limb development membrane protein 1 like [Source:HGNC Symbol;Acc:HGNC:18268]
ENSSSCG00000006728	887.71	-1.12698	0.127254	-4.25931	2.05056e-05	0.000772138	GDAP2	ganglioside induced differentiation associated protein 2 [Source:HGNC Symbol;Acc:HGNC:18010]
ENSSSCG00000016809	826.791	-1.12578	0.149866	-3.60865	0.000307793	0.00782967	DROSHA	drosha ribonuclease III [Source:HGNC Symbol;Acc:HGNC:17904]
ENSSSCG00000026939	1804.87	-1.1223	0.147524	-3.64238	0.000270129	0.00701639	LMAN2L	VIP36-like protein precursor [Source:RefSeq peptide;Acc:NP_001230366]
ENSSSCG00000003233	145.313	-1.12127	0.17408	-3.08082	0.0020643	0.0370472	ZNF175	zinc finger protein 175 [Source:HGNC Symbol;Acc:HGNC:12964]
ENSSSCG00000035114	429.218	-1.12067	0.178818	-2.99584	0.00273686	0.0467549	CLDN12	claudin-12 [Source:RefSeq peptide;Acc:NP_001153551]
ENSSSCG00000032936	3036.83	-1.11832	0.132524	-4.02458	5.70761e-05	0.00182957	PIM3	Pim-3 proto-oncogene, serine/threonine kinase [Source:HGNC Symbol;Acc:HGNC:19310]
ENSSSCG00000014915	1827.84	-1.11803	0.112217	-4.75037	2.03047e-06	0.000110392	EED	embryonic ectoderm development [Source:HGNC Symbol;Acc:HGNC:3188]
ENSSSCG00000036129	7633.25	-1.11696	0.164656	-3.23096	0.00123373	0.0246686	RNF114	E3 ubiquitin-protein ligase RNF114 [Source:UniProtKB/Swiss-Prot;Acc:Q6J1I8]
ENSSSCG00000024180	2150.22	-1.11281	0.144185	-3.6609	0.000251328	0.0066527	ACBD3	Golgi resident protein GCP60 [Source:RefSeq peptide;Acc:NP_001009581]
ENSSSCG00000007733	505.753	-1.1098	0.159894	-3.2824	0.00102928	0.0212293	ENSSSCG00000007733
ENSSSCG00000033113	4908.19	-1.10784	0.161947	-3.22867	0.00124365	0.0247636	CHMP7	charged multivesicular body protein 7 [Source:HGNC Symbol;Acc:HGNC:28439]
ENSSSCG00000016237	8392.23	-1.10509	0.126796	-4.1021	4.09424e-05	0.00135956	DOCK10	dedicator of cytokinesis 10 [Source:HGNC Symbol;Acc:HGNC:23479]
ENSSSCG00000032585	302.582	-1.10352	0.160263	-3.23566	0.00121364	0.0244736	ZNF613	zinc finger protein 613 [Source:HGNC Symbol;Acc:HGNC:25827]
ENSSSCG00000020666	9909.9	-1.10112	0.116218	-4.44127	8.94315e-06	0.000398347	EHD4	EH domain containing 4 [Source:HGNC Symbol;Acc:HGNC:3245]
ENSSSCG00000026383	17791	-1.10077	0.105324	-4.89737	9.71294e-07	5.64012e-05	NRP2	neuropilin 2 [Source:HGNC Symbol;Acc:HGNC:8005]
ENSSSCG00000004139	2932.59	-1.09921	0.172863	-2.9749	0.0029308	0.0493255	ADGRG6	adhesion G protein-coupled receptor G6 [Source:HGNC Symbol;Acc:HGNC:13841]
ENSSSCG00000004901	803.915	-1.09871	0.171983	-2.98721	0.00281539	0.0477453	PIGN	phosphatidylinositol glycan anchor biosynthesis class N [Source:HGNC Symbol;Acc:HGNC:8967]
ENSSSCG00000005208	3818.22	-1.09665	0.168247	-3.04128	0.00235571	0.0414717	RIC1	RIC1 homolog, RAB6A GEF complex partner 1 [Source:HGNC Symbol;Acc:HGNC:17686]
ENSSSCG00000009334	13021.8	-1.0932	0.142427	-3.56842	0.000359142	0.00887432	HSPH1	heat shock protein 105 kDa [Source:RefSeq peptide;Acc:NP_001090973]
ENSSSCG00000024028	1418.96	-1.09124	0.155205	-3.26199	0.00110633	0.0226807	STARD3NL	MLN64 N-terminal domain homolog [Source:RefSeq peptide;Acc:NP_001188314]
ENSSSCG00000035901	1546.69	-1.08917	0.0973392	-5.1799	2.22007e-07	1.54861e-05	SPIN1	spindlin-1 [Source:RefSeq peptide;Acc:NP_001182299]
ENSSSCG00000009885	2002.02	-1.08539	0.166558	-3.00453	0.00265994	0.0455972	HECTD4	HECT domain E3 ubiquitin protein ligase 4 [Source:HGNC Symbol;Acc:HGNC:26611]
ENSSSCG00000008748	1438.46	-1.07666	0.110971	-4.43081	9.38787e-06	0.000413178	LCORL	ligand-dependent nuclear receptor corepressor-like protein [Source:RefSeq peptide;Acc:NP_001182274]
ENSSSCG00000007146	15666.9	-1.07551	0.148478	-3.30382	0.000953787	0.0198843	SIGLEC1	sialoadhesin precursor [Source:RefSeq peptide;Acc:NP_999511]
ENSSSCG00000006371	4755.98	-1.07169	0.117832	-4.1307	3.61659e-05	0.00122292	USF1	upstream stimulatory factor 1 [Source:RefSeq peptide;Acc:NP_001177174]
ENSSSCG00000029030	3213.33	-1.06694	0.160689	-2.99942	0.00270496	0.0462974	SMCHD1	structural maintenance of chromosomes flexible hinge domain containing 1 [Source:HGNC Symbol;Acc:HGNC:29090]
ENSSSCG00000030451	906.02	-1.05843	0.156066	-3.03376	0.00241529	0.0421859	LRRC14	leucine rich repeat containing 14 [Source:HGNC Symbol;Acc:HGNC:20419]
ENSSSCG00000016884	1992.24	-1.0392	0.135055	-3.36332	0.000770104	0.0166172	PELO	pelota mRNA surveillance and ribosome rescue factor [Source:HGNC Symbol;Acc:HGNC:8829]
ENSSSCG00000026034	3556.81	-1.03262	0.127316	-3.51611	0.000437915	0.0104226	NUP153	nucleoporin 153 [Source:HGNC Symbol;Acc:HGNC:8062]
ENSSSCG00000029430	2149.73	-1.03228	0.129988	-3.44125	0.00057903	0.0131069	IPO13	importin 13 [Source:HGNC Symbol;Acc:HGNC:16853]
ENSSSCG00000029637	4402.26	-1.02675	0.0797581	-5.53906	3.04095e-08	2.74205e-06	KDM2A	lysine-specific demethylase 2A [Source:RefSeq peptide;Acc:NP_001153562]
ENSSSCG00000022011	4309.39	-1.02089	0.146271	-2.98025	0.00288013	0.0486739	NMI	N-myc and STAT interactor [Source:HGNC Symbol;Acc:HGNC:7854]
ENSSSCG00000038854	6618.79	-1.00588	0.13321	-3.15978	0.00157889	0.0299373	PSMF1	proteasome inhibitor PI31 subunit [Source:RefSeq peptide;Acc:NP_001230269]
ENSSSCG00000001577	456.369	-0.987067	0.120541	-3.33583	0.000850449	0.0181146	TBC1D22B	TBC1 domain family member 22B [Source:HGNC Symbol;Acc:HGNC:21602]
ENSSSCG00000022159	2316.99	-0.981924	0.127903	-3.10361	0.00191176	0.0348167	FNDC3A	fibronectin type III domain containing 3A [Source:HGNC Symbol;Acc:HGNC:20296]
ENSSSCG00000022708	1785.95	-0.977651	0.0957016	-4.10326	4.07363e-05	0.00135678	ZNF638	zinc finger protein 638 [Source:HGNC Symbol;Acc:HGNC:17894]
ENSSSCG00000009657	2933.87	-0.957782	0.119682	-3.11507	0.001839	0.0338248	PPP2R2A	serine/threonine-protein phosphatase 2A 55 kDa regulatory subunit B alpha isoform [Source:RefSeq peptide;Acc:NP_001157492]
ENSSSCG00000004110	4980.01	-0.954153	0.100999	-3.65537	0.00025681	0.00678161	TAB2	TGF-beta activated kinase 1/MAP3K7 binding protein 2 [Source:HGNC Symbol;Acc:HGNC:17075]
ENSSSCG00000000403	4199.8	-0.950977	0.114276	-3.2029	0.00136053	0.0265196	BAZ2A	bromodomain adjacent to zinc finger domain 2A [Source:HGNC Symbol;Acc:HGNC:962]
ENSSSCG00000017428	3204.42	-0.95037	0.113282	-3.22565	0.00125687	0.024982	JUP	junction plakoglobin [Source:RefSeq peptide;Acc:NP_999488]
ENSSSCG00000031488	2690.43	-0.950167	0.120713	-3.0254	0.00248304	0.0430976	ARHGAP17	Rho GTPase activating protein 17 [Source:HGNC Symbol;Acc:HGNC:18239]
ENSSSCG00000001539	10746.1	-0.933266	0.0972695	-3.58081	0.000342529	0.00857559	PPARD	peroxisome proliferator-activated receptor delta [Source:RefSeq peptide;Acc:NP_001123713]
ENSSSCG00000001062	1555.83	-0.912386	0.10369	-3.15772	0.00159009	0.0300439	DTNBP1	dysbindin [Source:RefSeq peptide;Acc:NP_001092070]
ENSSSCG00000005024	13615.4	0.862937	0.0919858	3.02193	0.0025117	0.043527	PYGL	glycogen phosphorylase, liver form [Source:RefSeq peptide;Acc:NP_001116644]
ENSSSCG00000011698	1846.58	0.880138	0.0843226	3.50055	0.000464295	0.0109331	GYG1	glycogenin 1 [Source:HGNC Symbol;Acc:HGNC:4699]
ENSSSCG00000025881	2828.63	0.918609	0.103977	3.20885	0.00133268	0.0260683	PDHB	pyruvate dehydrogenase E1 component subunit beta, mitochondrial [Source:RefSeq peptide;Acc:NP_001231327]
ENSSSCG00000004508	1232.53	0.933717	0.10927	3.19168	0.00141448	0.0273786	DYM	dymeclin [Source:HGNC Symbol;Acc:HGNC:21317]
ENSSSCG00000040786	7495.93	0.953293	0.108076	3.40808	0.000654227	0.0144831	SPTBN1	spectrin beta, non-erythrocytic 1 [Source:HGNC Symbol;Acc:HGNC:11275]
ENSSSCG00000032073	1501.13	0.971204	0.128026	3.0169	0.00255375	0.0441867	ENSSSCG00000032073
ENSSSCG00000020926	2682.73	0.980602	0.122064	3.24125	0.00119008	0.0240423	SDHB	succinate dehydrogenase [Source:RefSeq peptide;Acc:NP_001098423]
ENSSSCG00000025955	939.087	0.983436	0.111623	3.5698	0.00035725	0.00887432	SSBP4	single stranded DNA binding protein 4 [Source:HGNC Symbol;Acc:HGNC:15676]
ENSSSCG00000023738	2102.71	0.987441	0.131005	3.07225	0.00212451	0.0377612	COG3	component of oligomeric golgi complex 3 [Source:HGNC Symbol;Acc:HGNC:18619]
ENSSSCG00000039798	26901.6	0.990803	0.113901	3.56309	0.000366509	0.00895764	SLC11A1	natural resistance-associated macrophage protein 1 [Source:RefSeq peptide;Acc:NP_998986]
ENSSSCG00000024495	3084.6	0.999303	0.104924	3.94896	7.84911e-05	0.002397	ENSSSCG00000024495
ENSSSCG00000008241	718.383	1.00286	0.130253	3.20834	0.00133503	0.0260684	TCF7L1	transcription factor 7 like 1 [Source:HGNC Symbol;Acc:HGNC:11640]
ENSSSCG00000009704	2313.89	1.00795	0.0984056	4.29844	1.72008e-05	0.000678912	HMGB2	high mobility group protein B2 [Source:RefSeq peptide;Acc:NP_999228]
ENSSSCG00000034386	12299.7	1.0104	0.128381	3.31385	0.000920224	0.0193299	ATP2A2	Sarcoplasmic/endoplasmic reticulum calcium ATPase 2 [Source:UniProtKB/Swiss-Prot;Acc:P11607]
ENSSSCG00000038711	1128.49	1.01357	0.132915	3.22468	0.00126112	0.0250216	TMEM223	transmembrane protein 223 [Source:HGNC Symbol;Acc:HGNC:28464]
ENSSSCG00000025049	6510.88	1.01575	0.110927	3.88356	0.000102939	0.00304453	CYBRD1	cytochrome b reductase 1 [Source:RefSeq peptide;Acc:NP_001121924]
ENSSSCG00000004193	18207.6	1.01842	0.13932	3.11126	0.0018629	0.0342076	ENPP1	ectonucleotide pyrophosphatase/phosphodiesterase 1 [Source:HGNC Symbol;Acc:HGNC:3356]
ENSSSCG00000005164	724.433	1.02062	0.131609	3.31022	0.000932216	0.0195079	HACD4	3-hydroxyacyl-CoA dehydratase 4 [Source:HGNC Symbol;Acc:HGNC:20920]
ENSSSCG00000011575	920.849	1.02079	0.146435	2.97624	0.00291804	0.0491854	ATG7	ubiquitin-like modifier-activating enzyme ATG7 [Source:RefSeq peptide;Acc:NP_001177214]
ENSSSCG00000000025	1419.82	1.02125	0.13498	3.23223	0.00122827	0.0246342	PARVG	gamma-parvin [Source:RefSeq peptide;Acc:NP_001231550]
ENSSSCG00000005585	877.029	1.02527	0.114212	3.85513	0.000115666	0.00334948	DENND1A	DENN domain containing 1A [Source:HGNC Symbol;Acc:HGNC:29324]
ENSSSCG00000004233	9911.66	1.02626	0.109346	4.03578	5.44214e-05	0.00175627	SMPDL3A	sphingomyelin phosphodiesterase acid like 3A [Source:HGNC Symbol;Acc:HGNC:17389]
ENSSSCG00000040188	1366.77	1.03498	0.133442	3.37239	0.000745194	0.016111	TNFSF12	tumor necrosis factor ligand superfamily member 12 [Source:RefSeq peptide;Acc:NP_001106161]
ENSSSCG00000003183	653.611	1.03603	0.141669	3.18394	0.00145283	0.0280231	RRAS	RAS related [Source:HGNC Symbol;Acc:HGNC:10447]
ENSSSCG00000026744	4389.1	1.04507	0.137402	3.34863	0.000812111	0.0174219	ZDHHC20	zinc finger DHHC-type containing 20 [Source:HGNC Symbol;Acc:HGNC:20749]
ENSSSCG00000038660	556.888	1.04648	0.121604	3.79526	0.000147487	0.0041412	HAAO	3-hydroxyanthranilate 3,4-dioxygenase [Source:RefSeq peptide;Acc:NP_001231870]
ENSSSCG00000007244	556.941	1.05509	0.132214	3.5558	0.000376837	0.00914551	POFUT1	GDP-fucose protein O-fucosyltransferase 1 precursor [Source:RefSeq peptide;Acc:NP_001123424]
ENSSSCG00000013546	742.587	1.05633	0.152963	3.08157	0.00205914	0.0370144	DENND1C	DENN domain containing 1C [Source:HGNC Symbol;Acc:HGNC:26225]
ENSSSCG00000004412	2661.19	1.0592	0.149126	3.18014	0.00147202	0.0283441	MICAL1	microtubule associated monooxygenase, calponin and LIM domain containing 1 [Source:HGNC Symbol;Acc:HGNC:20619]
ENSSSCG00000027587	770.41	1.05977	0.114368	4.15155	3.30231e-05	0.00113393	SPAG1	sperm associated antigen 1 [Source:HGNC Symbol;Acc:HGNC:11212]
ENSSSCG00000021255	542.941	1.06206	0.139034	3.43154	0.000600163	0.0134268	ADA	adenosine deaminase [Source:HGNC Symbol;Acc:HGNC:186]
ENSSSCG00000007944	1040.61	1.06236	0.157031	3.04015	0.0023646	0.0415623	ENSSSCG00000007944
ENSSSCG00000031082	902.514	1.06727	0.154417	3.12337	0.00178792	0.0329948	ATP13A2	ATPase 13A2 [Source:HGNC Symbol;Acc:HGNC:30213]
ENSSSCG00000040397	1875.98	1.06854	0.153568	3.14897	0.00163846	0.0307481	COLEC12	collectin subfamily member 12 [Source:HGNC Symbol;Acc:HGNC:16016]
ENSSSCG00000003877	582.231	1.0722	0.119158	4.08897	4.33293e-05	0.00143452	FAF1	Fas associated factor 1 [Source:HGNC Symbol;Acc:HGNC:3578]
ENSSSCG00000009963	913.368	1.07221	0.116663	4.17655	2.9596e-05	0.00103877	TPST2	protein-tyrosine sulfotransferase 2 precursor [Source:RefSeq peptide;Acc:NP_001230419]
ENSSSCG00000040586	391.44	1.07649	0.124066	3.96179	7.43889e-05	0.0022918	PAOX	polyamine oxidase [Source:HGNC Symbol;Acc:HGNC:20837]
ENSSSCG00000032108	1444.94	1.08104	0.13743	3.60963	0.000306631	0.00782967	SH2D1B	SH2 domain containing 1B [Source:HGNC Symbol;Acc:HGNC:30416]
ENSSSCG00000013632	875.438	1.08485	0.141445	3.53411	0.000409149	0.00980102	C19orf38	chromosome 19 open reading frame 38 [Source:HGNC Symbol;Acc:HGNC:34073]
ENSSSCG00000003578	6065.22	1.08791	0.117491	4.28077	1.86244e-05	0.000718138	FGR	FGR proto-oncogene, Src family tyrosine kinase [Source:HGNC Symbol;Acc:HGNC:3697]
ENSSSCG00000014247	1495.38	1.08942	0.151628	3.32691	0.000878134	0.0186578	ALDH7A1	aldehyde dehydrogenase 7 family member A1 [Source:HGNC Symbol;Acc:HGNC:877]
ENSSSCG00000016792	2750.16	1.09534	0.139373	3.66196	0.000250291	0.00664109	RETREG1	reticulophagy regulator 1 [Source:HGNC Symbol;Acc:HGNC:25964]
ENSSSCG00000013409	736.196	1.10411	0.150776	3.44316	0.000574957	0.0130942	SBF2	SET binding factor 2 [Source:HGNC Symbol;Acc:HGNC:2135]
ENSSSCG00000007098	473.632	1.10674	0.130544	3.99691	6.41734e-05	0.00201628	ENSSSCG00000007098
ENSSSCG00000033146	18254	1.10941	0.134927	3.8869	0.000101533	0.00301098	CD163	scavenger receptor cysteine-rich type 1 protein M130 precursor [Source:RefSeq peptide;Acc:NP_999141]
ENSSSCG00000033154	2536.15	1.10948	0.151483	3.46256	0.00053507	0.0124152	ARL6IP5	PRA1 family protein 3 [Source:UniProtKB/Swiss-Prot;Acc:Q56P28]
ENSSSCG00000002051	2163.29	1.11258	0.0991843	5.31956	1.0402e-07	7.90196e-06	ABHD4	abhydrolase domain containing 4 [Source:HGNC Symbol;Acc:HGNC:20154]
ENSSSCG00000027550	3018.03	1.1174	0.0935403	5.69202	1.25543e-08	1.23221e-06	PLCD1	1-phosphatidylinositol 4,5-bisphosphate phosphodiesterase delta-1 [Source:RefSeq peptide;Acc:NP_001230518]
ENSSSCG00000033123	905.507	1.11785	0.151045	3.52797	0.000418754	0.0100095	TMEM97	transmembrane protein 97 [Source:HGNC Symbol;Acc:HGNC:28106]
ENSSSCG00000013883	3327.31	1.12027	0.146597	3.65157	0.000260645	0.00683408	COLGALT1	collagen beta(1-O)galactosyltransferase 1 [Source:HGNC Symbol;Acc:HGNC:26182]
ENSSSCG00000004728	1116.97	1.12288	0.128741	4.17831	2.93679e-05	0.00103732	CAPN3	calpain 3 [Source:HGNC Symbol;Acc:HGNC:1480]
ENSSSCG00000000869	581.586	1.124	0.176773	3.04933	0.00229356	0.0405062	UTP20	UTP20, small subunit processome component [Source:HGNC Symbol;Acc:HGNC:17897]
ENSSSCG00000028558	5082.16	1.12989	0.144924	3.76006	0.000169871	0.00473376	SGPP1	sphingosine-1-phosphate phosphatase 1 [Source:HGNC Symbol;Acc:HGNC:17720]
ENSSSCG00000032601	4848.82	1.13022	0.160228	3.403	0.000666504	0.0146962	RASSF2	Ras association domain family member 2 [Source:HGNC Symbol;Acc:HGNC:9883]
ENSSSCG00000030358	908.305	1.13243	0.1501	3.64733	0.000264984	0.00691514	SARM1	sterile alpha and TIR motif containing 1 [Source:HGNC Symbol;Acc:HGNC:17074]
ENSSSCG00000005110	1248.61	1.13637	0.148912	3.70292	0.00021313	0.00579368	SYNE2	spectrin repeat containing nuclear envelope protein 2 [Source:HGNC Symbol;Acc:HGNC:17084]
ENSSSCG00000036512	1262.16	1.13816	0.113293	4.88289	1.04541e-06	6.0389e-05	FGFRL1	fibroblast growth factor receptor like 1 [Source:HGNC Symbol;Acc:HGNC:3693]
ENSSSCG00000027689	343.516	1.14011	0.153833	3.60873	0.000307695	0.00782967	ENSSSCG00000027689
ENSSSCG00000038401	4234.68	1.14013	0.136089	4.07948	4.51366e-05	0.00148991	TRAM2	translocation associated membrane protein 2 [Source:HGNC Symbol;Acc:HGNC:16855]
ENSSSCG00000001556	5043.9	1.14417	0.13783	4.0572	4.96652e-05	0.00162489	MAPK14	mitogen-activated protein kinase 14 [Source:HGNC Symbol;Acc:HGNC:6876]
ENSSSCG00000009012	795.708	1.1457	0.188726	2.97118	0.00296657	0.0498519	TMEM154	transmembrane protein 154 [Source:HGNC Symbol;Acc:HGNC:26489]
ENSSSCG00000023235	632.04	1.14621	0.140146	4.0047	6.20967e-05	0.00196215	MAN1C1	mannosidase alpha class 1C member 1 [Source:HGNC Symbol;Acc:HGNC:19080]
ENSSSCG00000011721	483.441	1.14644	0.17844	3.14657	0.00165196	0.030933	P2RY1	purinergic receptor P2Y1 [Source:HGNC Symbol;Acc:HGNC:8539]
ENSSSCG00000009434	18482	1.1484	0.176051	3.20041	0.00137234	0.0267028	RGCC	regulator of cell cycle RGCC [Source:RefSeq peptide;Acc:NP_001231156]
ENSSSCG00000011848	8144.29	1.14875	0.178196	3.16388	0.00155682	0.0296169	TFRC	Transferrin receptor protein 1 [Source:UniProtKB/Swiss-Prot;Acc:Q8HZV3]
ENSSSCG00000003917	1063.78	1.14935	0.13581	4.15575	3.24217e-05	0.00111674	TESK2	testis-specific kinase 2 [Source:HGNC Symbol;Acc:HGNC:11732]
ENSSSCG00000007492	493.226	1.14979	0.164166	3.44059	0.000580457	0.0131069	FAM210B	protein FAM210B [Source:RefSeq peptide;Acc:NP_001107173]
ENSSSCG00000005506	636.993	1.15111	0.165792	3.41479	0.000638302	0.0141588	MEGF9	multiple EGF like domains 9 [Source:HGNC Symbol;Acc:HGNC:3234]
ENSSSCG00000013020	628.031	1.15295	0.159716	3.55626	0.00037617	0.00914551	MAP4K2	mitogen-activated protein kinase kinase kinase kinase 2 [Source:HGNC Symbol;Acc:HGNC:6864]
ENSSSCG00000002015	490.591	1.16019	0.114898	5.00645	5.54444e-07	3.4163e-05	AP1G2	adaptor related protein complex 1 gamma 2 subunit [Source:HGNC Symbol;Acc:HGNC:556]
ENSSSCG00000040617	2369.98	1.16514	0.156783	3.70054	0.000215137	0.00582781	TNFAIP8	tumor necrosis factor alpha-induced protein 8 [Source:RefSeq peptide;Acc:NP_001231434]
ENSSSCG00000027665	1349.16	1.18379	0.167818	3.56833	0.000359262	0.00887432	ENSSSCG00000027665
ENSSSCG00000007039	2153.91	1.1875	0.195901	3.07574	0.00209982	0.0375025	PRNP	prion protein [Source:HGNC Symbol;Acc:HGNC:9449]
ENSSSCG00000010665	1089.94	1.18896	0.131281	4.60076	4.20949e-06	0.000209361	SHTN1	shootin 1 [Source:HGNC Symbol;Acc:HGNC:29319]
ENSSSCG00000010445	5400.31	1.19057	0.199719	3.0323	0.00242699	0.0421939	ANKRD22	ankyrin repeat domain 22 [Source:HGNC Symbol;Acc:HGNC:28321]
ENSSSCG00000006901	811.296	1.19456	0.196101	3.1086	0.00187978	0.0344037	EVI5	ecotropic viral integration site 5 [Source:HGNC Symbol;Acc:HGNC:3501]
ENSSSCG00000031242	6849.83	1.19754	0.204499	2.99548	0.00274012	0.0467549	ENSSSCG00000031242
ENSSSCG00000008635	510.029	1.2005	0.199947	3.07849	0.00208052	0.0372178	NOL10	nucleolar protein 10 [Source:HGNC Symbol;Acc:HGNC:25862]
ENSSSCG00000017000	128.721	1.20149	0.206282	2.98876	0.00280115	0.047587	RANBP17	RAN binding protein 17 [Source:HGNC Symbol;Acc:HGNC:14428]
ENSSSCG00000022005	544.029	1.20238	0.120416	5.12734	2.93863e-07	1.97529e-05	SFXN3	sideroflexin 3 [Source:HGNC Symbol;Acc:HGNC:16087]
ENSSSCG00000005930	1951.75	1.20687	0.207947	2.9907	0.00278335	0.0474196	SLC45A4	solute carrier family 45 member 4 [Source:HGNC Symbol;Acc:HGNC:29196]
ENSSSCG00000003253	3158.99	1.20763	0.168919	3.68621	0.000227619	0.00609787	ENSSSCG00000003253
ENSSSCG00000000223	1695.74	1.20871	0.181038	3.4454	0.000570206	0.0130127	BIN2	bridging integrator 2 [Source:HGNC Symbol;Acc:HGNC:1053]
ENSSSCG00000040445	798.613	1.21454	0.184151	3.41882	0.000628942	0.0139792	RND3	rho-related GTP-binding protein RhoE precursor [Source:RefSeq peptide;Acc:NP_999461]
ENSSSCG00000022915	1535.49	1.21769	0.183921	3.44023	0.00058122	0.0131069	DDX27	DEAD-box helicase 27 [Source:HGNC Symbol;Acc:HGNC:15837]
ENSSSCG00000011470	730.942	1.22095	0.140281	4.53369	5.79627e-06	0.000281958	ABHD6	abhydrolase domain containing 6 [Source:HGNC Symbol;Acc:HGNC:21398]
ENSSSCG00000015113	780.523	1.22187	0.161236	3.95017	7.80942e-05	0.00239266	NLRX1	NLR family member X1 [Source:RefSeq peptide;Acc:NP_001191698]
ENSSSCG00000004132	553.138	1.22787	0.201409	3.19205	0.00141266	0.0273786	PHACTR2	phosphatase and actin regulator 2 [Source:HGNC Symbol;Acc:HGNC:20956]
ENSSSCG00000035403	270.039	1.22901	0.212397	3.03228	0.00242717	0.0421939	RFX2	regulatory factor X2 [Source:HGNC Symbol;Acc:HGNC:9983]
ENSSSCG00000040248	817.781	1.23091	0.20797	3.10594	0.00189675	0.0346571	ENSSSCG00000040248
ENSSSCG00000009944	3583.57	1.24133	0.151006	4.34663	1.38246e-05	0.000569996	CORO1C	coronin 1C [Source:HGNC Symbol;Acc:HGNC:2254]
ENSSSCG00000010876	965.323	1.2441	0.141507	4.658	3.19301e-06	0.000164715	DESI2	Desumoylating isopeptidase 2 [Source:UniProtKB/Swiss-Prot;Acc:A3QRX8]
ENSSSCG00000029371	6465.95	1.24511	0.171687	3.84504	0.000120531	0.00347223	C5AR1	C5a anaphylatoxin chemotactic receptor 1 [Source:RefSeq peptide;Acc:NP_001231144]
ENSSSCG00000000433	1077.85	1.24979	0.20271	3.27971	0.00103912	0.021382	B4GALNT1	beta-1,4-N-acetyl-galactosaminyltransferase 1 [Source:HGNC Symbol;Acc:HGNC:4117]
ENSSSCG00000012126	2961.91	1.25014	0.145482	4.57226	4.82482e-06	0.000237831	ENSSSCG00000012126
ENSSSCG00000004989	1549.67	1.25162	0.157432	4.23455	2.29007e-05	0.000843826	FBXO33	F-box protein 33 [Source:HGNC Symbol;Acc:HGNC:19833]
ENSSSCG00000021386	10831.8	1.25217	0.133988	4.97958	6.37226e-07	3.90468e-05	PTGR1	prostaglandin reductase 1 [Source:RefSeq peptide;Acc:NP_999550]
ENSSSCG00000037999	752.56	1.25415	0.186197	3.59396	0.000325694	0.00822842	PPP1R14B	Protein phosphatase 1 regulatory subunit 14B [Source:UniProtKB/Swiss-Prot;Acc:Q8MIK9]
ENSSSCG00000028406	143.685	1.25652	0.194727	3.44872	0.000563261	0.0128807	FOCAD	focadhesin [Source:HGNC Symbol;Acc:HGNC:23377]
ENSSSCG00000015790	489.77	1.25728	0.128804	5.21973	1.79181e-07	1.27391e-05	SLC25A4	solute carrier family 25 member 4 [Source:HGNC Symbol;Acc:HGNC:10990]
ENSSSCG00000015872	6648.51	1.25969	0.154272	4.3736	1.22213e-05	0.000515386	GPD2	glycerol-3-phosphate dehydrogenase 2 [Source:HGNC Symbol;Acc:HGNC:4456]
ENSSSCG00000011234	398.323	1.2606	0.215397	3.13671	0.00170853	0.0317409	ENSSSCG00000011234	CKLF-like MARVEL transmembrane domain-containing protein 7 [Source:RefSeq peptide;Acc:NP_001230851]
ENSSSCG00000000907	9157.02	1.26083	0.122713	5.50776	3.63437e-08	3.25011e-06	PLXNC1	plexin C1 [Source:HGNC Symbol;Acc:HGNC:9106]
ENSSSCG00000005135	400.587	1.26663	0.144684	4.71146	2.45954e-06	0.000131148	MTAP	methylthioadenosine phosphorylase [Source:HGNC Symbol;Acc:HGNC:7413]
ENSSSCG00000029715	3712.7	1.26871	0.137793	4.96218	6.97071e-07	4.20175e-05	OLFM1	olfactomedin 1 [Source:HGNC Symbol;Acc:HGNC:17187]
ENSSSCG00000002005	129.684	1.27315	0.228469	3.01217	0.00259383	0.0447447	EMC9	ER membrane protein complex subunit 9 [Source:HGNC Symbol;Acc:HGNC:20273]
ENSSSCG00000038506	12761.1	1.2737	0.18373	3.74864	0.000177799	0.00486906	ENSSSCG00000038506	membrane cofactor protein precursor [Source:RefSeq peptide;Acc:NP_999053]
ENSSSCG00000032434	9206	1.27398	0.161931	4.25498	2.0907e-05	0.000780738	PLAUR	plasminogen activator, urokinase receptor [Source:HGNC Symbol;Acc:HGNC:9053]
ENSSSCG00000026506	753.156	1.27633	0.224937	3.0736	0.00211494	0.0376514	RALGAPA2	Ral GTPase activating protein catalytic alpha subunit 2 [Source:HGNC Symbol;Acc:HGNC:16207]
ENSSSCG00000010791	821.208	1.288	0.228015	3.08329	0.00204726	0.0368607	FUOM	fucose mutarotase [Source:HGNC Symbol;Acc:HGNC:24733]
ENSSSCG00000016301	329.551	1.28861	0.23133	3.04174	0.00235215	0.0414717	SAG	S-arrestin [Source:RefSeq peptide;Acc:NP_999244]
ENSSSCG00000001921	311.864	1.29828	0.196259	3.63455	0.000278469	0.00719931	NEO1	neogenin 1 [Source:HGNC Symbol;Acc:HGNC:7754]
ENSSSCG00000001800	312.193	1.30478	0.194643	3.69816	0.000217168	0.00586036	TM6SF1	transmembrane 6 superfamily member 1 [Source:HGNC Symbol;Acc:HGNC:11860]
ENSSSCG00000003660	1232.83	1.31891	0.148626	4.93819	7.88501e-07	4.70175e-05	PABPC4	poly(A) binding protein cytoplasmic 4 [Source:HGNC Symbol;Acc:HGNC:8557]
ENSSSCG00000002408	268.495	1.32307	0.189515	3.8947	9.83202e-05	0.00293137	ADCK1	aarF domain containing kinase 1 [Source:HGNC Symbol;Acc:HGNC:19038]
ENSSSCG00000020813	1328.27	1.32311	0.234012	3.15431	0.00160875	0.0302932	FAM20C	FAM20C, golgi associated secretory pathway kinase [Source:HGNC Symbol;Acc:HGNC:22140]
ENSSSCG00000002812	1061.14	1.33354	0.198975	3.76216	0.000168453	0.00470607	KIFC3	kinesin family member C3 [Source:HGNC Symbol;Acc:HGNC:6326]
ENSSSCG00000014248	1084.93	1.3373	0.233656	3.21986	0.00128255	0.0253109	LMNB1	lamin B1 [Source:HGNC Symbol;Acc:HGNC:6637]
ENSSSCG00000025602	2605.94	1.33733	0.203331	3.70019	0.000215436	0.00582781	DOCK4	dedicator of cytokinesis 4 [Source:HGNC Symbol;Acc:HGNC:19192]
ENSSSCG00000015871	457.097	1.33804	0.234156	3.21612	0.00129938	0.0255976	NR4A2	nuclear receptor subfamily 4 group A member 2 [Source:RefSeq peptide;Acc:NP_001177205]
ENSSSCG00000037645	7641.67	1.34089	0.193755	3.90146	9.56142e-05	0.00287387	COTL1	coactosin like F-actin binding protein 1 [Source:HGNC Symbol;Acc:HGNC:18304]
ENSSSCG00000025053	2169.81	1.34185	0.230847	3.27875	0.0010427	0.0214158	RYBP	RING1 and YY1 binding protein [Source:HGNC Symbol;Acc:HGNC:10480]
ENSSSCG00000029808	233.916	1.34291	0.170452	4.44667	8.72119e-06	0.000393198	EIF2B3	eukaryotic translation initiation factor 2B subunit gamma [Source:HGNC Symbol;Acc:HGNC:3259]
ENSSSCG00000016656	3144.12	1.35687	0.158127	4.88159	1.05235e-06	6.04745e-05	ELMO1	engulfment and cell motility 1 [Source:HGNC Symbol;Acc:HGNC:16286]
ENSSSCG00000017261	503.715	1.35867	0.245684	3.14919	0.00163726	0.0307481	ARSG	arylsulfatase G [Source:HGNC Symbol;Acc:HGNC:24102]
ENSSSCG00000024377	468.362	1.35975	0.186825	4.14714	3.36656e-05	0.0011455	RPS6KA5	ribosomal protein S6 kinase A5 [Source:HGNC Symbol;Acc:HGNC:10434]
ENSSSCG00000001846	235.429	1.36746	0.226733	3.45118	0.000558149	0.0128166	WDR93	WD repeat domain 93 [Source:HGNC Symbol;Acc:HGNC:26924]
ENSSSCG00000010180	808.406	1.36843	0.162093	4.83346	1.3418e-06	7.55426e-05	TTC13	tetratricopeptide repeat domain 13 [Source:HGNC Symbol;Acc:HGNC:26204]
ENSSSCG00000038549	5404.65	1.37201	0.220289	3.57279	0.000353196	0.00880292	ZFP36L2	ZFP36 ring finger protein like 2 [Source:HGNC Symbol;Acc:HGNC:1108]
ENSSSCG00000011404	210.374	1.37453	0.181454	4.35135	1.35304e-05	0.000559948	HYAL1	hyaluronidase-1 precursor [Source:RefSeq peptide;Acc:NP_999606]
ENSSSCG00000016857	6019.39	1.37756	0.203338	3.89793	9.70177e-05	0.00290817	DAB2	DAB2, clathrin adaptor protein [Source:HGNC Symbol;Acc:HGNC:2662]
ENSSSCG00000014257	306.22	1.37939	0.148205	5.36035	8.30608e-08	6.39741e-06	SLC27A6	solute carrier family 27 member 6 [Source:HGNC Symbol;Acc:HGNC:11000]
ENSSSCG00000011133	22433.7	1.37939	0.232059	3.42339	0.000618444	0.0137734	PFKFB3	6-phosphofructo-2-kinase/fructose-2,6-biphosphatase 3 [Source:HGNC Symbol;Acc:HGNC:8874]
ENSSSCG00000001657	100.064	1.38059	0.258792	3.07438	0.00210943	0.0376136	CUL7	cullin 7 [Source:HGNC Symbol;Acc:HGNC:21024]
ENSSSCG00000024296	167.875	1.38092	0.235191	3.38431	0.000713579	0.0155487	NKIRAS1	NFKB inhibitor interacting Ras like 1 [Source:HGNC Symbol;Acc:HGNC:17899]
ENSSSCG00000010862	3093.06	1.38115	0.122669	6.49056	8.55194e-11	1.35499e-08	CDC42BPA	CDC42 binding protein kinase alpha [Source:HGNC Symbol;Acc:HGNC:1737]
ENSSSCG00000027157	141.846	1.38123	0.260174	3.06053	0.00220948	0.0392085	SLC40A1	solute carrier family 40 member 1 [Source:HGNC Symbol;Acc:HGNC:10909]
ENSSSCG00000036446	642.864	1.38558	0.220129	3.63705	0.000275775	0.00714632	PALD1	phosphatase domain containing, paladin 1 [Source:HGNC Symbol;Acc:HGNC:23530]
ENSSSCG00000032949	333.575	1.3871	0.17219	4.65842	3.18642e-06	0.000164715	ENSSSCG00000032949
ENSSSCG00000030165	6611.34	1.38912	0.201545	3.98998	6.60791e-05	0.00206881	MAFF	MAF bZIP transcription factor F [Source:HGNC Symbol;Acc:HGNC:6780]
ENSSSCG00000014291	6450.36	1.38932	0.2145	3.74993	0.000176883	0.00486801	AFF4	AF4/FMR2 family member 4 [Source:HGNC Symbol;Acc:HGNC:17869]
ENSSSCG00000015563	1377.98	1.38978	0.240397	3.34784	0.000814428	0.0174379	RGL1	ral guanine nucleotide dissociation stimulator like 1 [Source:HGNC Symbol;Acc:HGNC:30281]
ENSSSCG00000009322	398.765	1.39012	0.202436	3.97737	6.96816e-05	0.00215877	SLC46A3	solute carrier family 46 member 3 precursor [Source:RefSeq peptide;Acc:NP_001230400]
ENSSSCG00000017262	2684.9	1.39039	0.233362	3.45141	0.000557666	0.0128166	SLC16A6	solute carrier family 16 member 6 [Source:HGNC Symbol;Acc:HGNC:10927]
ENSSSCG00000013566	258.933	1.39827	0.202731	4.01177	6.02662e-05	0.00191522	INSR	insulin receptor [Source:HGNC Symbol;Acc:HGNC:6091]
ENSSSCG00000013787	653.336	1.39913	0.133152	6.11459	9.68056e-10	1.20637e-07	ADGRE3	adhesion G protein-coupled receptor E3 [Source:HGNC Symbol;Acc:HGNC:23647]
ENSSSCG00000040967	340.055	1.40389	0.252137	3.24796	0.00116234	0.0236108	NACC2	NACC family member 2 [Source:HGNC Symbol;Acc:HGNC:23846]
ENSSSCG00000032372	678.854	1.40412	0.218243	3.75343	0.000174431	0.00483117	ZFP90	ZFP90 zinc finger protein [Source:HGNC Symbol;Acc:HGNC:23329]
ENSSSCG00000014063	224.297	1.40677	0.247611	3.31893	0.000903625	0.0190897	SFXN1	Sideroflexin-1 [Source:UniProtKB/Swiss-Prot;Acc:A5A761]
ENSSSCG00000001433	202.031	1.41395	0.189105	4.38374	1.1666e-05	0.000495738	ENSSSCG00000001433	lysosomal thioesterase PPT2 precursor [Source:RefSeq peptide;Acc:NP_001116639]
ENSSSCG00000012166	4372.51	1.41599	0.105528	7.87494	3.40907e-15	1.26033e-12	ENSSSCG00000012166
ENSSSCG00000026996	395.532	1.41732	0.267662	3.10975	0.00187244	0.034326	ENSSSCG00000026996
ENSSSCG00000024393	3428.01	1.42011	0.190296	4.3887	1.1403e-05	0.000490197	B3GNT5	Lactosylceramide 1,3-N-acetyl-beta-D-glucosaminyltransferase [Source:UniProtKB/Swiss-Prot;Acc:Q864U8]
ENSSSCG00000006771	1772.86	1.42467	0.186765	4.49606	6.92241e-06	0.000329513	SLC16A1	monocarboxylate transporter 1 [Source:RefSeq peptide;Acc:NP_001121917]
ENSSSCG00000004205	5050.06	1.4288	0.254353	3.31757	0.00090803	0.0191463	ARHGAP18	Rho GTPase activating protein 18 [Source:HGNC Symbol;Acc:HGNC:21035]
ENSSSCG00000008307	396.98	1.42985	0.278247	3.03646	0.00239376	0.0418756	SFXN5	sideroflexin 5 [Source:HGNC Symbol;Acc:HGNC:16073]
ENSSSCG00000038765	330.486	1.43046	0.211934	3.98944	6.62302e-05	0.00206881	FAM89A	family with sequence similarity 89 member A [Source:HGNC Symbol;Acc:HGNC:25057]
ENSSSCG00000021597	490.91	1.43121	0.218622	3.8708	0.000108478	0.00319249	PHLDA2	pleckstrin homology-like domain family A member 2 [Source:RefSeq peptide;Acc:NP_001167528]
ENSSSCG00000000600	2725.62	1.44108	0.183677	4.66099	3.14693e-06	0.000163862	EPS8	epidermal growth factor receptor pathway substrate 8 [Source:HGNC Symbol;Acc:HGNC:3420]
ENSSSCG00000009051	1224.26	1.44553	0.281546	3.05658	0.00223878	0.0396411	IL15	interleukin-15 precursor [Source:RefSeq peptide;Acc:NP_999555]
ENSSSCG00000006009	2805.41	1.4473	0.193271	4.46182	8.1267e-06	0.000372451	EXT1	exostosin glycosyltransferase 1 [Source:HGNC Symbol;Acc:HGNC:3512]
ENSSSCG00000035027	105.627	1.44731	0.271769	3.17308	0.00150831	0.0288923	ZDHHC14	zinc finger DHHC-type containing 14 [Source:HGNC Symbol;Acc:HGNC:20341]
ENSSSCG00000016298	1437.82	1.44833	0.193277	4.467	7.93227e-06	0.00036965	INPP5D	inositol polyphosphate-5-phosphatase D [Source:HGNC Symbol;Acc:HGNC:6079]
ENSSSCG00000000864	973.606	1.44992	0.194413	4.44906	8.62469e-06	0.000390434	CHPT1	choline phosphotransferase 1 [Source:HGNC Symbol;Acc:HGNC:17852]
ENSSSCG00000002292	724.089	1.45722	0.26575	3.28226	0.00102979	0.0212293	PLEKHH1	pleckstrin homology, MyTH4 and FERM domain containing H1 [Source:HGNC Symbol;Acc:HGNC:17733]
ENSSSCG00000024810	1231.91	1.45943	0.208761	4.18885	2.80377e-05	0.00100636	PRAM1	PML-RARA regulated adaptor molecule 1 [Source:HGNC Symbol;Acc:HGNC:30091]
ENSSSCG00000032903	403.644	1.45967	0.172521	5.07016	3.97473e-07	2.55507e-05	ENSSSCG00000032903
ENSSSCG00000001078	1938.16	1.46124	0.242554	3.6127	0.000303028	0.00776187	MBOAT1	membrane bound O-acyltransferase domain containing 1 [Source:HGNC Symbol;Acc:HGNC:21579]
ENSSSCG00000008190	1419.12	1.46143	0.136611	6.41577	1.40111e-10	2.1583e-08	INPP4A	type I inositol 3,4-bisphosphate 4-phosphatase [Source:RefSeq peptide;Acc:NP_001137402]
ENSSSCG00000026818	130.398	1.46155	0.23828	3.67882	0.000234319	0.00626225	CTC1	CST telomere replication complex component 1 [Source:HGNC Symbol;Acc:HGNC:26169]
ENSSSCG00000028977	109.34	1.46195	0.222112	3.94842	7.8668e-05	0.002397	DOK6	docking protein 6 [Source:HGNC Symbol;Acc:HGNC:28301]
ENSSSCG00000013604	6571.7	1.46717	0.212004	4.16127	3.16479e-05	0.0010969	MYO1F	myosin IF [Source:HGNC Symbol;Acc:HGNC:7600]
ENSSSCG00000034841	2678.45	1.46729	0.206355	4.27576	1.9049e-05	0.000728525	RGS19	regulator of G protein signaling 19 [Source:HGNC Symbol;Acc:HGNC:13735]
ENSSSCG00000008168	3469.46	1.4686	0.185002	4.77638	1.78482e-06	9.84846e-05	RNF149	ring finger protein 149 [Source:HGNC Symbol;Acc:HGNC:23137]
ENSSSCG00000032097	4057.06	1.47073	0.205272	4.31512	1.59514e-05	0.000641004	DUSP16	dual specificity phosphatase 16 [Source:HGNC Symbol;Acc:HGNC:17909]
ENSSSCG00000007239	258.702	1.47235	0.242881	3.6536	0.000258593	0.00679635	CCM2L	CCM2 like scaffolding protein [Source:HGNC Symbol;Acc:HGNC:16153]
ENSSSCG00000036494	2706.1	1.47814	0.110687	8.06937	7.06631e-16	3.4075e-13	ERG28	probable ergosterol biosynthetic protein 28 precursor [Source:RefSeq peptide;Acc:NP_001161109]
ENSSSCG00000024960	910.42	1.48129	0.177286	5.05582	4.28547e-07	2.70058e-05	PDGFC	platelet derived growth factor C [Source:HGNC Symbol;Acc:HGNC:8801]
ENSSSCG00000025796	164.257	1.48274	0.212973	4.21545	2.49277e-05	0.000912454	NLE1	notchless homolog 1 [Source:HGNC Symbol;Acc:HGNC:19889]
ENSSSCG00000004486	1624.99	1.48863	0.240784	3.75302	0.000174715	0.00483117	SLC17A5	solute carrier family 17 member 5 [Source:HGNC Symbol;Acc:HGNC:10933]
ENSSSCG00000013842	957.497	1.49388	0.204133	4.45257	8.48482e-06	0.000385677	ENSSSCG00000013842
ENSSSCG00000035077	8061.2	1.49827	0.28062	3.2546	0.00113552	0.0232362	INHBA	Inhibin beta A chain [Source:UniProtKB/Swiss-Prot;Acc:P03970]
ENSSSCG00000039182	2616.68	1.4985	0.25556	3.57465	0.000350694	0.00876024	C11orf96	chromosome 11 open reading frame 96 [Source:HGNC Symbol;Acc:HGNC:38675]
ENSSSCG00000015802	985.465	1.50015	0.11424	8.01109	1.13695e-15	5.04398e-13	FAM149A	family with sequence similarity 149 member A [Source:HGNC Symbol;Acc:HGNC:24527]
ENSSSCG00000040720	505.415	1.50959	0.238966	3.8693	0.00010915	0.0032026	SLC26A9	solute carrier family 26 member 9 [Source:HGNC Symbol;Acc:HGNC:14469]
ENSSSCG00000002666	2952.52	1.51083	0.209039	4.42915	9.46041e-06	0.000414725	KIAA0513	KIAA0513 [Source:HGNC Symbol;Acc:HGNC:29058]
ENSSSCG00000014851	1853.26	1.51131	0.177678	5.21364	1.85168e-07	1.30809e-05	SLCO2B1	solute carrier organic anion transporter family member 2B1 [Source:HGNC Symbol;Acc:HGNC:10962]
ENSSSCG00000031456	8199.58	1.51469	0.301049	3.08829	0.00201309	0.0363635	ARL5B	ADP ribosylation factor like GTPase 5B [Source:HGNC Symbol;Acc:HGNC:23052]
ENSSSCG00000017208	759.968	1.51653	0.248254	3.75246	0.000175109	0.00483117	SLC25A19	mitochondrial thiamine pyrophosphate carrier [Source:RefSeq peptide;Acc:NP_001157986]
ENSSSCG00000034310	362.564	1.52141	0.218369	4.28838	1.79985e-05	0.000704703	ENSSSCG00000034310
ENSSSCG00000012202	5151.17	1.5243	0.207747	4.52156	6.13857e-06	0.000294731	ENSSSCG00000012202	glycerol kinase [Source:RefSeq peptide;Acc:NP_001137180]
ENSSSCG00000035762	473.919	1.53368	0.192257	4.93463	8.0303e-07	4.73745e-05	ENSSSCG00000035762
ENSSSCG00000011518	561.221	1.53495	0.228501	4.15748	3.21775e-05	0.00111178	SHQ1	SHQ1, H/ACA ribonucleoprotein assembly factor [Source:HGNC Symbol;Acc:HGNC:25543]
ENSSSCG00000004510	256.87	1.53577	0.201494	4.7188	2.37238e-06	0.000127728	ACAA2	3-ketoacyl-CoA thiolase, mitochondrial [Source:RefSeq peptide;Acc:NP_001161110]
ENSSSCG00000031442	1798.91	1.54364	0.236946	4.04596	5.21098e-05	0.00169985	CLP1	cleavage and polyadenylation factor I subunit 1 [Source:HGNC Symbol;Acc:HGNC:16999]
ENSSSCG00000023814	226.117	1.547	0.21547	4.46482	8.01364e-06	0.000370127	FAIM	fas apoptotic inhibitory molecule 1 [Source:RefSeq peptide;Acc:NP_001232905]
ENSSSCG00000006392	639.812	1.54787	0.183993	5.23341	1.66414e-07	1.1985e-05	IGSF8	immunoglobulin superfamily member 8 [Source:HGNC Symbol;Acc:HGNC:17813]
ENSSSCG00000003973	345.7	1.5535	0.149101	6.49586	8.25627e-11	1.32711e-08	CTPS1	CTP synthase 1 [Source:HGNC Symbol;Acc:HGNC:2519]
ENSSSCG00000005313	222.941	1.55453	0.170985	5.67049	1.42392e-08	1.37328e-06	CCDC107	coiled-coil domain containing 107 [Source:HGNC Symbol;Acc:HGNC:28465]
ENSSSCG00000009808	919.743	1.55594	0.313223	3.09995	0.00193556	0.0351347	TMEM120B	transmembrane protein 120B [Source:HGNC Symbol;Acc:HGNC:32008]
ENSSSCG00000039587	118.054	1.56087	0.293636	3.32354	0.000888821	0.0188128	ENSSSCG00000039587
ENSSSCG00000028552	5379.01	1.5631	0.198145	4.93647	7.95483e-07	4.71802e-05	BHLHE41	basic helix-loop-helix family member e41 [Source:HGNC Symbol;Acc:HGNC:16617]
ENSSSCG00000014362	2603.58	1.57302	0.29621	3.33567	0.000850934	0.0181146	HBEGF	Proheparin-binding EGF-like growth factor Heparin-binding EGF-like growth factor [Source:UniProtKB/Swiss-Prot;Acc:Q01580]
ENSSSCG00000011249	49.3218	1.57667	0.288276	3.44013	0.000581424	0.0131069	DLEC1	deleted in lung and esophageal cancer 1 [Source:HGNC Symbol;Acc:HGNC:2899]
ENSSSCG00000014258	4943.4	1.58144	0.158268	6.29619	3.05054e-10	4.3163e-08	ISOC1	isochorismatase domain containing 1 [Source:HGNC Symbol;Acc:HGNC:24254]
ENSSSCG00000039769	1522.95	1.58757	0.151894	6.6007	4.09226e-11	7.20432e-09	SPIRE1	spire type actin nucleation factor 1 [Source:HGNC Symbol;Acc:HGNC:30622]
ENSSSCG00000013494	47.0274	1.60561	0.338897	3.01168	0.0025981	0.0447447	MATK	megakaryocyte-associated tyrosine kinase [Source:HGNC Symbol;Acc:HGNC:6906]
ENSSSCG00000028947	7558.46	1.60969	0.204621	5.00792	5.50218e-07	3.4092e-05	PELI1	pellino E3 ubiquitin protein ligase 1 [Source:HGNC Symbol;Acc:HGNC:8827]
ENSSSCG00000007249	2498.12	1.61025	0.232436	4.41104	1.02874e-05	0.000445693	NOL4L	nucleolar protein 4 like [Source:HGNC Symbol;Acc:HGNC:16106]
ENSSSCG00000008986	2603.47	1.61481	0.155294	6.63159	3.32099e-11	5.94082e-09	SEPT11	septin 11 [Source:HGNC Symbol;Acc:HGNC:25589]
ENSSSCG00000009128	2123.85	1.61852	0.140076	7.37855	1.60028e-13	4.67073e-11	ENSSSCG00000009128
ENSSSCG00000000910	412.256	1.61904	0.251036	4.11924	3.80131e-05	0.00127372	CRADD	Suppressor of cytokine signaling 2 [Source:UniProtKB/Swiss-Prot;Acc:Q7YRV6]
ENSSSCG00000034757	67.8384	1.61968	0.347232	2.97991	0.0028833	0.0486739	FGF11	fibroblast growth factor 11 [Source:HGNC Symbol;Acc:HGNC:3667]
ENSSSCG00000037854	56.1181	1.62073	0.273539	3.78655	0.000152751	0.0042782	L3HYPDH	trans-L-3-hydroxyproline dehydratase [Source:HGNC Symbol;Acc:HGNC:20488]
ENSSSCG00000000456	1575.83	1.62305	0.171872	6.0399	1.54213e-09	1.8178e-07	SLC16A7	solute carrier family 16 member 7 [Source:HGNC Symbol;Acc:HGNC:10928]
ENSSSCG00000017694	891.067	1.62593	0.221298	4.70391	2.55224e-06	0.00013544	ACACA	acetyl-CoA carboxylase 1 [Source:RefSeq peptide;Acc:NP_001107741]
ENSSSCG00000016784	126.708	1.62712	0.261422	3.98649	6.70586e-05	0.00208332	ANKH	ANKH inorganic pyrophosphate transport regulator [Source:HGNC Symbol;Acc:HGNC:15492]
ENSSSCG00000006340	1795.4	1.62803	0.186133	5.60388	2.09601e-08	1.97008e-06	UAP1	UDP-N-acetylglucosamine pyrophosphorylase 1 [Source:HGNC Symbol;Acc:HGNC:12457]
ENSSSCG00000017750	5297.33	1.63363	0.234881	4.46467	8.01911e-06	0.000370127	EVI2B	ecotropic viral integration site 2B [Source:HGNC Symbol;Acc:HGNC:3500]
ENSSSCG00000036457	167.93	1.63536	0.328793	3.19471	0.00139969	0.0271874	TNFSF8	tumor necrosis factor ligand superfamily member 8 [Source:RefSeq peptide;Acc:NP_001020390]
ENSSSCG00000011218	1312.44	1.63802	0.201378	5.22925	1.70197e-07	1.21784e-05	SLC4A7	solute carrier family 4 member 7 [Source:HGNC Symbol;Acc:HGNC:11033]
ENSSSCG00000024596	460.241	1.64089	0.288017	3.6662	0.00024618	0.00654769	NOCT	nocturnin [Source:HGNC Symbol;Acc:HGNC:14254]
ENSSSCG00000038965	796.175	1.64122	0.303018	3.48579	0.000490679	0.0114813	ARC	activity regulated cytoskeleton associated protein [Source:HGNC Symbol;Acc:HGNC:648]
ENSSSCG00000038929	2346.99	1.64848	0.32217	3.30111	0.00096303	0.0200393	CEMIP	cell migration inducing hyaluronan binding protein [Source:HGNC Symbol;Acc:HGNC:29213]
ENSSSCG00000004570	120.41	1.66046	0.256139	4.19886	2.68264e-05	0.000969157	TPM1	tropomyosin alpha-1 chain [Source:RefSeq peptide;Acc:NP_001090952]
ENSSSCG00000040208	1311.12	1.66642	0.128444	8.41966	3.77589e-17	2.6174e-14	PAG1	phosphoprotein membrane anchor with glycosphingolipid microdomains 1 [Source:HGNC Symbol;Acc:HGNC:30043]
ENSSSCG00000007043	7748.17	1.67751	0.177046	6.17098	6.78683e-10	8.75265e-08	GPCPD1	glycerophosphocholine phosphodiesterase 1 [Source:HGNC Symbol;Acc:HGNC:26957]
ENSSSCG00000032043	1268.05	1.68831	0.205556	5.36762	7.97807e-08	6.23132e-06	SLC35D1	solute carrier family 35 member D1 [Source:HGNC Symbol;Acc:HGNC:20800]
ENSSSCG00000000647	16999.9	1.71332	0.22159	5.09208	3.54153e-07	2.31053e-05	OLR1	oxidized low-density lipoprotein receptor 1 [Source:RefSeq peptide;Acc:NP_998970]
ENSSSCG00000016971	855.647	1.71787	0.206158	5.49535	3.89939e-08	3.41712e-06	MCCC2	methylcrotonoyl-CoA carboxylase 2 [Source:HGNC Symbol;Acc:HGNC:6937]
ENSSSCG00000027198	243.039	1.71921	0.244647	4.63627	3.54756e-06	0.000181318	PDK2	pyruvate dehydrogenase kinase 2 [Source:HGNC Symbol;Acc:HGNC:8810]
ENSSSCG00000035195	5935.13	1.72763	0.212632	5.3739	7.70507e-08	6.10407e-06	HNMT	histamine N-methyltransferase [Source:RefSeq peptide;Acc:NP_001231490]
ENSSSCG00000022521	624.124	1.73017	0.190593	6.00864	1.87083e-09	2.13911e-07	DPY19L3	dpy-19 like C-mannosyltransferase 3 [Source:HGNC Symbol;Acc:HGNC:27120]
ENSSSCG00000015716	178.832	1.74064	0.25524	4.52783	5.95939e-06	0.000287372	MARCO	macrophage receptor MARCO [Source:RefSeq peptide;Acc:NP_001243295]
ENSSSCG00000030156	2419.2	1.74249	0.228324	5.06965	3.98546e-07	2.55507e-05	APBB1IP	amyloid beta precursor protein binding family B member 1 interacting protein [Source:HGNC Symbol;Acc:HGNC:17379]
ENSSSCG00000039373	755.185	1.74529	0.189741	6.11532	9.63662e-10	1.20637e-07	SNX24	sorting nexin 24 [Source:HGNC Symbol;Acc:HGNC:21533]
ENSSSCG00000012699	1293.29	1.74811	0.23162	5.0218	5.11907e-07	3.20766e-05	ENSSSCG00000012699	four and a half LIM domains protein 1 [Source:RefSeq peptide;Acc:NP_999540]
ENSSSCG00000016068	136.475	1.75614	0.318979	3.67164	0.000240996	0.0064252	HECW2	E3 ubiquitin-protein ligase HECW2 [Source:RefSeq peptide;Acc:NP_001185853]
ENSSSCG00000012000	7555.31	1.76145	0.167122	7.03968	1.92682e-12	4.27408e-10	GBE1	1,4-alpha-glucan branching enzyme 1 [Source:HGNC Symbol;Acc:HGNC:4180]
ENSSSCG00000033037	87.2031	1.76227	0.232405	5.06574	4.06822e-07	2.59314e-05	ENSSSCG00000033037
ENSSSCG00000027952	778.903	1.76279	0.149225	7.893	2.95019e-15	1.12829e-12	ADCY5	adenylate cyclase 5 [Source:HGNC Symbol;Acc:HGNC:236]
ENSSSCG00000017274	776.774	1.77428	0.232866	5.1073	3.26788e-07	2.16647e-05	PITPNC1	cytoplasmic phosphatidylinositol transfer protein 1 [Source:RefSeq peptide;Acc:NP_001137194]
ENSSSCG00000004109	147.079	1.77438	0.365629	3.25307	0.00114166	0.0232798	ZC3H12D	zinc finger CCCH-type containing 12D [Source:HGNC Symbol;Acc:HGNC:21175]
ENSSSCG00000037832	275.861	1.77604	0.261549	4.55394	5.26511e-06	0.000257248	PMP22	peripheral myelin protein 22 [Source:HGNC Symbol;Acc:HGNC:9118]
ENSSSCG00000020864	612.916	1.77661	0.188907	6.30811	2.82464e-10	4.06859e-08	VDR	Vitamin D3 receptor [Source:UniProtKB/Swiss-Prot;Acc:A3RGC1]
ENSSSCG00000014176	56.7227	1.78068	0.296296	4.03556	5.44726e-05	0.00175627	RGMB	repulsive guidance molecule BMP co-receptor b [Source:HGNC Symbol;Acc:HGNC:26896]
ENSSSCG00000028144	255.765	1.78957	0.228186	5.27906	1.29851e-07	9.66563e-06	EPHX3	epoxide hydrolase 3 [Source:HGNC Symbol;Acc:HGNC:23760]
ENSSSCG00000035675	4328.13	1.79328	0.20745	5.82465	5.7234e-09	6.10367e-07	ENSSSCG00000035675
ENSSSCG00000034059	190.793	1.79626	0.297659	4.0694	4.71335e-05	0.00155121	ST3GAL3	CMP-N-acetylneuraminate-beta-1,4-galactoside alpha-2,3-sialyltransferase [Source:RefSeq peptide;Acc:NP_998924]
ENSSSCG00000020675	99.4857	1.79775	0.289995	4.18211	2.88816e-05	0.0010241	ATF7IP2	activating transcription factor 7 interacting protein 2 [Source:HGNC Symbol;Acc:HGNC:20397]
ENSSSCG00000017054	1431.45	1.81024	0.182843	6.70122	2.06686e-11	3.82059e-09	CYFIP2	cytoplasmic FMR1 interacting protein 2 [Source:HGNC Symbol;Acc:HGNC:13760]
ENSSSCG00000007547	544.13	1.8106	0.188338	6.50766	7.63291e-11	1.24495e-08	ADAP1	arf-GAP with dual PH domain-containing protein 1 [Source:RefSeq peptide;Acc:NP_999391]
ENSSSCG00000036314	409.223	1.82264	0.290605	4.25897	2.05374e-05	0.000772138	HHEX	hematopoietically-expressed homeobox protein HHEX [Source:RefSeq peptide;Acc:NP_001231508]
ENSSSCG00000032846	3448.34	1.82686	0.182173	6.81714	9.28684e-12	1.83117e-09	IMPAD1	Inositol monophosphatase 3 [Source:UniProtKB/Swiss-Prot;Acc:F1RT67]
ENSSSCG00000016567	96.8229	1.83104	0.293215	4.24969	2.14068e-05	0.000796722	STRIP2	striatin interacting protein 2 [Source:HGNC Symbol;Acc:HGNC:22209]
ENSSSCG00000000653	315.321	1.83879	0.370919	3.38031	0.000724033	0.0157148	CD69	early activation antigen CD69 [Source:RefSeq peptide;Acc:NP_999256]
ENSSSCG00000033189	167.215	1.84607	0.272269	4.63184	3.62437e-06	0.000182718	FAM107A	protein FAM107A [Source:RefSeq peptide;Acc:NP_001239135]
ENSSSCG00000032691	73.1752	1.87409	0.363238	3.549	0.000386697	0.00936432	ANKRD66	ankyrin repeat domain 66 [Source:HGNC Symbol;Acc:HGNC:44669]
ENSSSCG00000015333	36.7082	1.8802	0.41842	3.09554	0.00196457	0.0355449	ASB4	ankyrin repeat and SOCS box containing 4 [Source:HGNC Symbol;Acc:HGNC:16009]
ENSSSCG00000016778	51.3024	1.8835	0.382647	3.39355	0.000689926	0.0151225	NLN	Neurolysin, mitochondrial [Source:UniProtKB/Swiss-Prot;Acc:Q02038]
ENSSSCG00000039419	384.683	1.8859	0.28226	4.60899	4.04635e-06	0.000202154	SLCO4A1	solute carrier organic anion transporter family member 4A1 [Source:HGNC Symbol;Acc:HGNC:10953]
ENSSSCG00000009410	155.758	1.88639	0.34717	3.74868	0.000177771	0.00486906	RUBCNL	RUN and cysteine rich domain containing beclin 1 interacting protein like [Source:HGNC Symbol;Acc:HGNC:20420]
ENSSSCG00000008833	66.7923	1.88765	0.360535	3.6132	0.000302438	0.00776187	SGCB	beta-sarcoglycan [Source:RefSeq peptide;Acc:NP_001107759]
ENSSSCG00000030484	2939.3	1.89116	0.174014	7.5063	6.08241e-14	1.87389e-11	AHR	aryl hydrocarbon receptor [Source:RefSeq peptide;Acc:NP_001289955]
ENSSSCG00000038406	1612.26	1.89468	0.2275	5.75699	8.56274e-09	8.63358e-07	ENSSSCG00000038406
ENSSSCG00000009567	86.2466	1.91926	0.347534	3.83934	0.000123367	0.00354473	RASA3	RAS p21 protein activator 3 [Source:HGNC Symbol;Acc:HGNC:20331]
ENSSSCG00000032687	2202.29	1.92536	0.147759	9.07154	1.17347e-19	1.30149e-16	CYP4V2	cytochrome P450 family 4 subfamily V member 2 [Source:HGNC Symbol;Acc:HGNC:23198]
ENSSSCG00000039300	9729.41	1.92856	0.321658	4.17711	2.95236e-05	0.00103877	IL27	interleukin-27 subunit alpha precursor [Source:RefSeq peptide;Acc:NP_001007521]
ENSSSCG00000006296	9550.38	1.92996	0.204887	6.56457	5.2185e-11	8.90436e-09	ATP1B1	Sodium/potassium-transporting ATPase subunit beta-1 [Source:UniProtKB/Swiss-Prot;Acc:P05027]
ENSSSCG00000024674	6931.69	1.93938	0.319793	4.23529	2.28261e-05	0.000843826	ABL2	ABL proto-oncogene 2, non-receptor tyrosine kinase [Source:HGNC Symbol;Acc:HGNC:77]
ENSSSCG00000040648	16000.8	1.9522	0.420364	3.2525	0.00114394	0.0232798	CCL11	C-C motif chemokine 8 precursor [Source:RefSeq peptide;Acc:NP_001157987]
ENSSSCG00000032438	599.959	1.95631	0.243903	5.62252	1.88197e-08	1.78401e-06	FFAR2	free fatty acid receptor 2 [Source:HGNC Symbol;Acc:HGNC:4501]
ENSSSCG00000038779	500.088	1.96268	0.356446	3.86514	0.000111026	0.00324906	C5orf30	chromosome 5 open reading frame 30 [Source:HGNC Symbol;Acc:HGNC:25052]
ENSSSCG00000015383	373.9	1.97073	0.254224	5.45096	5.00975e-08	4.20933e-06	RAPGEF5	Rap guanine nucleotide exchange factor 5 [Source:HGNC Symbol;Acc:HGNC:16862]
ENSSSCG00000033930	46.1352	1.97179	0.380486	3.64488	0.000267512	0.00696474	ENSSSCG00000033930
ENSSSCG00000035760	175.14	1.98397	0.308784	4.5307	5.87889e-06	0.000284728	RFLNA	refilin A [Source:HGNC Symbol;Acc:HGNC:27051]
ENSSSCG00000012637	60.8793	1.98419	0.367344	3.80905	0.000139504	0.00393698	KLHL13	kelch like family member 13 [Source:HGNC Symbol;Acc:HGNC:22931]
ENSSSCG00000014217	2833.78	1.98761	0.234763	5.97473	2.30468e-09	2.55612e-07	FEM1C	fem-1 homolog C [Source:HGNC Symbol;Acc:HGNC:16933]
ENSSSCG00000027646	12503.9	1.99238	0.410604	3.42768	0.000608751	0.0135848	TIPARP	TCDD inducible poly(ADP-ribose) polymerase [Source:HGNC Symbol;Acc:HGNC:23696]
ENSSSCG00000027855	3034.95	2.00092	0.459918	3.0787	0.00207903	0.0372178	SOCS1	suppressor of cytokine signaling 1 [Source:RefSeq peptide;Acc:NP_001191697]
ENSSSCG00000015570	3702.27	2.00238	0.197414	7.17992	6.97542e-13	1.84201e-10	IVNS1ABP	influenza virus NS1A-binding protein [Source:RefSeq peptide;Acc:NP_001155121]
ENSSSCG00000010449	278.994	2.00298	0.403536	3.51398	0.000441439	0.0104839	CH25H	cholesterol 25-hydroxylase [Source:HGNC Symbol;Acc:HGNC:1907]
ENSSSCG00000003839	260.889	2.02646	0.357435	4.03289	5.50962e-05	0.00177122	ENSSSCG00000003839
ENSSSCG00000009680	1273.66	2.04602	0.268827	5.43496	5.48097e-08	4.57064e-06	EXTL3	exostosin like glycosyltransferase 3 [Source:HGNC Symbol;Acc:HGNC:3518]
ENSSSCG00000015664	470.007	2.08407	0.21362	7.01764	2.25643e-12	4.90708e-10	ENSSSCG00000015664	complement decay-accelerating factor precursor [Source:RefSeq peptide;Acc:NP_998980]
ENSSSCG00000000291	7520.06	2.08629	0.324038	4.6332	3.60062e-06	0.000182349	GPR84	G-protein coupled receptor 84 [Source:RefSeq peptide;Acc:NP_001245230]
ENSSSCG00000031616	479.873	2.10431	0.378034	4.01908	5.84255e-05	0.00186206	FOSB	FosB proto-oncogene, AP-1 transcription factor subunit [Source:HGNC Symbol;Acc:HGNC:3797]
ENSSSCG00000034280	665.676	2.10735	0.288607	5.27496	1.32788e-07	9.75333e-06	LARP1B	La ribonucleoprotein domain family member 1B [Source:HGNC Symbol;Acc:HGNC:24704]
ENSSSCG00000006290	753.841	2.1308	0.14462	10.689	1.14626e-26	2.76979e-23	SLC19A2	thiamine transporter 1 [Source:RefSeq peptide;Acc:NP_001136139]
ENSSSCG00000011379	179.968	2.15529	0.287118	5.46927	4.5189e-08	3.8852e-06	KLHDC8B	kelch domain containing 8B [Source:HGNC Symbol;Acc:HGNC:28557]
ENSSSCG00000021038	702.55	2.15709	0.271732	5.78557	7.2265e-09	7.49057e-07	NRIP1	nuclear receptor interacting protein 1 [Source:HGNC Symbol;Acc:HGNC:8001]
ENSSSCG00000034185	71.0317	2.16058	0.375677	4.19408	2.73978e-05	0.000986589	RF00045
ENSSSCG00000006850	2328.71	2.1643	0.244487	6.45978	1.04854e-10	1.63794e-08	FAM102B	family with sequence similarity 102 member B [Source:HGNC Symbol;Acc:HGNC:27637]
ENSSSCG00000016009	2462.86	2.18676	0.1378	11.6241	3.10936e-31	1.14953e-27	ITGA4	integrin subunit alpha 4 [Source:HGNC Symbol;Acc:HGNC:6140]
ENSSSCG00000015579	7103.64	2.19478	0.314573	5.11748	3.09646e-07	2.06885e-05	PTGS2	prostaglandin G/H synthase 2 precursor [Source:RefSeq peptide;Acc:NP_999486]
ENSSSCG00000012254	348.003	2.19643	0.203023	7.93737	2.06506e-15	8.48282e-13	GPR82	probable G-protein coupled receptor 82 [Source:RefSeq peptide;Acc:NP_001230635]
ENSSSCG00000037910	5800.35	2.19945	0.247721	6.51736	7.15565e-11	1.18453e-08	DUSP6	dual specificity protein phosphatase 6 [Source:RefSeq peptide;Acc:NP_001254771]
ENSSSCG00000003729	128.203	2.20419	0.232823	6.95477	3.53131e-12	7.53188e-10	RNF125	ring finger protein 125 [Source:HGNC Symbol;Acc:HGNC:21150]
ENSSSCG00000008973	14847.1	2.21088	0.244395	6.65281	2.87548e-11	5.22819e-09	NAAA	N-acylethanolamine acid amidase [Source:HGNC Symbol;Acc:HGNC:736]
ENSSSCG00000009357	132.024	2.21441	0.254879	6.393	1.62658e-10	2.43788e-08	SMAD9	mothers against decapentaplegic homolog 9 [Source:RefSeq peptide;Acc:NP_001182439]
ENSSSCG00000037241	1341.91	2.23408	0.462848	3.56298	0.000366673	0.00895764	RGS2	Regulator of G-protein signaling 2 [Source:UniProtKB/Swiss-Prot;Acc:Q3S853]
ENSSSCG00000014168	3904.37	2.24074	0.285232	5.80504	6.43512e-09	6.79732e-07	ELL2	elongation factor for RNA polymerase II 2 [Source:HGNC Symbol;Acc:HGNC:17064]
ENSSSCG00000010464	87.6546	2.25098	0.324475	5.1345	2.8289e-07	1.91313e-05	PPP1R3C	protein phosphatase 1 regulatory subunit 3C [Source:HGNC Symbol;Acc:HGNC:9293]
ENSSSCG00000008881	3001.73	2.25515	0.539351	3.09667	0.00195711	0.0354678	RAPGEF2	Rap guanine nucleotide exchange factor 2 [Source:HGNC Symbol;Acc:HGNC:16854]
ENSSSCG00000034440	113.296	2.25731	0.309043	5.41138	6.2542e-08	5.10039e-06	MMP28	matrix metallopeptidase 28 [Source:HGNC Symbol;Acc:HGNC:14366]
ENSSSCG00000013292	1330.72	2.26398	0.262333	6.40033	1.5504e-10	2.35554e-08	PRR5L	proline rich 5 like [Source:HGNC Symbol;Acc:HGNC:25878]
ENSSSCG00000032877	23.4212	2.34571	0.504955	3.48694	0.000488573	0.0114562	ENSSSCG00000032877
ENSSSCG00000032326	98.9439	2.35329	0.284733	6.21049	5.2821e-10	7.14437e-08	ENSSSCG00000032326
ENSSSCG00000003022	84.9984	2.36016	0.286603	6.19393	5.86813e-10	7.84138e-08	TMEM145	transmembrane protein 145 [Source:HGNC Symbol;Acc:HGNC:26912]
ENSSSCG00000016083	1385.7	2.36864	0.253251	7.04311	1.87994e-12	4.25518e-10	PLCL1	phospholipase C like 1 (inactive) [Source:HGNC Symbol;Acc:HGNC:9063]
ENSSSCG00000036063	2518.43	2.37743	0.216921	8.26322	1.41798e-16	8.27728e-14	LPAR6	lysophosphatidic acid receptor 6 [Source:HGNC Symbol;Acc:HGNC:15520]
ENSSSCG00000023848	36.1733	2.41164	0.462073	3.95321	7.7109e-05	0.00236902	C8orf46	chromosome 8 open reading frame 46 [Source:HGNC Symbol;Acc:HGNC:28498]
ENSSSCG00000009152	2447.27	2.41848	0.306574	5.98065	2.22248e-09	2.48985e-07	SGMS2	sphingomyelin synthase 2 [Source:HGNC Symbol;Acc:HGNC:28395]
ENSSSCG00000038622	401.589	2.42551	0.253446	7.26208	3.81173e-13	1.03112e-10	ENSSSCG00000038622
ENSSSCG00000004889	19.1725	2.43324	0.587458	3.14623	0.00165389	0.030933	SERPINB10	serpin B10 [Source:RefSeq peptide;Acc:NP_001231090]
ENSSSCG00000016184	1317.83	2.43552	0.333272	5.55269	2.81303e-08	2.55732e-06	ENSSSCG00000016184
ENSSSCG00000035934	314.365	2.43582	0.213918	8.65218	5.05258e-18	4.00273e-15	TXNDC16	thioredoxin domain containing 16 [Source:HGNC Symbol;Acc:HGNC:19965]
ENSSSCG00000010544	122.502	2.45291	0.399232	4.67884	2.88499e-06	0.000151647	DNMBP	dynamin binding protein [Source:HGNC Symbol;Acc:HGNC:30373]
ENSSSCG00000015717	162.727	2.45455	0.309619	6.03834	1.55703e-09	1.8178e-07	C1QL2	complement C1q like 2 [Source:HGNC Symbol;Acc:HGNC:24181]
ENSSSCG00000038594	12921.1	2.47645	0.394116	4.79931	1.59212e-06	8.8291e-05	SDC4	Syndecan-4 [Source:UniProtKB/Swiss-Prot;Acc:Q8HZJ6]
ENSSSCG00000026516	22.9379	2.49422	0.590955	3.2308	0.00123443	0.0246686	EPHB3	EPH receptor B3 [Source:HGNC Symbol;Acc:HGNC:3394]
ENSSSCG00000004948	59.6579	2.52472	0.534351	3.63011	0.000283303	0.00729028	SMAD6	SMAD family member 6 [Source:HGNC Symbol;Acc:HGNC:6772]
ENSSSCG00000004789	973.321	2.53684	0.463466	4.21147	2.5371e-05	0.00092259	THBS1	thrombospondin-1 precursor [Source:RefSeq peptide;Acc:NP_001231465]
ENSSSCG00000017488	6116.71	2.56895	0.63909	3.10439	0.00190669	0.0347814	CSF3	Granulocyte colony-stimulating factor [Source:UniProtKB/Swiss-Prot;Acc:O02837]
ENSSSCG00000010170	38.9188	2.57917	0.560679	3.55677	0.000375444	0.00914551	DISC1	disrupted in schizophrenia 1 [Source:HGNC Symbol;Acc:HGNC:2888]
ENSSSCG00000016925	3883.08	2.59405	0.46552	4.31579	1.59033e-05	0.000641004	PLK2	polo like kinase 2 [Source:HGNC Symbol;Acc:HGNC:19699]
ENSSSCG00000013017	3608.25	2.59499	0.261442	7.68823	1.49179e-14	4.86631e-12	EHD1	EH domain containing 1 [Source:HGNC Symbol;Acc:HGNC:3242]
ENSSSCG00000006238	780.749	2.60497	0.472157	4.27825	1.88368e-05	0.000722905	CYP7A1	cholesterol 7-alpha-monooxygenase [Source:RefSeq peptide;Acc:NP_001005352]
ENSSSCG00000038598	216.748	2.61851	0.585902	3.47081	0.000518897	0.0120905	ADRB2	beta-2 adrenergic receptor [Source:RefSeq peptide;Acc:NP_001121908]
ENSSSCG00000004369	10396.7	2.64131	0.235157	8.74458	2.23849e-18	1.90977e-15	PRDM1	PR/SET domain 1 [Source:HGNC Symbol;Acc:HGNC:9346]
ENSSSCG00000013653	89.0319	2.67355	0.447853	4.66356	3.10782e-06	0.000162589	ICAM5	intercellular adhesion molecule 5 [Source:HGNC Symbol;Acc:HGNC:5348]
ENSSSCG00000029791	33.4247	2.69273	0.4753	4.43461	9.22407e-06	0.000407586	ENSSSCG00000029791
ENSSSCG00000005997	100.299	2.69816	0.377634	5.59588	2.19509e-08	2.04586e-06	COL14A1	collagen type XIV alpha 1 chain [Source:HGNC Symbol;Acc:HGNC:2191]
ENSSSCG00000026041	1261.73	2.73762	0.273742	7.86381	3.72619e-15	1.33314e-12	MAP3K5	mitogen-activated protein kinase kinase kinase 5 [Source:HGNC Symbol;Acc:HGNC:6857]
ENSSSCG00000002383	2961.35	2.7444	0.615762	3.50693	0.000453305	0.0107301	FOS	proto-oncogene c-Fos [Source:RefSeq peptide;Acc:NP_001116585]
ENSSSCG00000035883	33.0028	2.77793	0.555745	3.94599	7.94723e-05	0.00240827	GPR160	G protein-coupled receptor 160 [Source:HGNC Symbol;Acc:HGNC:23693]
ENSSSCG00000017700	59870.9	2.80835	0.437635	5.08045	3.76545e-07	2.44225e-05	CCL3L1	C-C motif chemokine 3-like 1 precursor [Source:RefSeq peptide;Acc:NP_001009579]
ENSSSCG00000016782	609.22	2.85893	0.298277	7.62366	2.46575e-14	7.81362e-12	FAM105A	family with sequence similarity 105 member A [Source:HGNC Symbol;Acc:HGNC:25629]
ENSSSCG00000007185	25.4247	2.8597	0.671566	3.38721	0.000706076	0.0154155	SIRPB2	signal regulatory protein beta 2 [Source:HGNC Symbol;Acc:HGNC:16247]
ENSSSCG00000006335	5773.62	2.89691	0.506199	4.56728	4.94099e-06	0.00024248	RGS4	regulator of G-protein signaling 4 [Source:RefSeq peptide;Acc:NP_001172113]
ENSSSCG00000005949	1891.84	2.91199	0.253464	9.18091	4.27447e-20	5.66269e-17	SLA	Src like adaptor [Source:HGNC Symbol;Acc:HGNC:10902]
ENSSSCG00000000521	320.315	2.92919	0.343371	6.82708	8.66582e-12	1.7475e-09	PHLDA1	pleckstrin homology like domain family A member 1 [Source:HGNC Symbol;Acc:HGNC:8933]
ENSSSCG00000009630	30.6868	2.93043	0.63584	3.68876	0.000225348	0.00605167	EGR3	early growth response 3 [Source:HGNC Symbol;Acc:HGNC:3240]
ENSSSCG00000005437	2546.19	2.95062	0.221482	10.681	1.24867e-26	2.76979e-23	KLF4	Krueppel-like factor 4 [Source:RefSeq peptide;Acc:NP_001026952]
ENSSSCG00000022309	298.562	2.98217	0.201201	11.9145	9.95048e-33	5.51804e-29	GPR34	G protein-coupled receptor 34 [Source:HGNC Symbol;Acc:HGNC:4490]
ENSSSCG00000008963	1197.72	3.00094	0.772991	3.12549	0.00177511	0.0328677	AREG	amphiregulin precursor [Source:RefSeq peptide;Acc:NP_999541]
ENSSSCG00000004572	2330.02	3.01248	0.618785	3.92303	8.74421e-05	0.00264256	ENSSSCG00000004572
ENSSSCG00000003155	18594.1	3.0376	0.308764	7.94341	1.96696e-15	8.3906e-13	PPP1R15A	protein phosphatase 1 regulatory subunit 15A [Source:HGNC Symbol;Acc:HGNC:14375]
ENSSSCG00000034980	3820.22	3.10544	0.324415	7.76931	7.89154e-15	2.73516e-12	IRF8	interferon regulatory factor 8 [Source:HGNC Symbol;Acc:HGNC:5358]
ENSSSCG00000010312	756.411	3.18891	0.322007	8.08664	6.13351e-16	3.09212e-13	PLAU	urokinase-type plasminogen activator precursor [Source:RefSeq peptide;Acc:NP_999110]
ENSSSCG00000011899	9430.16	3.27252	0.277845	9.67285	3.93253e-22	7.26928e-19	CD80	T-lymphocyte activation antigen CD80 precursor [Source:RefSeq peptide;Acc:NP_999252]
ENSSSCG00000010052	38.6719	3.28306	0.756473	3.56668	0.00036153	0.00889355	BCR	BCR, RhoGEF and GTPase activating protein [Source:HGNC Symbol;Acc:HGNC:1014]
ENSSSCG00000039214	86466.7	3.29502	0.679415	3.98881	6.64048e-05	0.00206881	IL1B	Interleukin-1 beta [Source:UniProtKB/Swiss-Prot;Acc:P26889]
ENSSSCG00000005457	307.696	3.4491	0.336815	8.50358	1.83826e-17	1.35921e-14	ENSSSCG00000005457	lysophosphatidic acid receptor 1 [Source:RefSeq peptide;Acc:NP_001231286]
ENSSSCG00000013940	2211.58	3.47209	0.234354	12.3195	7.11444e-35	7.89062e-31	NLRP3	NACHT, LRR and PYD domains-containing protein 3 [Source:RefSeq peptide;Acc:NP_001243699]
ENSSSCG00000015136	4171.1	3.48909	0.30324	9.577	9.99057e-22	1.58294e-18	UBASH3B	ubiquitin associated and SH3 domain containing B [Source:HGNC Symbol;Acc:HGNC:29884]
ENSSSCG00000002014	64.8883	3.50275	0.411642	7.08818	1.35889e-12	3.20668e-10	JPH4	junctophilin 4 [Source:HGNC Symbol;Acc:HGNC:20156]
ENSSSCG00000004142	6093.31	3.52034	0.674403	4.35256	1.3456e-05	0.000558952	CITED2	Cbp/p300 interacting transactivator with Glu/Asp rich carboxy-terminal domain 2 [Source:HGNC Symbol;Acc:HGNC:1987]
ENSSSCG00000035774	9775.8	3.54196	0.381543	7.75009	9.18239e-15	3.08612e-12	ERRFI1	ERBB receptor feedback inhibitor 1 [Source:HGNC Symbol;Acc:HGNC:18185]
ENSSSCG00000003669	103.293	3.60177	0.703756	4.28673	1.81323e-05	0.000704703	MFSD2A	major facilitator superfamily domain containing 2A [Source:HGNC Symbol;Acc:HGNC:25897]
ENSSSCG00000022370	3396.4	4.02571	0.47065	7.31062	2.65913e-13	7.3731e-11	TNFSF9	TNF superfamily member 9 [Source:HGNC Symbol;Acc:HGNC:11939]
ENSSSCG00000001404	46988.4	4.08317	0.605611	5.77634	7.63436e-09	7.84006e-07	TNF	Tumor necrosis factor Tumor necrosis factor, membrane form Intracellular domain 1 Intracellular domain 2 C-domain 1 C-domain 2 Tumor necrosis factor, soluble form [Source:UniProtKB/Swiss-Prot;Acc:P23563]
ENSSSCG00000002033	33.2624	4.17136	0.657227	5.45686	4.84625e-08	4.10304e-06	CEBPE	CCAAT/enhancer binding protein epsilon [Source:HGNC Symbol;Acc:HGNC:1836]
ENSSSCG00000038562	223.334	4.22295	0.433921	8.38399	5.11627e-17	3.33791e-14	RND1	Rho family GTPase 1 [Source:HGNC Symbol;Acc:HGNC:18314]
ENSSSCG00000033520	10664.2	4.46473	0.734354	5.28324	1.26921e-07	9.51135e-06	IL23A	Interleukin-23 subunit alpha [Source:UniProtKB/Swiss-Prot;Acc:Q9N2H9]
ENSSSCG00000033015	34.4644	4.88191	1.02973	4.1729	3.00751e-05	0.00105225	B3GNT7	UDP-GlcNAc:betaGal beta-1,3-N-acetylglucosaminyltransferase 7 [Source:HGNC Symbol;Acc:HGNC:18811]
ENSSSCG00000022447	2383.3	5.05487	0.65256	6.8498	7.39534e-12	1.51892e-09	F3	tissue factor [Source:RefSeq peptide;Acc:NP_998950]
ENSSSCG00000038185	495.369	5.71148	0.72252	7.09533	1.29046e-12	3.11141e-10	EREG	epiregulin [Source:HGNC Symbol;Acc:HGNC:3443]
ENSSSCG00000020970	51.6229	5.82463	1.62587	3.22269	0.00126994	0.0251067	IL6	interleukin-6 precursor [Source:RefSeq peptide;Acc:NP_999564]
ENSSSCG00000037818	142.47	6.89377	1.26999	4.9676	6.77866e-07	4.10831e-05	IFNA1	interferon alpha-1 precursor [Source:RefSeq peptide;Acc:NP_999558]
ENSSSCG00000024140	60.9313	7.20937	1.42953	4.63399	3.58691e-06	0.000182349	ENSSSCG00000024140
ENSSSCG00000005163	3159.38	7.22718	0.932015	7.12673	1.02781e-12	2.65004e-10	IFNB1	interferon beta precursor [Source:RefSeq peptide;Acc:NP_001003923]
ENSSSCG00000021504	348.41	8.08737	1.31518	5.70449	1.16692e-08	1.15556e-06	IFN-ALPHAOMEGA	interferon-alphaomega precursor [Source:RefSeq peptide;Acc:NP_001159792]
