# Supplementary material for: Changes in H3K27ac at Gene Regulatory Regions in Porcine Alveolar Macrophages Following LPS or PolyIC Exposure
Source: Front Genet. 2020 Aug 20;11:817. doi: 10.3389/fgene.2020.00817 (PMC7468443; doi:10.3389/fgene.2020.00817)
Supplement: Supplementary file 14 [file Data_Sheet_7.xlsx]

## Sheet: SeqQC-Chr1
Supplementary file S7. Quality control of ChIP-seq of alveolar macrophages stimulated with LPS and Poly(I:C). ChIP-seq were mapped to chromosome 1 to determine quality control parameters.
Sample	Reads	map%	Filt%	ReadL	FragL	RelCC	SSD	FRiP%	RiBL%
H3K27me3-P10C2H	11145021	100	2.82	98	206	2.19	2.3	50.8	0.477
H3K27me3-P10C6H	11524099	100	3.09	97	211	2.62	2.3	50.6	0.496
H3K27me3-P10LPS2H	11405108	100	2.98	97	195	2.07	2.21	48.2	0.497
H3K27me3-P10LPS6H	10830224	100	2.91	97	215	2.96	2.11	49.2	0.477
H3K27me3-P10POL2H	10149015	100	2.77	97	197	2.67	2.14	50.3	0.473
H3K27me3-P10POL6H	9815347	100	3.01	97	207	2.98	2.09	49.9	0.488
H3K27me3-P11C2H	10614487	100	2.9	98	202	2.56	2.69	49.6	0.522
H3K27me3-P11C6H	8646235	100	2.97	98	197	2.42	2.11	49.4	0.502
H3K27me3-P11LPS2H	9359573	100	3.08	98	207	3.01	2.44	50.1	0.51
H3K27me3-P11LPS6H	10933372	100	2.96	98	219	2.5	2.09	48	0.502
H3K27me3-P11POL2H	9196989	100	3.03	98	197	2.03	2.46	49.8	0.522
H3K27me3-P11POL6H	10155883	100	2.9	99	199	2.61	2.63	50.7	0.528
Average	1.03146e+07	100	2.95167	97.6667	204.333	2.55167	2.2975	49.7167	0.4995
H3K4me3-P10C2H	4116646	100	2.39	99	204	1.86	5.96	76.2	0.896
H3K4me3-P10C6H	8225838	100	3.03	98	201	1.76	7.33	71.2	0.897
H3K4me3-P10LPS2H	7900452	100	3.23	98	198	1.76	8.22	77.1	0.914
H3K4me3-P10LPS6H	8593593	100	2.73	98	223	1.73	8.39	78.3	0.926
H3K4me3-P10POL2H	6883372	100	3.51	97	211	1.99	7.43	74.3	0.903
H3K4me3-P10POL6H	7213733	100	2.85	99	222	1.84	7.71	77.5	0.997
H3K4me3-P11C2H	8656963	100	2.41	99	224	1.83	9.04	78.5	0.97
H3K4me3-P11C6H	7600636	100	3.71	98	227	1.89	7.86	75.1	0.985
H3K4me3-P11LPS2H	6842321	100	2.56	99	238	1.95	8.19	80.1	0.927
H3K4me3-P11LPS6H	6627976	100	3.62	98	197	1.86	7.15	73.9	1
H3K4me3-P11POL2H	7794209	100	2.44	99	212	1.86	8.07	75.9	0.933
H3K4me3-P11POL6H	9088089	100	4.56	97	195	1.79	9.36	78	0.975
Average	7.46199e+06	100	3.08667	98.25	212.667	1.84333	7.8925	76.3417	0.943583
Sample	Reads	map%	Filt%	ReadL	FragL	RelCC	SSD	FRiP%	RiBL%
H3K27ac-P7C2H	2205616	100	6.15	99	200	2.62	4.01	43.8	1.73
H3K27ac-P7C6H	7799331	100	2.62	99	262	2.32	4.71	42.2	0.727
H3K27ac-P7LPS2H	2548257	100	5.62	99	201	2.78	3.87	40.9	1.54
H3K27ac-P7LPS6H	4522282	100	2.55	99	311	2.5	3.99	47.7	0.758
H3K27ac-P7POL2H	1919304	100	10.2	97	195	2.93	6.21	42	2.92
H3K27ac-P7POL6H	2172738	100	5.85	98	202	2.97	3.28	38.4	1.47
H3K27ac-P8C2H	4203034	100	2.47	99	245	2.43	4.35	50.1	0.723
H3K27ac-P8C6H	1640228	100	9.71	98	197	2.65	6.72	49.9	3.23
H3K27ac-P8LPS2H	3046975	100	5.74	98	224	2.61	5.05	53.7	1.53
H3K27ac-P8LPS6H	1088796	100	6.28	98	197	2.95	3.03	46.6	1.72
H3K27ac-P8POL2H	5494412	100	2.64	99	247	2.38	4.91	52.4	0.705
H3K27ac-P8POL6H	7144728	100	2.94	98	257	2.46	5.43	49.7	0.781
Average	3.64881e+06	100	5.23083	98.4167	228.167	2.63333	4.63	46.45	1.48617
H3K4me1-P7C2H	3172686	100	2.72	99	279	4.91	2.16	68.2	0.647
H3K4me1-P7C6H	3138134	100	2.65	98	312	4.1	2.05	66.1	0.637
H3K4me1-P7LPS2H	3335242	100	2.62	99	310	4.25	2.1	64.4	0.629
H3K4me1-P7LPS6H	3168753	100	3.52	98	305	4.9	2.65	68.1	0.959
H3K4me1-P7POL2H	3369517	100	2.71	99	279	4.11	2.18	65.6	0.663
H3K4me1-P7POL6H	2628728	100	2.78	98	352	6.46	1.78	59.1	0.667
H3K4me1-P8C2H	2182525	100	2.71	98	248	6.56	1.53	54.3	0.639
H3K4me1-P8C6H	2690768	100	2.74	98	267	5.17	1.82	60.8	0.659
H3K4me1-P8LPS2H	4572695	100	2.53	98	346	4.7	2.4	64.9	0.603
H3K4me1-P8LPS6H	3258007	100	5.23	99	214	6.38	2.76	60.7	1.07
H3K4me1-P8POL2H	4137993	100	2.84	98	197	5.08	2.24	59.4	0.693
H3K4me1-P8POL6H	3394571	100	4.29	99	226	6.7	2.86	63.5	1.09
Average	3.25413e+06	100	3.11167	98.4167	277.917	5.27667	2.21083	62.925	0.746333
Explanation to table header line.
Reads: total number of reads in the bam file.
Map% Percentage of total reads that were successfully mapped (aligned).
Filt% Percentage of mapped reads passing MapQ filter, in this case having a mapping quality score less than or equal to 15 (mapQCth=15 by default)
ReadL Mean read length (as integer) derived from the data.
FragL Predicted fragment length by cross-coverage method. The fragment length is estimated by methods implemented in the chipseq package by systematically shifting the reads on each strand towards each other until the minimum genome coverage is achieved.
RelCC The relative cross-coverage score. The RelCC metric is calculated by comparing the maximum cross coverage peak (at the shift size corresponding to the fragment length) to the cross coverage at a shift size corresponding to the read length, with higher scores (generally 1 or greater) indicating good enrichment.
SSD Standardised standard deviation, or SSD score, as implemented in htSeqTools. This is another indication of evidence of enrichment. It is computed by looking at the standard deviation of signal pile-up along the genome normalised to the total number of reads. An enriched sample typically has regions of significant pile-up so a higher SSD is more indicative of better enrichment. SSD scores are …
FRiP% (RiP%)Reads mapped to peaks. This is another good indication of how °±enriched°± the sample is, and can be considered a °±signal-to-noise°± measure of what proportion of the library consists of fragments from binding sites vs. Background reads. Values for ChIPs around 5% or higher generally reflect successful enrichment.
RiBL% Reads mapped to blacklists. The signal from blacklisted has been shown to contribute to confound peak callers and fragment length estimation as well as contribute to the read length peak in cross coverage and cross coverage read length peak.

## Sheet: Summary - SeqQC-Chr1
Supplementary file S7. Quality control of ChIP-seq of alveolar macrophages stimulated with LPS and Poly(I:C). ChIP-seq were mapped to chromosome 1 to determine quality control parameters.
Sample	Reads	map%	Filt%	ReadL	FragL	RelCC	SSD	FRiP%	RiBL%
H3K27me3	1.03146e+07	100	2.95167	97.6667	204.333	2.55167	2.2975	49.7167	0.4995
H3K4me3	7.46199e+06	100	3.08667	98.25	212.667	1.84333	7.8925	76.3417	0.943583
H3K27ac	3.64881e+06	100	5.23083	98.4167	228.167	2.63333	4.63	46.45	1.48617
H3K4me1	3.25413e+06	100	3.11167	98.4167	277.917	5.27667	2.21083	62.925	0.746333
Total/Average	2.46795e+07	100	3.59521	98.1875	230.771	3.07625	4.25771	58.8583	0.918896
Explanation to table header line.
Reads: total number of reads in the bam file.
Map% Percentage of total reads that were successfully mapped (aligned).
Filt% Percentage of mapped reads passing MapQ filter, in this case having a mapping quality score less than or equal to 15 (mapQCth=15 by default).
ReadL Mean read length (as integer) derived from the data.
FragL Predicted fragment length by cross-coverage method. The fragment length is estimated by methods implemented in the chipseq package by systematically shifting the reads on each strand towards each other until the minimum genome coverage is achieved.
RelCC The relative cross-coverage score. The RelCC metric is calculated by comparing the maximum cross coverage peak (at the shift size corresponding to the fragment length) to the cross coverage at a shift size corresponding to the read length, with higher scores (generally 1 or greater) indicating good enrichment.
SSD Standardised standard deviation, or SSD score, as implemented in htSeqTools. This is another indication of evidence of enrichment. It is computed by looking at the standard deviation of signal pile-up along the genome normalised to the total number of reads. An enriched sample typically has regions of significant pile-up so a higher SSD is more indicative of better enrichment. SSD scores are …
FRiP% or RiP%. Fraction of reads in peak regions orReads mapped to peaks. This is another good indication of how °±enriched°± the sample is, and can be considered a °±signal-to-noise°± measure of what proportion of the library consists of fragments from binding sites vs. Background reads. Values for ChIPs around 5% or higher generally reflect successful enrichment.
RiP% values for ChIPs around 5% or higher generally reflect successful enrichment.
RiBL% Reads mapped to blacklists. The signal from blacklisted has been shown to contribute to confound peak callers and fragment length estimation as well as contribute to the read length peak in cross coverage and cross coverage read length peak.

## Sheet: Peak genomic distribution (%)
Supplementary file S7. ChiP-seq - peak genomic distribution of each histone mark in alveolar macrophages stimulated with LPS and poly(I:C)
H3K27me3	Control 2h	LPS 2h	Poly (I:C) 2h	Control 6h	LPS 6h	Poly (I:C) 6h	Average	Average promoter
Promoter (<=1kb)	60.19	62.35	62.25	61.9	63.22	61.64	61.925	66.7383
Promoter (1−2kb)	1.53	1.42	1.41	1.7	1.48	1.66	1.53333
Promoter (2−3kb)	1.25	1.4	1.2	1.44	1.43	1.34	1.34333
Promoter (3−4kb)	0.97	1.09	1.2	1.01	1.08	1.11	1.07667
Promoter (4−5kb)	0.84	0.98	0.75	0.89	0.98	0.72	0.86
5' UTR	0.58	0.44	0.45	0.55	0.44	0.69	0.525
3' UTR	2.1	2.21	2.16	1.97	1.97	2.17	2.09667
Other Exon	3.24	3.07	3.34	3.16	3.05	3.3	3.19333
1st Intron	1.99	1.68	1.68	1.54	1.55	1.62	1.67667
Other Intron	4.56	4.12	4.2	4.2	3.52	4.39	4.165
Downstream (<=300)	0.84	0.7	0.52	0.78	0.71	0.55	0.683333
Distal Intergenic	21.9	20.54	20.82	20.86	20.56	20.8	20.9133
H3K27ac	Control 2h	LPS 2h	Poly (I:C) 2h	Control 6h	LPS 6h	Poly (I:C) 6h	Average	Average promoter
Promoter (<=1kb)	50.12	49.8	50.04	50.47	52.13	49.41	50.3283	56.6167
Promoter (1−2kb)	1.27	1.46	1.41	1.31	1.29	1.32	1.34333
Promoter (2−3kb)	1.54	1.57	1.41	1.57	1.48	1.56	1.52167
Promoter (3−4kb)	1.76	1.61	1.83	1.74	1.6	1.74	1.71333
Promoter (4−5kb)	1.74	1.81	1.78	1.71	1.64	1.58	1.71
5' UTR	0.74	0.72	0.76	0.79	0.8	0.76	0.761667
3' UTR	1.95	1.89	1.94	1.91	1.79	2.07	1.925
Other Exon	5.14	4.93	5.02	4.9	4.89	5.36	5.04
1st Intron	5.82	6.18	6.04	5.69	5.65	6.03	5.90167
Other Intron	10.81	10.96	11.16	10.52	9.97	11.01	10.7383
Downstream (<=300)	0.52	0.56	0.53	0.53	0.48	0.52	0.523333
Distal Intergenic	18.59	18.5	18.08	18.85	18.29	18.65	18.4933
H3K4me3	Control 2h	LPS 2h	Poly (I:C) 2h	Control 6h	LPS 6h	Poly (I:C) 6h	Average	Average promoter
Promoter (<=1kb)	48.59	48.1	48.99	47.15	47.35	46.89	47.845	54.895
Promoter (1−2kb)	1.47	1.45	1.41	1.42	1.36	1.43	1.42333
Promoter (2−3kb)	1.59	1.67	1.7	1.62	1.71	1.69	1.66333
Promoter (3−4kb)	1.88	1.96	1.91	2.03	1.93	1.94	1.94167
Promoter (4−5kb)	1.99	2.03	2.03	2.01	1.97	2.1	2.02167
5' UTR	0.74	0.73	0.73	0.68	0.76	0.74	0.73
3' UTR	2.16	2.2	2.2	2.4	2.39	2.31	2.27667
Other Exon	4.34	4.32	4.31	4.73	4.73	4.72	4.525
1st Intron	5.57	5.55	5.51	5.72	5.72	5.76	5.63833
Other Intron	9.72	9.76	9.43	9.9	9.95	9.85	9.76833
Downstream (<=300)	0.59	0.64	0.64	0.6	0.65	0.65	0.628333
Distal Intergenic	21.37	21.59	21.16	21.75	21.48	21.93	21.5467
H3K4me1	Control 2h	LPS 2h	Poly (I:C) 2h	Control 6h	LPS 6h	Poly (I:C) 6h	Average	Average promoter
Promoter (<=1kb)	29.55	28.71	29.13	30	30.64	30.35	29.73	35.8433
Promoter (1−2kb)	4.19	3.94	3.98	4.29	3.84	4.13	4.06167
Promoter (2−3kb)	2	2.04	2.05	2.08	2.08	2.06	2.05167
Promoter (3−4kb)	2.04	2.15	2.07	2.1	2.01	2.12	2.08167
Promoter (4−5kb)	2.03	2.01	2.07	2.06	2.2	1.99	2.06
5' UTR	0.82	0.8	0.83	0.84	0.78	0.81	0.813333
3' UTR	3.1	2.98	3.01	3.06	2.96	3.01	3.02
Other Exon	7.96	7.86	7.69	8.02	7.8	8.04	7.895
1st Intron	6.98	6.96	6.92	6.63	6.69	6.65	6.805
Other Intron	16.04	17.19	16.78	15.73	15.64	15.79	16.195
Downstream (<=300)	0.71	0.74	0.75	0.71	0.72	0.72	0.725
Distal Intergenic	24.6	24.63	24.72	24.48	24.63	24.34	24.5667
Values are given in percentage (%)
