# Supplementary material for: Changes in H3K27ac at Gene Regulatory Regions in Porcine Alveolar Macrophages Following LPS or PolyIC Exposure
Source: Front Genet. 2020 Aug 20;11:817. doi: 10.3389/fgene.2020.00817 (PMC7468443; doi:10.3389/fgene.2020.00817)
Supplement: Supplementary file 15 [file Data_Sheet_8.xlsx]

## Sheet: 27AC.LPS2H.vs.C2H
Supplementary file S8. DHMRs (H3K27ac) between LPS and non-stimulated macrophages at 2h
Chrom	Start	End	Length	Treatment.cnt	Control.cnt	Treatment.avg	Control.avg	Treatment.enr	Control.enr	GeneName	Event	log2FC	pval	padj	annotation	geneChr	geneStart	geneEnd	geneLength	geneStrand	geneId	transcriptId	distanceToTSS
5	63260801	63261800	1000	33.57;21.93	117.46;62.83	27.75	90.15	1.93	5.87		Down	-1.7	2.86451e-07	4.48082e-06	Distal Intergenic	5	63215883	63228619	12737	2	ENSSSCG00000038418	ENSSSCT00000041732	-32182
13	22892801	22894800	2000	76.53;64.96	208.67;235.63	70.74	222.15	2.47	8.58	DLEC1	Down	-1.65	6.69655e-12	4.91485e-09	Intron (ENSSSCT00000012316/ENSSSCG00000011249, intron 2 of 38)	13	22883114	22964641	81528	1	ENSSSCG00000011249	ENSSSCT00000012316	9687
8	72615201	72616200	1000	22.82;41.34	102.26;94.25	32.08	98.26	2.27	6.78	SEPT11	Down	-1.61	8.98619e-11	5.48795e-09	Intron (ENSSSCT00000064894/ENSSSCG00000008986, intron 2 of 10)	8	72626809	72673742	46934	1	ENSSSCG00000008986	ENSSSCT00000035968	-10609
13	143394901	143397200	2300	91.30;138.35	275.00;355.64	114.82	315.32	3.57	11.28	RF01879	Down	-1.46	7.21491e-07	9.82259e-06	Distal Intergenic	13	143418281	143418445	165	2	ENSSSCG00000039528	ENSSSCT00000050225	21245
13	143407901	143410600	2700	110.09;226.09	433.92;464.35	168.09	449.13	5.06	14.68	RF01879	Down	-1.42	9.27565e-08	1.66202e-06	Distal Intergenic	13	143418281	143418445	165	2	ENSSSCG00000039528	ENSSSCT00000050225	7845
16	25576701	25578400	1700	53.70;54.83	160.30;121.27	54.27	140.79	2.37	5.86		Down	-1.38	1.05269e-07	1.86402e-06	Promoter (<=1kb)	16	25578965	25579213	249	1	ENSSSCG00000035391	ENSSSCT00000041500	-565
5	63299501	63307700	8200	708.89;669.82	1842.10;1749.94	689.36	1796.02	5.98	16.41	CD163	Down	-1.38	1.35774e-09	3.61884e-08	Promoter (<=1kb)	5	63300146	63329870	29725	1	ENSSSCG00000033146	ENSSSCT00000041745	0
3	19297901	19299100	1200	57.73;92.80	179.65;206.10	75.26	192.87	5.22	15.85	KIAA0556	Down	-1.36	6.28711e-08	1.16828e-06	Intron (ENSSSCT00000054014/ENSSSCG00000007814, intron 2 of 25)	3	19152247	19306539	154293	2	ENSSSCG00000007814	ENSSSCT00000032927	7439
7	112705201	112707000	1800	64.44;48.09	168.59;119.39	56.27	143.99	2.22	6.27	RPS6KA5	Down	-1.36	1.98144e-07	3.2634e-06	Intron (ENSSSCT00000026351/ENSSSCG00000024377, intron 1 of 16)	7	112562361	112752835	190475	2	ENSSSCG00000024377	ENSSSCT00000043476	45835
6	105901301	105903800	2500	167.83;161.97	446.36;387.69	164.9	417.02	4.84	13.36	COLEC12	Down	-1.34	5.5293e-09	1.26116e-07	Intron (ENSSSCT00000044936/ENSSSCG00000040397, intron 2 of 9)	6	105808204	106000187	191984	1	ENSSSCG00000040397	ENSSSCT00000047237	93097
8	72649201	72650200	1000	98.01;152.69	270.86;354.39	125.35	312.62	8.93	22.68	SEPT11	Down	-1.32	5.32579e-05	0.000437091	Intron (ENSSSCT00000064894/ENSSSCG00000008986, intron 4 of 10)	8	72628304	72673742	45439	1	ENSSSCG00000008986	ENSSSCT00000059403	20897
14	38065001	38066800	1800	84.58;137.51	250.13;302.23	111.05	276.18	5.33	15.6	RBM19	Down	-1.31	1.43286e-05	0.000133956	Distal Intergenic	14	38082010	38202151	120142	1	ENSSSCG00000009868	ENSSSCT00000056562	-15210
10	54572901	54574700	1800	96.67;125.70	186.56;356.90	111.18	271.73	4.37	11.78	PLXDC2	Down	-1.29	8.66907e-07	1.14644e-05	Intron (ENSSSCT00000045809/ENSSSCG00000032444, intron 1 of 13)	10	54268471	54675927	407457	2	ENSSSCG00000032444	ENSSSCT00000045809	101227
1	21673801	21675700	1900	84.58;74.24	222.49;162.74	79.41	192.62	2.69	7.2	PHACTR2	Down	-1.28	2.60935e-07	4.14275e-06	Intron (ENSSSCT00000041834/ENSSSCG00000004132, intron 1 of 11)	1	21443976	21644343	200368	2	ENSSSCG00000004132	ENSSSCT00000037187	-29458
2	79527901	79529000	1100	42.96;64.11	122.99;136.98	53.54	129.99	3.23	9.17	ZFP2	Down	-1.28	3.61342e-10	1.19559e-08	5' UTR	2	79512238	79519489	7252	2	ENSSSCG00000029380	ENSSSCT00000063456	-8412
16	24742101	24743300	1200	41.62;66.64	116.08;143.89	54.13	129.99	2.97	9.26	DAB2	Down	-1.26	5.69015e-05	0.000462978	Intron (ENSSSCT00000044446/ENSSSCG00000016857, intron 1 of 12)	16	24592351	24777242	184892	2	ENSSSCG00000016857	ENSSSCT00000044446	33942
3	19299501	19301400	1900	166.48;352.63	577.64;635.89	259.55	606.76	12.64	30.26	KIAA0556	Down	-1.23	3.89619e-07	5.8427e-06	Intron (ENSSSCT00000054014/ENSSSCG00000007814, intron 2 of 25)	3	19152247	19306539	154293	2	ENSSSCG00000007814	ENSSSCT00000032927	5139
7	88454101	88456500	2400	132.92;178.00	324.75;395.23	155.46	359.99	4.67	12.59		Down	-1.21	2.39898e-07	3.85044e-06	Promoter (1-2kb)	7	88416030	88458304	42275	2	ENSSSCG00000002270	ENSSSCT00000002528	1804
10	12488801	12489800	1000	42.96;33.74	107.79;69.12	38.35	88.45	3.17	7.96		Down	-1.21	9.0254e-07	1.18528e-05	3' UTR	10	12498215	12498818	604	1	ENSSSCG00000034443	ENSSSCT00000046307	-8415
6	131683901	131685900	2000	100.70;82.67	254.27;169.65	91.68	211.96	4.12	8.92	ADGRL2	Down	-1.21	5.8644e-07	8.25604e-06	Distal Intergenic	6	131727089	131918313	191225	2	ENSSSCG00000003761	ENSSSCT00000044796	232413
1	229588601	229590600	2000	132.92;156.07	309.55;352.50	144.49	331.03	4.84	12.68		Down	-1.2	3.62133e-10	1.19686e-08	Intron (ENSSSCT00000048113/ENSSSCG00000039009, intron 8 of 8)	1	229588344	229623678	35335	2	ENSSSCG00000039009	ENSSSCT00000048113	33078
5	63241701	63242900	1200	38.94;53.99	114.70;97.39	46.46	106.05	3.27	7.76		Down	-1.19	4.758e-06	4.98434e-05	Distal Intergenic	5	63215883	63228619	12737	2	ENSSSCG00000038418	ENSSSCT00000041732	-13082
X	47869901	47870900	1000	32.22;60.74	100.88;110.59	46.48	105.73	5.6	12.97		Down	-1.19	7.33076e-08	1.34014e-06	Exon (ENSSSCT00000013503/ENSSSCG00000012348, exon 6 of 6)	19	47862667	47870183	7517	1	ENSSSCG00000012348	ENSSSCT00000035798	7234
7	30831501	30832900	1400	76.53;106.29	174.12;239.40	91.41	206.76	5.08	9.19	ANKS1A	Down	-1.18	1.79239e-05	0.000164218	Intron (ENSSSCT00000001707/ENSSSCG00000001532, intron 21 of 21)	7	30813091	30993205	180115	1	ENSSSCG00000001534	ENSSSCT00000001709	18410
1	261265501	261267000	1500	51.02;56.52	145.10;96.14	53.77	120.62	2.35	5.29		Down	-1.17	4.54462e-07	6.66681e-06	Intron (ENSSSCT00000064368/ENSSSCG00000005514, intron 1 of 7)	1	261228701	261256850	28150	2	ENSSSCG00000034749	ENSSSCT00000065734	-8651
13	96501501	96503000	1500	53.70;58.21	121.61;130.07	55.96	125.84	2.54	5.58	TIPARP	Down	-1.17	4.35796e-12	4.91485e-09	Intron (ENSSSCT00000023343/ENSSSCG00000027646, intron 2 of 5)	13	96496405	96525731	29327	1	ENSSSCG00000027646	ENSSSCT00000023343	5096
6	43109301	43111600	2300	127.55;125.70	292.97;276.47	126.62	284.72	3.87	9.28	CEBPA	Down	-1.17	1.65724e-11	4.91485e-09	Distal Intergenic	6	43084646	43085710	1065	2	ENSSSCG00000002866	ENSSSCT00000003167	-23591
X	45801101	45802200	1100	65.79;47.24	138.19;114.99	56.51	126.59	4.31	9.85		Down	-1.16	1.47127e-06	1.79365e-05	Distal Intergenic	19	45772497	45798482	25986	1	ENSSSCG00000034056	ENSSSCT00000042113	28604
1	141576601	141580400	3800	396.07;459.76	1054.40;848.90	427.92	951.65	9.33	20.57	ATP10A	Down	-1.15	5.17545e-07	7.43784e-06	Intron (ENSSSCT00000040646/ENSSSCG00000004830, intron 2 of 20)	1	141494692	141668744	174053	1	ENSSSCG00000004830	ENSSSCT00000005332	81909
5	63286301	63287700	1400	71.16;46.40	160.30;100.54	58.78	130.42	2.87	5.82	CD163	Down	-1.15	0.000343686	0.00253037	Distal Intergenic	5	63300146	63329870	29725	1	ENSSSCG00000033146	ENSSSCT00000041745	-12446
9	122359801	122361600	1800	302.09;423.49	550.00;1061.28	362.79	805.64	13.05	31.76	XPR1	Down	-1.15	0.000120016	0.00091579	Intron (ENSSSCT00000016926/ENSSSCG00000015537, intron 3 of 13)	9	122237960	122462356	224397	1	ENSSSCG00000015537	ENSSSCT00000045586	121841
9	19976601	19977600	1000	44.31;57.37	102.26;122.53	50.84	112.39	4.28	9.36	PICALM	Down	-1.14	1.43686e-07	2.45534e-06	Distal Intergenic	9	19836470	19947213	110744	2	ENSSSCG00000014913	ENSSSCT00000016269	-29388
1	223426701	223428800	2100	120.83;97.01	295.73;180.34	108.92	238.03	3.63	9.17	MAMDC2	Down	-1.13	9.72365e-07	1.26397e-05	Promoter (2-3kb)	1	223431175	223541586	110412	1	ENSSSCG00000030655	ENSSSCT00000024819	-2375
14	100521301	100523800	2500	155.74;172.94	373.12;344.96	164.34	359.04	4.95	10.44	RNLS	Down	-1.13	3.0848e-11	4.91485e-09	Intron (ENSSSCT00000026367/ENSSSCG00000023141, intron 4 of 8)	14	100315324	100604877	289554	2	ENSSSCG00000023141	ENSSSCT00000026367	81077
9	122674401	122675900	1500	73.84;64.11	197.61;104.93	68.98	151.27	4.12	9.13	IER5	Down	-1.13	8.58344e-07	1.13794e-05	Distal Intergenic	9	122633781	122635948	2168	1	ENSSSCG00000015541	ENSSSCT00000016930	40620
15	111165001	111167200	2200	157.08;105.45	335.81;233.12	131.27	284.46	4.56	9.67	PLEKHM3	Down	-1.12	0.000197287	0.00147811	Intron (ENSSSCT00000017574/ENSSSCG00000016141, intron 1 of 7)	15	110994368	111185296	190929	2	ENSSSCG00000016141	ENSSSCT00000023180	18096
3	55753001	55755300	2300	122.18;145.94	306.79;277.73	134.06	292.26	4.39	11	INPP4A	Down	-1.12	7.76614e-11	5.29524e-09	Exon (ENSSSCT00000008969/ENSSSCG00000008190, exon 3 of 24)	3	55713532	55760365	46834	2	ENSSSCG00000008190	ENSSSCT00000008969	5065
6	28621301	28623300	2000	92.64;85.20	212.82;170.28	88.92	191.55	3.18	6.57	DUS2	Down	-1.11	1.18817e-07	2.07759e-06	Promoter (<=1kb)	6	28621134	28660984	39851	1	ENSSSCG00000022098	ENSSSCT00000042752	167
7	22608001	22609300	1300	52.36;66.64	135.43;121.90	59.5	128.66	4.03	7.9	ZFP57	Down	-1.11	1.38829e-10	6.74606e-09	Promoter (2-3kb)	7	22607420	22612064	4645	2	ENSSSCG00000001247	ENSSSCT00000001361	2764
9	19725101	19726100	1000	33.57;86.89	124.37;135.72	60.23	130.05	5.33	12.13		Down	-1.11	3.8356e-07	5.76953e-06	Intron (ENSSSCT00000054982/ENSSSCG00000014909, intron 1 of 18)	9	19615317	19732962	117646	2	ENSSSCG00000014909	ENSSSCT00000054982	6862
1	6936901	6937900	1000	36.25;42.18	100.88;67.23	39.22	84.06	3.08	7.9		Down	-1.1	2.75928e-05	0.000242829	Intron (ENSSSCT00000004465/ENSSSCG00000004037, intron 3 of 25)	1	6918944	6926626	7683	1	ENSSSCG00000032396	ENSSSCT00000045160	17957
3	99852501	99854000	1500	205.42;166.19	465.71;332.40	185.8	399.05	9.82	22.33	SLC8A1	Down	-1.1	7.99853e-07	1.07399e-05	Intron (ENSSSCT00000044748/ENSSSCG00000036418, intron 1 of 8)	3	99878211	100244754	366544	1	ENSSSCG00000036418	ENSSSCT00000042832	-24211
5	97550501	97551800	1300	114.12;79.30	270.86;142.63	96.71	206.75	5.04	11.15	SLC6A15	Down	-1.1	0.000137873	0.00104647	Distal Intergenic	5	97092947	97151922	58976	1	ENSSSCG00000000936	ENSSSCT00000001022	457554
17	61650801	61654500	3700	388.01;388.06	885.81;767.84	388.03	826.82	7.68	16.16	OSBPL2	Down	-1.09	5.72987e-08	1.07413e-06	Intron (ENSSSCT00000051488/ENSSSCG00000036835, intron 1 of 12)	17	61643366	61683174	39809	1	ENSSSCG00000036835	ENSSSCT00000052174	7435
8	29238001	29239400	1400	67.13;120.64	187.94;213.01	93.88	200.48	5.56	11.73	RELL1	Down	-1.09	3.99368e-06	4.26593e-05	Distal Intergenic	8	29118512	29190567	72056	2	ENSSSCG00000008772	ENSSSCT00000009597	-47434
13	151871001	151872000	1000	37.59;43.02	102.26;67.86	40.31	85.06	2.11	4.65	BBX	Down	-1.08	3.39298e-05	0.000293016	Promoter (4-5kb)	13	151722098	151866253	144156	2	ENSSSCG00000011943	ENSSSCT00000061993	-4748
1	229446601	229447800	1200	45.65;47.24	121.61;74.14	46.45	97.88	2.7	6	GCNT1	Down	-1.08	7.16634e-06	7.15707e-05	Intron (ENSSSCT00000005812/ENSSSCG00000005277, intron 2 of 2)	1	229429055	229467776	38722	1	ENSSSCG00000005277	ENSSSCT00000005812	17546
1	266258601	266259800	1200	48.33;50.62	124.37;84.83	49.47	104.6	3.16	8.03	MAPKAP1	Down	-1.08	2.63098e-06	2.96302e-05	Intron (ENSSSCT00000060966/ENSSSCG00000029169, intron 5 of 11)	1	266097257	266312623	215367	2	ENSSSCG00000029169	ENSSSCT00000030373	52823
3	125943501	125944700	1200	32.22;112.20	146.48;159.60	72.21	153.04	5.18	9.92	NOL10	Down	-1.08	8.4499e-07	1.12405e-05	Exon (ENSSSCT00000061079/ENSSSCG00000008635, exon 19 of 21)	3	125861578	125956019	94442	1	ENSSSCG00000008635	ENSSSCT00000061396	81923
3	29107201	29108900	1700	128.89;178.00	250.13;397.11	153.45	323.62	6.61	11.89	MRTFB	Down	-1.08	0.000208856	0.0015622	Intron (ENSSSCT00000049793/ENSSSCG00000039171, intron 2 of 16)	3	28964764	29167898	203135	2	ENSSSCG00000039171	ENSSSCT00000049793	58998
9	122315801	122317000	1200	75.19;90.27	204.52;145.78	82.73	175.15	4.41	10.14	XPR1	Down	-1.08	3.86114e-07	5.80051e-06	Intron (ENSSSCT00000016926/ENSSSCG00000015537, intron 2 of 13)	9	122237960	122462356	224397	1	ENSSSCG00000015537	ENSSSCT00000045586	77841
13	18486601	18488000	1400	136.95;117.26	306.79;228.09	127.1	267.44	6.79	14.87	CMTM6	Down	-1.07	4.64021e-07	6.7816e-06	Promoter (1-2kb)	13	18464104	18485450	21347	2	ENSSSCG00000038362	ENSSSCT00000043636	-1151
13	83714001	83715000	1000	45.65;39.65	103.64;75.40	42.65	89.52	2.66	7.49	U2SURP	Down	-1.07	7.44969e-06	7.41104e-05	5' UTR	13	83704748	83759969	55222	1	ENSSSCG00000011684	ENSSSCT00000051826	9253
8	71621201	71623100	1900	130.23;194.03	297.11;383.92	162.13	340.52	6.49	13.33		Down	-1.07	0.000788036	0.00568836	Exon (ENSSSCT00000040706/ENSSSCG00000008974, exon 16 of 21)	8	71615744	71619384	3641	1	ENSSSCG00000039645	ENSSSCT00000053656	5457
9	27358701	27362800	4100	421.58;416.74	948.00;815.59	419.16	881.79	8	16.55	ssc-mir-7143	Down	-1.07	1.0394e-07	1.8416e-06	Distal Intergenic	9	27306221	27306281	61	1	ENSSSCG00000033040	ENSSSCT00000062732	52480
9	28270901	28272000	1100	73.84;46.40	135.43;116.87	60.12	126.15	3.85	9.89		Down	-1.07	3.02122e-05	0.000263746	Intron (ENSSSCT00000062330/ENSSSCG00000034879, intron 1 of 5)	9	28370750	28370829	80	1	ENSSSCG00000029640	ENSSSCT00000031484	-98750
16	47352601	47354100	1500	69.82;57.37	146.48;118.13	63.59	132.31	3.26	7.98	CENPH	Down	-1.06	1.29275e-07	2.22987e-06	Promoter (<=1kb)	16	47353275	47379055	25781	1	ENSSSCG00000027147	ENSSSCT00000026613	0
6	69954301	69956300	2000	100.70;146.79	221.11;293.44	123.74	257.27	4.17	8.42	RF00410	Down	-1.06	0.00105615	0.00757062	Promoter (1-2kb)	6	69957355	69957481	127	1	ENSSSCG00000020625	ENSSSCT00000022220	-1055
1	31876201	31879600	3400	256.44;231.15	601.13;414.08	243.79	507.61	5.37	11.87		Down	-1.06	1.52476e-06	1.84697e-05	Intron (ENSSSCT00000033751/ENSSSCG00000025992, intron 22 of 26)	1	31909767	31910316	550	1	ENSSSCG00000004197	ENSSSCT00000004638	-30167
5	63291201	63293400	2200	208.10;184.75	427.01;389.57	196.43	408.29	5.45	13.07	CD163	Down	-1.06	3.20076e-11	4.91485e-09	Distal Intergenic	5	63300146	63329870	29725	1	ENSSSCG00000033146	ENSSSCT00000041745	-6746
1	31857301	31859500	2200	147.69;171.25	270.86;388.32	159.47	329.59	4.71	13.07		Down	-1.05	4.21964e-07	6.25894e-06	Downstream (<1kb)	1	31909767	31910316	550	1	ENSSSCG00000004197	ENSSSCT00000004638	-50267
1	31868301	31873000	4700	687.41;796.36	1509.05;1568.98	741.89	1539.02	11.29	25.04		Down	-1.05	8.3293e-10	2.35598e-08	Exon (ENSSSCT00000033751/ENSSSCG00000025992, exon 23 of 27)	1	31909767	31910316	550	1	ENSSSCG00000004197	ENSSSCT00000004638	-36767
14	74788401	74790100	1700	99.35;80.14	266.71;103.68	89.75	185.19	4.18	9.49	PSAP	Down	-1.05	1.441e-06	1.76445e-05	Intron (ENSSSCT00000057417/ENSSSCG00000010281, intron 1 of 12)	14	74734188	74769600	35413	2	ENSSSCG00000010281	ENSSSCT00000011253	-18801
15	20060401	20061400	1000	77.87;61.58	207.29;81.68	69.73	144.49	5.17	11.74		Down	-1.05	1.48982e-06	1.81215e-05	Distal Intergenic	15	20104801	20167421	62621	1	ENSSSCG00000015710	ENSSSCT00000043395	-43401
2	14748701	14750800	2100	110.09;120.64	279.15;197.30	115.36	238.22	4.26	10.91	PTPRJ	Down	-1.05	6.05421e-07	8.4785e-06	Distal Intergenic	2	14551928	14726715	174788	2	ENSSSCG00000023709	ENSSSCT00000039654	-21986
5	56888801	56890200	1400	40.28;108.82	157.54;152.06	74.55	154.8	4.97	9.75	EPS8	Down	-1.05	6.53616e-07	9.04333e-06	Intron (ENSSSCT00000057743/ENSSSCG00000000600, intron 1 of 20)	5	56898941	57005114	106174	1	ENSSSCG00000000600	ENSSSCT00000000645	-8741
12	13836601	13840500	3900	370.56;340.82	905.16;556.71	355.69	730.94	6.6	13.01	RF00001	Down	-1.04	3.4165e-06	3.71896e-05	Promoter (1-2kb)	12	13842207	13842328	122	2	ENSSSCG00000019526	ENSSSCT00000021121	1828
13	3416901	3417900	1000	38.94;47.24	109.17;68.49	43.09	88.83	3.72	7.93	DPH3	Down	-1.04	5.71323e-05	0.000464533	Exon (ENSSSCT00000045523/ENSSSCG00000011197, exon 6 of 10)	13	3391748	3396245	4498	2	ENSSSCG00000011196	ENSSSCT00000012261	-20656
16	30291501	30293000	1500	81.90;106.29	193.47;193.53	94.1	193.5	5.08	9.68	PARP8	Down	-1.04	1.10921e-09	3.0336e-08	Distal Intergenic	16	30304868	30482197	177330	1	ENSSSCG00000016882	ENSSSCT00000050412	-11868
18	38013201	38014900	1700	136.95;176.31	297.11;346.22	156.63	321.67	6.51	14.88	EEPD1	Down	-1.04	9.22369e-07	1.20862e-05	Distal Intergenic	18	37824453	37948860	124408	2	ENSSSCG00000039703	ENSSSCT00000042203	-64341
4	23079801	23081700	1900	130.23;96.17	276.38;188.50	113.2	232.44	4.19	8.17	TRPS1	Down	-1.04	2.83638e-05	0.000249295	Intron (ENSSSCT00000006604/ENSSSCG00000006018, intron 4 of 5)	4	22912017	23158771	246755	1	ENSSSCG00000006018	ENSSSCT00000034476	167784
4	39543501	39544500	1000	38.94;47.24	102.26;75.40	43.09	88.83	3.22	7.78	RF00001	Down	-1.04	5.25539e-05	0.000431795	Intron (ENSSSCT00000049817/ENSSSCG00000006087, intron 7 of 7)	4	39511513	39511625	113	2	ENSSSCG00000020490	ENSSSCT00000022085	-31876
5	63313501	63315200	1700	79.21;75.92	146.48;173.42	77.57	159.95	2.92	7.4	CD163	Down	-1.04	8.615e-09	1.88649e-07	Intron (ENSSSCT00000041745/ENSSSCG00000033146, intron 6 of 14)	5	63303321	63334495	31175	1	ENSSSCG00000033146	ENSSSCT00000051646	10180
X	9556201	9557300	1100	55.05;39.65	114.70;79.80	47.35	97.25	4.57	9.92	TLR7	Down	-1.04	9.40462e-05	0.00072699	Intron (ENSSSCT00000048310/ENSSSCG00000012116, intron 7 of 7)	19	9550810	9599085	48276	1	ENSSSCG00000012117	ENSSSCT00000062074	5391
X	9753801	9755500	1700	128.89;90.27	277.77;172.17	109.58	224.97	7.02	14.67		Down	-1.04	0.000287803	0.00212934	Distal Intergenic	19	9650179	9651661	1483	1	ENSSSCG00000012119	ENSSSCT00000035781	103622
6	98598901	98600100	1200	115.46;127.38	221.11;274.59	121.42	247.85	7.07	13.25	RALBP1	Down	-1.03	5.40331e-08	1.01759e-06	Promoter (<=1kb)	6	98550933	98598206	47274	2	ENSSSCG00000003680	ENSSSCT00000059511	-695
1	108861701	108862900	1200	80.56;90.27	124.37;223.69	85.41	174.03	6.61	14.38		Down	-1.03	7.4213e-07	1.00639e-05	Distal Intergenic	1	108881464	108890283	8820	1	ENSSSCG00000023158	ENSSSCT00000027612	-18564
1	229532401	229535000	2600	287.32;394.81	634.30;757.79	341.06	696.04	8.3	17.51		Down	-1.03	7.72473e-05	0.000609172	Distal Intergenic	1	229588344	229623678	35335	2	ENSSSCG00000039009	ENSSSCT00000048113	88678
10	11025901	11026900	1000	41.62;48.09	114.70;68.49	44.85	91.59	4.7	8.11		Down	-1.03	4.56481e-05	0.000380979	Intron (ENSSSCT00000040543/ENSSSCG00000033745, intron 4 of 4)	10	11014225	11034053	19829	1	ENSSSCG00000033745	ENSSSCT00000040543	11676
12	14008901	14013600	4700	647.13;657.17	1536.69;1121.60	652.15	1329.14	10.3	22.1	NOL11	Down	-1.03	4.1114e-06	4.37575e-05	Exon (ENSSSCT00000018804/ENSSSCG00000017274, exon 7 of 7)	12	14035656	14058453	22798	1	ENSSSCG00000017275	ENSSSCT00000018805	-22056
13	115729601	115730600	1000	45.65;56.52	111.94;96.77	51.08	104.35	3.39	8.96	TBL1XR1	Down	-1.03	1.88911e-06	2.22804e-05	Distal Intergenic	13	115312446	115488354	175909	2	ENSSSCG00000011760	ENSSSCT00000063961	-241247
18	13530701	13531700	1000	55.05;59.05	156.16;76.66	57.05	116.41	3.93	11.45	FAM180A	Down	-1.03	4.08406e-06	4.35139e-05	Distal Intergenic	18	13575470	13592345	16876	1	ENSSSCG00000036403	ENSSSCT00000061939	-43770
8	130479701	130480700	1000	65.79;31.21	105.03;93.00	48.5	99.01	3.46	7.15		Down	-1.03	1.91443e-05	0.000174256	Distal Intergenic	8	130347142	130467316	120175	2	ENSSSCG00000009208	ENSSSCT00000042381	-12385
X	9747901	9748900	1000	46.99;37.12	102.26;69.12	42.05	85.69	4.23	7.58		Down	-1.03	1.29984e-05	0.000122516	Distal Intergenic	19	9650179	9651661	1483	1	ENSSSCG00000012119	ENSSSCT00000035781	97722
1	29841001	29842000	1000	52.36;54.83	100.88;116.24	53.6	108.56	4.18	11.13	SLC2A12	Down	-1.02	1.25062e-07	2.16932e-06	Promoter (<=1kb)	1	29842328	29901993	59666	1	ENSSSCG00000004172	ENSSSCT00000053756	-328
15	105909201	105910400	1200	37.59;97.01	124.37;147.66	67.3	136.02	3.7	8.76	RF01192	Down	-1.02	0.00247896	0.0174959	Promoter (3-4kb)	15	105914067	105914152	86	1	ENSSSCG00000019862	ENSSSCT00000021457	-3667
15	13763901	13770100	6200	841.81;948.21	1608.55;2033.33	895.01	1820.94	10.32	23.48	HNMT	Down	-1.02	6.3312e-07	8.80544e-06	Promoter (<=1kb)	15	13730458	13768645	38188	2	ENSSSCG00000035195	ENSSSCT00000044365	0
7	98445501	98448600	3100	714.26;564.37	1488.32;1097.72	639.32	1293.02	15.58	29.96	FOS	Down	-1.02	2.37734e-06	2.71701e-05	Promoter (<=1kb)	7	98449508	98453576	4069	1	ENSSSCG00000002383	ENSSSCT00000002650	-908
9	27276201	27281300	5100	813.62;846.98	1680.41;1687.11	830.3	1683.76	11.5	23.31	SESN3	Down	-1.02	3.36972e-09	8.02603e-08	Promoter (<=1kb)	9	27207236	27279173	71938	2	ENSSSCG00000037015	ENSSSCT00000042442	0
14	4227701	4228800	1100	55.05;91.95	140.96;157.09	73.5	149.02	5.94	11.28	SLC18A1	Down	-1.02	4.08532e-07	6.08587e-06	Distal Intergenic	14	4244711	4276805	32095	2	ENSSSCG00000009601	ENSSSCT00000010524	48005
15	126601801	126603100	1300	79.21;54.83	160.30;111.85	67.02	136.07	3.59	8.01	DOCK10	Down	-1.02	0.000447815	0.00327197	Intron (ENSSSCT00000017680/ENSSSCG00000016237, intron 1 of 54)	15	126453250	126612693	159444	2	ENSSSCG00000016237	ENSSSCT00000057383	9593
12	658001	659200	1200	55.05;79.30	129.90;141.38	67.17	135.64	5.91	11.12	CYBC1	Down	-1.01	5.87067e-08	1.09821e-06	Promoter (<=1kb)	12	657516	662544	5029	1	ENSSSCG00000017127	ENSSSCT00000018645	485
15	120225901	120227100	1200	68.47;151.85	210.05;234.37	110.16	222.21	7.54	14.77		Down	-1.01	3.6531e-06	3.93944e-05	Promoter (3-4kb)	15	120222777	120230192	7416	1	ENSSSCG00000016184	ENSSSCT00000017622	3124
3	29167501	29168800	1300	302.09;406.62	580.41;846.38	354.35	713.39	21.02	44.45	MRTFB	Down	-1.01	0.000238472	0.00177534	Promoter (<=1kb)	3	28964764	29167898	203135	2	ENSSSCG00000039171	ENSSSCT00000049793	0
13	165813801	165815500	1700	85.93;98.70	157.54;215.52	92.31	186.53	4.14	7.6	NSUN3	Down	-1.01	1.89938e-07	3.13697e-06	Intron (ENSSSCT00000027216/ENSSSCG00000027432, intron 2 of 5)	13	165763891	165823188	59298	2	ENSSSCG00000027432	ENSSSCT00000027216	7688
3	99851401	99852400	1000	53.70;44.71	111.94;86.08	49.21	99.01	4.01	8.91	SLC8A1	Down	-1.01	6.44888e-06	6.51373e-05	Intron (ENSSSCT00000044748/ENSSSCG00000036418, intron 1 of 8)	3	99878211	100244754	366544	1	ENSSSCG00000036418	ENSSSCT00000042832	-25811
5	68788601	68790200	1600	131.57;100.39	317.84;148.29	115.98	233.07	5.39	13.05	ADIPOR2	Down	-1.01	1.17471e-05	0.00011189	Intron (ENSSSCT00000064201/ENSSSCG00000000757, intron 2 of 7)	5	68760096	68807226	47131	1	ENSSSCG00000000757	ENSSSCT00000000821	28505
AEMK02000258.1	415201	416300	1100	53.70;104.61	153.39;165.26	79.16	159.32	5.16	10.89		Down	-1.01	1.93857e-07	3.19719e-06	3' UTR	94	415140	428798	13659	2	ENSSSCG00000035675	ENSSSCT00000062439	12498
1	35152301	35153700	1400	96.67;75.08	204.52;140.12	85.87	172.32	4.78	9.39		Down	-1	3.03445e-06	3.35759e-05	Intron (ENSSSCT00000038851/ENSSSCG00000004209, intron 11 of 18)	1	35294951	35298554	3604	2	ENSSSCG00000039900	ENSSSCT00000065626	144854
13	68453801	68454900	1100	57.73;46.40	134.05;74.14	52.07	104.1	4.29	7.11	TSEN2	Down	-1	4.51307e-06	4.75066e-05	Distal Intergenic	13	68467860	68520720	52861	1	ENSSSCG00000011580	ENSSSCT00000050738	-12960
15	64351401	64352800	1400	81.90;85.20	207.29;127.55	83.55	167.42	4.05	8.15	CYTIP	Down	-1	8.40996e-07	1.12026e-05	Downstream (<1kb)	15	64353475	64382185	28711	2	ENSSSCG00000029753	ENSSSCT00000041555	29385
15	7488401	7493000	4600	494.08;419.27	975.63;856.44	456.67	916.03	6.98	14.55	RF01987	Down	-1	3.82488e-08	7.42007e-07	Distal Intergenic	15	7498158	7498235	78	2	ENSSSCG00000032773	ENSSSCT00000060199	5235
3	92289101	92291300	2200	169.17;124.01	295.73;292.18	146.59	293.96	4.37	8.76	FOXN2	Down	-1	7.75574e-10	2.21618e-08	Intron (ENSSSCT00000025707/ENSSSCG00000029593, intron 2 of 5)	3	92268786	92336860	68075	2	ENSSSCG00000029593	ENSSSCT00000025707	45560
4	80064001	80066000	2000	123.52;114.73	218.34;259.51	119.12	238.92	4.17	8.59	SPIDR	Down	-1	1.60308e-08	3.32074e-07	Intron (ENSSSCT00000042869/ENSSSCG00000006277, intron 7 of 18)	4	79873985	80190611	316627	2	ENSSSCG00000006277	ENSSSCT00000042869	124611
8	29156301	29157500	1200	57.73;50.62	122.99;93.00	54.17	107.99	3.42	7.13	RELL1	Down	-1	4.85256e-06	5.06982e-05	Intron (ENSSSCT00000009597/ENSSSCG00000008772, intron 1 of 6)	8	29118512	29190567	72056	2	ENSSSCG00000008772	ENSSSCT00000009597	33067
9	117006101	117007700	1600	75.19;76.77	163.07;140.75	75.98	151.91	3.39	6.78		Down	-1	5.18221e-08	9.7878e-07	Intron (ENSSSCT00000016886/ENSSSCG00000015499, intron 18 of 19)	9	117032856	117057425	24570	1	ENSSSCG00000015499	ENSSSCT00000053070	-25156
1	271578501	271582400	3900	1338.57;1080.66	648.12;559.86	1209.62	603.99	25.42	14.02	RAPGEF1	Up	1	5.58854e-07	7.93432e-06	Distal Intergenic	1	271496434	271564144	67711	2	ENSSSCG00000005719	ENSSSCT00000006289	-14357
10	27638001	27640200	2200	483.34;438.67	273.62;185.99	461.01	229.81	14.73	8.62	FBP2	Up	1	5.10739e-07	7.3671e-06	Exon (ENSSSCT00000049672/ENSSSCG00000010947, exon 2 of 7)	10	27631489	27661903	30415	1	ENSSSCG00000010947	ENSSSCT00000011982	6512
13	131542801	131543800	1000	119.49;105.45	71.86;40.84	112.47	56.35	7.27	4.42	ATP13A3	Up	1	3.47523e-05	0.00029915	Distal Intergenic	13	131391799	131493623	101825	2	ENSSSCG00000011825	ENSSSCT00000039981	-49178
13	157074501	157076600	2100	259.12;262.36	132.66;128.18	260.74	130.42	10.42	4.88	RF00015	Up	1	2.10381e-11	4.91485e-09	Distal Intergenic	13	157027429	157027541	113	2	ENSSSCG00000023694	ENSSSCT00000025311	-46960
15	83111301	83115400	4100	917.00;566.06	395.23;347.48	741.53	371.35	11.38	6.35	AGPS	Up	1	2.22808e-06	2.56844e-05	Distal Intergenic	15	83145573	83301243	155671	1	ENSSSCG00000023983	ENSSSCT00000030764	-30173
2	9477001	9479200	2200	328.94;347.56	200.38;137.61	338.25	168.99	10.71	6.41	INCENP	Up	1	2.89577e-08	5.72943e-07	Distal Intergenic	2	9414584	9441470	26887	2	ENSSSCG00000013066	ENSSSCT00000014282	-35531
5	26985801	26987700	1900	240.33;171.25	107.79;98.02	205.79	102.91	7.13	3.66	USP15	Up	1	2.55889e-07	4.07367e-06	Intron (ENSSSCT00000000493/ENSSSCG00000000457, intron 2 of 21)	5	27003592	27083119	79528	1	ENSSSCG00000000457	ENSSSCT00000030942	-15892
5	63139801	63141000	1200	256.44;133.29	109.17;85.46	194.86	97.31	9.36	5.89		Up	1	1.20415e-06	1.51881e-05	Distal Intergenic	5	63157378	63184240	26863	1	ENSSSCG00000035531	ENSSSCT00000039656	-16378
5	673301	675400	2100	520.93;307.92	244.60;170.91	414.42	207.75	17.09	11.02	PIM3	Up	1	0.000396704	0.00290503	Downstream (2-3kb)	5	677709	680691	2983	2	ENSSSCG00000032936	ENSSSCT00000054639	5291
6	82947801	82949300	1500	171.85;120.64	84.30;62.21	146.24	73.25	6.4	3.52	MACO1	Up	1	2.13477e-05	0.00019249	Intron (ENSSSCT00000029593/ENSSSCG00000030682, intron 1 of 10)	6	82933826	82997149	63324	1	ENSSSCG00000030682	ENSSSCT00000029593	13975
8	52417001	52419200	2200	304.77;333.22	168.59;150.17	319	159.38	10.52	5.99		Up	1	9.07908e-11	5.49655e-09	Intron (ENSSSCT00000048620/ENSSSCG00000038524, intron 11 of 15)	8	52341269	52375156	33888	2	ENSSSCG00000037348	ENSSSCT00000048414	-41845
9	117201	119100	1900	224.21;167.03	106.41;88.60	195.62	97.5	7.33	3.92	RF00319	Up	1	1.68049e-07	2.82153e-06	Intron (ENSSSCT00000040802/ENSSSCG00000028886, intron 23 of 25)	9	129686	129869	184	2	ENSSSCG00000023953	ENSSSCT00000025587	10769
12	33210801	33213700	2900	2490.53;1593.57	1070.99;969.54	2042.05	1020.26	48.72	27.07	TRIM25	Up	1	6.1128e-06	6.22247e-05	Promoter (<=1kb)	12	33187342	33212339	24998	2	ENSSSCG00000017614	ENSSSCT00000035478	0
12	39462801	39464800	2000	429.63;580.40	270.86;234.37	505.02	252.61	8.36	4.44		Up	1	2.73426e-07	4.30843e-06	Promoter (4-5kb)	12	39469304	39472588	3285	1	ENSSSCG00000039685	ENSSSCT00000039709	-4504
16	71753501	71755700	2200	1049.91;817.45	490.58;442.98	933.68	466.78	28.69	17.66	GM2A	Up	1	6.80675e-07	9.35374e-06	Promoter (<=1kb)	16	71740319	71754975	14657	2	ENSSSCG00000017087	ENSSSCT00000018603	0
3	6294801	6296200	1400	361.16;406.62	152.01;231.86	383.89	191.94	19.44	11.82		Up	1	2.39744e-05	0.000213678	Promoter (<=1kb)	3	6296241	6328672	32432	1	ENSSSCG00000007609	ENSSSCT00000008349	-41
4	127288801	127291400	2600	1096.91;1280.59	501.64;691.18	1188.75	596.41	33.7	16.04		Up	1	6.5262e-05	0.000523969	Promoter (<=1kb)	4	127289856	127305388	15533	1	ENSSSCG00000024973	ENSSSCT00000060466	0
4	92963501	92967400	3900	2121.31;2396.68	1036.44;1224.02	2258.99	1130.23	39.51	20.77	ETV3	Up	1	4.54273e-09	1.05543e-07	Promoter (<=1kb)	4	92964941	92979103	14163	1	ENSSSCG00000024970	ENSSSCT00000031985	0
6	49248901	49249900	1000	147.69;125.70	78.77;57.81	136.69	68.29	11.58	6.88	AXL	Up	1	1.90617e-06	2.2441e-05	Promoter (3-4kb)	6	49245802	49277917	32116	1	ENSSSCG00000038806	ENSSSCT00000046198	3099
6	93544401	93546700	2300	781.39;786.24	326.13;456.81	783.82	391.47	33.16	15.92	ZC3H12A	Up	1	1.13063e-07	1.98704e-06	Promoter (2-3kb)	6	93541834	93551193	9360	1	ENSSSCG00000037815	ENSSSCT00000046161	2567
10	43227601	43229800	2200	378.61;453.02	203.14;209.24	415.81	206.19	13.21	5.96		Up	1.01	1.80412e-08	3.69543e-07	Intron (ENSSSCT00000012072/ENSSSCG00000011030, intron 37 of 67)	10	43094657	43096834	2178	2	ENSSSCG00000038501	ENSSSCT00000064908	-130767
12	42836501	42840600	4100	926.39;837.70	476.76;397.11	882.05	436.94	15.4	8.17	ADAP2	Up	1.01	1.36084e-10	6.67496e-09	Intron (ENSSSCT00000019305/ENSSSCG00000017738, intron 5 of 10)	12	42821072	42849922	28851	2	ENSSSCG00000017738	ENSSSCT00000019305	9322
13	160173501	160175300	1800	522.27;296.11	233.54;172.80	409.19	203.17	18.56	9.65	ST3GAL6	Up	1.01	3.09072e-05	0.000269052	Intron (ENSSSCT00000041501/ENSSSCG00000034493, intron 7 of 11)	13	160160205	160224322	64118	2	ENSSSCG00000034493	ENSSSCT00000040619	49022
13	35204001	35205300	1300	190.65;221.02	122.99;81.06	205.84	102.02	12.22	6.05	SFMBT1	Up	1.01	1.37533e-05	0.000129009	Downstream (2-3kb)	13	35024792	35180647	155856	2	ENSSSCG00000011454	ENSSSCT00000012535	-23354
14	114097601	114099100	1500	174.54;157.75	102.26;62.21	166.15	82.23	9.28	3.88	NT5C2	Up	1.01	8.58256e-07	1.13794e-05	Intron (ENSSSCT00000053896/ENSSSCG00000010594, intron 2 of 11)	14	114062459	114119006	56548	2	ENSSSCG00000010594	ENSSSCT00000061608	19906
14	120869001	120870600	1600	193.33;199.93	93.97;101.16	196.63	97.57	7.64	4.11	DUSP5	Up	1.01	1.05118e-11	4.91485e-09	Distal Intergenic	14	120906039	120921985	15947	1	ENSSSCG00000040815	ENSSSCT00000056464	-35439
14	39284001	39285000	1000	120.83;119.79	58.04;61.58	120.31	59.81	7.81	4.3	PTPN11	Up	1.01	2.28885e-09	5.67032e-08	Intron (ENSSSCT00000040231/ENSSSCG00000030289, intron 1 of 15)	14	39202173	39292025	89853	2	ENSSSCG00000030289	ENSSSCT00000030697	7025
14	65443801	65446300	2500	1251.30;830.95	565.20;468.75	1041.13	516.98	25.32	13.23	ARID5B	Up	1.01	1.93096e-06	2.26782e-05	Intron (ENSSSCT00000037566/ENSSSCG00000010219, intron 3 of 9)	14	65410740	65597561	186822	1	ENSSSCG00000010219	ENSSSCT00000011185	33061
15	45608901	45610900	2000	260.46;269.11	132.66;129.44	264.79	131.05	9.59	5.64	IRF2	Up	1.01	2.05253e-11	4.91485e-09	Intron (ENSSSCT00000039049/ENSSSCG00000015782, intron 2 of 9)	15	45546784	45618928	72145	2	ENSSSCG00000015782	ENSSSCT00000050847	8028
2	101948801	101950800	2000	265.84;216.81	127.14;111.85	241.32	119.49	7.36	4.71	FAM81B	Up	1.01	6.94643e-08	1.27785e-06	Distal Intergenic	2	102009998	102067727	57730	1	ENSSSCG00000026175	ENSSSCT00000029964	-59198
2	133583101	133585100	2000	281.95;275.86	139.57;136.98	278.9	138.28	8.76	5.48	CDC42SE2	Up	1.01	1.51443e-11	4.91485e-09	Intron (ENSSSCT00000052533/ENSSSCG00000033213, intron 5 of 5)	2	133576988	133683878	106891	1	ENSSSCG00000036686	ENSSSCT00000049414	6113
2	134730801	134735300	4500	1334.55;1451.84	667.47;715.69	1393.19	691.58	21.71	12.49		Up	1.01	3.43197e-09	8.16435e-08	Intron (ENSSSCT00000015599/ENSSSCG00000014280, intron 10 of 11)	2	134711748	134939038	227291	1	ENSSSCG00000014280	ENSSSCT00000037450	19053
2	7553701	7555500	1800	244.35;207.53	105.03;120.01	225.94	112.52	11.85	7.31	SLC22A12	Up	1.01	1.87436e-08	3.8286e-07	Exon (ENSSSCT00000014237/ENSSSCG00000013024, exon 7 of 7)	2	7555821	7565895	10075	2	ENSSSCG00000013025	ENSSSCT00000014238	10395
3	6072101	6074000	1900	212.13;201.62	98.12;107.45	206.88	102.78	7.41	4.63		Up	1.01	1.47673e-11	4.91485e-09	Intron (ENSSSCT00000028241/ENSSSCG00000030153, intron 1 of 17)	3	6129397	6129618	222	1	ENSSSCG00000032185	ENSSSCT00000049883	-55397
4	101521201	101524500	3300	2544.23;3073.25	1310.06;1470.33	2808.74	1390.19	63.93	35.35	ZNF697	Up	1.01	7.37345e-08	1.3466e-06	Distal Intergenic	4	101545284	101548637	3354	1	ENSSSCG00000006718	ENSSSCT00000007359	-20784
6	31914701	31915800	1100	178.57;162.82	78.77;90.48	170.69	84.63	11.09	5.71	CHD9	Up	1.01	9.96434e-12	4.91485e-09	Intron (ENSSSCT00000040052/ENSSSCG00000033591, intron 3 of 37)	6	31832493	31979935	147443	2	ENSSSCG00000033591	ENSSSCT00000040052	64135
6	95113101	95114900	1800	217.50;189.81	116.08;86.71	203.66	101.4	8.44	4.44	MACF1	Up	1.01	6.52574e-07	9.03317e-06	3' UTR	6	95150836	95304767	153932	1	ENSSSCG00000003654	ENSSSCT00000004050	-35936
7	89148901	89149900	1000	118.15;87.73	55.28;47.13	102.94	51.2	10.81	4.76	MAX	Up	1.01	3.33614e-07	5.0993e-06	Intron (ENSSSCT00000051416/ENSSSCG00000037267, intron 2 of 3)	7	89142970	89167718	24749	2	ENSSSCG00000037267	ENSSSCT00000063812	17818
8	138922101	138923100	1000	134.26;159.44	89.82;55.92	146.85	72.87	11.99	6.46	BMP2K	Up	1.01	6.06487e-05	0.000490541	Distal Intergenic	8	138675326	138790126	114801	2	ENSSSCG00000027722	ENSSSCT00000061139	-131975
8	31751001	31753700	2700	477.97;408.30	245.98;195.42	443.14	220.7	11.16	5.14	NSUN7	Up	1.01	2.43007e-08	4.88212e-07	Distal Intergenic	8	31809830	31918084	108255	1	ENSSSCG00000024496	ENSSSCT00000045686	-56130
8	69908001	69909800	1800	381.30;442.89	134.05;273.96	412.1	204	15.56	6.63	CXCL8	Up	1.01	0.000879135	0.00632805	Distal Intergenic	8	69932644	69935861	3218	1	ENSSSCG00000008953	ENSSSCT00000009807	-22844
9	103227101	103229000	1900	291.34;344.19	172.74;143.89	317.77	158.32	12.27	6.54	NAPEPLD	Up	1.01	4.63393e-09	1.07406e-07	Intron (ENSSSCT00000025726/ENSSSCG00000028444, intron 6 of 6)	9	103213857	103251198	37342	2	ENSSSCG00000022903	ENSSSCT00000016793	22198
1	252974301	252977600	3300	1275.47;1110.18	672.99;508.96	1192.83	590.98	22.69	12.8		Up	1.01	4.23688e-07	6.28134e-06	Promoter (2-3kb)	1	252980054	253057781	77728	1	ENSSSCG00000036426	ENSSSCT00000041334	-2454
12	22327801	22329000	1200	151.71;128.23	81.53;57.81	139.97	69.67	8.91	5.39	RF01211	Up	1.01	9.51703e-06	9.23891e-05	Promoter (2-3kb)	12	22324976	22325079	104	1	ENSSSCG00000034694	ENSSSCT00000039674	2825
13	91450701	91454900	4200	1236.54;1124.52	594.22;579.34	1180.53	586.78	20.71	12.6	P2RY14	Up	1.01	4.4042e-10	1.38758e-08	Promoter (<=1kb)	13	91397459	91453344	55886	2	ENSSSCG00000011712	ENSSSCT00000040944	0
14	120907101	120914300	7200	2232.75;2090.45	974.25;1173.75	2161.6	1074	23.23	13.15	DUSP5	Up	1.01	2.99076e-10	1.05375e-08	Promoter (1-2kb)	14	120906039	120921985	15947	1	ENSSSCG00000040815	ENSSSCT00000056464	1062
14	54889701	54890800	1100	870.01;1030.04	393.85;549.80	950.02	471.82	52.89	25.14	LGALS8	Up	1.01	7.37357e-05	0.000585336	Promoter (<=1kb)	14	54871685	54889176	17492	2	ENSSSCG00000010146	ENSSSCT00000011109	-525
14	71482301	71483700	1400	351.76;271.64	182.41;127.55	311.7	154.98	17.03	9.01	HNRNPH3	Up	1.01	0.000125321	0.000954658	Promoter (2-3kb)	14	71485925	71497381	11457	1	ENSSSCG00000010238	ENSSSCT00000027886	-2225
2	78963101	78966900	3800	511.53;408.30	234.93;223.06	459.92	228.99	8.4	4.68	HNRNPH1	Up	1.01	2.08021e-07	3.40021e-06	Promoter (<=1kb)	2	78962390	78971793	9404	1	ENSSSCG00000014022	ENSSSCT00000031735	711
5	62102101	62104100	2000	745.14;543.28	327.51;314.17	644.21	320.84	16.94	10.24		Up	1.01	1.23843e-06	1.55337e-05	Promoter (2-3kb)	5	62106284	62124604	18321	1	ENSSSCG00000034555	ENSSSCT00000040812	-2184
6	58973901	58976400	2500	370.56;314.66	176.89;163.37	342.61	170.13	10.09	5.17		Up	1.01	3.03271e-08	5.96615e-07	Promoter (2-3kb)	6	58978902	58989722	10821	1	ENSSSCG00000037426	ENSSSCT00000046487	-2502
8	118510901	118512000	1100	259.12;186.44	121.61;99.28	222.78	110.44	10.85	5.31	NFKB1	Up	1.01	2.67401e-07	4.23168e-06	Promoter (3-4kb)	8	118390630	118507052	116423	2	ENSSSCG00000030957	ENSSSCT00000038683	-3849
9	4187001	4189000	2000	769.31;447.11	305.40;297.84	608.21	301.62	22.55	14.44		Up	1.01	2.35608e-06	2.69639e-05	Promoter (<=1kb)	9	4174294	4188413	14120	2	ENSSSCG00000014672	ENSSSCT00000032023	0
X	46054501	46056800	2300	396.07;334.91	169.98;192.90	365.49	181.44	14.95	9.67		Up	1.01	2.09328e-08	4.25355e-07	Promoter (<=1kb)	19	46043025	46056559	13535	2	ENSSSCG00000031316	ENSSSCT00000047614	0
9	78397101	78398900	1800	201.39;256.46	107.79;120.01	228.92	113.9	9.07	4.94	ICA1	Up	1.01	4.40039e-08	8.43059e-07	Intron (ENSSSCT00000043777/ENSSSCG00000015346, intron 8 of 13)	9	78364481	78515101	150621	2	ENSSSCG00000015346	ENSSSCT00000028023	116201
X	40596701	40597800	1100	146.34;85.20	64.95;50.27	115.77	57.61	8.73	5.15	ssc-mir-222	Up	1.01	8.95629e-07	1.17779e-05	Distal Intergenic	19	40571808	40571887	80	2	ENSSSCG00000018497	ENSSSCT00000020092	-24814
1	132661301	132663300	2000	295.37;365.28	146.48;180.34	330.33	163.41	12.11	6.59	RASGRP1	Up	1.02	4.88007e-08	9.25587e-07	Distal Intergenic	1	132702524	132786534	84011	1	ENSSSCG00000004791	ENSSSCT00000063253	-39224
1	21168901	21170800	1900	233.61;218.49	120.23;102.42	226.05	111.32	8.97	4.37	STX11	Up	1.02	1.8429e-11	4.91485e-09	Distal Intergenic	1	21127560	21159691	32132	2	ENSSSCG00000004125	ENSSSCT00000004560	-9210
11	18904401	18906500	2100	269.86;327.32	145.10;148.92	298.59	147.01	10.21	6.1		Up	1.02	1.28242e-08	2.70812e-07	Distal Intergenic	11	18838574	18841302	2729	2	ENSSSCG00000039832	ENSSSCT00000065185	-63099
13	10055401	10057100	1700	233.61;296.95	129.90;131.95	265.28	130.93	12.47	6.21		Up	1.02	4.17398e-08	8.04146e-07	Distal Intergenic	13	9998153	10013643	15491	1	ENSSSCG00000031392	ENSSSCT00000048876	57248
13	138817701	138820100	2400	355.79;355.16	176.89;173.42	355.47	175.15	11.67	5.68	HCLS1	Up	1.02	3.0922e-11	4.91485e-09	Exon (ENSSSCT00000012998/ENSSSCG00000011882, exon 14 of 22)	13	138852433	138883891	31459	1	ENSSSCG00000011884	ENSSSCT00000062122	-32333
14	120945501	120947800	2300	553.15;426.86	277.77;206.10	490.01	241.93	15.05	9.08		Up	1.02	8.67226e-06	8.49615e-05	Distal Intergenic	14	120961525	120963216	1692	2	ENSSSCG00000036552	ENSSSCT00000051958	15416
14	2594801	2596100	1300	331.62;578.71	199.00;250.71	455.17	224.85	23.36	15.02	NFIL3	Up	1.02	8.52124e-06	8.36279e-05	Intron (ENSSSCT00000010514/ENSSSCG00000009592, intron 1 of 1)	14	2588896	2603255	14360	2	ENSSSCG00000009592	ENSSSCT00000010514	7155
2	123183201	123184600	1400	166.48;162.82	95.35;67.23	164.65	81.29	8.47	4.81	TNFAIP8	Up	1.02	2.94928e-08	5.82939e-07	Intron (ENSSSCT00000048900/ENSSSCG00000040617, intron 1 of 1)	2	123152407	123286560	134154	1	ENSSSCG00000040617	ENSSSCT00000048900	30794
2	74645801	74650200	4400	1221.77;1108.50	690.96;455.55	1165.13	573.25	22.94	10.94	MAP2K2	Up	1.02	6.73286e-07	9.27393e-06	3' UTR	2	74626753	74651325	24573	1	ENSSSCG00000027127	ENSSSCT00000035211	19048
4	10508501	10511000	2500	1435.24;1391.95	874.75;517.13	1413.59	695.94	46.81	25.38	FAM49B	Up	1.02	1.31542e-05	0.000123845	Intron (ENSSSCT00000065443/ENSSSCG00000005959, intron 1 of 10)	4	10476098	10642712	166615	1	ENSSSCG00000005959	ENSSSCT00000065443	32403
4	34047801	34049800	2000	354.45;194.03	124.37;145.78	274.24	135.07	7.91	4.45	ATP6V1C1	Up	1.02	1.15827e-06	1.47044e-05	Intron (ENSSSCT00000006643/ENSSSCG00000006054, intron 6 of 12)	4	34030296	34065160	34865	2	ENSSSCG00000006054	ENSSSCT00000006643	15360
4	92941401	92942500	1100	248.38;320.57	121.61;158.34	284.48	139.98	18.67	11.16	ETV3	Up	1.02	1.59453e-05	0.000147728	Distal Intergenic	4	92964941	92979103	14163	1	ENSSSCG00000024970	ENSSSCT00000031985	-22441
5	51095901	51097700	1800	218.84;150.16	98.12;84.20	184.5	91.16	6.69	3.45	C2CD5	Up	1.02	2.85842e-07	4.47283e-06	Exon (ENSSSCT00000061175/ENSSSCG00000000570, exon 13 of 27)	5	51040890	51131097	90208	1	ENSSSCG00000000570	ENSSSCT00000054563	55011
5	92952101	92953200	1100	136.95;124.01	99.50;29.53	130.48	64.52	5.46	2.47	ATP2B1	Up	1.02	1.31909e-05	0.000124131	Intron (ENSSSCT00000001005/ENSSSCG00000027898, intron 1 of 20)	5	92938267	93058454	120188	1	ENSSSCG00000027898	ENSSSCT00000001006	13834
6	128117501	128119000	1500	288.66;182.22	120.23;111.22	235.44	115.72	11.27	5.29	ADNP2	Up	1.02	5.69259e-07	8.06838e-06	Distal Intergenic	6	128084831	128113291	28461	1	ENSSSCG00000038632	ENSSSCT00000058793	32670
7	58530001	58532000	2000	561.21;873.97	310.93;396.49	717.59	353.71	25.54	13.2	PPCDC	Up	1.02	1.93316e-05	0.000175852	Exon (ENSSSCT00000036738/ENSSSCG00000027478, exon 2 of 5)	7	58524652	58545101	20450	2	ENSSSCG00000027478	ENSSSCT00000036738	13101
7	89094401	89096100	1700	228.24;158.60	98.12;93.00	193.42	95.56	8.63	4.81		Up	1.02	2.78082e-07	4.37122e-06	Intron (ENSSSCT00000002539/ENSSSCG00000002281, intron 4 of 11)	7	89052507	89131074	78568	1	ENSSSCG00000002281	ENSSSCT00000002539	41894
8	29314401	29315800	1400	177.22;105.45	80.15;59.06	141.34	69.61	7.41	3.81	PGM2	Up	1.02	1.69751e-05	0.000156257	Intron (ENSSSCT00000030047/ENSSSCG00000008773, intron 2 of 13)	8	29307655	29343563	35909	1	ENSSSCG00000008773	ENSSSCT00000009598	6746
8	29532101	29535800	3700	1170.75;805.64	472.62;498.91	988.2	485.76	18.36	10.65	ssc-mir-9840	Up	1.02	2.39858e-06	2.73543e-05	Intron (ENSSSCT00000046818/ENSSSCG00000028983, intron 12 of 19)	8	29548913	29549005	93	2	ENSSSCG00000039063	ENSSSCT00000047135	13205
8	85736601	85737600	1000	126.20;80.99	45.60;56.55	103.6	51.08	7.4	3.95	IL15	Up	1.02	5.88415e-06	6.01687e-05	Distal Intergenic	8	85668366	85678374	10009	2	ENSSSCG00000009051	ENSSSCT00000036525	-58227
10	28998201	29000400	2200	451.11;284.29	194.85;168.40	367.7	181.62	12.18	6.64	TUT7	Up	1.02	9.45202e-07	1.23303e-05	Promoter (2-3kb)	10	28996146	29061176	65031	1	ENSSSCG00000010952	ENSSSCT00000034755	2055
14	12434301	12435300	1000	126.20;137.51	59.42;71.00	131.86	65.21	10.89	7.61	EXTL3	Up	1.02	2.53317e-10	9.38761e-09	Promoter (2-3kb)	14	12437506	12563544	126039	1	ENSSSCG00000009680	ENSSSCT00000064732	-2206
14	29065501	29067000	1500	169.17;191.50	74.62;103.68	180.33	89.15	8	4.06	ZNF664	Up	1.02	4.85518e-06	5.07075e-05	Promoter (1-2kb)	14	29031610	29068369	36760	2	ENSSSCG00000032962	ENSSSCT00000047374	1369
15	131221601	131228500	6900	3724.38;3229.32	1721.87;1716.64	3476.85	1719.26	35.04	19.19	SP110	Up	1.02	5.13865e-06	5.32604e-05	Promoter (<=1kb)	15	131169917	131223645	53729	2	ENSSSCG00000016261	ENSSSCT00000046122	0
15	95137201	95138200	1000	463.20;195.72	189.32;136.35	329.46	162.84	22.52	12.38		Up	1.02	9.81339e-05	0.000755841	Promoter (2-3kb)	15	95111134	95140498	29365	2	ENSSSCG00000016053	ENSSSCT00000017478	2298
18	50466901	50469400	2500	910.28;1193.70	514.07;523.41	1051.99	518.74	36.48	21.4	MYO1G	Up	1.02	3.99362e-07	5.972e-06	Promoter (<=1kb)	18	50466657	50483423	16767	1	ENSSSCG00000016742	ENSSSCT00000063638	244
2	74674001	74675400	1400	175.88;117.26	71.86;72.26	146.57	72.06	7.1	3.88	ZBTB7A	Up	1.02	2.51573e-07	4.01476e-06	Promoter (3-4kb)	2	74678476	74696371	17896	1	ENSSSCG00000029236	ENSSSCT00000051116	-3076
5	6479801	6481200	1400	166.48;130.76	71.86;74.77	148.62	73.32	7.97	5.3	TCF20	Up	1.02	5.55842e-08	1.04412e-06	Promoter (3-4kb)	5	6484401	6533733	49333	1	ENSSSCG00000032171	ENSSSCT00000054013	-3201
6	54169601	54171500	1900	378.61;296.95	186.56;146.40	337.78	166.48	13.3	7.4	PLEKHA4	Up	1.02	2.15146e-07	3.49912e-06	Promoter (<=1kb)	6	54144020	54170638	26619	2	ENSSSCG00000003137	ENSSSCT00000003478	0
9	130698701	130700100	1400	185.28;143.41	96.73;65.35	164.35	81.04	7.86	4.19	BATF3	Up	1.02	0.000256919	0.00190645	Promoter (<=1kb)	9	130699196	130712358	13163	1	ENSSSCG00000026587	ENSSSCT00000023780	0
AEMK02000361.1	1948901	1950600	1700	294.03;172.10	134.05;96.14	233.06	115.09	10.01	5.56	HMOX1	Up	1.02	8.81736e-05	0.000685933	Promoter (4-5kb)	143	1954602	1965962	11361	1	ENSSSCG00000039745	ENSSSCT00000048279	-4002
1	159304901	159306000	1100	159.77;116.42	74.62;60.32	138.09	67.47	8.3	4.9	RELCH	Up	1.03	1.32763e-07	2.28398e-06	Intron (ENSSSCT00000063628/ENSSSCG00000004899, intron 1 of 28)	1	159207960	159317580	109621	2	ENSSSCG00000004899	ENSSSCT00000055242	11580
1	161214501	161217300	2800	541.07;482.54	272.24;230.60	511.8	251.42	13.95	7.97	PMAIP1	Up	1.03	3.63654e-09	8.60566e-08	Distal Intergenic	1	161182890	161188164	5275	2	ENSSSCG00000026454	ENSSSCT00000022347	-26337
1	32673701	32676200	2500	531.67;623.42	258.42;306.00	577.55	282.21	16.49	7.74	SMLR1	Up	1.03	5.96062e-09	1.34801e-07	Distal Intergenic	1	32635744	32644568	8825	2	ENSSSCG00000033538	ENSSSCT00000049004	-29133
12	3200701	3202100	1400	153.06;171.25	80.15;78.54	162.15	79.35	9.34	7.17	CANT1	Up	1.03	9.1032e-11	5.50546e-09	Exon (ENSSSCT00000058155/ENSSSCG00000038130, exon 3 of 4)	12	3195110	3204490	9381	1	ENSSSCG00000038130	ENSSSCT00000056815	5591
14	66238301	66239300	1000	120.83;86.89	59.42;42.10	103.86	50.76	6.15	3.45	ADO	Up	1.03	4.99166e-05	0.000412903	Distal Intergenic	14	66277607	66283242	5636	1	ENSSSCG00000031360	ENSSSCT00000053127	-38307
15	101192101	101193800	1700	193.33;194.87	105.03;84.83	194.1	94.93	8.06	4.13	ANKRD44	Up	1.03	7.36051e-12	4.91485e-09	Intron (ENSSSCT00000041974/ENSSSCG00000016074, intron 1 of 27)	15	100868475	101211133	342659	2	ENSSSCG00000016074	ENSSSCT00000041974	17333
15	17648601	17649700	1100	161.11;100.39	67.71;60.32	130.75	64.02	9.95	5.05		Up	1.03	3.09779e-07	4.78612e-06	Intron (ENSSSCT00000063870/ENSSSCG00000015701, intron 10 of 16)	15	17576842	17580220	3379	1	ENSSSCG00000040294	ENSSSCT00000062499	71759
17	40186001	40188500	2500	412.18;324.79	183.79;175.94	368.48	179.87	10.74	5.9	SAMHD1	Up	1.03	1.75154e-07	2.92614e-06	Distal Intergenic	17	40117360	40171904	54545	2	ENSSSCG00000027806	ENSSSCT00000028674	-14097
4	81985601	81987000	1400	206.76;357.69	121.61;153.94	282.22	137.78	18.53	8.06	ATP1B1	Up	1.03	5.73367e-06	5.87836e-05	Distal Intergenic	4	81911547	81937400	25854	2	ENSSSCG00000006296	ENSSSCT00000045595	-48201
7	49475801	49477000	1200	170.51;154.38	96.73;62.83	162.44	79.78	9.15	5.29		Up	1.03	3.21599e-07	4.93881e-06	Distal Intergenic	7	49485363	49487296	1934	1	ENSSSCG00000010328	ENSSSCT00000011306	-8363
7	74967601	74969800	2200	418.89;453.02	197.61;229.35	435.95	213.48	18.03	8.72	LTB4R	Up	1.03	2.08326e-11	4.91485e-09	Exon (ENSSSCT00000061830/ENSSSCG00000001988, exon 18 of 24)	7	74974308	74975357	1050	2	ENSSSCG00000027911	ENSSSCT00000029696	5557
8	31766901	31769300	2400	477.97;351.78	216.96;190.39	414.87	203.67	11.38	6.69	NSUN7	Up	1.03	4.62928e-07	6.7673e-06	Distal Intergenic	8	31809830	31918084	108255	1	ENSSSCG00000024496	ENSSSCT00000045686	-40530
1	72318801	72323700	4900	1419.13;1708.30	717.21;813.71	1563.71	765.46	22.83	11.43	PRDM1	Up	1.03	3.61858e-08	7.04548e-07	Promoter (<=1kb)	1	72324606	72337411	12806	1	ENSSSCG00000004369	ENSSSCT00000053050	-906
10	40744801	40747100	2300	378.61;290.20	156.16;172.17	334.41	164.16	10.07	5.84	MAP3K8	Up	1.03	2.13211e-07	3.47149e-06	Promoter (<=1kb)	10	40714012	40746355	32344	2	ENSSSCG00000020705	ENSSSCT00000034425	0
13	189713701	189717100	3400	2062.24;2010.31	1029.53;970.17	2036.27	999.85	42.64	25.24	APP	Up	1.03	1.40192e-08	2.94038e-07	Promoter (<=1kb)	13	189432066	189715911	283846	2	ENSSSCG00000012022	ENSSSCT00000041749	0
13	204796701	204800400	3700	4543.36;3099.40	2039.71;1711.61	3821.38	1875.66	79.44	43.32	MX2	Up	1.03	6.00605e-06	6.12551e-05	Promoter (<=1kb)	13	204798302	204831975	33674	1	ENSSSCG00000012076	ENSSSCT00000060954	0
13	29395401	29398100	2700	585.37;442.89	290.20;213.64	514.13	251.92	14.93	9.29	CCRL2	Up	1.03	1.24615e-05	0.000117948	Promoter (4-5kb)	13	29402538	29404607	2070	1	ENSSSCG00000023557	ENSSSCT00000030552	-4438
3	31876801	31882700	5900	2263.63;2005.25	1032.29;1061.28	2134.44	1046.78	25.68	16.26	SOCS1	Up	1.03	3.02799e-07	4.69807e-06	Promoter (<=1kb)	3	31881891	31882722	832	1	ENSSSCG00000027855	ENSSSCT00000029636	0
6	50590601	50594500	3900	919.68;951.59	465.71;448.01	935.63	456.86	20.21	11.21	KCNN4	Up	1.03	4.53546e-10	1.42106e-08	Promoter (<=1kb)	6	50579641	50593834	14194	2	ENSSSCG00000003069	ENSSSCT00000003406	0
7	24018801	24022100	3300	1777.60;1520.17	916.21;698.09	1648.89	807.15	43.93	20.16	C2	Up	1.03	2.58238e-07	4.10438e-06	Promoter (<=1kb)	7	24020323	24034120	13798	1	ENSSSCG00000001422	ENSSSCT00000001563	0
9	102718801	102721800	3000	1637.97;1572.48	906.54;666.68	1605.23	786.61	39.82	20.18	RF00026	Up	1.03	5.5478e-08	1.04246e-06	Promoter (4-5kb)	9	102713972	102714077	106	1	ENSSSCG00000038764	ENSSSCT00000020351	4829
9	35198301	35200800	2500	373.24;464.83	193.47;215.52	419.03	204.5	13.71	7.63	CASP1	Up	1.03	3.72538e-08	7.23901e-07	Promoter (<=1kb)	9	35187561	35200085	12525	2	ENSSSCG00000028711	ENSSSCT00000027757	0
X	51911201	51915100	3900	1229.82;1226.60	638.45;564.25	1228.21	601.35	29.59	15.79	MSN	Up	1.03	6.76967e-09	1.50887e-07	Intron (ENSSSCT00000039712/ENSSSCG00000012365, intron 1 of 12)	19	51903120	51970107	66988	1	ENSSSCG00000012365	ENSSSCT00000055829	8081
1	126293901	126294900	1000	315.51;278.39	185.18;103.05	296.95	144.11	22.07	12.99	MIR147B	Up	1.04	5.31509e-05	0.000436395	Distal Intergenic	1	126304686	126304765	80	2	ENSSSCG00000018328	ENSSSCT00000019923	9865
1	72211801	72212800	1000	131.57;146.79	56.66;79.17	139.18	67.92	9.74	7.07	PRDM1	Up	1.04	2.54141e-07	4.05024e-06	Distal Intergenic	1	72312082	72337411	25330	1	ENSSSCG00000004369	ENSSSCT00000004830	-99282
10	38415901	38418000	2100	275.23;261.52	120.23;141.38	268.38	130.8	7.91	5.28	MOB3B	Up	1.04	1.67553e-11	4.91485e-09	3' UTR	10	38439680	38680110	240431	1	ENSSSCG00000038811	ENSSSCT00000048745	-21680
12	23216801	23218800	2000	385.33;375.40	205.91;163.37	380.37	184.64	12.85	8.58	FBXO47	Up	1.04	5.63349e-11	4.9179e-09	Distal Intergenic	12	23185231	23208337	23107	1	ENSSSCG00000036532	ENSSSCT00000044590	31570
13	96426301	96429900	3600	675.33;470.73	284.67;272.07	573.03	278.37	11.57	6.69	SSR3	Up	1.04	1.17644e-06	1.49124e-05	Distal Intergenic	13	96371430	96390190	18761	2	ENSSSCG00000030567	ENSSSCT00000056065	-36111
15	3550201	3552300	2100	332.97;221.87	160.30;108.70	277.42	134.5	11.13	6.07	EPC2	Up	1.04	0.000330496	0.00243479	Distal Intergenic	15	3417080	3526187	109108	2	ENSSSCG00000027211	ENSSSCT00000028524	-24014
16	21273401	21274500	1100	252.41;116.42	95.35;83.57	184.41	89.46	12.5	7.59	IL7R	Up	1.04	9.34346e-07	1.22093e-05	Distal Intergenic	16	21300141	21330156	30016	1	ENSSSCG00000016832	ENSSSCT00000033303	-25641
2	133379201	133380400	1200	170.51;156.07	66.33;93.00	163.29	79.66	9.79	5.32		Up	1.04	2.36121e-07	3.79606e-06	Intron (ENSSSCT00000056706/ENSSSCG00000034342, intron 1 of 3)	2	133340409	133419728	79320	1	ENSSSCG00000034342	ENSSSCT00000056706	38792
3	124447701	124448700	1000	449.77;511.22	172.74;293.44	480.5	233.09	38.16	18.04	TRIB2	Up	1.04	8.71778e-05	0.000678726	Distal Intergenic	3	124170684	124196272	25589	2	ENSSSCG00000039080	ENSSSCT00000066283	-251429
4	125920001	125921700	1700	158.43;147.63	80.15;68.49	153.03	74.32	8.83	3.93	ZNF644	Up	1.04	5.14178e-11	4.91485e-09	Distal Intergenic	4	125826997	125856247	29251	1	ENSSSCG00000022534	ENSSSCT00000031349	93004
4	126959101	126962200	3100	840.47;766.84	443.60;338.05	803.65	390.82	16.62	9.76	LRRC8C	Up	1.04	7.28263e-10	2.10153e-08	3' UTR	4	126957103	127037166	80064	2	ENSSSCG00000006917	ENSSSCT00000007575	74966
5	70196101	70197500	1400	189.31;126.54	88.44;65.35	157.92	76.9	9.26	4.9	USP18	Up	1.04	9.36124e-06	9.09821e-05	Intron (ENSSSCT00000065704/ENSSSCG00000000774, intron 1 of 9)	5	70205755	70226241	20487	1	ENSSSCG00000000774	ENSSSCT00000000838	-8255
6	85203301	85206000	2700	1059.31;996.30	643.97;358.79	1027.8	501.38	24.56	13.53	EYA3	Up	1.04	4.90158e-07	7.11396e-06	Distal Intergenic	6	85095413	85185861	90449	2	ENSSSCG00000003580	ENSSSCT00000003975	-17440
8	119470801	119471800	1000	128.89;73.39	52.51;45.87	101.14	49.19	5.32	4	PPP3CA	Up	1.04	5.43042e-07	7.73792e-06	Intron (ENSSSCT00000010044/ENSSSCG00000009172, intron 1 of 14)	8	119429974	119754650	324677	1	ENSSSCG00000009172	ENSSSCT00000053288	40827
8	135140401	135143000	2600	718.29;631.02	386.94;269.56	674.65	328.25	17.98	7.93	COQ2	Up	1.04	3.12017e-06	3.43869e-05	Exon (ENSSSCT00000038845/ENSSSCG00000009238, exon 3 of 7)	8	135130421	135152016	21596	1	ENSSSCG00000009238	ENSSSCT00000010118	9980
9	123661401	123662400	1000	143.66;219.34	80.15;96.77	181.5	88.46	14.85	7.85		Up	1.04	2.50054e-07	3.99379e-06	Distal Intergenic	9	123602691	123611785	9095	1	ENSSSCG00000038516	ENSSSCT00000053008	58710
1	253975501	253977200	1700	171.85;226.93	99.50;94.25	199.39	96.87	9.84	4.84	BSPRY	Up	1.04	6.30976e-08	1.17175e-06	Promoter (<=1kb)	1	253975973	254003162	27190	1	ENSSSCG00000021173	ENSSSCT00000022931	0
1	260974301	260975300	1000	394.72;156.07	156.16;111.22	275.4	133.69	16.47	11.61	TRAF1	Up	1.04	8.32455e-05	0.00065183	Promoter (<=1kb)	1	260949110	260973730	24621	2	ENSSSCG00000005511	ENSSSCT00000006061	-571
1	26482201	26491300	9100	5276.42;5645.40	2907.55;2408.45	5460.91	2658	43.37	21.67	TNFAIP3	Up	1.04	2.23867e-09	5.5648e-08	Promoter (<=1kb)	1	26473935	26486033	12099	2	ENSSSCG00000004154	ENSSSCT00000004592	0
11	49075901	49077200	1300	248.38;188.97	121.61;90.48	218.67	106.05	13.33	6.64	ACOD1	Up	1.04	3.44028e-06	3.74296e-05	Promoter (<=1kb)	11	49077492	49088218	10727	1	ENSSSCG00000009469	ENSSSCT00000010382	-292
14	31675301	31677700	2400	1027.09;1172.61	479.53;593.16	1099.85	536.34	28.18	15.81	ATP2A2	Up	1.04	1.2063e-08	2.56029e-07	Promoter (<=1kb)	14	31675092	31744972	69881	1	ENSSSCG00000034386	ENSSSCT00000045994	209
2	231701	232800	1100	138.29;137.51	60.80;73.52	137.9	67.16	12.21	5.63	SIGIRR	Up	1.04	1.22302e-10	6.33808e-09	Promoter (2-3kb)	2	221989	229570	7582	2	ENSSSCG00000024389	ENSSSCT00000025225	-2131
2	72606901	72608900	2000	294.03;231.15	147.87;108.08	262.59	127.97	8.16	4.27	DENND1C	Up	1.04	8.80135e-06	8.60824e-05	Promoter (1-2kb)	2	72610577	72620207	9631	1	ENSSSCG00000013546	ENSSSCT00000041117	-1677
9	86028201	86029200	1000	140.97;75.08	60.80;43.98	108.03	52.39	7.34	3.94	AGR2	Up	1.04	2.55768e-05	0.000226447	Intron (ENSSSCT00000016737/ENSSSCG00000015362, intron 5 of 5)	9	86039015	86053974	14960	2	ENSSSCG00000015363	ENSSSCT00000043455	24774
X	26775401	26776800	1400	189.31;146.79	93.97;69.75	168.05	81.86	8.67	5.25	TAB3	Up	1.04	3.1667e-06	3.48343e-05	Distal Intergenic	19	26635448	26729038	93591	2	ENSSSCG00000012203	ENSSSCT00000035796	-46363
1	159058901	159060800	1900	264.49;168.72	118.84;89.85	216.61	104.35	8.04	4.03		Up	1.05	1.89305e-06	2.23192e-05	Intron (ENSSSCT00000053201/ENSSSCG00000039179, intron 1 of 4)	1	159022355	159093304	70950	1	ENSSSCG00000039179	ENSSSCT00000062385	36546
12	39974001	39977000	3000	1259.36;582.09	485.05;407.17	920.72	446.11	21.07	10.79	SLFN11	Up	1.05	4.51192e-06	4.75066e-05	Distal Intergenic	12	39986366	39992685	6320	1	ENSSSCG00000032652	ENSSSCT00000051594	-9366
13	92564901	92566100	1200	158.43;102.08	66.33;59.06	130.25	62.7	8.89	3.6	MBNL1	Up	1.05	2.59699e-07	4.12648e-06	Intron (ENSSSCT00000048254/ENSSSCG00000011720, intron 4 of 12)	13	92580502	92697422	116921	1	ENSSSCG00000011720	ENSSSCT00000042020	-14402
14	114154401	114156200	1800	273.89;189.81	128.52;95.51	231.85	112.01	8.94	4.11	NT5C2	Up	1.05	5.24912e-06	5.42711e-05	Intron (ENSSSCT00000055590/ENSSSCG00000010594, intron 1 of 17)	14	114062460	114145110	82651	2	ENSSSCG00000010594	ENSSSCT00000059485	-9291
14	55461501	55464000	2500	385.33;314.66	196.23;142.01	350	169.12	10	5.7	LYST	Up	1.05	5.38466e-06	5.5555e-05	Intron (ENSSSCT00000033787/ENSSSCG00000010151, intron 1 of 51)	14	55450492	55632763	182272	1	ENSSSCG00000010151	ENSSSCT00000050051	11009
14	65303901	65305600	1700	189.31;173.78	85.68;89.23	181.54	87.45	7.28	4.04	ARID5B	Up	1.05	1.18216e-11	4.91485e-09	Distal Intergenic	14	65408598	65598485	189888	1	ENSSSCG00000010219	ENSSSCT00000037566	-102998
14	73766601	73768800	2200	346.39;291.89	132.66;176.57	319.14	154.61	11.36	5.4	PCBD1	Up	1.05	1.09512e-05	0.00010494	Intron (ENSSSCT00000045496/ENSSSCG00000010274, intron 6 of 13)	14	73800761	73807281	6521	2	ENSSSCG00000010275	ENSSSCT00000011247	38481
3	126756401	126758200	1800	288.66;200.78	134.05;102.42	244.72	118.23	8.78	4.81	YWHAQ	Up	1.05	9.86675e-07	1.28002e-05	Intron (ENSSSCT00000009450/ENSSSCG00000008638, intron 2 of 5)	3	126738803	126773220	34418	1	ENSSSCG00000008638	ENSSSCT00000009450	17598
3	79589401	79591000	1600	217.50;164.50	95.35;88.60	191	91.97	8.87	5.06		Up	1.05	1.164e-07	2.04103e-06	Distal Intergenic	3	79663738	79663965	228	1	ENSSSCG00000037966	ENSSSCT00000040430	-72738
4	122686501	122689200	2700	413.52;285.98	185.18;152.69	349.75	168.93	9.55	5.23		Up	1.05	5.11982e-07	7.37414e-06	Intron (ENSSSCT00000043536/ENSSSCG00000039531, intron 1 of 5)	4	122648447	122792723	144277	1	ENSSSCG00000039531	ENSSSCT00000043536	38054
4	54820901	54822100	1200	149.03;84.36	62.19;50.27	116.69	56.23	6.14	3.15	SNX16	Up	1.05	3.64488e-07	5.51659e-06	Intron (ENSSSCT00000006745/ENSSSCG00000006151, intron 4 of 7)	4	54802724	54837981	35258	1	ENSSSCG00000006151	ENSSSCT00000053302	18177
4	93082701	93084700	2000	257.78;272.48	138.19;117.50	265.13	127.85	8.8	5.2	ARHGEF11	Up	1.05	2.61897e-11	4.91485e-09	Intron (ENSSSCT00000007078/ENSSSCG00000006461, intron 1 of 39)	4	93045852	93160098	114247	1	ENSSSCG00000006461	ENSSSCT00000007078	36849
5	62212101	62214000	1900	294.03;274.17	176.89;98.02	284.1	137.45	9.97	4.96		Up	1.05	1.15001e-07	2.01868e-06	Intron (ENSSSCT00000034328/ENSSSCG00000000657, intron 1 of 7)	5	62187297	62226080	38784	2	ENSSSCG00000000657	ENSSSCT00000034328	12080
6	88758601	88761800	3200	624.31;825.04	321.99;377.64	724.68	349.81	14.11	8.59	HDAC1	Up	1.05	2.34621e-07	3.774e-06	5' UTR	6	88749629	88784653	35025	1	ENSSSCG00000003613	ENSSSCT00000004008	8972
6	98898901	98900300	1400	169.17;99.55	73.24;56.55	134.36	64.9	8.16	3.98	NDUFV2	Up	1.05	5.4052e-07	7.70948e-06	Distal Intergenic	6	98815226	98853454	38229	2	ENSSSCG00000038826	ENSSSCT00000042959	-45447
8	67394501	67396000	1500	300.74;273.33	175.50;101.16	287.04	138.33	13.66	6.8	AMBN	Up	1.05	6.9301e-07	9.49655e-06	3' UTR	8	67381125	67394611	13487	1	ENSSSCG00000008937	ENSSSCT00000056703	13376
9	131595101	131596100	1000	131.57;205.84	70.48;92.37	168.71	81.42	14.2	6.1	SLC30A1	Up	1.05	3.03141e-05	0.000264477	Distal Intergenic	9	131632874	131641177	8304	1	ENSSSCG00000039472	ENSSSCT00000057077	-36774
12	23911401	23913600	2200	406.81;397.34	212.82;176.57	402.07	194.69	13.17	7.42	KPNB1	Up	1.05	1.38331e-10	6.73447e-09	Promoter (2-3kb)	12	23915911	23946076	30166	1	ENSSSCG00000017514	ENSSSCT00000019068	-2311
14	49468201	49470200	2000	404.12;347.56	178.27;185.36	375.84	181.81	14.88	8.52	ADORA2A	Up	1.05	1.7751e-08	3.64107e-07	Promoter (<=1kb)	14	49468862	49485850	16989	1	ENSSSCG00000010054	ENSSSCT00000011015	0
17	57984701	57988100	3400	3859.98;2626.98	1643.10;1497.35	3243.48	1570.22	64.01	35.18	ZBP1	Up	1.05	7.59149e-06	7.53676e-05	Promoter (<=1kb)	17	57975982	57986117	10136	2	ENSSSCG00000007508	ENSSSCT00000008223	0
2	140681601	140682600	1000	143.66;195.72	73.24;90.48	169.69	81.86	11.94	7.67	CTNNA1	Up	1.05	1.01189e-07	1.80156e-06	Promoter (<=1kb)	2	140682371	140873347	190977	1	ENSSSCG00000014339	ENSSSCT00000015666	0
2	7297201	7298600	1400	178.57;183.91	95.35;79.17	181.24	87.26	9.46	5.11	EHD1	Up	1.05	8.02159e-12	4.91485e-09	Promoter (<=1kb)	2	7298672	7320060	21389	1	ENSSSCG00000013017	ENSSSCT00000014228	-72
3	49160701	49162100	1400	142.32;87.73	66.33;44.61	115.03	55.47	7.37	4.04	NCK2	Up	1.05	0.000345693	0.00254419	Promoter (<=1kb)	3	49063816	49161211	97396	2	ENSSSCG00000008144	ENSSSCT00000047455	0
5	22868101	22871200	3100	1584.27;1229.97	739.33;616.41	1407.12	677.87	37.45	22.87	DTX3	Up	1.05	6.96597e-07	9.5368e-06	Promoter (<=1kb)	5	22868413	22873413	5001	1	ENSSSCG00000000449	ENSSSCT00000058456	0
5	63208201	63210800	2600	457.83;334.91	214.20;169.65	396.37	191.93	17.28	9.08		Up	1.05	3.79208e-07	5.71139e-06	Promoter (4-5kb)	5	63203495	63217923	14429	1	ENSSSCG00000031242	ENSSSCT00000061180	4706
6	157221501	157222600	1100	143.66;129.92	55.28;77.29	136.79	66.28	8.81	4.9	USP24	Up	1.05	1.10523e-06	1.40982e-05	Promoter (<=1kb)	6	157220602	157384366	163765	1	ENSSSCG00000029633	ENSSSCT00000024705	899
6	63354601	63359200	4600	761.25;900.97	440.83;362.56	831.11	401.69	15.1	8	HES4	Up	1.05	9.15774e-09	1.99491e-07	Promoter (<=1kb)	6	63351598	63356478	4881	2	ENSSSCG00000035420	ENSSSCT00000060433	0
8	118483201	118484700	1500	233.61;188.97	120.23;83.57	211.29	101.9	10.49	5.82	NFKB1	Up	1.05	2.74193e-05	0.000241484	Promoter (4-5kb)	8	118391015	118478927	87913	2	ENSSSCG00000030957	ENSSSCT00000033438	-4274
1	237225801	237228100	2300	519.59;312.13	196.23;202.96	415.86	199.59	12.49	6.63	RNF38	Up	1.06	1.39358e-06	1.71426e-05	Intron (ENSSSCT00000042863/ENSSSCG00000005343, intron 1 of 11)	1	237114356	237240342	125987	2	ENSSSCG00000005343	ENSSSCT00000042863	12242
1	26530901	26533800	2900	473.94;610.77	263.95;256.99	542.35	260.47	14.59	7.4	TNFAIP3	Up	1.06	1.36011e-07	2.33439e-06	Distal Intergenic	1	26473935	26489776	15842	2	ENSSSCG00000004154	ENSSSCT00000034426	-41125
1	72384701	72387400	2700	1190.89;1494.02	617.72;672.96	1342.46	645.34	38.56	19.26	PRDM1	Up	1.06	2.06669e-07	3.38188e-06	Intron (ENSSSCT00000025776/ENSSSCG00000004370, intron 7 of 8)	1	72324606	72337411	12806	1	ENSSSCG00000004369	ENSSSCT00000053050	60095
1	95675501	95677300	1800	268.52;171.25	118.84;92.37	219.89	105.61	9.62	4.14	PSTPIP2	Up	1.06	5.71323e-07	8.08679e-06	Intron (ENSSSCT00000004968/ENSSSCG00000004497, intron 2 of 14)	1	95631359	95682944	51586	2	ENSSSCG00000004497	ENSSSCT00000038124	5644
12	15603901	15605600	1700	193.33;212.59	81.53;113.10	202.96	97.32	7.91	4.66	TANC2	Up	1.06	1.15605e-08	2.46636e-07	Intron (ENSSSCT00000018832/ENSSSCG00000017298, intron 5 of 26)	12	15454242	15709610	255369	2	ENSSSCG00000017298	ENSSSCT00000018832	104010
13	19535701	19537500	1800	214.82;156.07	107.79;70.37	185.44	89.08	7.54	3.49		Up	1.06	0.000489672	0.00356802	Distal Intergenic	13	19307077	19510887	203811	2	ENSSSCG00000011236	ENSSSCT00000025077	-24814
13	71803401	71804600	1200	127.55;134.13	63.57;62.21	130.84	62.89	8.48	4.41	RAB7A	Up	1.06	3.01784e-11	4.91485e-09	Intron (ENSSSCT00000047733/ENSSSCG00000011615, intron 1 of 6)	13	71777424	71795150	17727	2	ENSSSCG00000011615	ENSSSCT00000012712	-8251
15	111067601	111069300	1700	281.95;199.09	120.23;111.22	240.52	115.72	10.61	4.87		Up	1.06	3.21586e-07	4.93881e-06	Intron (ENSSSCT00000017574/ENSSSCG00000016141, intron 6 of 7)	15	110989913	110990057	145	2	ENSSSCG00000035231	ENSSSCT00000066400	-77544
15	60452201	60453500	1300	143.66;138.35	73.24;61.58	141	67.41	6.31	3.08	PRPF40A	Up	1.06	2.92167e-11	4.91485e-09	Exon (ENSSSCT00000017279/ENSSSCG00000015868, exon 3 of 4)	15	60386596	60440529	53934	2	ENSSSCG00000015867	ENSSSCT00000049460	-11672
16	52280101	52282100	2000	355.79;183.06	127.14;131.95	269.43	129.54	8.09	5.52		Up	1.06	1.25936e-06	1.57491e-05	Intron (ENSSSCT00000054736/ENSSSCG00000023307, intron 1 of 11)	16	52264641	52265157	517	1	ENSSSCG00000023757	ENSSSCT00000026904	15460
17	36135701	36139400	3700	1067.37;1059.57	449.12;568.02	1063.47	508.57	25.97	13.11	NOL4L	Up	1.06	1.154e-09	3.14292e-08	Intron (ENSSSCT00000007931/ENSSSCG00000007249, intron 3 of 10)	17	36070838	36158286	87449	2	ENSSSCG00000007249	ENSSSCT00000007931	18886
2	6667501	6669300	1800	404.12;279.23	182.41;144.52	341.68	163.47	14.07	10.16	KCNK7	Up	1.06	4.79638e-07	6.98547e-06	Exon (ENSSSCT00000014198/ENSSSCG00000012988, exon 12 of 12)	2	6659253	6662286	3034	1	ENSSSCG00000012986	ENSSSCT00000014196	8248
3	107450401	107452200	1800	226.90;185.59	110.55;87.97	206.25	99.26	10.55	4.43	SLC30A6	Up	1.06	3.01356e-08	5.93446e-07	Exon (ENSSSCT00000009321/ENSSSCG00000008517, exon 16 of 18)	3	107390837	107426744	35908	2	ENSSSCG00000008518	ENSSSCT00000043276	-23657
3	23923301	23924800	1500	230.93;158.60	103.64;83.57	194.76	93.61	9.75	5.31	RF00026	Up	1.06	2.92024e-07	4.55499e-06	Intron (ENSSSCT00000049675/ENSSSCG00000007839, intron 6 of 17)	3	23884382	23884487	106	2	ENSSSCG00000020312	ENSSSCT00000021907	-38814
4	117722701	117724600	1900	214.82;233.68	114.70;99.91	224.25	107.3	7.73	3.99	CDC14A	Up	1.06	1.5637e-11	4.91485e-09	Intron (ENSSSCT00000038896/ENSSSCG00000006864, intron 6 of 15)	4	117636247	117787076	150830	2	ENSSSCG00000006864	ENSSSCT00000007517	62476
4	120325901	120327700	1800	194.68;209.21	118.84;74.77	201.95	96.81	8.58	4.38	RF00026	Up	1.06	1.14687e-08	2.45011e-07	Intron (ENSSSCT00000007532/ENSSSCG00000006878, intron 12 of 22)	4	120072872	120072971	100	1	ENSSSCG00000019029	ENSSSCT00000020624	253029
6	164648401	164650600	2200	542.41;670.67	345.48;236.26	606.54	290.87	7.78	4.04	CYP4A24	Up	1.06	1.75123e-05	0.000160874	Intron (ENSSSCT00000044808/ENSSSCG00000003891, intron 10 of 11)	6	164672488	164715643	43156	1	ENSSSCG00000003891	ENSSSCT00000004307	-21888
6	77830901	77832900	2000	284.63;367.81	164.45;149.55	326.22	157	14.43	7.19	CAPZB	Up	1.06	9.07804e-08	1.6321e-06	Intron (ENSSSCT00000060352/ENSSSCG00000003493, intron 2 of 8)	6	77780686	77853538	72853	2	ENSSSCG00000003493	ENSSSCT00000003880	20638
6	85465401	85466400	1000	165.14;140.88	76.01;70.37	153.01	73.19	10.55	5.72		Up	1.06	3.95751e-09	9.28683e-08	Intron (ENSSSCT00000023299/ENSSSCG00000028973, intron 2 of 12)	6	85440301	85443762	3462	2	ENSSSCG00000034683	ENSSSCT00000063070	-21639
7	23028301	23031200	2900	891.49;655.48	346.86;396.49	773.48	371.67	18.21	10.95		Up	1.06	8.63756e-07	1.14305e-05	Intron (ENSSSCT00000053987/ENSSSCG00000001341, intron 1 of 7)	7	23005304	23015415	10112	2	ENSSSCG00000001341	ENSSSCT00000035848	-12886
8	67388901	67389900	1000	316.85;212.59	147.87;106.19	264.72	127.03	19.7	8.99	AMBN	Up	1.06	2.89912e-05	0.000254158	Intron (ENSSSCT00000009789/ENSSSCG00000008937, intron 6 of 10)	8	67381125	67394611	13487	1	ENSSSCG00000008937	ENSSSCT00000056703	7776
9	123724401	123725400	1000	130.23;261.52	81.53;106.19	195.87	93.86	18.01	8.81	GLUL	Up	1.06	2.44606e-05	0.000217385	Distal Intergenic	9	123748779	123762545	13767	2	ENSSSCG00000015545	ENSSSCT00000042782	37145
12	39648701	39650900	2200	334.31;328.16	179.65;138.24	331.23	158.94	10.81	5.61	CCL5	Up	1.06	6.8975e-11	5.17436e-09	Promoter (<=1kb)	12	39648598	39659121	10524	1	ENSSSCG00000017705	ENSSSCT00000033821	103
3	8946201	8947300	1100	142.32;84.36	55.28;53.41	113.34	54.34	7.25	4.72	CLDN15	Up	1.06	3.7521e-07	5.65698e-06	Promoter (<=1kb)	3	8931101	8946955	15855	2	ENSSSCG00000038901	ENSSSCT00000046123	0
3	94027601	94029200	1600	208.10;302.85	147.87;98.02	255.48	122.94	11.84	6.38	ATP6V1E2	Up	1.06	0.000246204	0.00183058	Promoter (3-4kb)	3	94032773	94033453	681	1	ENSSSCG00000008441	ENSSSCT00000009242	-3573
4	104375601	104377300	1700	187.96;175.47	77.39;96.77	181.72	87.08	6.91	3.81	ATP1A1	Up	1.06	1.15798e-11	4.91485e-09	Promoter (1-2kb)	4	104352280	104374029	21750	2	ENSSSCG00000006740	ENSSSCT00000007385	-1572
6	95069301	95072000	2700	1549.36;1170.08	761.44;546.66	1359.72	654.05	34.58	22.38		Up	1.06	2.35244e-05	0.000209923	Promoter (<=1kb)	6	95070798	95115106	44309	1	ENSSSCG00000037748	ENSSSCT00000059129	0
9	3015901	3020300	4400	1578.90;731.40	638.45;468.12	1155.15	553.28	17.89	10.2		Up	1.06	2.03176e-05	0.000183936	Promoter (<=1kb)	9	3018431	3068799	50369	1	ENSSSCG00000014618	ENSSSCT00000060139	0
9	6611301	6613000	1700	181.25;126.54	85.68;62.21	153.9	73.94	7.2	4.21	NUMA1	Up	1.06	1.19284e-05	0.000113341	Promoter (4-5kb)	9	6591946	6606589	14644	2	ENSSSCG00000014802	ENSSSCT00000046015	-4712
9	55675201	55677600	2400	648.48;1108.50	420.10;422.88	878.49	421.49	29.28	13.68	FLI1	Up	1.06	1.90974e-06	2.24785e-05	Intron (ENSSSCT00000061199/ENSSSCG00000015237, intron 2 of 9)	9	55621460	55749781	128322	1	ENSSSCG00000015237	ENSSSCT00000041234	53741
9	98525101	98526100	1000	130.23;87.73	48.37;55.92	108.98	52.14	7.11	3.36	HGF	Up	1.06	7.4784e-07	1.01226e-05	Distal Intergenic	9	98438142	98513563	75422	1	ENSSSCG00000015403	ENSSSCT00000065643	86959
1	109805001	109807000	2000	290.00;259.83	117.46;145.15	274.92	131.31	9.13	4.62		Up	1.07	9.4575e-10	2.6357e-08	Distal Intergenic	1	109823182	109823386	205	1	ENSSSCG00000012839	ENSSSCT00000014034	-16182
1	188391901	188393000	1100	139.63;146.79	58.04;77.91	143.21	67.98	12.06	4.34	DAAM1	Up	1.07	1.23206e-08	2.6093e-07	Intron (ENSSSCT00000045882/ENSSSCG00000005078, intron 1 of 25)	1	188385784	188508548	122765	1	ENSSSCG00000005078	ENSSSCT00000005597	6117
1	29386301	29387700	1400	140.97;122.32	56.66;69.12	131.65	62.89	5.12	2.95	RF00026	Up	1.07	7.05381e-09	1.56804e-07	Distal Intergenic	1	29364499	29364604	106	2	ENSSSCG00000019571	ENSSSCT00000021166	-21697
12	11953401	11955100	1700	617.60;404.93	298.49;189.76	511.26	244.13	19.24	8.64	GNA13	Up	1.07	0.00115178	0.00824607	Intron (ENSSSCT00000060456/ENSSSCG00000039336, intron 2 of 2)	12	11922572	11966589	44018	2	ENSSSCG00000039336	ENSSSCT00000060456	11489
13	198825801	198828900	3100	1044.54;918.68	525.13;411.57	981.61	468.35	22.46	10.62	RUNX1	Up	1.07	1.13432e-08	2.42684e-07	Distal Intergenic	13	198371837	198635596	263760	2	ENSSSCG00000035537	ENSSSCT00000042414	-190205
13	69002101	69003400	1300	154.40;140.88	80.15;60.32	147.64	70.24	11.06	4.24	PLXND1	Up	1.07	7.3622e-10	2.1213e-08	Distal Intergenic	13	68946661	68996606	49946	2	ENSSSCG00000011592	ENSSSCT00000012688	-5495
14	75248001	75250000	2000	248.38;231.15	105.03;123.78	239.76	114.4	8.78	3.91		Up	1.07	1.1659e-11	4.91485e-09	Intron (ENSSSCT00000011261/ENSSSCG00000010289, intron 8 of 11)	14	75290956	75292353	1398	1	ENSSSCG00000039440	ENSSSCT00000042757	-40956
15	55567301	55568300	1000	122.18;145.10	62.19;64.72	133.64	63.45	7.77	4.4	DUSP4	Up	1.07	1.5076e-09	3.96422e-08	Intron (ENSSSCT00000050161/ENSSSCG00000015851, intron 11 of 26)	15	55491137	55508455	17319	1	ENSSSCG00000015850	ENSSSCT00000017258	76164
16	45580601	45582400	1800	792.13;527.25	378.65;250.71	659.69	314.68	23.95	14.37	CD180	Up	1.07	0.000449723	0.0032855	Intron (ENSSSCT00000018466/ENSSSCG00000016957, intron 1 of 2)	16	45571701	45588072	16372	2	ENSSSCG00000016957	ENSSSCT00000057460	5672
18	11547301	11549500	2200	557.18;536.53	268.09;251.97	546.86	260.03	18.97	9.91	CREB3L2	Up	1.07	1.43056e-10	6.81743e-09	Intron (ENSSSCT00000063779/ENSSSCG00000016520, intron 1 of 12)	18	11533188	11666127	132940	1	ENSSSCG00000016520	ENSSSCT00000063431	14113
2	25707301	25709800	2500	516.90;431.93	223.87;226.83	474.41	225.35	12.61	7.68	SLC1A2	Up	1.07	4.47168e-08	8.5532e-07	Exon (ENSSSCT00000051003/ENSSSCG00000013296, exon 3 of 11)	2	25657458	25760172	102715	1	ENSSSCG00000013296	ENSSSCT00000051921	49843
2	78304401	78305600	1200	198.70;99.55	82.92;59.06	149.13	70.99	8.7	4.13	GFPT2	Up	1.07	3.46064e-05	0.000298113	Exon (ENSSSCT00000051625/ENSSSCG00000014012, exon 5 of 18)	2	78285338	78330262	44925	1	ENSSSCG00000014012	ENSSSCT00000015305	19063
2	8434601	8437900	3300	647.13;566.06	386.94;190.39	606.6	288.66	12.28	7.22	PLAAT3	Up	1.07	0.000139078	0.00105521	Intron (ENSSSCT00000035582/ENSSSCG00000026914, intron 4 of 4)	2	8413683	8443124	29442	1	ENSSSCG00000026914	ENSSSCT00000031257	20918
5	56299301	56300400	1100	163.80;235.37	87.06;103.68	199.58	95.37	14.29	8.19	MGST1	Up	1.07	1.70252e-07	2.85525e-06	Distal Intergenic	5	56259457	56283842	24386	2	ENSSSCG00000032580	ENSSSCT00000048776	-15459
7	22773501	22775800	2300	323.57;203.31	136.81;114.36	263.44	125.58	7.62	5.06	TRIM26	Up	1.07	5.95911e-07	8.35928e-06	Distal Intergenic	7	22757794	22767662	9869	2	ENSSSCG00000001233	ENSSSCT00000036524	-5839
13	32375801	32377100	1300	191.99;124.85	84.30;66.60	158.42	75.45	7.34	3.93		Up	1.07	3.04881e-07	4.72755e-06	Promoter (<=1kb)	13	32376739	32377915	1177	1	ENSSSCG00000038559	ENSSSCT00000053801	0
2	8203601	8205900	2300	288.66;331.54	135.43;160.23	310.1	147.83	8.27	4.53	ssc-mir-7142	Up	1.07	2.2997e-09	5.69456e-08	Promoter (<=1kb)	2	8204941	8205000	60	2	ENSSSCG00000039805	ENSSSCT00000055613	0
6	74434001	74436100	2100	276.58;264.89	139.57;118.76	270.73	129.17	10.11	6.28	TMEM51	Up	1.07	3.42943e-11	4.91485e-09	Promoter (<=1kb)	6	74434055	74486784	52730	1	ENSSSCG00000021026	ENSSSCT00000057380	0
X	46009301	46011000	1700	194.68;202.47	95.35;93.62	198.57	94.49	12.67	6.5	KDM5C	Up	1.07	7.71436e-12	4.91485e-09	Downstream (<1kb)	19	45968815	46003215	34401	2	ENSSSCG00000012322	ENSSSCT00000032687	-6086
1	168226101	168227900	1800	208.10;161.97	92.59;82.94	185.04	87.77	7.64	4.56	UACA	Up	1.08	7.7197e-08	1.40424e-06	Distal Intergenic	1	168362285	168381631	19347	2	ENSSSCG00000004973	ENSSSCT00000049297	153731
1	188346001	188348100	2100	330.28;330.69	138.19;175.31	330.49	156.75	12.23	6.05	DAAM1	Up	1.08	6.87475e-11	5.17436e-09	Intron (ENSSSCT00000045882/ENSSSCG00000005078, intron 1 of 25)	1	188335362	188511086	175725	1	ENSSSCG00000005078	ENSSSCT00000038913	10639
1	230871101	230874800	3700	664.59;680.79	337.19;300.35	672.69	318.77	15.12	6.75	GNAQ	Up	1.08	7.13299e-10	2.07349e-08	Intron (ENSSSCT00000057300/ENSSSCG00000033763, intron 2 of 7)	1	230605256	230907674	302419	2	ENSSSCG00000033763	ENSSSCT00000057300	32874
13	196775301	196777900	2600	938.48;724.66	494.73;294.69	831.57	394.71	20.2	11.86	IL10RB	Up	1.08	0.00132245	0.00942884	Intron (ENSSSCT00000047440/ENSSSCG00000036556, intron 1 of 8)	13	196766082	196852635	86554	1	ENSSSCG00000036556	ENSSSCT00000047440	9219
14	108116101	108118100	2000	259.12;203.31	114.70;103.68	231.22	109.19	8.99	5.07	PIK3AP1	Up	1.08	1.01443e-07	1.80498e-06	Intron (ENSSSCT00000048653/ENSSSCG00000010509, intron 2 of 16)	14	108041630	108105032	63403	2	ENSSSCG00000010509	ENSSSCT00000011499	-11069
14	40128901	40130800	1900	228.24;153.54	98.12;82.94	190.89	90.53	6.87	4.31	RAB35	Up	1.08	3.16736e-07	4.87691e-06	Intron (ENSSSCT00000051638/ENSSSCG00000033876, intron 4 of 6)	14	40124326	40141294	16969	2	ENSSSCG00000033876	ENSSSCT00000058621	10494
14	56595801	56597400	1600	177.22;250.55	85.68;116.87	213.89	101.28	8.37	4.9	IRF2BP2	Up	1.08	0.000115299	0.000881636	Distal Intergenic	14	56545205	56549644	4440	1	ENSSSCG00000038132	ENSSSCT00000045829	50596
14	6547401	6551600	4200	1574.87;1085.72	713.07;544.78	1330.29	628.92	22.09	12.28	PIWIL2	Up	1.08	2.27185e-06	2.61222e-05	Distal Intergenic	14	6563668	6630203	66536	1	ENSSSCG00000030228	ENSSSCT00000027223	-12068
18	29376101	29377400	1300	147.69;138.35	60.80;74.77	143.02	67.79	8.54	4.88	CAPZA2	Up	1.08	5.50896e-11	4.9179e-09	Distal Intergenic	18	29314579	29365276	50698	2	ENSSSCG00000028113	ENSSSCT00000018108	-10825
6	80055501	80056600	1100	187.96;124.01	87.06;60.95	155.99	74.01	9.36	3.96		Up	1.08	5.43394e-05	0.000445157	Intron (ENSSSCT00000003910/ENSSSCG00000003520, intron 1 of 5)	6	80061664	80089470	27807	1	ENSSSCG00000003520	ENSSSCT00000033211	-5064
1	120025201	120026600	1400	375.93;258.14	164.45;136.35	317.04	150.4	14.5	7.88	LYSMD2	Up	1.08	4.62176e-07	6.75799e-06	Promoter (<=1kb)	1	120026338	120043127	16790	1	ENSSSCG00000004629	ENSSSCT00000005112	0
1	190656701	190657800	1100	126.20;137.51	52.51;72.26	131.86	62.39	8.39	4.68		Up	1.08	4.20519e-08	8.09095e-07	Promoter (<=1kb)	1	190656086	190656952	867	2	ENSSSCG00000036854	ENSSSCT00000055840	0
1	272166001	272168400	2400	1495.66;1081.50	713.07;506.45	1288.58	609.76	32.43	16.44	SETX	Up	1.08	2.85628e-05	0.000250727	Promoter (2-3kb)	1	272095358	272170743	75386	2	ENSSSCG00000005724	ENSSSCT00000006294	2343
12	5628201	5631100	2900	1232.51;1258.66	650.88;531.58	1245.58	591.23	29.08	16.88	UNK	Up	1.08	9.50051e-09	2.05812e-07	Promoter (<=1kb)	12	5592501	5628247	35747	2	ENSSSCG00000017201	ENSSSCT00000018726	0
13	82149301	82150500	1200	157.08;99.55	64.95;56.55	128.31	60.75	7.24	4.24	ZBTB38	Up	1.08	2.69319e-07	4.25857e-06	Promoter (3-4kb)	13	82145401	82195036	49636	1	ENSSSCG00000022073	ENSSSCT00000041375	3900
15	129014101	129015300	1200	178.57;145.94	91.21;62.21	162.25	76.71	9.34	4	RF00026	Up	1.08	2.39281e-05	0.000213331	Promoter (<=1kb)	15	129015736	129015839	104	2	ENSSSCG00000028087	ENSSSCT00000029883	539
3	31534901	31535900	1000	230.93;123.17	98.12;69.12	177.05	83.62	10.72	6.18	LITAF	Up	1.08	4.49987e-05	0.00037588	Promoter (3-4kb)	3	31539558	31579082	39525	1	ENSSSCG00000032381	ENSSSCT00000039566	-3658
5	21747601	21748800	1200	481.99;128.23	158.92;129.44	305.11	144.18	15.17	8.7	PAN2	Up	1.08	1.48455e-06	1.80646e-05	Promoter (<=1kb)	5	21712224	21748950	36727	2	ENSSSCG00000000393	ENSSSCT00000040880	150
7	31246901	31252700	5800	3045.02;2455.73	1426.14;1171.24	2750.38	1298.69	35.95	18.03	PPARD	Up	1.08	7.0272e-07	9.61614e-06	Promoter (2-3kb)	7	31255408	31295812	40405	1	ENSSSCG00000001539	ENSSSCT00000039129	-2708
8	135254701	135255800	1100	198.70;89.42	81.53;54.67	144.06	68.1	10.24	4.96	PLAC8	Up	1.08	0.000269378	0.00199581	Promoter (3-4kb)	8	135250853	135278382	27530	1	ENSSSCG00000009240	ENSSSCT00000065415	3848
9	7619201	7620200	1000	171.85;76.77	52.51;65.35	124.31	58.93	9.31	6.35	FCHSD2	Up	1.08	9.32537e-07	1.21912e-05	Promoter (<=1kb)	9	7366522	7619926	253405	2	ENSSSCG00000014820	ENSSSCT00000052721	0
1	108196901	108198600	1700	214.82;135.82	67.71;97.39	175.32	82.55	6.37	2.98	HERC1	Up	1.09	0.00183335	0.0129925	Distal Intergenic	1	108205794	108403681	197888	1	ENSSSCG00000004561	ENSSSCT00000005038	-7194
1	163897601	163899000	1400	159.77;165.35	45.60;106.82	162.56	76.21	8.6	5.62	RAB11A	Up	1.09	7.04272e-07	9.63512e-06	Intron (ENSSSCT00000027580/ENSSSCG00000004939, intron 23 of 24)	1	163858170	163894032	35863	1	ENSSSCG00000032312	ENSSSCT00000060675	39431
1	187432401	187434100	1700	245.70;141.73	100.88;81.06	193.71	90.97	8.65	4.24	RF00026	Up	1.09	5.48591e-07	7.8113e-06	Exon (ENSSSCT00000005590/ENSSSCG00000005073, exon 17 of 24)	1	187407747	187407853	107	1	ENSSSCG00000033354	ENSSSCT00000029133	24654
1	240662201	240663300	1100	131.57;168.72	60.80;80.43	150.15	70.62	14.34	7.69	COL15A1	Up	1.09	3.94886e-06	4.22421e-05	Distal Intergenic	1	240710270	240829188	118919	1	ENSSSCG00000005380	ENSSSCT00000053184	-46970
10	24774501	24775500	1000	131.57;83.52	58.04;42.73	107.55	50.38	8.43	3.77		Up	1.09	1.98513e-06	2.32075e-05	Exon (ENSSSCT00000011960/ENSSSCG00000010928, exon 12 of 27)	10	24805127	24806354	1228	1	ENSSSCG00000038360	ENSSSCT00000053400	-29627
13	198776601	198778100	1500	260.46;145.94	109.17;82.31	203.2	95.74	9.55	5.44	RUNX1	Up	1.09	1.3334e-06	1.6541e-05	Distal Intergenic	13	198371837	198635596	263760	2	ENSSSCG00000035537	ENSSSCT00000042414	-141005
13	66387201	66389100	1900	230.93;218.49	110.55;100.54	224.71	105.54	8.74	4.5		Up	1.09	2.21327e-11	4.91485e-09	Exon (ENSSSCT00000051036/ENSSSCG00000011570, exon 5 of 13)	13	66421528	66441980	20453	1	ENSSSCG00000011569	ENSSSCT00000049501	-32428
18	17871801	17873500	1700	243.01;128.23	95.35;78.54	185.62	86.95	8.79	3.98		Up	1.09	6.94995e-07	9.5193e-06	Distal Intergenic	18	17834212	17834424	213	1	ENSSSCG00000038347	ENSSSCT00000065661	37589
18	50493601	50494600	1000	120.83;86.05	48.37;49.01	103.44	48.69	7.43	4.43	PURB	Up	1.09	2.32305e-07	3.74291e-06	Distal Intergenic	18	50510182	50511108	927	1	ENSSSCG00000032464	ENSSSCT00000041746	-15582
4	92994501	92997300	2800	637.74;509.54	295.73;244.43	573.64	270.08	16.99	8.61	ETV3L	Up	1.09	1.53371e-07	2.60642e-06	Distal Intergenic	4	93004909	93010422	5514	1	ENSSSCG00000006460	ENSSSCT00000049231	-7609
4	98920001	98925400	5400	1526.54;1322.77	670.23;666.05	1424.65	668.14	20.72	10.47	PLEKHO1	Up	1.09	3.00838e-06	3.33239e-05	3' UTR	4	98923996	98934171	10176	2	ENSSSCG00000022784	ENSSSCT00000066323	8771
6	153332501	153336200	3700	720.98;712.00	355.15;319.83	716.49	337.49	14.97	7.61	FGGY	Up	1.09	3.58489e-10	1.18841e-08	Distal Intergenic	6	152754929	153213125	458197	2	ENSSSCG00000003828	ENSSSCT00000055856	-119376
6	76163701	76168200	4500	1799.09;2089.61	1010.18;812.45	1944.35	911.32	35.34	19.35	ARHGEF10L	Up	1.09	9.38875e-09	2.03541e-07	Exon (ENSSSCT00000037765/ENSSSCG00000003486, exon 15 of 29)	6	76155274	76230107	74834	1	ENSSSCG00000003486	ENSSSCT00000050296	8427
7	53261301	53263100	1800	350.42;231.99	158.92;115.62	291.21	137.27	13.16	7.21	BLM	Up	1.09	8.58375e-06	8.41506e-05	Distal Intergenic	7	53317540	53412647	95108	1	ENSSSCG00000001816	ENSSSCT00000002035	-54440
7	8737301	8738900	1600	248.38;197.40	122.99;86.08	222.89	104.54	8.52	4.21	EDN1	Up	1.09	1.23723e-05	0.000117198	Distal Intergenic	7	8752093	8760212	8120	1	ENSSSCG00000035598	ENSSSCT00000061675	-13193
12	16250801	16252300	1500	150.37;136.66	69.10;65.35	143.52	67.22	6.25	3.26	TLK2	Up	1.09	2.97987e-11	4.91485e-09	Promoter (<=1kb)	12	16131828	16253247	121420	2	ENSSSCG00000017301	ENSSSCT00000041446	947
14	113409801	113410900	1100	157.08;82.67	62.19;50.27	119.88	56.23	9.08	5.82	NFKB2	Up	1.09	4.18953e-07	6.22057e-06	Promoter (2-3kb)	14	113407592	113414173	6582	1	ENSSSCG00000010580	ENSSSCT00000011573	2209
15	45927801	45931500	3700	1186.86;1169.24	503.02;604.47	1178.05	553.74	22.35	13.27	ACSL1	Up	1.09	1.55409e-09	4.0673e-08	Promoter (1-2kb)	15	45866862	45933117	66256	2	ENSSSCG00000015784	ENSSSCT00000053587	1617
2	373901	376300	2400	1161.35;700.19	474.00;399.00	930.77	436.5	25.87	14.1	IRF7	Up	1.09	2.49626e-06	2.83634e-05	Promoter (<=1kb)	2	371133	375049	3917	2	ENSSSCG00000012853	ENSSSCT00000035232	0
4	112079101	112081000	1900	253.75;372.03	145.10;148.92	312.89	147.01	13.95	5.29		Up	1.09	2.95824e-07	4.60202e-06	Promoter (4-5kb)	4	112075070	112202822	127753	1	ENSSSCG00000023187	ENSSSCT00000028041	4031
4	91429901	91432900	3000	1325.15;696.82	555.53;394.60	1010.98	475.07	22.1	10.33	MNDA	Up	1.09	3.92825e-05	0.000333691	Promoter (<=1kb)	4	91415391	91433527	18137	2	ENSSSCG00000037532	ENSSSCT00000062770	627
6	7659501	7660500	1000	143.66;80.99	56.66;49.01	112.32	52.83	7.71	3.41	DYNLRB2	Up	1.09	3.55184e-07	5.39247e-06	Promoter (<=1kb)	6	7650493	7661308	10816	2	ENSSSCG00000031421	ENSSSCT00000055825	808
6	81913201	81914800	1600	142.32;137.51	71.86;59.69	139.91	65.78	6.66	3.61	IFNLR1	Up	1.09	1.93019e-11	4.91485e-09	Promoter (<=1kb)	6	81892890	81914142	21253	2	ENSSSCG00000032860	ENSSSCT00000043844	0
8	118246701	118248400	1700	251.07;210.90	120.23;96.14	230.98	108.18	10.1	4.43	MANBA	Up	1.09	1.08955e-08	2.33631e-07	Promoter (2-3kb)	8	118251168	118409553	158386	1	ENSSSCG00000009166	ENSSSCT00000010038	-2768
9	17293201	17295400	2200	456.48;507.85	215.58;238.77	482.17	227.18	14.84	7.58	PCF11	Up	1.09	5.50645e-10	1.65827e-08	Promoter (2-3kb)	9	17297867	17324709	26843	1	ENSSSCG00000014901	ENSSSCT00000016256	-2467
1	112527201	112528400	1200	175.88;86.05	69.10;52.78	130.96	60.94	8.82	3.86	GCNT3	Up	1.1	5.52919e-07	7.86338e-06	Intron (ENSSSCT00000005063/ENSSSCG00000004584, intron 3 of 4)	1	112425772	112540983	115212	2	ENSSSCG00000004584	ENSSSCT00000005063	12583
1	132587101	132588100	1000	120.83;176.31	59.42;79.17	148.57	69.3	12.44	6.1	RASGRP1	Up	1.1	1.55607e-05	0.000144416	Distal Intergenic	1	132702524	132786534	84011	1	ENSSSCG00000004791	ENSSSCT00000063253	-114424
1	253540101	253541100	1000	122.18;80.99	55.28;39.59	101.58	47.43	6.6	2.97	SLC46A2	Up	1.1	7.09324e-06	7.09493e-05	Intron (ENSSSCT00000040538/ENSSSCG00000005471, intron 7 of 8)	1	253556919	253569950	13032	2	ENSSSCG00000005472	ENSSSCT00000006018	28850
1	265023801	265025000	1200	265.84;142.57	84.30;106.19	204.2	95.24	11.7	6.97	NEK6	Up	1.1	9.86985e-07	1.28013e-05	Distal Intergenic	1	265078396	265170586	92191	1	ENSSSCG00000005587	ENSSSCT00000028349	-53396
10	10889701	10891200	1500	339.68;177.16	140.96;99.91	258.42	120.43	12.49	6.34	DUSP10	Up	1.1	2.60923e-05	0.000230732	Intron (ENSSSCT00000011849/ENSSSCG00000010831, intron 2 of 3)	10	10866448	10905066	38619	2	ENSSSCG00000010831	ENSSSCT00000011849	13866
13	157292901	157299500	6600	1415.10;1390.26	639.83;665.42	1402.68	652.62	14.91	7.46	NFKBIZ	Up	1.1	1.52589e-09	4.00672e-08	3' UTR	13	157261419	157272689	11271	2	ENSSSCG00000011951	ENSSSCT00000013077	-20212
13	198830101	198832800	2700	409.49;317.20	200.38;137.61	363.34	168.99	10.21	4.86	RUNX1	Up	1.1	3.17495e-05	0.00027577	Distal Intergenic	13	198371837	198635596	263760	2	ENSSSCG00000035537	ENSSSCT00000042414	-194505
14	6552001	6553700	1700	742.46;511.22	339.95;246.94	626.84	293.45	26.99	14.03	PIWIL2	Up	1.1	7.79946e-06	7.72753e-05	Distal Intergenic	14	6563668	6630203	66536	1	ENSSSCG00000030228	ENSSSCT00000027223	-9968
15	104877601	104879300	1700	194.68;151.01	82.92;77.91	172.84	80.41	7.4	3.89	CASP10	Up	1.1	6.60604e-08	1.22251e-06	Intron (ENSSSCT00000025501/ENSSSCG00000026940, intron 5 of 10)	15	104858109	104894921	36813	1	ENSSSCG00000026940	ENSSSCT00000053464	19492
16	304901	306400	1500	186.62;133.29	73.24;76.03	159.96	74.64	7.76	4.26		Up	1.1	1.62949e-07	2.74534e-06	Intron (ENSSSCT00000047291/ENSSSCG00000032942, intron 2 of 3)	16	250211	322054	71844	2	ENSSSCG00000032942	ENSSSCT00000047291	15654
5	62149101	62151200	2100	272.55;240.43	105.03;133.84	256.49	119.43	8.45	4.15		Up	1.1	1.97958e-08	4.0323e-07	Distal Intergenic	5	62106284	62124604	18321	1	ENSSSCG00000034555	ENSSSCT00000043848	42817
6	68658601	68660200	1600	194.68;168.72	93.97;76.03	181.7	85	8.67	4.1	ERRFI1	Up	1.1	2.87014e-09	6.93469e-08	Distal Intergenic	6	68669153	68672260	3108	2	ENSSSCG00000035774	ENSSSCT00000056925	12060
10	33467101	33469500	2400	546.44;352.63	239.07;180.34	449.53	209.7	13.46	6.29	APTX	Up	1.1	1.39488e-06	1.71549e-05	Promoter (<=1kb)	10	33470069	33495581	25513	1	ENSSSCG00000011001	ENSSSCT00000012043	-569
15	104798101	104805800	7700	5829.57;5685.05	2744.49;2610.78	5757.31	2677.63	53.24	27.05	CFLAR	Up	1.1	1.98205e-07	3.2634e-06	Promoter (<=1kb)	15	104797303	104809131	11829	1	ENSSSCG00000016101	ENSSSCT00000062262	798
3	58750701	58752000	1300	157.08;107.14	73.24;50.27	132.11	61.75	6.83	3.38		Up	1.1	6.30368e-05	0.000508385	Promoter (4-5kb)	3	58756052	58756476	425	1	ENSSSCG00000034421	ENSSSCT00000044149	-4052
7	23624701	23626100	1400	245.70;220.18	131.28;85.46	232.94	108.37	12.78	7.22		Up	1.1	5.79187e-07	8.16962e-06	Promoter (1-2kb)	7	23622804	23624465	1662	1	ENSSSCG00000001396	ENSSSCT00000001330	1897
9	72990501	73000600	10100	3913.68;3706.80	1644.48;1900.12	3810.24	1772.3	27.21	14.81	SAMD9	Up	1.1	8.28028e-10	2.34551e-08	Promoter (<=1kb)	9	72965064	72999257	34194	2	ENSSSCG00000027372	ENSSSCT00000029122	0
1	126286101	126287200	1100	124.86;118.95	58.04;54.67	121.91	56.35	8.62	4.59	MIR147B	Up	1.11	1.50807e-11	4.91485e-09	Distal Intergenic	1	126304686	126304765	80	2	ENSSSCG00000018328	ENSSSCT00000019923	17565
1	194363601	194365100	1500	181.25;188.12	62.19;109.33	184.69	85.76	6.42	3.94	SGPP1	Up	1.11	2.1869e-07	3.55282e-06	Intron (ENSSSCT00000023144/ENSSSCG00000028558, intron 1 of 2)	1	194352013	194380906	28894	1	ENSSSCG00000028558	ENSSSCT00000039849	11588
10	21745801	21746800	1000	332.97;91.11	114.70;81.68	212.04	98.19	14.78	10.1	ssc-mir-181a-1	Up	1.11	1.59031e-05	0.000147407	Distal Intergenic	10	21696653	21696756	104	2	ENSSSCG00000019722	ENSSSCT00000021317	-49045
10	24845201	24846400	1200	126.20;141.73	56.66;67.86	133.97	62.26	6.59	4.01		Up	1.11	4.87127e-11	4.91485e-09	Distal Intergenic	10	24839430	24843533	4104	1	ENSSSCG00000021179	ENSSSCT00000024002	5771
11	49461901	49464200	2300	504.82;265.74	176.89;180.96	385.28	178.92	9.74	4.99	MYCBP2	Up	1.11	1.66393e-06	1.99414e-05	Distal Intergenic	11	49164685	49396395	231711	2	ENSSSCG00000009473	ENSSSCT00000065466	-65506
13	110077601	110078600	1000	118.15;133.29	55.28;60.95	125.72	58.11	6.61	3.88	TNIK	Up	1.11	3.0949e-11	4.91485e-09	Distal Intergenic	13	109645797	110052259	406463	2	ENSSSCG00000028905	ENSSSCT00000056995	-25342
13	31224101	31226700	2600	524.96;413.37	263.95;172.17	469.16	218.06	11.43	6.32	SHISA5	Up	1.11	0.00011689	0.000893104	Intron (ENSSSCT00000041258/ENSSSCG00000011353, intron 9 of 12)	13	31180847	31205072	24226	2	ENSSSCG00000011357	ENSSSCT00000053671	-19029
14	71305601	71308400	2800	319.54;287.67	160.30;121.90	303.6	141.1	6.79	3.82	MYPN	Up	1.11	2.48017e-10	9.28545e-09	Intron (ENSSSCT00000041539/ENSSSCG00000029311, intron 1 of 19)	14	71298913	71388582	89670	1	ENSSSCG00000029311	ENSSSCT00000063216	6688
16	46239901	46242400	2500	320.88;231.99	120.23;136.35	276.44	128.29	8.84	3.55	PIK3R1	Up	1.11	2.71742e-07	4.28765e-06	Distal Intergenic	16	46434814	46523622	88809	1	ENSSSCG00000016958	ENSSSCT00000030461	-192414
2	112521201	112523200	2000	298.06;394.81	160.30;161.48	346.43	160.89	11.91	6.74	EFNA5	Up	1.11	1.2321e-07	2.1429e-06	Distal Intergenic	2	112534950	112816612	281663	2	ENSSSCG00000036520	ENSSSCT00000064949	293412
4	10576001	10577100	1100	158.43;82.67	63.57;48.38	120.55	55.98	8.37	4.01	FAM49B	Up	1.11	4.90867e-07	7.12248e-06	Intron (ENSSSCT00000065443/ENSSSCG00000005959, intron 1 of 10)	4	10584927	10643398	58472	1	ENSSSCG00000005959	ENSSSCT00000006542	-7827
4	98607501	98612800	5300	1341.26;1301.68	724.12;496.39	1321.47	610.26	15.8	7.96	ECM1	Up	1.11	4.01806e-07	6.00243e-06	Downstream (2-3kb)	4	98615779	98621744	5966	2	ENSSSCG00000029230	ENSSSCT00000030631	8944
5	62185301	62188200	2900	377.27;282.61	157.54;148.92	329.94	153.23	8.33	4.62		Up	1.11	2.87678e-07	4.49437e-06	3' UTR	5	62187297	62226080	38784	2	ENSSSCG00000000657	ENSSSCT00000034328	37880
6	88633301	88635700	2400	404.12;393.96	183.79;185.36	399.04	184.58	10.5	5.16	KPNA6	Up	1.11	5.09373e-11	4.91485e-09	Intron (ENSSSCT00000055919/ENSSSCG00000034017, intron 1 of 14)	6	88611467	88656277	44811	1	ENSSSCG00000034017	ENSSSCT00000055919	21834
7	117746501	117748300	1800	204.08;293.57	111.94;119.39	248.82	115.66	13.03	6.32		Up	1.11	1.98876e-07	3.2717e-06	Distal Intergenic	7	117676526	117740345	63820	1	ENSSSCG00000002505	ENSSSCT00000061740	69975
7	65600601	65601600	1000	118.15;197.40	63.57;82.31	157.78	72.94	11.18	5.46	EGLN3	Up	1.11	2.00505e-06	2.34088e-05	Distal Intergenic	7	65805487	65833573	28087	1	ENSSSCG00000001963	ENSSSCT00000002196	-203887
8	118420401	118421400	1000	124.86;116.42	64.95;47.13	120.64	56.04	8.61	4.24	NFKB1	Up	1.11	4.22837e-09	9.88652e-08	Exon (ENSSSCT00000038683/ENSSSCG00000030957, exon 11 of 24)	8	118391015	118478927	87913	2	ENSSSCG00000030957	ENSSSCT00000033438	57527
13	32340001	32343400	3400	1702.42;1071.38	689.58;592.53	1386.9	641.05	32.92	16.52	CDHR4	Up	1.11	3.31098e-06	3.61772e-05	Promoter (<=1kb)	13	32322038	32341217	19180	2	ENSSSCG00000011391	ENSSSCT00000051457	0
14	90499701	90502100	2400	326.25;194.03	134.05;107.45	260.14	120.75	6.64	4.43		Up	1.11	6.62107e-07	9.14572e-06	Promoter (2-3kb)	14	90503999	90504654	656	2	ENSSSCG00000039871	ENSSSCT00000062907	2554
2	102438801	102440500	1700	354.45;255.61	167.21;116.24	305.03	141.73	11.31	6.27		Up	1.11	3.19327e-05	0.000277279	Promoter (<=1kb)	2	102427004	102437858	10855	2	ENSSSCG00000039731	ENSSSCT00000048927	-943
7	16884701	16886500	1800	208.10;260.67	98.12;118.76	234.39	108.44	10.42	5.95	SOX4	Up	1.11	1.70663e-08	3.51538e-07	Promoter (4-5kb)	7	16891319	16892752	1434	1	ENSSSCG00000001081	ENSSSCT00000001176	-4819
10	63741501	63743000	1500	326.25;253.92	163.07;104.31	290.09	133.69	13.49	6.9	ITIH5	Up	1.12	0.000168228	0.00126785	Intron (ENSSSCT00000012181/ENSSSCG00000011129, intron 7 of 13)	10	63688423	63764565	76143	1	ENSSSCG00000011129	ENSSSCT00000012181	53078
12	4363701	4365700	2000	323.57;284.29	129.90;149.55	303.93	139.72	12.87	7.27	SEPT9	Up	1.12	2.41073e-09	5.92968e-08	Distal Intergenic	12	4254777	4347683	92907	2	ENSSSCG00000017168	ENSSSCT00000018692	-16018
13	126252501	126254900	2400	506.16;585.46	262.56;240.66	545.81	251.61	16.28	8.67	ssc-mir-28	Up	1.12	1.87483e-09	4.77725e-08	Intron (ENSSSCT00000023546/ENSSSCG00000011811, intron 7 of 11)	13	126282167	126282252	86	1	ENSSSCG00000019404	ENSSSCT00000020999	-27267
13	2519601	2522200	2600	393.38;258.14	132.66;167.14	325.76	149.9	10.33	7.63	SH3BP5	Up	1.12	6.90434e-07	9.47012e-06	Exon (ENSSSCT00000032548/ENSSSCG00000024938, exon 4 of 9)	13	2503766	2586184	82419	2	ENSSSCG00000024938	ENSSSCT00000032548	63984
13	28366401	28368000	1600	537.04;757.56	255.65;339.31	647.3	297.48	28.08	14.68	TMEM158	Up	1.12	1.13592e-05	0.000108548	Distal Intergenic	13	28405187	28406074	888	2	ENSSSCG00000030575	ENSSSCT00000032450	38074
13	90053301	90056300	3000	528.98;477.48	241.84;219.92	503.23	230.88	10.57	5.17	RNF13	Up	1.12	2.0096e-09	5.07495e-08	Intron (ENSSSCT00000022374/ENSSSCG00000027459, intron 1 of 10)	13	90034741	90174506	139766	1	ENSSSCG00000027459	ENSSSCT00000066027	18560
14	31962801	31965200	2400	302.09;305.38	132.66;147.03	303.73	139.85	9.08	5.23	TCTN1	Up	1.12	1.84914e-11	4.91485e-09	Distal Intergenic	14	31976328	32010217	33890	1	ENSSSCG00000009826	ENSSSCT00000055080	-11128
6	109318201	109319300	1100	175.88;131.60	81.53;59.69	153.74	70.61	10.64	4.73	HRH4	Up	1.12	8.50569e-07	1.12968e-05	3' UTR	6	109303806	109319479	15674	1	ENSSSCG00000003714	ENSSSCT00000004114	14395
11	75598201	75601900	3700	2005.85;1457.75	826.39;765.33	1731.8	795.86	33.96	16.4	TNFSF13B	Up	1.12	2.92243e-06	3.24946e-05	Promoter (<=1kb)	11	75599598	75633041	33444	1	ENSSSCG00000009542	ENSSSCT00000010460	0
17	14469801	14472500	2700	405.47;561.00	222.49;221.81	483.23	222.15	12.28	6.45	GPCPD1	Up	1.12	2.61944e-07	4.15428e-06	Promoter (3-4kb)	17	14422991	14476169	53179	2	ENSSSCG00000007043	ENSSSCT00000026307	3669
5	62223601	62227500	3900	1160.01;902.66	509.93;439.21	1031.33	474.57	12.08	5.99		Up	1.12	4.26889e-07	6.3208e-06	Promoter (<=1kb)	5	62187297	62226080	38784	2	ENSSSCG00000000657	ENSSSCT00000034328	0
6	164674801	164676900	2100	508.85;582.93	302.64;200.44	545.89	251.54	9.99	4.6	CYP4A24	Up	1.12	1.01527e-06	1.31362e-05	Promoter (2-3kb)	6	164672488	164715643	43156	1	ENSSSCG00000003891	ENSSSCT00000004307	2313
7	98544701	98546400	1700	181.25;243.80	91.21;104.93	212.53	98.07	9.37	4.95	RF00026	Up	1.12	8.69046e-08	1.56722e-06	Promoter (4-5kb)	7	98550432	98550536	105	2	ENSSSCG00000036371	ENSSSCT00000020771	4136
AEMK02000452.1	1532201	1534600	2400	456.48;338.29	192.09;173.42	397.38	182.75	13.2	7.05	TRAF3	Up	1.12	4.3872e-07	6.47147e-06	Intron (ENSSSCT00000062130/ENSSSCG00000002525, intron 1 of 9)	196	1512632	1622851	110220	1	ENSSSCG00000002525	ENSSSCT00000034942	19569
X	45832501	45833600	1100	158.43;170.41	125.75;25.76	164.42	75.76	18.14	9	GPR173	Up	1.12	1.07152e-06	1.37218e-05	Distal Intergenic	19	45884089	45907562	23474	1	ENSSSCG00000024958	ENSSSCT00000026665	-50489
1	273765501	273767700	2200	388.01;258.14	171.36;124.41	323.08	147.89	11.87	7.56	RXRA	Up	1.13	3.2231e-06	3.53619e-05	Intron (ENSSSCT00000052285/ENSSSCG00000038220, intron 2 of 10)	1	273756913	273797613	40701	1	ENSSSCG00000038220	ENSSSCT00000057575	8588
10	1962601	1964200	1600	173.20;165.35	81.53;73.52	169.27	77.52	7.51	3.7	RGS18	Up	1.13	9.24497e-12	4.91485e-09	Distal Intergenic	10	1517963	1540035	22073	2	ENSSSCG00000033945	ENSSSCT00000050007	-422566
13	10190201	10191900	1700	236.30;167.03	106.41;77.29	201.67	91.85	8.5	4.25		Up	1.13	1.6349e-06	1.96254e-05	Distal Intergenic	13	10289377	10380563	91187	1	ENSSSCG00000011209	ENSSSCT00000035075	-97477
14	103432101	103434100	2000	295.37;289.36	118.84;147.66	292.36	133.25	8.82	5.11		Up	1.13	1.29586e-11	4.91485e-09	Exon (ENSSSCT00000054170/ENSSSCG00000010465, exon 11 of 25)	14	103410841	103411503	663	2	ENSSSCG00000031691	ENSSSCT00000040400	-20598
15	126720201	126724900	4700	1027.09;887.47	428.39;447.38	957.28	437.89	14.47	6.77	DOCK10	Up	1.13	2.63186e-08	5.25155e-07	Distal Intergenic	15	126435579	126711694	276116	2	ENSSSCG00000016237	ENSSSCT00000026520	-8507
15	64805301	64806400	1100	158.43;89.42	70.48;42.73	123.92	56.6	9.3	5.41	ACVR1	Up	1.13	0.0011036	0.00790496	Intron (ENSSSCT00000045475/ENSSSCG00000015874, intron 3 of 10)	15	64751877	64833178	81302	2	ENSSSCG00000015874	ENSSSCT00000017285	26778
15	82978201	82980000	1800	198.70;222.71	92.59;100.54	210.71	96.56	8.62	3.96		Up	1.13	5.48082e-11	4.91485e-09	Intron (ENSSSCT00000063922/ENSSSCG00000015987, intron 1 of 4)	15	82958345	82958412	68	1	ENSSSCG00000025706	ENSSSCT00000027453	19856
16	43620001	43621000	1000	205.42;187.28	109.17;70.37	196.35	89.77	15.47	8.92	RF00026	Up	1.13	7.18797e-09	1.59665e-07	Distal Intergenic	16	43492195	43492303	109	1	ENSSSCG00000019829	ENSSSCT00000021424	127806
18	30107401	30110400	3000	1169.41;882.41	493.34;442.36	1025.91	467.85	21.75	10.89	TFEC	Up	1.13	1.24074e-06	1.55495e-05	Distal Intergenic	18	30122494	30169386	46893	1	ENSSSCG00000038138	ENSSSCT00000040750	-12094
2	108263001	108264900	1900	414.86;178.84	154.77;116.87	296.85	135.82	11.93	5.11	PAM	Up	1.13	1.41156e-06	1.73202e-05	Intron (ENSSSCT00000062788/ENSSSCG00000014184, intron 1 of 23)	2	108256029	108536189	280161	1	ENSSSCG00000014184	ENSSSCT00000062788	6972
3	39489601	39490700	1100	216.16;76.77	78.77;55.29	146.46	67.03	7.52	4.11	PDPK1	Up	1.13	1.89694e-05	0.000172879	Intron (ENSSSCT00000046231/ENSSSCG00000037719, intron 1 of 13)	3	39430346	39478919	48574	2	ENSSSCG00000037719	ENSSSCT00000054591	-10682
3	94303501	94305700	2200	477.97;505.32	225.25;224.95	491.64	225.1	11.12	5.75	EPAS1	Up	1.13	4.30077e-11	4.91485e-09	Distal Intergenic	3	94167752	94253662	85911	2	ENSSSCG00000008443	ENSSSCT00000009245	-49839
5	93370201	93374000	3800	1142.55;1081.50	530.66;486.34	1112.03	508.5	20.79	11.21		Up	1.13	1.8941e-09	4.81853e-08	Distal Intergenic	5	93255052	93304083	49032	2	ENSSSCG00000035067	ENSSSCT00000041675	-66118
13	91386701	91389900	3200	861.95;720.44	402.14;319.83	791.19	360.98	16.74	8.55	GPR171	Up	1.13	3.98963e-08	7.71416e-07	Promoter (<=1kb)	13	91382109	91388414	6306	2	ENSSSCG00000036844	ENSSSCT00000062381	0
13	92512301	92515800	3500	1313.06;991.23	533.42;520.27	1152.15	526.85	21.4	11.02	MBNL1	Up	1.13	1.82911e-06	2.16604e-05	Promoter (<=1kb)	13	92516272	92696231	179960	1	ENSSSCG00000011720	ENSSSCT00000051284	-472
2	108256001	108257200	1200	151.71;102.08	67.71;48.38	126.9	58.05	7.78	5.14	PAM	Up	1.13	4.47372e-06	4.71601e-05	Promoter (<=1kb)	2	108256029	108536189	280161	1	ENSSSCG00000014184	ENSSSCT00000062788	0
4	93352301	93355100	2800	660.56;1102.59	393.85;413.45	881.58	403.65	22.9	11.52	MRPL24	Up	1.13	1.6408e-06	1.96883e-05	Promoter (<=1kb)	4	93352999	93358176	5178	1	ENSSSCG00000006469	ENSSSCT00000046828	0
4	99359401	99366600	7200	3673.36;3499.27	1676.27;1611.08	3586.31	1643.67	37.18	18.64		Up	1.13	3.33196e-06	3.63784e-05	Promoter (1-2kb)	4	99364740	99367809	3070	2	ENSSSCG00000006682	ENSSSCT00000007320	1209
X	111882601	111885100	2500	448.43;456.39	218.34;194.79	452.41	206.57	20.69	9.82	ARHGEF6	Up	1.13	4.79937e-11	4.91485e-09	Promoter (1-2kb)	19	111802384	111881595	79212	2	ENSSSCG00000030460	ENSSSCT00000042188	-1006
X	89996201	89998300	2100	323.57;272.48	172.74;100.54	298.03	136.64	13.56	6.64	TMEM164	Up	1.13	0.000115179	0.000880832	Distal Intergenic	19	90105188	90285434	180247	1	ENSSSCG00000037670	ENSSSCT00000038656	-106888
1	77767901	77768900	1000	202.73;108.82	84.30;57.18	155.78	70.74	10.66	5	FYN	Up	1.14	5.71013e-05	0.000464345	Intron (ENSSSCT00000004886/ENSSSCG00000004421, intron 1 of 12)	1	77585539	77786805	201267	2	ENSSSCG00000004421	ENSSSCT00000004884	17905
10	56399801	56402300	2500	605.51;431.93	281.91;189.76	518.72	235.84	13.94	7.68	RF01192	Up	1.14	5.83497e-05	0.000473448	Intron (ENSSSCT00000012149/ENSSSCG00000011102, intron 2 of 16)	10	56416846	56416919	74	2	ENSSSCG00000035423	ENSSSCT00000041561	14619
12	19878101	19880300	2200	381.30;344.19	172.74;156.46	362.74	164.6	15.01	6.5	VAT1	Up	1.14	2.64644e-11	4.91485e-09	3' UTR	12	19870275	19879233	8959	1	ENSSSCG00000024059	ENSSSCT00000025302	7826
13	126162401	126163500	1100	202.73;140.04	88.44;67.23	171.39	77.84	9.34	4.44		Up	1.14	2.39863e-07	3.85044e-06	Intron (ENSSSCT00000023546/ENSSSCG00000011811, intron 6 of 11)	13	126030018	126089105	59088	2	ENSSSCG00000040916	ENSSSCT00000054855	-73296
17	31679801	31681000	1200	549.12;301.17	236.31;149.55	425.15	192.93	21.92	10.44	RF00026	Up	1.14	0.000494979	0.00360624	Distal Intergenic	17	31613104	31613211	108	2	ENSSSCG00000018232	ENSSSCT00000019827	-66590
17	9462001	9463200	1200	189.31;275.86	89.82;120.64	232.58	105.23	15.7	6.94	TCIM	Up	1.14	1.14351e-05	0.000109202	Distal Intergenic	17	9441482	9443050	1569	1	ENSSSCG00000032320	ENSSSCT00000043486	20519
18	4965401	4967800	2400	408.15;399.02	181.03;184.11	403.59	182.57	10.12	5.84	CCT8L2	Up	1.14	5.16672e-11	4.91485e-09	Distal Intergenic	18	4979436	4981076	1641	2	ENSSSCG00000016428	ENSSSCT00000017889	13276
2	120481801	120486100	4300	1513.11;1325.30	648.12;636.51	1419.21	642.32	24.05	10.67	SEMA6A	Up	1.14	1.35856e-06	1.67821e-05	Distal Intergenic	2	120559078	120687331	128254	2	ENSSSCG00000014224	ENSSSCT00000015542	201231
2	134749701	134756700	7000	1914.55;1706.61	851.26;794.86	1810.58	823.06	18.34	9.56	IRF1	Up	1.14	3.83338e-08	7.43409e-07	Intron (ENSSSCT00000015599/ENSSSCG00000014280, intron 11 of 11)	2	134776124	134783159	7036	2	ENSSSCG00000014277	ENSSSCT00000055436	26459
2	71038501	71039500	1000	122.18;95.33	41.46;57.18	108.75	49.32	7.19	4.37	CERS4	Up	1.14	2.23124e-05	0.000200326	Intron (ENSSSCT00000014849/ENSSSCG00000013595, intron 1 of 10)	2	71004420	71047782	43363	2	ENSSSCG00000013595	ENSSSCT00000039998	8282
7	32568301	32569700	1400	150.37;112.20	67.71;51.52	131.29	59.62	6.78	3.01	C6orf89	Up	1.14	9.23497e-08	1.65625e-06	Exon (ENSSSCT00000059917/ENSSSCG00000035341, exon 4 of 8)	7	32547943	32584311	36369	1	ENSSSCG00000035341	ENSSSCT00000050587	20358
12	22326201	22327500	1300	247.04;148.47	107.79;72.26	197.76	90.02	10.2	5.67	RF01211	Up	1.14	9.46343e-05	0.000731343	Promoter (1-2kb)	12	22324976	22325079	104	1	ENSSSCG00000034694	ENSSSCT00000039674	1225
5	29184401	29187200	2800	669.96;646.20	320.60;277.10	658.08	298.85	15	7.63	GNS	Up	1.14	1.06476e-10	5.92141e-09	Promoter (2-3kb)	5	29128763	29190177	61415	2	ENSSSCG00000023715	ENSSSCT00000064632	2977
5	39726301	39728200	1900	234.96;252.24	124.37;96.14	243.6	110.25	9.41	4.36		Up	1.14	1.25602e-11	4.91485e-09	Promoter (4-5kb)	5	39732538	39732618	81	1	ENSSSCG00000025512	ENSSSCT00000027210	-4338
10	48835101	48837600	2500	388.01;380.47	200.38;145.78	384.24	173.08	9.52	4.44	YME1L1	Up	1.15	1.72865e-10	7.53245e-09	Intron (ENSSSCT00000064510/ENSSSCG00000011066, intron 4 of 18)	10	48808706	48855030	46325	2	ENSSSCG00000011066	ENSSSCT00000012110	17430
10	66697601	66699500	1900	641.76;881.57	320.60;366.33	761.66	343.47	39.36	16.97		Up	1.15	3.72773e-07	5.62747e-06	Distal Intergenic	10	66741291	66971746	230456	1	ENSSSCG00000036117	ENSSSCT00000065146	-41791
12	20433901	20436300	2400	452.46;320.57	190.70;157.09	386.51	173.9	10.24	5.33	STAT3	Up	1.15	4.24309e-07	6.28736e-06	Intron (ENSSSCT00000050234/ENSSSCG00000017403, intron 1 of 22)	12	20407316	20471091	63776	1	ENSSSCG00000017403	ENSSSCT00000018944	26585
12	25055401	25057300	1900	220.19;227.77	102.26;99.91	223.98	101.08	8.32	3.73	CALCOCO2	Up	1.15	1.68655e-11	4.91485e-09	Intron (ENSSSCT00000019097/ENSSSCG00000017543, intron 1 of 12)	12	25049346	25081023	31678	1	ENSSSCG00000017543	ENSSSCT00000019097	6055
13	134677001	134678100	1100	416.21;368.66	244.60;109.96	392.43	177.28	32.22	13.62	OSBPL11	Up	1.15	1.6672e-05	0.000153853	Distal Intergenic	13	134718351	134807146	88796	1	ENSSSCG00000026753	ENSSSCT00000030116	-40251
14	56273101	56275000	1900	725.00;321.41	266.71;206.10	523.21	236.4	18.19	10.83	RF00397	Up	1.15	2.10567e-06	2.44221e-05	Distal Intergenic	14	56113843	56113977	135	1	ENSSSCG00000018243	ENSSSCT00000019838	159258
2	44510701	44511800	1100	193.33;83.52	70.48;54.04	138.43	62.26	7.57	4.11	PDE3B	Up	1.15	5.73782e-07	8.10897e-06	Intron (ENSSSCT00000041080/ENSSSCG00000013388, intron 2 of 16)	2	44418752	44501337	82586	2	ENSSSCG00000013388	ENSSSCT00000024520	-9364
3	86128501	86130600	2100	342.36;464.83	187.94;174.68	403.59	181.31	12.42	5.88	RTN4	Up	1.15	1.73273e-07	2.90168e-06	Distal Intergenic	3	86180050	86252121	72072	1	ENSSSCG00000032007	ENSSSCT00000041425	-49450
7	2490101	2492300	2200	287.32;284.29	129.90;126.93	285.81	128.41	10.14	5.72	ECI2	Up	1.15	2.42008e-11	4.91485e-09	Distal Intergenic	7	2425615	2446259	20645	2	ENSSSCG00000001000	ENSSSCT00000001092	-43842
7	34298301	34299400	1100	226.90;104.61	87.06;62.83	165.75	74.95	10.49	5.45	DNAH8	Up	1.15	3.0986e-06	3.42024e-05	Intron (ENSSSCT00000001768/ENSSSCG00000001588, intron 32 of 93)	7	34207637	34479492	271856	1	ENSSSCG00000001588	ENSSSCT00000062970	90664
8	69895601	69898200	2600	606.86;938.09	309.55;388.95	772.47	349.25	19.93	10.48	CXCL8	Up	1.15	1.02324e-06	1.32121e-05	Distal Intergenic	8	69932644	69935861	3218	1	ENSSSCG00000008953	ENSSSCT00000009807	-34444
17	34161001	34162300	1300	243.01;131.60	98.12;70.37	187.31	84.25	11.06	6.13	PSMF1	Up	1.15	3.66756e-06	3.95068e-05	Promoter (2-3kb)	17	34098991	34164571	65581	2	ENSSSCG00000038854	ENSSSCT00000026652	2271
6	63902701	63904300	1600	174.54;217.65	92.59;84.20	196.09	88.39	10.38	5.1	GNB1	Up	1.15	1.56869e-08	3.25639e-07	Promoter (4-5kb)	6	63867158	63898331	31174	2	ENSSSCG00000021890	ENSSSCT00000042474	-4370
8	102392201	102395000	2800	680.70;578.71	295.73;273.33	629.71	284.53	14.35	8.31	ANXA5	Up	1.15	6.30951e-08	1.17175e-06	Promoter (4-5kb)	8	102387828	102420866	33039	1	ENSSSCG00000009097	ENSSSCT00000063143	4373
8	71700501	71702000	1500	338.34;104.61	116.08;82.94	221.47	99.51	9.38	4.17	CXCL10	Up	1.15	4.98413e-06	5.18972e-05	Promoter (4-5kb)	8	71690758	71696162	5405	2	ENSSSCG00000032474	ENSSSCT00000062500	-4339
9	89263701	89265300	1600	209.45;102.92	64.95;75.40	156.18	70.18	6.68	3.67	MACC1	Up	1.15	6.75577e-07	9.29675e-06	Distal Intergenic	9	89141294	89210462	69169	2	ENSSSCG00000024802	ENSSSCT00000053772	-53239
1	114981301	114983200	1900	287.32;191.50	127.14;87.34	239.41	107.24	7.82	4.2	TCF12	Up	1.16	1.88655e-05	0.000172038	Intron (ENSSSCT00000061260/ENSSSCG00000004600, intron 3 of 19)	1	114683857	114997556	313700	2	ENSSSCG00000004600	ENSSSCT00000064267	14356
1	217101101	217102800	1700	205.42;124.01	85.68;62.21	164.71	73.94	6.55	3.34		Up	1.16	1.41237e-06	1.73253e-05	Distal Intergenic	1	217115967	217116500	534	2	ENSSSCG00000031368	ENSSSCT00000059285	13700
1	26643001	26646300	3300	396.07;540.75	201.76;218.04	468.41	209.9	9.55	4.92	TNFAIP3	Up	1.16	2.31788e-07	3.73664e-06	Distal Intergenic	1	26473935	26489776	15842	2	ENSSSCG00000004154	ENSSSCT00000034426	-153225
12	24031601	24034600	3000	535.70;475.79	269.47;183.48	505.75	226.48	13.32	7.58	TBX21	Up	1.16	2.21329e-07	3.58973e-06	Distal Intergenic	12	23996499	24010454	13956	1	ENSSSCG00000017517	ENSSSCT00000019071	35102
13	189459501	189460700	1200	132.92;112.20	44.22;65.35	122.56	54.78	7.47	3.32	RF00026	Up	1.16	3.03049e-05	0.000264437	Intron (ENSSSCT00000041749/ENSSSCG00000012022, intron 14 of 17)	13	189495238	189495343	106	2	ENSSSCG00000019793	ENSSSCT00000021388	34643
13	189586201	189591300	5100	3083.95;2794.02	1452.39;1173.75	2938.99	1313.07	40.64	17.22	RF00026	Up	1.16	1.19039e-09	3.23451e-08	Intron (ENSSSCT00000041749/ENSSSCG00000012022, intron 5 of 17)	13	189495238	189495343	106	2	ENSSSCG00000019793	ENSSSCT00000021388	-90858
2	150039301	150041100	1800	191.99;319.73	105.03;123.78	255.86	114.4	11.76	5.37	ADRB2	Up	1.16	4.55787e-07	6.67956e-06	Distal Intergenic	2	150033550	150035599	2050	1	ENSSSCG00000038598	ENSSSCT00000044104	5751
4	36425301	36426400	1100	169.17;143.41	84.30;55.29	156.29	69.8	11.11	4.25	ANKRD46	Up	1.16	2.92549e-06	3.25219e-05	Intron (ENSSSCT00000006655/ENSSSCG00000006065, intron 1 of 4)	4	36432924	36446071	13148	1	ENSSSCG00000006065	ENSSSCT00000059187	-6524
9	130757001	130759700	2700	449.77;514.60	233.54;197.30	482.18	215.42	13.62	6.83	FAM71A	Up	1.16	1.33534e-09	3.56399e-08	Distal Intergenic	9	130766239	130768026	1788	2	ENSSSCG00000015596	ENSSSCT00000016989	8326
12	59143701	59146000	2300	507.50;393.96	218.34;185.36	450.73	201.85	15.67	8.19	TRPV2	Up	1.16	2.00251e-07	3.29062e-06	Promoter (4-5kb)	12	59135993	59150725	14733	2	ENSSSCG00000018032	ENSSSCT00000038914	4725
2	134788301	134791400	3100	1687.65;895.06	692.34;464.98	1291.36	578.66	32.39	18.17	IRF1	Up	1.16	7.35419e-05	0.000584034	Promoter (4-5kb)	2	134777051	134783819	6769	2	ENSSSCG00000014277	ENSSSCT00000044085	-4482
2	4897801	4900200	2400	549.12;579.56	212.82;293.44	564.34	253.13	18.23	9.53	UNC93B1	Up	1.16	3.94714e-09	9.27333e-08	Promoter (<=1kb)	2	4898016	4911025	13010	1	ENSSSCG00000012893	ENSSSCT00000014095	0
AEMK02000258.1	342201	345700	3500	1298.30;1738.67	621.86;738.31	1518.48	680.08	29.2	16.89	SLC11A2	Up	1.16	4.81519e-07	7.00592e-06	Promoter (<=1kb)	94	342652	378948	36297	1	ENSSSCG00000034039	ENSSSCT00000047355	0
1	112518801	112521300	2500	687.41;715.38	328.90;295.95	701.39	312.42	19.89	9.72	GCNT3	Up	1.17	2.97602e-10	1.04982e-08	Intron (ENSSSCT00000005063/ENSSSCG00000004584, intron 3 of 4)	1	112425772	112540983	115212	2	ENSSSCG00000004584	ENSSSCT00000005063	19683
1	249290501	249292400	1900	206.76;192.34	100.88;76.66	199.55	88.77	8.25	3.63		Up	1.17	7.73076e-12	4.91485e-09	Distal Intergenic	1	249378877	249380168	1292	2	ENSSSCG00000031596	ENSSSCT00000041405	87768
13	77900301	77902000	1700	196.02;174.63	82.92;81.68	185.32	82.3	7.79	3.34	NCK1	Up	1.17	1.1302e-10	6.0855e-09	Intron (ENSSSCT00000039212/ENSSSCG00000025701, intron 1 of 3)	13	77863760	77941520	77761	1	ENSSSCG00000025701	ENSSSCT00000024187	36541
14	6899101	6901900	2800	704.87;667.29	302.64;306.00	686.08	304.32	15.38	7.31	BIN3	Up	1.17	1.77387e-10	7.60688e-09	Intron (ENSSSCT00000010556/ENSSSCG00000009629, intron 1 of 8)	14	6874313	6923362	49050	2	ENSSSCG00000009629	ENSSSCT00000010556	21462
15	137587001	137588800	1800	208.10;152.69	85.68;74.77	180.4	80.23	7.12	4.01		Up	1.17	1.32281e-07	2.27703e-06	Intron (ENSSSCT00000046934/ENSSSCG00000027723, intron 5 of 10)	15	137567251	137620581	53331	1	ENSSSCG00000027723	ENSSSCT00000025350	19750
17	43729401	43730800	1400	147.69;104.61	58.04;54.04	126.15	56.04	5.98	3.04		Up	1.17	1.27406e-07	2.20217e-06	Intron (ENSSSCT00000029351/ENSSSCG00000007355, intron 2 of 20)	17	43710301	43798506	88206	1	ENSSSCG00000007355	ENSSSCT00000008047	19100
3	103126001	103128000	2000	322.22;207.53	113.32;121.90	264.88	117.61	7.79	3.89	HEATR5B	Up	1.17	5.35336e-07	7.65041e-06	Exon (ENSSSCT00000037227/ENSSSCG00000008498, exon 6 of 34)	3	103112089	103230548	118460	1	ENSSSCG00000008498	ENSSSCT00000039767	13912
5	60744001	60745400	1400	169.17;105.45	60.80;60.95	137.31	60.88	7.16	3.34	ETV6	Up	1.17	2.79927e-07	4.39669e-06	Intron (ENSSSCT00000051075/ENSSSCG00000024152, intron 1 of 8)	5	60394656	60776597	381942	2	ENSSSCG00000024152	ENSSSCT00000051075	31197
5	90826801	90828200	1400	314.17;250.55	154.77;96.14	282.36	125.46	13.59	6.84	BTG1	Up	1.17	9.01498e-05	0.000699636	Distal Intergenic	5	90815512	90820105	4594	1	ENSSSCG00000035790	ENSSSCT00000044658	11289
6	6833401	6835600	2200	421.58;303.70	161.68;161.48	362.64	161.58	14.25	7.14	CMIP	Up	1.17	4.02258e-07	6.00581e-06	Intron (ENSSSCT00000039878/ENSSSCG00000002689, intron 1 of 20)	6	6654414	6882203	227790	2	ENSSSCG00000002689	ENSSSCT00000039878	46603
7	112368601	112370900	2300	463.20;293.57	190.70;145.15	378.39	167.93	15.21	6.26	RF00614	Up	1.17	7.42359e-07	1.00647e-05	Exon (ENSSSCT00000002706/ENSSSCG00000002436, exon 13 of 20)	7	112433262	112433342	81	2	ENSSSCG00000018191	ENSSSCT00000019786	62442
7	76222101	76223800	1700	268.52;275.01	89.82;152.06	271.77	120.94	11.51	5.96	SLC7A7	Up	1.17	1.61109e-07	2.72058e-06	Intron (ENSSSCT00000043637/ENSSSCG00000002041, intron 5 of 12)	7	76201212	76235404	34193	1	ENSSSCG00000002041	ENSSSCT00000002284	20889
12	20496501	20499800	3300	1447.32;997.14	587.31;497.65	1222.23	542.48	25.23	15	STAT5A	Up	1.17	1.68565e-06	2.01545e-05	Promoter (<=1kb)	12	20472037	20498358	26322	2	ENSSSCG00000017402	ENSSSCT00000064828	0
12	20764301	20766900	2600	781.39;498.57	310.93;256.99	639.98	283.96	20.22	7.96	CNP	Up	1.17	1.24743e-06	1.56189e-05	Promoter (<=1kb)	12	20754183	20765477	11295	2	ENSSSCG00000017420	ENSSSCT00000057074	0
12	50150801	50152600	1800	197.36;209.21	95.35;85.46	203.29	90.4	8.53	3.8	ZZEF1	Up	1.17	7.01603e-12	4.91485e-09	Promoter (2-3kb)	12	50044042	50155235	111194	2	ENSSSCG00000032049	ENSSSCT00000052462	2635
13	196324201	196326400	2200	307.46;374.56	174.12;129.44	341.01	151.78	13.61	5.89	SYNJ1	Up	1.17	1.51251e-08	3.15539e-07	Promoter (2-3kb)	13	196236062	196329341	93280	2	ENSSSCG00000012035	ENSSSCT00000064998	2941
18	48435801	48436900	1100	142.32;181.37	64.95;79.17	161.85	72.06	11.86	5.79	UPP1	Up	1.17	1.5444e-08	3.21393e-07	Promoter (3-4kb)	18	48418393	48440406	22014	2	ENSSSCG00000030388	ENSSSCT00000024494	3506
5	60356101	60359400	3300	1170.75;1029.20	479.53;498.91	1099.97	489.22	24.04	11.72	BCL2L14	Up	1.17	7.57409e-08	1.37904e-06	Promoter (<=1kb)	5	60333082	60357900	24819	2	ENSSSCG00000000623	ENSSSCT00000000669	0
8	40847301	40848500	1200	177.22;213.43	74.62;99.28	195.33	86.95	11.26	5.23	CHIC2	Up	1.17	1.10043e-07	1.94093e-06	Promoter (<=1kb)	8	40790992	40846666	55675	2	ENSSSCG00000032645	ENSSSCT00000062221	-635
AEMK02000510.1	395701	397100	1400	386.67;197.40	163.07;96.14	292.04	129.6	15.63	7.75	ARHGAP17	Up	1.17	0.00120022	0.00858031	Intron (ENSSSCT00000065275/ENSSSCG00000031488, intron 1 of 20)	231	357471	465578	108108	1	ENSSSCG00000031488	ENSSSCT00000050654	38230
1	226369201	226370900	1700	175.88;200.78	87.06;79.17	188.33	83.12	7.06	3.87	ANXA1	Up	1.18	2.54019e-10	9.40175e-09	Distal Intergenic	1	226413516	226431668	18153	1	ENSSSCG00000005267	ENSSSCT00000005802	-42616
12	45835201	45836300	1100	132.92;146.79	60.80;62.83	139.85	61.82	8.99	4.44	CORO6	Up	1.18	4.07666e-12	4.91485e-09	Intron (ENSSSCT00000019363/ENSSSCG00000017791, intron 12 of 15)	12	45806984	45812586	5603	2	ENSSSCG00000017792	ENSSSCT00000024471	-22615
12	54933801	54935700	1900	369.22;257.30	158.92;118.13	313.26	138.52	12.12	6.82		Up	1.18	4.44502e-07	6.54525e-06	Intron (ENSSSCT00000049480/ENSSSCG00000039056, intron 1 of 13)	12	54752507	54973527	221021	2	ENSSSCG00000039056	ENSSSCT00000049480	37827
13	111115401	111116600	1200	228.24;85.20	70.48;67.86	156.72	69.17	9.12	4.96	TNFSF10	Up	1.18	7.717e-07	1.04e-05	Distal Intergenic	13	111021975	111103065	81091	2	ENSSSCG00000020906	ENSSSCT00000042290	-12336
4	50400201	50402200	2000	263.15;222.71	106.41;108.08	242.93	107.24	9.06	3.59	CPNE3	Up	1.18	1.62323e-08	3.35654e-07	Intron (ENSSSCT00000006730/ENSSSCG00000006137, intron 20 of 23)	4	50277907	50345315	67409	2	ENSSSCG00000006135	ENSSSCT00000047480	-54886
5	48936801	48939800	3000	445.74;401.56	183.79;190.39	423.65	187.09	10.21	5.58	BCAT1	Up	1.18	2.48503e-10	9.28545e-09	Distal Intergenic	5	48847573	48925625	78053	1	ENSSSCG00000029163	ENSSSCT00000050111	89228
6	103650601	103652400	1800	320.88;443.74	135.43;202.33	382.31	168.88	18.01	8.31	LPIN2	Up	1.18	0.000466777	0.00340797	Intron (ENSSSCT00000059567/ENSSSCG00000038494, intron 8 of 26)	6	103639757	103728143	88387	1	ENSSSCG00000038494	ENSSSCT00000063466	10844
6	64004301	64007000	2700	643.11;481.70	290.20;206.73	562.4	248.46	15.4	8.68	CFAP74	Up	1.18	1.57631e-06	1.90163e-05	Exon (ENSSSCT00000030280/ENSSSCG00000030513, exon 16 of 37)	6	63987701	64023907	36207	2	ENSSSCG00000030513	ENSSSCT00000026122	16907
7	100609101	100610500	1400	240.33;167.03	113.32;66.60	203.68	89.96	11.63	5.33	SPTLC2	Up	1.18	0.000734847	0.0053162	Exon (ENSSSCT00000064054/ENSSSCG00000002404, exon 2 of 13)	7	100544478	100638905	94428	2	ENSSSCG00000002404	ENSSSCT00000064054	28405
9	6339001	6340800	1800	213.47;145.94	73.24;85.46	179.71	79.35	6.89	3.67	NUP98	Up	1.18	2.31761e-07	3.73664e-06	5' UTR	9	6327268	6419652	92385	1	ENSSSCG00000014794	ENSSSCT00000016145	11733
9	70838901	70840200	1300	155.74;236.21	71.86;100.54	195.98	86.2	10.67	4.84	CDK14	Up	1.18	5.03227e-05	0.000415629	Intron (ENSSSCT00000040409/ENSSSCG00000015307, intron 4 of 14)	9	70799398	71213435	414038	1	ENSSSCG00000015307	ENSSSCT00000016680	39503
15	126708301	126713100	4800	3931.14;3562.54	1775.76;1536.93	3746.84	1656.35	55.05	28.96	DOCK10	Up	1.18	1.6998e-09	4.37739e-08	Promoter (<=1kb)	15	126435579	126711460	275882	2	ENSSSCG00000016237	ENSSSCT00000017680	0
3	93190501	93193000	2500	554.49;601.49	205.91;304.12	577.99	255.01	17.2	7.18	EPCAM	Up	1.18	2.70211e-08	5.38075e-07	Promoter (4-5kb)	3	93169293	93185715	16423	2	ENSSSCG00000008429	ENSSSCT00000009230	-4786
6	44683001	44684100	1100	238.98;140.04	92.59;74.77	189.51	83.68	15.4	5.89		Up	1.18	4.85321e-07	7.05248e-06	Promoter (<=1kb)	6	44682297	44696766	14470	1	ENSSSCG00000025499	ENSSSCT00000031859	704
6	54918301	54920100	1800	232.27;211.74	85.68;110.59	222.01	98.13	9.5	4.69	IL4I1	Up	1.18	1.43154e-11	4.91485e-09	Promoter (2-3kb)	6	54905574	54915971	10398	2	ENSSSCG00000003192	ENSSSCT00000038715	-2330
9	35180901	35186300	5400	3058.45;2652.29	1243.73;1274.91	2855.37	1259.32	37.2	17.81		Up	1.18	5.74021e-07	8.1104e-06	Promoter (<=1kb)	9	35167569	35185804	18236	2	ENSSSCG00000014997	ENSSSCT00000016361	0
1	248380601	248383400	2800	663.24;549.19	272.24;257.62	606.22	264.93	13.69	7.35		Up	1.19	1.1542e-07	2.02543e-06	Distal Intergenic	1	248448232	248493993	45762	1	ENSSSCG00000005436	ENSSSCT00000005980	-64832
10	54654201	54655500	1300	151.71;215.12	95.35;65.98	183.42	80.66	11.33	4.73	PLXDC2	Up	1.19	2.91381e-06	3.24172e-05	Intron (ENSSSCT00000045809/ENSSSCG00000032444, intron 1 of 13)	10	54268471	54675927	407457	2	ENSSSCG00000032444	ENSSSCT00000045809	20427
10	57783601	57785600	2000	244.35;234.52	106.41;103.05	239.44	104.73	8.65	3.85	CUL2	Up	1.19	1.15824e-11	4.91485e-09	Distal Intergenic	10	57701112	57768379	67268	2	ENSSSCG00000011104	ENSSSCT00000012151	-15222
10	60272501	60274100	1600	174.54;181.37	77.39;78.54	177.96	77.97	7.86	3.55	USP6NL	Up	1.19	9.05095e-12	4.91485e-09	Intron (ENSSSCT00000051909/ENSSSCG00000011120, intron 2 of 11)	10	60258696	60391642	132947	1	ENSSSCG00000011120	ENSSSCT00000043013	13805
11	76892901	76895600	2700	750.51;1070.53	374.50;425.39	910.52	399.94	27.11	14.2	COL4A2	Up	1.19	6.21538e-07	8.66079e-06	Distal Intergenic	11	76997126	77165491	168366	1	ENSSSCG00000009545	ENSSSCT00000010463	-101526
13	125817801	125819100	1300	147.69;132.45	62.19;60.32	140.07	61.25	8.18	3.52	LPP	Up	1.19	1.51823e-11	4.91485e-09	Intron (ENSSSCT00000023546/ENSSSCG00000011811, intron 1 of 11)	13	125845534	126465486	619953	1	ENSSSCG00000011811	ENSSSCT00000012923	-26434
13	139862901	139866000	3100	998.90;1121.15	427.01;502.68	1060.02	464.84	23.24	12.47	FSTL1	Up	1.19	2.30181e-10	8.88647e-09	Intron (ENSSSCT00000057721/ENSSSCG00000039426, intron 2 of 10)	13	139847579	139902011	54433	1	ENSSSCG00000039426	ENSSSCT00000044276	15322
13	140205601	140206700	1100	149.03;79.30	59.42;40.84	114.16	50.13	7.15	3.31	ssc-mir-6529	Up	1.19	9.29227e-06	9.04016e-05	Intron (ENSSSCT00000039364/ENSSSCG00000011889, intron 1 of 11)	13	140147297	140147385	89	1	ENSSSCG00000033838	ENSSSCT00000037112	58304
14	104930501	104932300	1800	198.70;213.43	98.12;82.31	206.07	90.21	9.24	3.93	MYOF	Up	1.19	1.33517e-11	4.91485e-09	Intron (ENSSSCT00000011464/ENSSSCG00000010476, intron 1 of 52)	14	104767783	104941440	173658	2	ENSSSCG00000010476	ENSSSCT00000011464	9140
15	87230301	87231500	1200	161.11;91.95	64.95;45.87	126.53	55.41	6.61	3.46	NEUROD1	Up	1.19	2.21969e-06	2.56129e-05	Distal Intergenic	15	87175766	87179819	4054	2	ENSSSCG00000016011	ENSSSCT00000017434	-50482
17	9289501	9290800	1300	166.48;174.63	62.19;87.34	170.55	74.76	10.39	4.08	IDO2	Up	1.19	9.37535e-10	2.61653e-08	Intron (ENSSSCT00000030402/ENSSSCG00000023054, intron 1 of 8)	17	9276261	9343114	66854	1	ENSSSCG00000023054	ENSSSCT00000056091	13240
18	17961101	17964500	3400	2054.18;1337.96	811.19;674.22	1696.07	742.7	30.72	17.79	ssc-mir-29b-1	Up	1.19	2.93405e-06	3.2599e-05	Distal Intergenic	18	18039629	18039709	81	1	ENSSSCG00000018108	ENSSSCT00000019703	-75129
2	136719301	136721800	2500	465.88;471.57	164.45;247.57	468.73	206.01	14.73	7.08	CDKN2AIPNL	Up	1.19	3.13352e-08	6.15005e-07	Distal Intergenic	2	136677034	136685955	8922	2	ENSSSCG00000037127	ENSSSCT00000054735	-33346
2	78791201	78792200	1000	131.57;158.60	58.04;69.12	145.09	63.58	16.26	6.68	SQSTM1	Up	1.19	2.33917e-09	5.77305e-08	Intron (ENSSSCT00000015312/ENSSSCG00000014017, intron 1 of 14)	2	78752792	78784256	31465	2	ENSSSCG00000014016	ENSSSCT00000047439	-6945
8	47063601	47065000	1400	142.32;106.29	62.19;47.13	124.3	54.66	6.21	2.81	GASK1B	Up	1.19	7.37524e-08	1.3466e-06	Intron (ENSSSCT00000009714/ENSSSCG00000008873, intron 3 of 4)	8	47036892	47098224	61333	2	ENSSSCG00000008873	ENSSSCT00000009714	33224
9	66932301	66936900	4600	2321.36;1810.37	1035.06;781.66	2065.87	908.36	27.53	15.11		Up	1.19	6.90805e-07	9.47298e-06	Intron (ENSSSCT00000017041/ENSSSCG00000015645, intron 2 of 20)	9	66838141	67108733	270593	1	ENSSSCG00000015645	ENSSSCT00000065243	94160
3	120038001	120040000	2000	492.73;417.58	247.36;152.06	455.16	199.71	15.52	8.25	MSGN1	Up	1.19	1.23601e-05	0.000117101	Promoter (3-4kb)	3	120033980	120034624	645	2	ENSSSCG00000026538	ENSSSCT00000028291	-3377
4	51449501	51450500	1000	131.57;77.61	55.28;36.44	104.59	45.86	7.63	3.32	CA13	Up	1.19	4.36267e-05	0.000366035	Promoter (<=1kb)	4	51407809	51449253	41445	2	ENSSSCG00000006143	ENSSSCT00000057817	-248
6	73131001	73132900	1900	224.21;240.43	106.41;96.77	232.32	101.59	11.52	4.12		Up	1.19	1.3592e-11	4.91485e-09	Promoter (4-5kb)	6	73137757	73238288	100532	1	ENSSSCG00000003453	ENSSSCT00000003834	-4857
8	30114501	30117000	2500	386.67;360.22	197.61;129.44	373.44	163.53	10.08	4.69	FAM114A1	Up	1.19	3.36465e-09	8.01722e-08	Promoter (<=1kb)	8	30114602	30260442	145841	1	ENSSSCG00000008785	ENSSSCT00000009611	0
1	26614901	26619200	4300	1166.72;1400.38	489.20;628.97	1283.55	559.09	20.2	9.42	TNFAIP3	Up	1.2	2.03045e-08	4.12874e-07	Distal Intergenic	1	26473935	26489776	15842	2	ENSSSCG00000004154	ENSSSCT00000034426	-125125
12	50367201	50369200	2000	328.94;180.53	118.84;103.05	254.73	110.95	8.25	4.69	SPNS3	Up	1.2	8.94375e-07	1.17667e-05	Distal Intergenic	12	50387653	50444973	57321	1	ENSSSCG00000017880	ENSSSCT00000019457	-18453
12	53949401	53951800	2400	390.70;291.04	168.59;128.18	340.87	148.39	8.6	4.35	PIK3R6	Up	1.2	2.05547e-07	3.36633e-06	Intron (ENSSSCT00000019577/ENSSSCG00000017990, intron 2 of 21)	12	53909147	53971263	62117	2	ENSSSCG00000017990	ENSSSCT00000019577	19463
13	92537401	92539200	1800	249.72;188.97	109.17;82.31	219.35	95.74	9.06	3.85	MBNL1	Up	1.2	1.12031e-07	1.97186e-06	Intron (ENSSSCT00000048254/ENSSSCG00000011720, intron 3 of 12)	13	92546869	92696231	149363	1	ENSSSCG00000011720	ENSSSCT00000057166	-7669
15	131192801	131193800	1000	135.60;87.73	58.04;38.96	111.67	48.5	7.92	4.87		Up	1.2	1.46301e-05	0.000136479	Intron (ENSSSCT00000046122/ENSSSCG00000016261, intron 10 of 17)	15	131199557	131200062	506	1	ENSSSCG00000035356	ENSSSCT00000053375	-5757
4	101868301	101869300	1000	319.54;215.12	140.96;91.11	267.33	116.03	20.43	10.31	TBX15	Up	1.2	6.44876e-05	0.000518588	Intron (ENSSSCT00000027281/ENSSSCG00000027153, intron 4 of 5)	4	101920027	102030626	110600	1	ENSSSCG00000006725	ENSSSCT00000007366	-50727
6	75540101	75541600	1500	154.40;183.06	66.33;81.06	168.73	73.69	8.6	4.62	NECAP2	Up	1.2	9.84702e-10	2.7287e-08	Exon (ENSSSCT00000003863/ENSSSCG00000003477, exon 7 of 8)	6	75527224	75543179	15956	1	ENSSSCG00000003477	ENSSSCT00000055689	12877
7	2866101	2867900	1800	187.96;181.37	77.39;82.94	184.67	80.16	5.82	2.98		Up	1.2	5.58382e-12	4.91485e-09	Intron (ENSSSCT00000001090/ENSSSCG00000000999, intron 1 of 6)	7	2845809	2966058	120250	1	ENSSSCG00000000999	ENSSSCT00000001090	20292
8	118413601	118417900	4300	1796.40;1768.19	793.22;757.79	1782.3	775.5	28.87	13.32	NFKB1	Up	1.2	1.53279e-08	3.19543e-07	Exon (ENSSSCT00000038683/ENSSSCG00000030957, exon 12 of 24)	8	118391015	118478927	87913	2	ENSSSCG00000030957	ENSSSCT00000033438	61027
8	87801101	87802800	1700	154.40;109.67	66.33;48.38	132.03	57.36	5.79	2.06	ELF2	Up	1.2	2.1089e-07	3.43753e-06	Intron (ENSSSCT00000044832/ENSSSCG00000029920, intron 3 of 9)	8	87774670	87877749	103080	1	ENSSSCG00000029920	ENSSSCT00000049971	26431
9	103279101	103280100	1000	127.55;153.54	49.75;72.26	140.54	61	10.21	5.09	NAPEPLD	Up	1.2	4.90351e-06	5.11213e-05	Intron (ENSSSCT00000023341/ENSSSCG00000028444, intron 6 of 6)	9	103210771	103262902	52132	2	ENSSSCG00000022903	ENSSSCT00000061651	-16199
1	73164401	73165900	1500	178.57;107.14	66.33;58.44	142.85	62.38	6.59	3.55	C6orf203	Up	1.2	3.33809e-07	5.10095e-06	Promoter (<=1kb)	1	73164544	73174164	9621	1	ENSSSCG00000037985	ENSSSCT00000042798	0
13	136800701	136803000	2300	288.66;424.33	153.39;157.09	356.5	155.24	12.11	5.45	MYLK	Up	1.2	2.99671e-07	4.65693e-06	Promoter (<=1kb)	13	136802959	136809672	6714	1	ENSSSCG00000011867	ENSSSCT00000038993	0
14	42094601	42096400	1800	488.71;809.86	230.78;333.02	649.28	281.9	29.49	12.77	CORO1C	Up	1.2	0.000238665	0.00177656	Promoter (<=1kb)	14	42093978	42142811	48834	1	ENSSSCG00000009944	ENSSSCT00000031523	623
16	25811601	25812700	1100	214.82;110.51	87.06;54.67	162.66	70.86	10.3	5.86	CARD6	Up	1.2	0.000193936	0.00145468	Promoter (1-2kb)	16	25810435	25816947	6513	1	ENSSSCG00000029367	ENSSSCT00000024821	1166
16	71919601	71929500	9900	3034.28;3495.90	1345.99;1496.72	3265.09	1421.35	26.82	12.77	TNIP1	Up	1.2	4.26569e-09	9.96982e-08	Promoter (<=1kb)	16	71920093	71979966	59874	1	ENSSSCG00000017091	ENSSSCT00000018609	0
10	64846601	64849500	2900	551.81;690.07	248.75;288.41	620.94	268.58	16.67	8.02	PFKFB3	Up	1.21	7.19701e-08	1.31775e-06	Intron (ENSSSCT00000040259/ENSSSCG00000011133, intron 1 of 14)	10	64776322	64859050	82729	2	ENSSSCG00000011133	ENSSSCT00000040259	9550
14	137140001	137141400	1400	234.96;162.82	110.55;61.58	198.89	86.07	8.2	4.15	PTPRE	Up	1.21	0.00119491	0.00854645	Distal Intergenic	14	137183575	137264236	80662	1	ENSSSCG00000010755	ENSSSCT00000011767	-42175
15	120761201	120762200	1000	123.52;142.57	82.92;32.05	133.04	57.48	9.7	4.17	TTLL4	Up	1.21	1.48299e-05	0.000138246	Intron (ENSSSCT00000047044/ENSSSCG00000016203, intron 31 of 31)	15	120773185	120790784	17600	1	ENSSSCG00000016201	ENSSSCT00000017642	-10985
17	40238501	40240800	2300	475.28;271.64	199.00;123.78	373.46	161.39	8.85	4.35	RBL1	Up	1.21	0.00021748	0.00162504	Exon (ENSSSCT00000008022/ENSSSCG00000007331, exon 12 of 22)	17	40201086	40279051	77966	2	ENSSSCG00000007331	ENSSSCT00000008022	38251
2	136797101	136798300	1200	167.83;87.73	52.51;57.81	127.78	55.16	9.13	3.51	JADE2	Up	1.21	4.39848e-07	6.485e-06	Intron (ENSSSCT00000045071/ENSSSCG00000014303, intron 4 of 12)	2	136782579	136832002	49424	1	ENSSSCG00000014303	ENSSSCT00000061164	14522
2	40891501	40895200	3700	668.62;522.19	287.44;226.83	595.4	257.14	10.53	5.01	GTF2H1	Up	1.21	1.6507e-07	2.77787e-06	Intron (ENSSSCT00000014599/ENSSSCG00000013367, intron 2 of 14)	2	40857944	40900280	42337	2	ENSSSCG00000013367	ENSSSCT00000056070	5080
2	69189501	69192500	3000	480.65;490.98	226.63;192.90	485.81	209.77	12.35	6	RF00026	Up	1.21	2.50266e-10	9.31573e-09	Distal Intergenic	2	69197569	69197671	103	1	ENSSSCG00000019062	ENSSSCT00000020657	-5069
6	43988701	43991800	3100	958.62;1025.82	451.89;407.80	992.22	429.84	23.99	13.13	KIAA0355	Up	1.21	2.08311e-09	5.23357e-08	Intron (ENSSSCT00000063324/ENSSSCG00000002872, intron 3 of 14)	6	43973180	44032759	59580	1	ENSSSCG00000002872	ENSSSCT00000059461	15521
9	55736401	55738400	2000	425.60;192.34	156.16;110.59	308.97	133.37	11.78	5.05	KCNJ1	Up	1.21	2.48296e-06	2.82287e-05	Intron (ENSSSCT00000061199/ENSSSCG00000015237, intron 6 of 9)	9	55780257	55785577	5321	2	ENSSSCG00000015236	ENSSSCT00000016602	47177
11	18287601	18288600	1000	128.89;79.30	52.51;37.70	104.09	45.11	6.43	3.55	SETDB2	Up	1.21	5.23619e-07	7.51225e-06	Promoter (1-2kb)	11	18255687	18290148	34462	2	ENSSSCG00000009395	ENSSSCT00000010294	1548
17	33819601	33821700	2100	392.04;517.13	168.59;223.69	454.58	196.14	16.63	7.87		Up	1.21	3.49859e-07	5.32679e-06	Promoter (1-2kb)	17	33818375	33821214	2840	1	ENSSSCG00000027665	ENSSSCT00000034585	1226
3	18807501	18809400	1900	230.93;155.22	82.92;84.20	193.08	83.56	8.34	3.83	XPO6	Up	1.21	2.74257e-07	4.32035e-06	Promoter (<=1kb)	3	18807021	18880646	73626	1	ENSSSCG00000007812	ENSSSCT00000054069	480
3	47775201	47776600	1400	257.78;416.74	125.75;165.88	337.26	145.82	19.46	7.44	SULT1C4	Up	1.21	1.1112e-06	1.41619e-05	Promoter (<=1kb)	3	47761850	47777174	15325	2	ENSSSCG00000025836	ENSSSCT00000027951	574
4	122645201	122646900	1700	182.59;166.19	77.39;72.89	174.39	75.14	8.1	4.66		Up	1.21	8.74177e-12	4.91485e-09	Promoter (1-2kb)	4	122648447	122792723	144277	1	ENSSSCG00000039531	ENSSSCT00000043536	-1547
5	63094201	63099200	5000	2768.44;1976.56	1124.88;921.16	2372.5	1023.02	29.36	13.73		Up	1.21	2.21265e-06	2.55367e-05	Promoter (1-2kb)	5	63091198	63092627	1430	2	ENSSSCG00000023868	ENSSSCT00000023238	-1574
6	85660201	85662900	2700	653.85;680.79	290.20;285.90	667.32	288.05	16.69	7.28	GMEB1	Up	1.21	9.63055e-11	5.63277e-09	Promoter (<=1kb)	6	85662528	85701386	38859	1	ENSSSCG00000038872	ENSSSCT00000043716	0
1	180004901	180006400	1500	183.94;113.04	71.86;55.29	148.49	63.58	7.17	3.55	SOS2	Up	1.22	3.01848e-07	4.68455e-06	Intron (ENSSSCT00000005531/ENSSSCG00000005015, intron 2 of 23)	1	179907590	180015220	107631	2	ENSSSCG00000005015	ENSSSCT00000005531	8820
13	121318101	121321400	3300	1503.71;1503.30	595.61;698.72	1503.51	647.16	31.03	16.06		Up	1.22	2.13194e-10	8.47921e-09	Intron (ENSSSCT00000026651/ENSSSCG00000021749, intron 3 of 25)	13	121346277	121349182	2906	2	ENSSSCG00000034204	ENSSSCT00000050294	27782
13	180130401	180131500	1100	123.52;124.01	76.01;30.16	123.76	53.08	8.65	4.4	NRIP1	Up	1.22	4.79795e-07	6.98603e-06	Distal Intergenic	13	179826141	179915149	89009	2	ENSSSCG00000021038	ENSSSCT00000028007	-215252
14	81890001	81891100	1100	132.92;112.20	69.10;35.82	122.56	52.46	8.39	4.28	PLAC9	Up	1.22	7.81405e-05	0.000615472	3' UTR	14	81889284	81901909	12626	2	ENSSSCG00000010332	ENSSSCT00000011310	10809
18	29974301	29975900	1600	191.99;95.33	63.57;59.69	143.66	61.63	6.3	2.8	TES	Up	1.22	5.36377e-07	7.66343e-06	Distal Intergenic	18	29892028	29936366	44339	2	ENSSSCG00000040344	ENSSSCT00000041361	-37935
18	5092301	5094900	2600	534.36;614.14	268.09;224.32	574.25	246.21	18.17	8.2	KMT2C	Up	1.22	8.58422e-10	2.41643e-08	Intron (ENSSSCT00000025866/ENSSSCG00000020663, intron 2 of 50)	18	5106647	5277722	171076	1	ENSSSCG00000020663	ENSSSCT00000026487	-11747
18	52764601	52766500	1900	264.49;214.28	122.99;82.94	239.38	102.97	9.75	4.87	INHBA	Up	1.22	1.80375e-06	2.13985e-05	Distal Intergenic	18	52884631	52905213	20583	1	ENSSSCG00000035077	ENSSSCT00000061917	-118131
2	105277201	105279000	1800	234.96;177.16	84.30;93.00	206.06	88.65	10.53	4.56	CHD1	Up	1.22	9.99587e-08	1.78291e-06	Distal Intergenic	2	105116102	105203206	87105	2	ENSSSCG00000014177	ENSSSCT00000015489	-73995
2	120225501	120226800	1300	212.13;98.70	76.01;57.81	155.42	66.91	7.67	3.82	COMMD10	Up	1.22	5.57323e-07	7.9145e-06	Distal Intergenic	2	120238616	120429907	191292	1	ENSSSCG00000014223	ENSSSCT00000015541	-11816
2	120479401	120481400	2000	575.98;312.98	211.43;169.65	444.48	190.54	13.88	7.55	SEMA6A	Up	1.22	1.33847e-06	1.65759e-05	Distal Intergenic	2	120559078	120687331	128254	2	ENSSSCG00000014224	ENSSSCT00000015542	205931
2	6507001	6509600	2600	951.90;1221.54	410.43;522.78	1086.72	466.61	30.69	14.14	SNX32	Up	1.22	1.23582e-07	2.14809e-06	Distal Intergenic	2	6476428	6488780	12353	2	ENSSSCG00000012975	ENSSSCT00000014183	-18221
5	29060501	29067000	6500	2212.61;2281.11	1122.12;811.19	2246.86	966.66	23.1	10.41	RASSF3	Up	1.22	4.21023e-08	8.098e-07	Intron (ENSSSCT00000040175/ENSSSCG00000039060, intron 1 of 4)	5	29051653	29111266	59614	1	ENSSSCG00000039060	ENSSSCT00000050468	8848
8	942801	944900	2100	304.77;311.29	139.57;125.67	308.03	132.62	11.54	5.43	LETM1	Up	1.22	2.00519e-11	4.91485e-09	Distal Intergenic	8	900426	928019	27594	2	ENSSSCG00000008675	ENSSSCT00000033698	-14782
12	52429101	52431100	2000	277.92;377.09	132.66;148.92	327.5	140.79	14.91	7.99		Up	1.22	1.20141e-07	2.09449e-06	Promoter (1-2kb)	12	52427462	52433230	5769	1	ENSSSCG00000017927	ENSSSCT00000063786	1639
18	48437001	48441000	4000	1762.84;2020.43	645.36;977.08	1891.63	811.22	34.59	16.72	UPP1	Up	1.22	3.17857e-06	3.49517e-05	Promoter (<=1kb)	18	48418385	48440736	22352	2	ENSSSCG00000030388	ENSSSCT00000065553	0
4	36136401	36139400	3000	1662.14;1007.26	632.92;515.87	1334.7	574.4	30.52	14.72	PABPC1	Up	1.22	3.02505e-06	3.34959e-05	Promoter (<=1kb)	4	36137639	36228053	90415	1	ENSSSCG00000006063	ENSSSCT00000032533	0
5	62220201	62221200	1000	134.26;75.92	40.08;50.27	105.09	45.17	6.35	3.77		Up	1.22	3.64243e-07	5.51572e-06	Promoter (4-5kb)	5	62187297	62226080	38784	2	ENSSSCG00000000657	ENSSSCT00000034328	4880
13	133348501	133350900	2400	343.71;405.77	157.54;162.11	374.74	159.83	10.29	4.69	PAK2	Up	1.23	2.40846e-09	5.9266e-08	Intron (ENSSSCT00000042354/ENSSSCG00000026934, intron 6 of 6)	13	133278877	133383452	104576	2	ENSSSCG00000011843	ENSSSCT00000012955	32552
13	206750001	206751800	1800	261.81;124.01	91.21;72.89	192.91	82.05	10.89	4.59	RRP1	Up	1.23	7.56694e-07	1.02236e-05	Distal Intergenic	13	206722596	206735997	13402	1	ENSSSCG00000037061	ENSSSCT00000044042	27405
15	95665801	95667800	2000	248.38;304.54	124.37;111.22	276.46	117.79	8.99	4.41	STAT1	Up	1.23	7.97788e-09	1.75681e-07	Exon (ENSSSCT00000030281/ENSSSCG00000016059, exon 16 of 24)	15	95593254	95646293	53040	2	ENSSSCG00000016057	ENSSSCT00000037616	-19508
17	35381001	35382000	1000	135.60;215.96	62.19;87.97	175.78	75.08	13.92	5.83		Up	1.23	3.96667e-05	0.000336614	Intron (ENSSSCT00000053483/ENSSSCG00000035357, intron 1 of 2)	17	35366304	35371478	5175	2	ENSSSCG00000036073	ENSSSCT00000057813	-9523
5	26973801	26979000	5200	2252.88;1741.20	924.50;781.03	1997.04	852.77	25.28	12.13	USP15	Up	1.23	5.8494e-07	8.24283e-06	Intron (ENSSSCT00000000493/ENSSSCG00000000457, intron 1 of 21)	5	26964788	27083336	118549	1	ENSSSCG00000000457	ENSSSCT00000000493	9013
8	48206001	48207500	1500	170.51;108.82	62.19;57.18	139.67	59.68	5.27	2.73	RAPGEF2	Up	1.23	2.42169e-07	3.88477e-06	Intron (ENSSSCT00000062306/ENSSSCG00000008881, intron 8 of 28)	8	48198915	48274619	75705	1	ENSSSCG00000008881	ENSSSCT00000062205	7086
1	120131901	120134400	2500	439.03;391.43	196.23;157.09	415.23	176.66	12.16	5.36	DMXL2	Up	1.23	3.77938e-10	1.2338e-08	Promoter (3-4kb)	1	120137810	120297357	159548	1	ENSSSCG00000032517	ENSSSCT00000044786	-3410
1	268294701	268295800	1100	132.92;222.71	77.39;74.14	177.81	75.77	8.94	5.05	FPGS	Up	1.23	2.9303e-07	4.56583e-06	Promoter (2-3kb)	1	268298294	268309406	11113	1	ENSSSCG00000005626	ENSSSCT00000006186	-2494
12	17989101	17991400	2300	557.18;463.14	226.63;207.35	510.16	216.99	16.6	8.75	PLEKHM1	Up	1.23	4.45755e-08	8.52895e-07	Promoter (4-5kb)	12	17984202	18035374	51173	1	ENSSSCG00000017325	ENSSSCT00000064483	4899
13	137863701	137867000	3300	2125.34;1105.12	762.82;617.04	1615.23	689.93	31.92	14.65	PARP14	Up	1.23	5.4424e-06	5.61113e-05	Promoter (<=1kb)	13	137809503	137865111	55609	2	ENSSSCG00000011874	ENSSSCT00000012988	0
3	26409001	26410300	1300	146.34;104.61	48.37;58.44	125.48	53.4	6.46	3.04	ITPRIPL2	Up	1.23	1.09806e-07	1.9377e-06	Promoter (4-5kb)	3	26404370	26409336	4967	1	ENSSSCG00000039337	ENSSSCT00000059430	4631
5	6207601	6209800	2200	291.34;262.36	114.70;121.27	276.85	117.98	8.92	4.49	RRP7A	Up	1.23	7.77173e-11	5.29524e-09	Promoter (<=1kb)	5	6208516	6217948	9433	1	ENSSSCG00000033983	ENSSSCT00000049695	0
6	134648301	134651600	3300	1714.50;945.68	655.03;481.31	1330.09	568.17	26.55	14.09	IFI44	Up	1.23	3.77301e-06	4.05236e-05	Promoter (<=1kb)	6	134633961	134650811	16851	2	ENSSSCG00000003763	ENSSSCT00000004165	0
6	49361501	49363400	1900	273.89;134.13	95.35;78.54	204.01	86.95	7.04	4.15		Up	1.23	8.26303e-07	1.1042e-05	Promoter (2-3kb)	6	49366124	49398743	32620	1	ENSSSCG00000028794	ENSSSCT00000057663	-2724
AEMK02000297.1	170001	171500	1500	158.43;167.88	85.68;53.41	163.15	69.54	15.9	5.93	CDC25A	Up	1.23	1.17481e-09	3.19662e-08	Distal Intergenic	111	102915	133416	30502	1	ENSSSCG00000021494	ENSSSCT00000025526	67086
13	25889601	25891200	1600	177.22;126.54	64.95;64.09	151.88	64.52	9.23	3.46	TRAK1	Up	1.24	1.28839e-07	2.22365e-06	5' UTR	13	25879567	25932668	53102	1	ENSSSCG00000011278	ENSSSCT00000042902	10034
13	61676801	61678300	1500	197.36;152.69	80.15;67.86	175.03	74.01	9.35	3.41	EDEM1	Up	1.24	6.52151e-08	1.2084e-06	Intron (ENSSSCT00000012625/ENSSSCG00000011535, intron 1 of 4)	13	61703722	61732242	28521	1	ENSSSCG00000034197	ENSSSCT00000036731	-25422
13	68347601	68349600	2000	319.54;231.15	103.64;128.81	275.34	116.23	9.78	4.52	PPARG	Up	1.24	2.01489e-07	3.3091e-06	Intron (ENSSSCT00000040903/ENSSSCG00000011579, intron 2 of 7)	13	68363873	68433963	70091	1	ENSSSCG00000011579	ENSSSCT00000012672	-14273
17	11079801	11081500	1700	237.64;134.98	67.71;90.48	186.31	79.1	7.74	3.19	KAT6A	Up	1.24	1.30715e-06	1.62506e-05	Intron (ENSSSCT00000007692/ENSSSCG00000007023, intron 1 of 19)	17	11005533	11107079	101547	2	ENSSSCG00000007023	ENSSSCT00000007692	25579
18	19603601	19604900	1300	166.48;105.45	52.51;62.83	135.97	57.67	6.79	3	TNPO3	Up	1.24	2.42847e-07	3.89138e-06	Exon (ENSSSCT00000055796/ENSSSCG00000016572, exon 4 of 23)	18	19585733	19669986	84254	1	ENSSSCG00000016572	ENSSSCT00000018042	17868
2	120082001	120083500	1500	226.90;131.60	88.44;63.46	179.25	75.95	7.39	3.76	LVRN	Up	1.24	5.94633e-07	8.34942e-06	Distal Intergenic	2	120117760	120193929	76170	1	ENSSSCG00000014221	ENSSSCT00000015539	-34260
2	25712301	25714200	1900	247.04;156.91	80.15;90.48	201.97	85.32	6.26	2.85	SLC1A2	Up	1.24	3.87985e-07	5.82563e-06	Intron (ENSSSCT00000051003/ENSSSCG00000013296, intron 3 of 10)	2	25657458	25760172	102715	1	ENSSSCG00000013296	ENSSSCT00000051921	54843
3	124444501	124447400	2900	542.41;566.06	208.67;262.02	554.23	235.34	16.32	6.97	TRIB2	Up	1.24	8.21031e-11	5.37128e-09	Distal Intergenic	3	124170684	124196272	25589	2	ENSSSCG00000039080	ENSSSCT00000066283	-248229
3	77606901	77608400	1500	143.66;161.13	69.10;59.69	152.39	64.39	8.23	3.82	LGALSL	Up	1.24	1.09827e-11	4.91485e-09	Distal Intergenic	3	77472166	77479365	7200	2	ENSSSCG00000030005	ENSSSCT00000030136	-127536
6	98484001	98486700	2700	1135.84;1084.87	496.11;444.87	1110.36	470.49	25.58	11.96	PPP4R1	Up	1.24	9.72567e-10	2.6989e-08	Intron (ENSSSCT00000004076/ENSSSCG00000003679, intron 3 of 18)	6	98462850	98539647	76798	1	ENSSSCG00000003679	ENSSSCT00000043778	21151
1	239938801	239941600	2800	719.63;544.12	302.64;231.23	631.88	266.94	17.67	8.63	TRIM14	Up	1.24	2.91515e-07	4.54825e-06	Promoter (3-4kb)	1	239912128	239945002	32875	2	ENSSSCG00000033222	ENSSSCT00000055524	3402
17	30456701	30459300	2600	390.70;756.71	225.25;262.02	573.7	243.64	17.48	8.73		Up	1.24	1.50103e-06	1.82365e-05	Promoter (1-2kb)	17	30451667	30455111	3445	2	ENSSSCG00000029289	ENSSSCT00000028082	-1590
4	77607601	77609200	1600	182.59;189.81	71.86;85.46	186.2	78.66	8.21	3.73	RB1CC1	Up	1.24	4.65681e-12	4.91485e-09	Promoter (2-3kb)	4	77611291	77648242	36952	1	ENSSSCG00000028902	ENSSSCT00000045505	-2091
8	69926601	69928000	1400	312.83;368.66	74.62;214.27	340.74	144.44	18.38	9.26	CXCL8	Up	1.24	0.000627493	0.00455472	Promoter (4-5kb)	8	69932644	69935861	3218	1	ENSSSCG00000008953	ENSSSCT00000009807	-4644
AEMK02000295.1	62801	63800	1000	139.63;86.05	58.04;37.70	112.84	47.87	15.07	7.87		Up	1.24	2.98788e-05	0.000261185	Intron (ENSSSCT00000063914/ENSSSCG00000037528, intron 3 of 6)	110	57613	67454	9842	1	ENSSSCG00000037528	ENSSSCT00000064376	5188
1	159302901	159303900	1000	237.64;90.27	71.86;65.98	163.95	68.92	9.85	4.83	RELCH	Up	1.25	7.48755e-07	1.0128e-05	Intron (ENSSSCT00000063628/ENSSSCG00000004899, intron 1 of 28)	1	159207960	159317580	109621	2	ENSSSCG00000004899	ENSSSCT00000055242	13680
13	126467101	126468300	1200	131.57;102.92	44.22;54.67	117.25	49.44	6.67	3.02	TPRG1	Up	1.25	3.80836e-08	7.39046e-07	Distal Intergenic	13	126649382	126860437	211056	1	ENSSSCG00000011812	ENSSSCT00000012924	-181082
14	31708401	31710200	1800	233.61;155.22	98.12;65.35	194.42	81.73	7.43	4.11		Up	1.25	7.71354e-06	7.64887e-05	Intron (ENSSSCT00000055257/ENSSSCG00000034386, intron 5 of 19)	14	31738597	31741641	3045	1	ENSSSCG00000038091	ENSSSCT00000063149	-28397
15	83193701	83195400	1700	298.06;119.79	116.08;59.06	208.92	87.57	8.16	3.5	AGPS	Up	1.25	0.00268168	0.0189084	Exon (ENSSSCT00000030764/ENSSSCG00000023983, exon 4 of 20)	15	83170348	83280433	110086	1	ENSSSCG00000023983	ENSSSCT00000047528	23353
1	73131301	73132300	1000	167.83;206.68	63.57;94.25	187.25	78.91	12.41	7.02		Up	1.25	1.14681e-05	0.000109482	Promoter (<=1kb)	1	73130880	73131199	320	1	ENSSSCG00000037071	ENSSSCT00000039523	421
13	66144901	66147400	2500	311.48;469.89	156.16;172.80	390.69	164.48	13.57	5.28	CIDEC	Up	1.25	3.73768e-07	5.64104e-06	Promoter (1-2kb)	13	66141206	66148418	7213	2	ENSSSCG00000011557	ENSSSCT00000012648	1018
1	194368701	194371500	2800	519.59;437.83	172.74;226.83	478.71	199.79	11.24	5.1	SGPP1	Up	1.26	1.00414e-08	2.16568e-07	Exon (ENSSSCT00000023144/ENSSSCG00000028558, exon 2 of 3)	1	194352013	194380906	28894	1	ENSSSCG00000028558	ENSSSCT00000039849	16688
1	230823201	230824800	1600	175.88;137.51	67.71;63.46	156.69	65.59	7.5	3.76	GNAQ	Up	1.26	3.56991e-08	6.95533e-07	Intron (ENSSSCT00000057300/ENSSSCG00000033763, intron 2 of 7)	1	230605256	230907674	302419	2	ENSSSCG00000033763	ENSSSCT00000057300	82874
1	4834301	4835600	1300	139.63;97.01	49.75;49.01	118.32	49.38	5.41	2.69	QKI	Up	1.26	1.14068e-07	2.0035e-06	Intron (ENSSSCT00000057600/ENSSSCG00000004029, intron 2 of 7)	1	4732578	4881938	149361	2	ENSSSCG00000004029	ENSSSCT00000057600	46338
13	133754401	133757900	3500	986.81;848.67	443.60;323.60	917.74	383.6	17.3	8.14		Up	1.26	1.08275e-08	2.32328e-07	Distal Intergenic	13	133763876	133767943	4068	1	ENSSSCG00000028376	ENSSSCT00000028647	-5976
13	150959101	150960500	1400	298.06;118.95	106.41;67.86	208.5	87.13	8.77	4.5	CIP2A	Up	1.26	3.9206e-05	0.000333089	Exon (ENSSSCT00000058060/ENSSSCG00000033593, exon 18 of 21)	13	150934073	150966321	32249	1	ENSSSCG00000033593	ENSSSCT00000058060	25028
14	30594301	30596700	2400	465.88;449.64	171.36;211.12	457.76	191.24	16.45	8.1		Up	1.26	1.19882e-10	6.28485e-09	Intron (ENSSSCT00000010736/ENSSSCG00000009794, intron 1 of 16)	14	30564687	30564919	233	1	ENSSSCG00000029294	ENSSSCT00000032229	29614
2	108956701	108958600	1900	230.93;156.91	84.30;77.29	193.92	80.79	7.35	3.38		Up	1.26	2.42546e-07	3.88869e-06	Intron (ENSSSCT00000051426/ENSSSCG00000014186, intron 6 of 10)	2	108907000	109016349	109350	2	ENSSSCG00000014186	ENSSSCT00000051426	57749
3	72994701	72996100	1400	173.20;129.07	74.62;51.52	151.13	63.07	6.56	4.01	RF00026	Up	1.26	6.37439e-07	8.85711e-06	Intron (ENSSSCT00000027178/ENSSSCG00000025007, intron 3 of 7)	3	73002906	73003012	107	2	ENSSSCG00000035225	ENSSSCT00000064538	6912
7	75186401	75189400	3000	695.47;695.13	288.82;290.92	695.3	289.87	18.05	8.31		Up	1.26	2.68993e-10	9.78313e-09	3' UTR	7	75168839	75181142	12304	2	ENSSSCG00000002008	ENSSSCT00000002247	-5259
9	6528001	6529700	1700	213.47;107.14	70.48;63.46	160.31	66.97	5.97	3.06	RF00100	Up	1.26	5.89259e-07	8.28928e-06	Intron (ENSSSCT00000016151/ENSSSCG00000014800, intron 1 of 13)	9	6568097	6568414	318	2	ENSSSCG00000019570	ENSSSCT00000021165	38714
11	20901401	20903400	2000	377.27;250.55	160.30;101.79	313.91	131.05	9.53	5.78	LRCH1	Up	1.26	3.76055e-05	0.000321073	Promoter (3-4kb)	11	20687662	20906568	218907	2	ENSSSCG00000009408	ENSSSCT00000058056	3168
X	45795301	45796500	1200	171.85;163.66	100.88;39.59	167.76	70.23	36.95	14.82		Up	1.26	7.81292e-08	1.42032e-06	Intron (ENSSSCT00000042113/ENSSSCG00000034056, intron 4 of 4)	19	45772497	45798482	25986	1	ENSSSCG00000034056	ENSSSCT00000042113	22804
13	140655501	140656800	1300	150.37;117.26	49.75;60.95	133.82	55.35	8.45	3.06	PLA1A	Up	1.27	3.4143e-08	6.66322e-07	Exon (ENSSSCT00000056110/ENSSSCG00000011895, exon 2 of 12)	13	140636946	140665871	28926	2	ENSSSCG00000011895	ENSSSCT00000056110	9071
13	189019401	189020400	1000	272.55;94.48	92.59;59.69	183.52	76.14	10.88	5.23	ssc-mir-155	Up	1.27	1.73511e-05	0.000159468	Distal Intergenic	13	189138822	189138902	81	1	ENSSSCG00000019154	ENSSSCT00000020749	-118422
13	96485301	96487900	2600	982.78;933.87	494.73;300.98	958.33	397.85	21.49	10.81	TIPARP	Up	1.27	1.91576e-08	3.91045e-07	Distal Intergenic	13	96496405	96525731	29327	1	ENSSSCG00000027646	ENSSSCT00000023343	-8505
2	3885901	3887600	1700	201.39;156.07	77.39;70.37	178.73	73.88	7.94	3.3		Up	1.27	5.0219e-08	9.50644e-07	Distal Intergenic	2	3681118	3687270	6153	1	ENSSSCG00000033917	ENSSSCT00000059980	204783
5	29087001	29091700	4700	1235.19;1887.99	638.45;659.76	1561.59	649.1	26.42	12.08	RASSF3	Up	1.27	1.63447e-06	1.96244e-05	Intron (ENSSSCT00000040175/ENSSSCG00000039060, intron 1 of 4)	5	29051653	29111266	59614	1	ENSSSCG00000039060	ENSSSCT00000050468	35348
5	7556401	7558300	1900	241.67;264.89	117.46;92.37	253.28	104.91	10.73	4.89	DNAJB7	Up	1.27	9.98074e-12	4.91485e-09	5' UTR	5	7563791	7575894	12104	1	ENSSSCG00000034801	ENSSSCT00000045849	-5491
7	114107801	114108800	1000	119.49;147.63	46.99;64.09	133.56	55.54	12.32	4.99	RIN3	Up	1.27	4.73995e-08	9.00759e-07	Intron (ENSSSCT00000038572/ENSSSCG00000002451, intron 3 of 5)	7	114121158	114165737	44580	1	ENSSSCG00000002451	ENSSSCT00000058256	-12358
8	118421801	118423600	1800	447.09;245.49	150.63;136.35	346.29	143.49	13.13	5.98	NFKB1	Up	1.27	1.19319e-06	1.50857e-05	Exon (ENSSSCT00000038683/ENSSSCG00000030957, exon 10 of 24)	8	118391015	118478927	87913	2	ENSSSCG00000030957	ENSSSCT00000033438	55327
8	80570001	80572000	2000	275.23;221.87	117.46;89.23	248.55	103.34	9.78	3.97	NR3C2	Up	1.27	2.87892e-08	5.698e-07	Intron (ENSSSCT00000032998/ENSSSCG00000037766, intron 4 of 8)	8	80312232	80666761	354530	1	ENSSSCG00000037766	ENSSSCT00000060351	257769
9	131510401	131511600	1200	150.37;119.79	73.24;38.96	135.08	56.1	7.21	3.53	NEK2	Up	1.27	0.000243841	0.00181347	Distal Intergenic	9	131547036	131561461	14426	1	ENSSSCG00000015604	ENSSSCT00000016997	-35436
9	35095101	35097300	2200	481.99;502.79	186.56;221.18	492.39	203.87	15.35	6.87		Up	1.27	3.7386e-11	4.91485e-09	Distal Intergenic	9	35069422	35070437	1016	2	ENSSSCG00000032358	ENSSSCT00000047971	-24664
9	39816601	39818200	1600	154.40;132.45	63.57;55.29	143.42	59.43	6.8	3.12	TIMM8B	Up	1.27	1.26033e-09	3.39624e-08	Distal Intergenic	9	39787405	39790899	3495	2	ENSSSCG00000023599	ENSSSCT00000023357	-25702
11	24115601	24119200	3600	1800.43;1035.10	612.19;561.11	1417.77	586.65	32.85	14.49	EPSTI1	Up	1.27	4.37838e-06	4.62242e-05	Promoter (<=1kb)	11	24116986	24216215	99230	1	ENSSSCG00000037572	ENSSSCT00000065032	0
13	117528501	117531000	2500	473.94;340.82	164.45;174.05	407.38	169.25	12.02	5.33	ACTL6A	Up	1.27	4.14486e-07	6.15928e-06	Promoter (<=1kb)	13	117529732	117626927	97196	1	ENSSSCG00000011762	ENSSSCT00000055204	0
3	80133301	80134300	1000	179.91;95.33	70.48;43.98	137.62	57.23	9.23	4.88		Up	1.27	6.52169e-05	0.000523807	Promoter (4-5kb)	3	80126031	80128623	2593	2	ENSSSCG00000038591	ENSSSCT00000060024	-4678
4	89784301	89786900	2600	535.70;458.92	203.14;210.50	497.31	206.82	14.3	5.99	SLAMF7	Up	1.27	5.67381e-09	1.29111e-07	Promoter (<=1kb)	4	89764621	89785691	21071	2	ENSSSCG00000006378	ENSSSCT00000057707	0
5	63058801	63060000	1200	237.64;192.34	116.08;62.21	214.99	89.14	12.8	5.84	FOXJ2	Up	1.27	0.000163023	0.00123004	Promoter (1-2kb)	5	63061994	63087701	25708	1	ENSSSCG00000039580	ENSSSCT00000052236	-1994
5	67409301	67411200	1900	263.15;230.30	111.94;93.00	246.73	102.47	9.69	5.02	WASHC1	Up	1.27	9.87831e-10	2.73608e-08	Promoter (<=1kb)	5	67395876	67409452	13577	2	ENSSSCG00000000746	ENSSSCT00000000810	0
6	99243001	99244500	1500	492.73;394.81	236.31;132.58	443.77	184.44	22.82	10.44	RAB12	Up	1.27	0.000117041	0.00089414	Promoter (<=1kb)	6	99216163	99244959	28797	2	ENSSSCG00000038026	ENSSSCT00000066426	459
13	140699801	140704600	4800	789.45;685.01	301.26;307.26	737.23	304.26	11.46	5.07	CD80	Up	1.28	4.33603e-09	1.01141e-07	Exon (ENSSSCT00000013021/ENSSSCG00000011899, exon 3 of 8)	13	140694589	140731247	36659	1	ENSSSCG00000011899	ENSSSCT00000041623	5212
17	36014101	36016900	2800	507.50;604.86	205.91;250.71	556.18	228.31	13.26	5.55	ASXL1	Up	1.28	2.72003e-09	6.6019e-08	Intron (ENSSSCT00000007930/ENSSSCG00000007248, intron 4 of 13)	17	35992789	36065046	72258	1	ENSSSCG00000007248	ENSSSCT00000038792	21312
17	50441601	50442600	1000	147.69;80.99	58.04;36.44	114.34	47.24	8.07	4.31	PREX1	Up	1.28	4.47003e-05	0.000373866	Intron (ENSSSCT00000053680/ENSSSCG00000031118, intron 5 of 41)	17	50353929	50550250	196322	2	ENSSSCG00000031118	ENSSSCT00000053680	107650
2	91183901	91189200	5300	813.62;920.37	352.39;363.81	866.99	358.1	11.72	5.51	RF00026	Up	1.28	1.2129e-09	3.28199e-08	Distal Intergenic	2	91210587	91210690	104	1	ENSSSCG00000030562	ENSSSCT00000032441	-21387
3	43945301	43946300	1000	154.40;137.51	89.82;30.79	145.95	60.31	10.63	4.62		Up	1.28	1.29885e-06	1.61672e-05	Downstream (2-3kb)	3	43929802	43930249	448	2	ENSSSCG00000034878	ENSSSCT00000037663	-15052
5	15616701	15620000	3300	739.77;446.27	266.71;220.55	593.02	243.63	15.47	7.04	FMNL3	Up	1.28	1.34283e-06	1.66209e-05	Intron (ENSSSCT00000024676/ENSSSCG00000025114, intron 1 of 25)	5	15592666	15646012	53347	2	ENSSSCG00000025114	ENSSSCT00000024676	26012
5	21694201	21695300	1100	130.23;181.37	49.75;78.54	155.8	64.15	9.05	4.16		Up	1.28	0.000371357	0.00272657	Intron (ENSSSCT00000063535/ENSSSCG00000035686, intron 1 of 10)	5	21669786	21700716	30931	2	ENSSSCG00000035686	ENSSSCT00000045632	5416
6	85320501	85322500	2000	408.15;263.20	150.63;125.04	335.68	137.83	11.67	5.73	SESN2	Up	1.28	5.89803e-07	8.29144e-06	Distal Intergenic	6	85327651	85350793	23143	1	ENSSSCG00000029438	ENSSSCT00000022902	-5151
6	89272501	89276800	4300	3630.39;2644.70	1575.39;1015.41	3137.55	1295.4	53.15	24.83	RNF19B	Up	1.28	1.44135e-05	0.000134685	Distal Intergenic	6	89226005	89257057	31053	2	ENSSSCG00000025206	ENSSSCT00000052109	-15444
7	11346201	11347200	1000	119.49;127.38	60.80;40.84	123.44	50.82	9.06	4.24	JARID2	Up	1.28	1.17955e-10	6.22276e-09	Intron (ENSSSCT00000062160/ENSSSCG00000001061, intron 1 of 19)	7	11357959	11600306	242348	1	ENSSSCG00000001061	ENSSSCT00000062045	-10759
7	64561001	64563100	2100	251.07;277.55	71.86;146.40	264.31	109.13	11.29	4.97	PSMA6	Up	1.28	3.26192e-07	5.00086e-06	Distal Intergenic	7	64575559	64603258	27700	2	ENSSSCG00000001951	ENSSSCT00000002183	40158
9	98589301	98591000	1700	166.48;154.38	82.92;49.01	160.43	65.96	6.38	2.42	HGF	Up	1.28	2.0996e-09	5.26371e-08	Distal Intergenic	9	98438142	98513563	75422	1	ENSSSCG00000015403	ENSSSCT00000065643	151159
1	203413501	203415000	1500	244.35;426.02	111.94;163.37	335.19	137.65	18.27	7.43	ACER2	Up	1.28	7.31263e-05	0.000581206	Promoter (<=1kb)	1	203387488	203415184	27697	2	ENSSSCG00000034213	ENSSSCT00000060646	184
9	2928301	2929300	1000	375.93;90.27	118.84;72.89	233.1	95.87	14.98	7.92		Up	1.28	3.83377e-05	0.000326421	Promoter (2-3kb)	9	2931482	2981019	49538	1	ENSSSCG00000033089	ENSSSCT00000055407	-2182
9	35178001	35180500	2500	347.73;298.64	135.43;130.70	323.18	133.06	8.65	3.56		Up	1.28	2.83708e-09	6.86046e-08	Promoter (4-5kb)	9	35172356	35185452	13097	2	ENSSSCG00000014997	ENSSSCT00000052548	4952
13	131498701	131501200	2500	539.73;285.98	205.91;132.58	412.85	169.24	9.73	4.53	ATP13A3	Up	1.29	1.80705e-05	0.00016538	Distal Intergenic	13	131391799	131493623	101825	2	ENSSSCG00000011825	ENSSSCT00000039981	-5078
13	153958601	153961400	2800	605.51;528.94	290.20;174.68	567.23	232.44	14.48	6.67	ALCAM	Up	1.29	8.57353e-07	1.13714e-05	Intron (ENSSSCT00000032688/ENSSSCG00000011946, intron 1 of 16)	13	153797697	153997505	199809	2	ENSSSCG00000011946	ENSSSCT00000013072	36105
3	32246501	32248400	1900	277.92;158.60	91.21;87.34	218.26	89.27	7.22	3.61	CIITA	Up	1.29	6.21748e-07	8.66165e-06	Distal Intergenic	3	32172214	32230780	58567	2	ENSSSCG00000007901	ENSSSCT00000051122	-15721
4	39535601	39537400	1800	225.56;294.42	120.23;93.00	259.99	106.61	11.06	5.26	RF00001	Up	1.29	4.29058e-08	8.23904e-07	Intron (ENSSSCT00000049817/ENSSSCG00000006087, intron 7 of 7)	4	39511513	39511625	113	2	ENSSSCG00000020490	ENSSSCT00000022085	-23976
7	23684201	23686900	2700	494.08;341.66	174.12;167.14	417.87	170.63	9.38	5.4	LTA	Up	1.29	5.72393e-07	8.09519e-06	3' UTR	7	23696373	23698299	1927	1	ENSSSCG00000001403	ENSSSCT00000034506	-9473
7	40356701	40358600	1900	299.40;248.86	135.43;89.23	274.13	112.33	10.15	4.74	RUNX2	Up	1.29	3.8669e-07	5.80767e-06	Distal Intergenic	7	40205912	40349398	143487	1	ENSSSCG00000001710	ENSSSCT00000001910	150789
7	57367001	57370800	3800	1676.91;1087.41	657.79;469.37	1382.16	563.58	22.98	9.63	PEAK1	Up	1.29	2.28614e-06	2.62557e-05	5' UTR	7	57223818	57327031	103214	2	ENSSSCG00000001869	ENSSSCT00000045478	-39970
7	8699001	8700000	1000	238.98;79.30	80.15;49.64	159.14	64.9	11.57	6.96	EDN1	Up	1.29	3.08137e-05	0.000268318	Distal Intergenic	7	8752093	8760212	8120	1	ENSSSCG00000035598	ENSSSCT00000061675	-52093
13	82061301	82063200	1900	243.01;155.22	96.73;65.98	199.12	81.36	6.15	2.97	ZBTB38	Up	1.29	1.16077e-06	1.47329e-05	Promoter (1-2kb)	13	82064510	82195030	130521	1	ENSSSCG00000022073	ENSSSCT00000060641	-1310
4	88945001	88946200	1200	142.32;110.51	55.28;48.38	126.41	51.83	6.75	2.92		Up	1.29	4.068e-08	7.85017e-07	Promoter (1-2kb)	4	88947557	88960377	12821	1	ENSSSCG00000036618	ENSSSCT00000044610	-1357
X	11505801	11507800	2000	249.72;198.25	60.80;122.53	223.99	91.67	7.96	4.77	MOSPD2	Up	1.29	0.00485567	0.0339273	Distal Intergenic	19	11409126	11474152	65027	1	ENSSSCG00000012131	ENSSSCT00000036081	96675
X	90379501	90381300	1800	238.98;170.41	95.35;71.63	204.7	83.49	12.8	5.57	AMMECR1	Up	1.29	1.64568e-07	2.77101e-06	Intron (ENSSSCT00000050890/ENSSSCG00000037591, intron 1 of 5)	19	90309335	90420154	110820	2	ENSSSCG00000037591	ENSSSCT00000066136	38854
1	103704901	103706500	1600	197.36;147.63	82.92;57.18	172.5	70.05	8.39	3.67	MBD2	Up	1.3	2.53427e-07	4.04105e-06	Intron (ENSSSCT00000005002/ENSSSCG00000004528, intron 3 of 6)	1	103683065	103752267	69203	2	ENSSSCG00000004528	ENSSSCT00000005002	45767
1	77011901	77013600	1700	190.65;226.93	78.77;90.48	208.79	84.63	9.02	3.9	MFSD4B	Up	1.3	2.41491e-09	5.93747e-08	Intron (ENSSSCT00000022616/ENSSSCG00000004419, intron 2 of 6)	1	76998572	77164387	165816	1	ENSSSCG00000004419	ENSSSCT00000028340	13329
10	53613201	53614600	1400	240.33;113.04	92.59;50.90	176.68	71.74	9.83	5.22	NEBL	Up	1.3	0.000553743	0.00402987	Intron (ENSSSCT00000045325/ENSSSCG00000011090, intron 2 of 6)	10	53603960	53952736	348777	1	ENSSSCG00000011090	ENSSSCT00000040834	9241
14	123413201	123414400	1200	124.86;147.63	53.89;56.55	136.25	55.22	11.88	4.81	RF00026	Up	1.3	2.8808e-10	1.02238e-08	Intron (ENSSSCT00000039789/ENSSSCG00000010638, intron 4 of 14)	14	123389294	123389400	107	1	ENSSSCG00000034269	ENSSSCT00000055546	23907
16	21262801	21263800	1000	230.93;75.08	77.39;47.13	153	62.26	9.99	5.24	IL7R	Up	1.3	4.85482e-05	0.000402719	Intron (ENSSSCT00000018326/ENSSSCG00000016831, intron 37 of 37)	16	21300141	21330156	30016	1	ENSSSCG00000016832	ENSSSCT00000033303	-36341
2	58445901	58448000	2100	417.55;331.54	182.41;121.90	374.54	152.16	13.63	5.92	NDUFA13	Up	1.3	5.61314e-07	7.9654e-06	Intron (ENSSSCT00000015224/ENSSSCG00000013938, intron 3 of 12)	2	58401427	58411981	10555	2	ENSSSCG00000013936	ENSSSCT00000015222	-33920
2	78538601	78539800	1200	145.00;153.54	59.42;61.58	149.27	60.5	7.32	3.47		Up	1.3	3.6094e-12	4.91485e-09	Intron (ENSSSCT00000015306/ENSSSCG00000014013, intron 1 of 8)	2	78516123	78670013	153891	1	ENSSSCG00000014013	ENSSSCT00000056214	22478
3	126714001	126715900	1900	347.73;409.15	185.18;123.16	378.44	154.17	17.97	7.59	YWHAQ	Up	1.3	3.07215e-08	6.03767e-07	Distal Intergenic	3	126738803	126773220	34418	1	ENSSSCG00000008638	ENSSSCT00000009450	-22903
7	38153901	38154900	1000	288.66;213.43	127.14;76.66	251.05	101.9	12.59	5.53	PTK7	Up	1.3	4.29527e-05	0.00036131	Intron (ENSSSCT00000001851/ENSSSCG00000001660, intron 1 of 19)	7	38135877	38208138	72262	1	ENSSSCG00000001660	ENSSSCT00000001851	18024
12	6503801	6504900	1100	531.67;416.74	234.93;148.92	474.21	191.92	30.84	13.66		Up	1.3	4.80595e-06	5.02919e-05	Promoter (2-3kb)	12	6501299	6523747	22449	1	ENSSSCG00000037541	ENSSSCT00000058861	2502
13	67611401	67612600	1200	315.51;107.98	107.79;64.72	211.75	86.25	11.16	5.35		Up	1.3	8.33321e-05	0.000652421	Promoter (1-2kb)	13	67613229	67613760	532	2	ENSSSCG00000040585	ENSSSCT00000038997	1160
13	92540701	92542100	1400	185.28;104.61	67.71;49.64	144.94	58.68	6.92	3.12	MBNL1	Up	1.3	3.55e-07	5.39107e-06	Promoter (4-5kb)	13	92546869	92696231	149363	1	ENSSSCG00000011720	ENSSSCT00000057166	-4769
14	101253201	101256500	3300	1988.39;1346.39	596.99;754.64	1667.39	675.82	33.83	14.81	LIPA	Up	1.3	1.9739e-06	2.31039e-05	Promoter (<=1kb)	14	101131380	101254677	123298	2	ENSSSCG00000010450	ENSSSCT00000059522	0
17	50950801	50955400	4600	2557.66;1278.90	896.86;662.91	1918.28	779.88	24.4	11.97	ZNFX1	Up	1.3	5.89561e-06	6.02648e-05	Promoter (2-3kb)	17	50925791	50958308	32518	2	ENSSSCG00000030108	ENSSSCT00000022577	2908
6	88786201	88788400	2200	393.38;366.12	156.16;152.69	379.75	154.42	13.32	7.81	MARCKSL1	Up	1.3	3.91917e-11	4.91485e-09	Promoter (<=1kb)	6	88786175	88787568	1394	2	ENSSSCG00000031380	ENSSSCT00000062189	0
1	161198101	161204500	6400	2822.15;1980.78	1138.70;792.34	2401.47	965.52	25.97	11.02	PMAIP1	Up	1.31	2.52122e-06	2.86082e-05	Exon (ENSSSCT00000041807/ENSSSCG00000034264, exon 8 of 11)	1	161182890	161188164	5275	2	ENSSSCG00000026454	ENSSSCT00000022347	-9937
1	230843601	230845300	1700	174.54;119.79	70.48;48.38	147.16	59.43	5.88	2.55	GNAQ	Up	1.31	3.90502e-07	5.85145e-06	Intron (ENSSSCT00000057300/ENSSSCG00000033763, intron 2 of 7)	1	230605256	230907674	302419	2	ENSSSCG00000033763	ENSSSCT00000057300	62374
13	30813401	30815200	1800	205.42;174.63	100.88;52.78	190.02	76.83	12.27	6.81		Up	1.31	1.56471e-05	0.000145172	Distal Intergenic	13	30635214	30805610	170397	2	ENSSSCG00000029251	ENSSSCT00000059703	-7791
13	32269101	32271100	2000	285.97;271.64	111.94;113.73	278.81	112.83	8.65	4.21	AMIGO3	Up	1.31	2.80462e-11	4.91485e-09	Intron (ENSSSCT00000012468/ENSSSCG00000011390, intron 2 of 5)	13	32246485	32253155	6671	2	ENSSSCG00000011389	ENSSSCT00000012466	-15946
14	49308301	49309900	1600	171.85;156.07	77.39;54.67	163.96	66.03	6.52	3.46		Up	1.31	5.531e-12	4.91485e-09	Intron (ENSSSCT00000041635/ENSSSCG00000010052, intron 16 of 21)	14	49332941	49463963	131023	1	ENSSSCG00000010053	ENSSSCT00000011014	-23041
14	54906301	54908900	2600	488.71;649.58	239.07;218.66	569.14	228.87	16.83	6.95	LGALS8	Up	1.31	1.59948e-07	2.70499e-06	Distal Intergenic	14	54867021	54892071	25051	2	ENSSSCG00000010146	ENSSSCT00000048454	-14230
6	84171701	84173600	1900	221.53;328.16	91.21;130.70	274.85	110.95	11.65	4.86	ZDHHC18	Up	1.31	8.50945e-06	8.35339e-05	Intron (ENSSSCT00000003955/ENSSSCG00000003561, intron 2 of 8)	6	84153717	84189994	36278	1	ENSSSCG00000003561	ENSSSCT00000003956	17984
6	95110001	95112300	2300	294.03;284.29	118.84;114.36	289.16	116.6	9.44	3.94	MACF1	Up	1.31	3.21215e-11	4.91485e-09	Intron (ENSSSCT00000059129/ENSSSCG00000037748, intron 4 of 4)	6	95150836	95304767	153932	1	ENSSSCG00000003654	ENSSSCT00000004050	-38536
9	64391701	64393300	1600	178.57;129.07	71.86;52.15	153.82	62.01	5.7	2.55	ATP2B4	Up	1.31	1.13315e-07	1.99087e-06	Intron (ENSSSCT00000041516/ENSSSCG00000015273, intron 2 of 20)	9	64337497	64441416	103920	1	ENSSSCG00000015273	ENSSSCT00000016642	54204
9	77523301	77524300	1000	150.37;86.05	58.04;37.07	118.21	47.56	6.73	3.15		Up	1.31	9.95488e-06	9.61939e-05	Intron (ENSSSCT00000061243/ENSSSCG00000038187, intron 1 of 3)	9	77509364	77549538	40175	1	ENSSSCG00000038187	ENSSSCT00000061243	13937
10	33890501	33893100	2600	735.75;445.42	292.97;182.85	590.58	237.91	14.33	8.06	DDX58	Up	1.31	2.70228e-05	0.00023835	Promoter (<=1kb)	10	33891715	33933451	41737	1	ENSSSCG00000030408	ENSSSCT00000048370	0
13	21937801	21940800	3000	1343.94;1123.68	515.46;481.31	1233.81	498.38	27.9	13.32	TRANK1	Up	1.31	1.99627e-07	3.28221e-06	Promoter (<=1kb)	13	21941586	22021791	80206	1	ENSSSCG00000011239	ENSSSCT00000012306	-786
3	103040001	103043100	3100	1637.97;944.84	599.75;442.36	1291.41	521.05	32.35	14.42		Up	1.31	3.0261e-06	3.35013e-05	Promoter (<=1kb)	3	103041221	103090904	49684	1	ENSSSCG00000008496	ENSSSCT00000034217	0
3	19562201	19567900	5700	1211.03;1413.88	493.34;566.14	1312.45	529.74	18.31	7.62	IL4R	Up	1.31	2.08163e-09	5.23207e-08	Promoter (2-3kb)	3	19518680	19560095	41416	2	ENSSSCG00000007817	ENSSSCT00000034531	-2106
4	95172001	95174300	2300	2321.36;1136.33	822.24;569.28	1728.85	695.76	47.92	24.59	ADAR	Up	1.31	5.58567e-06	5.74068e-05	Promoter (4-5kb)	4	95178756	95194668	15913	1	ENSSSCG00000006543	ENSSSCT00000007168	-4456
7	32106701	32109100	2400	698.15;313.82	236.31;172.80	505.99	204.55	14.94	7.87	ETV7	Up	1.31	1.69546e-06	2.02654e-05	Promoter (<=1kb)	7	32087432	32107941	20510	2	ENSSSCG00000001561	ENSSSCT00000053128	0
1	57720401	57721600	1200	143.66;90.27	40.08;53.41	116.96	46.74	6.75	3.04		Up	1.32	2.10072e-07	3.42514e-06	Exon (ENSSSCT00000004784/ENSSSCG00000004328, exon 54 of 102)	1	57760918	57762773	1856	2	ENSSSCG00000034904	ENSSSCT00000063280	41173
13	134316301	134319000	2700	700.84;425.18	243.22;207.98	563.01	225.6	14.57	7.58	RUBCN	Up	1.32	1.37166e-06	1.6919e-05	Exon (ENSSSCT00000042106/ENSSSCG00000011853, exon 9 of 19)	13	134302476	134353352	50877	2	ENSSSCG00000011853	ENSSSCT00000012965	34352
13	199051801	199054100	2300	631.02;317.20	228.02;150.80	474.11	189.41	12.74	6.46		Up	1.32	3.52661e-06	3.8213e-05	Distal Intergenic	13	199291488	199297652	6165	1	ENSSSCG00000036894	ENSSSCT00000048494	-237388
3	47729401	47730700	1300	182.59;140.04	49.75;79.80	161.32	64.77	9.19	4.97		Up	1.32	0.000296878	0.00219318	Intron (ENSSSCT00000008915/ENSSSCG00000008138, intron 17 of 22)	3	47607605	47704889	97285	2	ENSSSCG00000008137	ENSSSCT00000008914	-24512
5	29233501	29236100	2600	398.75;459.76	197.61;146.40	429.26	172.01	11.88	5.25	TBC1D30	Up	1.32	3.00492e-10	1.05578e-08	Intron (ENSSSCT00000047434/ENSSSCG00000023788, intron 2 of 13)	5	29248321	29300445	52125	1	ENSSSCG00000023788	ENSSSCT00000028687	-12221
7	51753201	51755300	2100	600.14;366.97	228.02;158.34	483.56	193.18	14.75	6.52	HDGFL3	Up	1.32	1.08827e-06	1.39161e-05	Intron (ENSSSCT00000038154/ENSSSCG00000035432, intron 1 of 6)	7	51731077	51822351	91275	1	ENSSSCG00000035432	ENSSSCT00000051162	22124
13	52448101	52449500	1400	276.58;206.68	121.61;70.37	241.63	95.99	11.87	5.13		Up	1.33	5.66791e-05	0.000461552	Intron (ENSSSCT00000022793/ENSSSCG00000027675, intron 1 of 14)	13	52348094	52457180	109087	2	ENSSSCG00000027675	ENSSSCT00000022793	7680
2	112552601	112553800	1200	167.83;184.75	56.66;83.57	176.29	70.11	9.77	4.64	EFNA5	Up	1.33	4.18735e-10	1.33576e-08	Intron (ENSSSCT00000064949/ENSSSCG00000036520, intron 2 of 4)	2	112534950	112816612	281663	2	ENSSSCG00000036520	ENSSSCT00000064949	262812
3	72399001	72400700	1700	277.92;125.70	105.03;55.92	201.81	80.47	7.64	3.5	ASPRV1	Up	1.33	0.000631734	0.00458494	Intron (ENSSSCT00000038253/ENSSSCG00000033099, intron 3 of 7)	3	72381330	72494507	113178	1	ENSSSCG00000033099	ENSSSCT00000038253	17671
3	8313001	8317000	4000	769.31;688.38	327.51;252.60	728.85	290.05	11.77	5.32		Up	1.33	1.72249e-10	7.52526e-09	Intron (ENSSSCT00000022696/ENSSSCG00000026653, intron 2 of 6)	3	8305865	8323695	17831	1	ENSSSCG00000026653	ENSSSCT00000022696	7136
4	10554501	10558200	3700	777.37;674.88	367.59;209.87	726.12	288.73	13.57	5.79	FAM49B	Up	1.33	1.30467e-06	1.62292e-05	Intron (ENSSSCT00000065443/ENSSSCG00000005959, intron 1 of 10)	4	10548802	10643392	94591	1	ENSSSCG00000005959	ENSSSCT00000036789	5699
5	10809301	10812100	2800	345.05;274.17	139.57;106.19	309.61	122.88	6.41	3.32	CSF2RB	Up	1.33	4.52379e-08	8.64442e-07	Downstream (1-2kb)	5	10814008	10840808	26801	2	ENSSSCG00000000136	ENSSSCT00000000142	28708
5	11521901	11524000	2100	554.49;344.19	210.05;147.66	449.34	178.86	16.75	7.76		Up	1.33	8.83472e-07	1.1644e-05	5' UTR	5	11509336	11542607	33272	2	ENSSSCG00000000148	ENSSSCT00000050902	18607
6	68746701	68750500	3800	994.87;728.87	356.53;330.51	861.87	343.52	15.73	7.99		Up	1.33	1.01278e-06	1.31099e-05	Distal Intergenic	6	68707286	68708004	719	2	ENSSSCG00000037937	ENSSSCT00000053150	-38697
7	51759901	51761600	1700	261.81;140.04	106.41;53.41	200.92	79.91	6.63	2.9	HDGFL3	Up	1.33	0.00137497	0.00979371	Intron (ENSSSCT00000038154/ENSSSCG00000035432, intron 1 of 6)	7	51731077	51822351	91275	1	ENSSSCG00000035432	ENSSSCT00000051162	28824
9	130734801	130736600	1800	194.68;199.09	84.30;72.26	196.88	78.28	8.2	4.22	FAM71A	Up	1.33	8.12892e-12	4.91485e-09	Distal Intergenic	9	130766239	130768026	1788	2	ENSSSCG00000015596	ENSSSCT00000016989	31426
9	21822801	21824600	1800	260.46;142.57	82.92;77.91	201.52	80.41	8.08	3.52	CTSC	Up	1.33	6.20281e-07	8.64533e-06	Distal Intergenic	9	21726570	21761760	35191	2	ENSSSCG00000014924	ENSSSCT00000016280	-61041
12	40078901	40081100	2200	753.20;602.33	352.39;188.50	677.77	270.45	20.6	10.4		Up	1.33	0.000103074	0.000791557	Promoter (<=1kb)	12	40079461	40148572	69112	1	ENSSSCG00000032552	ENSSSCT00000027235	0
14	31942001	31943600	1600	182.59;124.01	70.48;51.52	153.3	61	6.67	2.96	PPTC7	Up	1.33	1.77337e-07	2.95969e-06	Promoter (2-3kb)	14	31906262	31946554	40293	2	ENSSSCG00000009825	ENSSSCT00000010768	2954
4	122825501	122827600	2100	495.42;547.50	187.94;226.83	521.46	207.39	19.32	8.56	F3	Up	1.33	5.03943e-11	4.91485e-09	Promoter (<=1kb)	4	122826644	122837672	11029	1	ENSSSCG00000022447	ENSSSCT00000027504	0
AEMK02000452.1	3228601	3229800	1200	202.73;101.23	74.62;45.87	151.98	60.25	10.56	5.6		Up	1.33	2.30078e-05	0.000205783	Promoter (3-4kb)	196	3212835	3224813	11979	2	ENSSSCG00000036892	ENSSSCT00000040364	-3788
10	48564801	48565900	1100	173.20;87.73	59.42;43.98	130.47	51.7	7.03	3.52	OPTN	Up	1.34	3.8033e-07	5.72681e-06	Intron (ENSSSCT00000046449/ENSSSCG00000023247, intron 6 of 14)	10	48535655	48573940	38286	2	ENSSSCG00000023247	ENSSSCT00000061948	8040
13	138462701	138465700	3000	1752.09;1290.71	613.57;584.99	1521.4	599.28	38.72	17.56	CD86	Up	1.34	2.5947e-06	2.93117e-05	5' UTR	13	138427532	138478462	50931	2	ENSSSCG00000011877	ENSSSCT00000034541	12762
13	29313101	29315400	2300	609.54;449.64	265.33;153.94	529.59	209.64	18.16	7.77	CCR2	Up	1.34	5.80681e-05	0.000471816	Distal Intergenic	13	29368747	29376350	7604	1	ENSSSCG00000024311	ENSSSCT00000028261	-53347
13	29317101	29319500	2400	718.29;428.55	272.24;179.71	573.42	225.97	16.45	6.7	CCR2	Up	1.34	2.50358e-06	2.84411e-05	Distal Intergenic	13	29368747	29376350	7604	1	ENSSSCG00000024311	ENSSSCT00000028261	-49247
3	9750901	9756600	5700	2047.47;1784.22	831.91;684.90	1915.84	758.41	23.73	11.06	PRKRIP1	Up	1.34	3.40817e-09	8.11102e-08	Distal Intergenic	3	9724044	9732982	8939	1	ENSSSCG00000007684	ENSSSCT00000008425	26857
5	22914701	22916300	1600	174.54;172.94	58.04;79.17	173.74	68.61	7.29	2.99	B4GALNT1	Up	1.34	4.18106e-12	4.91485e-09	Distal Intergenic	5	22889567	22897508	7942	2	ENSSSCG00000000433	ENSSSCT00000038833	-17193
7	20067501	20069300	1800	279.26;327.32	99.50;139.49	303.29	119.5	12.16	6.18	CARMIL1	Up	1.34	5.19036e-09	1.18987e-07	Intron (ENSSSCT00000001196/ENSSSCG00000001100, intron 2 of 38)	7	20037411	20356954	319544	1	ENSSSCG00000001100	ENSSSCT00000062876	30090
7	31814401	31817800	3400	402.78;514.60	190.70;170.91	458.69	180.81	10.23	4.22	MAPK14	Up	1.34	4.61184e-08	8.7957e-07	Intron (ENSSSCT00000042455/ENSSSCG00000001556, intron 1 of 11)	7	31791594	31862031	70438	1	ENSSSCG00000001556	ENSSSCT00000001734	22807
8	135153801	135155400	1600	177.22;142.57	63.57;62.83	159.9	63.2	7.76	3.89	COQ2	Up	1.34	1.6297e-08	3.36755e-07	Distal Intergenic	8	135130421	135152016	21596	1	ENSSSCG00000009238	ENSSSCT00000010118	23380
9	66958401	66960100	1700	200.05;163.66	76.01;67.86	181.85	71.93	7.28	3		Up	1.34	1.15012e-08	2.45615e-07	Intron (ENSSSCT00000017041/ENSSSCG00000015645, intron 3 of 20)	9	66838141	67108733	270593	1	ENSSSCG00000015645	ENSSSCT00000065243	120260
8	130662401	130670900	8500	6028.28;3558.32	2114.33;1669.52	4793.3	1891.92	34.73	15.49	HERC6	Up	1.34	1.06905e-05	0.000102592	Promoter (<=1kb)	8	130594937	130664968	70032	2	ENSSSCG00000021712	ENSSSCT00000026224	0
1	133118501	133120500	2000	303.43;194.87	96.73;98.65	249.15	97.69	8.1	3.75	SPRED1	Up	1.35	4.27409e-07	6.32426e-06	Distal Intergenic	1	132904275	133016243	111969	2	ENSSSCG00000039393	ENSSSCT00000055368	-102258
1	269946401	269947800	1400	174.54;127.38	60.80;57.81	150.96	59.31	7.42	3.19	TOR1B	Up	1.35	9.51204e-08	1.70178e-06	Distal Intergenic	1	269967008	269971989	4982	1	ENSSSCG00000005683	ENSSSCT00000006249	-19208
13	132414001	132416000	2000	273.89;233.68	102.26;96.77	253.78	99.51	9.76	3.54	ACAP2	Up	1.35	1.84879e-09	4.71555e-08	Intron (ENSSSCT00000055236/ENSSSCG00000031147, intron 1 of 22)	13	132282329	132431397	149069	2	ENSSSCG00000031147	ENSSSCT00000048801	15397
14	77519101	77520500	1400	229.58;194.03	105.03;61.58	211.81	83.3	10.4	4.32	KAT6B	Up	1.35	1.54248e-06	1.86534e-05	Intron (ENSSSCT00000056205/ENSSSCG00000010316, intron 3 of 17)	14	77415234	77596062	180829	1	ENSSSCG00000010316	ENSSSCT00000063691	103867
15	29902901	29905000	2100	256.44;205.84	98.12;83.57	231.14	90.84	7.38	2.85	RF00001	Up	1.35	3.1252e-08	6.13577e-07	Intron (ENSSSCT00000024092/ENSSSCG00000039157, intron 9 of 38)	15	29889219	29889328	110	2	ENSSSCG00000021175	ENSSSCT00000022791	-13573
1	128880501	128884000	3500	680.70;798.89	324.75;256.99	739.8	290.87	12.74	5.37	SNAP23	Up	1.35	1.24325e-09	3.35483e-08	Promoter (3-4kb)	1	128849068	128887444	38377	2	ENSSSCG00000038735	ENSSSCT00000037345	3444
12	16247401	16249300	1900	218.84;174.63	82.92;71.00	196.74	76.96	8.13	3.15	TLK2	Up	1.35	2.95596e-08	5.83956e-07	Promoter (3-4kb)	12	16131828	16253247	121420	2	ENSSSCG00000017301	ENSSSCT00000041446	3947
14	6638701	6641400	2700	1039.17;753.34	420.10;283.38	896.26	351.74	25.88	10.62	PPP3CC	Up	1.35	8.65204e-07	1.14471e-05	Promoter (<=1kb)	14	6639461	6745425	105965	1	ENSSSCG00000032622	ENSSSCT00000010549	0
4	127411401	127412500	1100	349.08;142.57	116.08;77.29	245.82	96.68	17.36	8.54	GBP2	Up	1.35	1.49083e-06	1.81298e-05	Promoter (2-3kb)	4	127387223	127408729	21507	2	ENSSSCG00000006923	ENSSSCT00000007583	-2672
4	91401801	91403300	1500	530.33;195.72	175.50;109.96	363.02	142.73	16.96	8.79		Up	1.35	9.26807e-06	9.0241e-05	Promoter (<=1kb)	4	91373129	91402639	29511	2	ENSSSCG00000006418	ENSSSCT00000045690	0
9	117035601	117037700	2100	349.08;258.99	136.81;101.16	304.03	118.99	11.96	5.63		Up	1.35	1.52357e-07	2.58993e-06	Promoter (2-3kb)	9	117032856	117057425	24570	1	ENSSSCG00000015499	ENSSSCT00000053070	2745
X	47577001	47578100	1100	163.80;145.94	96.73;25.13	154.87	60.93	15.99	8.55	ITIH6	Up	1.35	1.19486e-06	1.51003e-05	Intron (ENSSSCT00000054869/ENSSSCG00000037006, intron 5 of 13)	19	47537909	47584738	46830	2	ENSSSCG00000037006	ENSSSCT00000054869	6638
1	158434501	158436100	1600	287.32;197.40	121.61;67.86	242.36	94.74	11.28	4.16	RF00026	Up	1.36	0.000136916	0.00103961	Intron (ENSSSCT00000039219/ENSSSCG00000025744, intron 9 of 9)	1	158527034	158527127	94	1	ENSSSCG00000020464	ENSSSCT00000022059	-90934
10	64695401	64697300	1900	375.93;321.41	169.98;101.16	348.67	135.57	14.76	5.96	PFKFB3	Up	1.36	5.09297e-07	7.34811e-06	Distal Intergenic	10	64776322	64801612	25291	2	ENSSSCG00000011133	ENSSSCT00000058661	104312
12	39845001	39847600	2600	359.82;253.08	118.84;120.64	306.45	119.74	6.71	3.41	RASL10B	Up	1.36	3.23715e-07	4.96871e-06	Exon (ENSSSCT00000019278/ENSSSCG00000017712, exon 17 of 22)	12	39783729	39795069	11341	2	ENSSSCG00000036746	ENSSSCT00000059116	-49932
12	6549901	6551500	1600	163.80;165.35	66.33;62.21	164.57	64.27	7.25	2.73		Up	1.36	4.21807e-12	4.91485e-09	Distal Intergenic	12	6566656	6587046	20391	1	ENSSSCG00000035960	ENSSSCT00000058371	-15156
13	66410601	66411900	1300	134.26;118.10	59.42;38.96	126.18	49.19	8.61	3.4		Up	1.36	2.1668e-09	5.40217e-08	Intron (ENSSSCT00000051036/ENSSSCG00000011570, intron 11 of 12)	13	66421528	66441980	20453	1	ENSSSCG00000011569	ENSSSCT00000049501	-9628
14	28610501	28613300	2800	479.31;425.18	203.14;148.29	452.24	175.72	12.55	5.32	NCOR2	Up	1.36	1.79702e-10	7.645e-09	Distal Intergenic	14	28663512	28818417	154906	1	ENSSSCG00000009761	ENSSSCT00000010703	-50212
14	64975701	64977200	1500	157.08;129.07	69.10;42.10	143.08	55.6	6.63	2.98	TMEM26	Up	1.36	1.1001e-06	1.40509e-05	Distal Intergenic	14	64877935	64925602	47668	2	ENSSSCG00000023525	ENSSSCT00000022284	-50099
15	104875601	104876900	1300	163.80;116.42	63.57;45.87	140.11	54.72	6.99	3.3	CASP10	Up	1.36	1.09826e-07	1.9377e-06	Intron (ENSSSCT00000025501/ENSSSCG00000026940, intron 5 of 10)	15	104858109	104894921	36813	1	ENSSSCG00000026940	ENSSSCT00000053464	17492
3	68263101	68265500	2400	500.79;435.30	187.94;176.57	468.04	182.25	13.5	6.16	HK2	Up	1.36	2.13191e-09	5.33168e-08	Distal Intergenic	3	68153824	68231615	77792	2	ENSSSCG00000008261	ENSSSCT00000009047	-31486
6	98395501	98396900	1400	269.86;201.62	111.94;71.63	235.74	91.78	12.7	5.18	RAB31	Up	1.36	1.48216e-06	1.80431e-05	Distal Intergenic	6	98278648	98385862	107215	2	ENSSSCG00000037264	ENSSSCT00000060216	-9639
8	69915301	69918700	3400	1012.32;848.67	334.42;390.20	930.49	362.31	18.44	9.6	CXCL8	Up	1.36	2.83433e-08	5.61734e-07	Distal Intergenic	8	69932644	69935861	3218	1	ENSSSCG00000008953	ENSSSCT00000009807	-13944
14	30114101	30116800	2700	476.62;426.02	192.09;159.60	451.32	175.84	12.56	5.53		Up	1.36	1.31697e-10	6.56585e-09	Promoter (<=1kb)	14	30117074	30119292	2219	1	ENSSSCG00000037735	ENSSSCT00000065403	-274
6	54963901	54965200	1300	157.08;193.19	52.51;83.57	175.13	68.04	9.69	5.43		Up	1.36	1.01779e-05	9.81227e-05	Promoter (<=1kb)	6	54963996	54971107	7112	1	ENSSSCG00000040036	ENSSSCT00000041682	0
8	101937701	101939000	1300	140.97;105.45	56.66;39.59	123.21	48.12	7.99	2.61	KIAA1109	Up	1.36	6.14771e-08	1.14492e-06	Promoter (<=1kb)	8	101762049	101937111	175063	2	ENSSSCG00000009090	ENSSSCT00000038122	-590
1	194569801	194571800	2000	284.63;194.03	103.64;81.06	239.33	92.35	8.33	3.19	PPP2R5E	Up	1.37	2.6271e-07	4.16468e-06	Intron (ENSSSCT00000032151/ENSSSCG00000026382, intron 2 of 13)	1	194505453	194656164	150712	1	ENSSSCG00000026382	ENSSSCT00000057247	64348
1	217220701	217222600	1900	221.53;262.36	91.21;95.51	241.95	93.36	9.69	4.11		Up	1.37	5.8542e-10	1.7522e-08	Distal Intergenic	1	217237374	217261366	23993	1	ENSSSCG00000023595	ENSSSCT00000027088	-14774
1	79818101	79819300	1200	147.69;91.95	44.22;48.38	119.82	46.3	6.35	2.83	MARCKS	Up	1.37	2.03945e-07	3.34217e-06	Distal Intergenic	1	79789752	79796128	6377	1	ENSSSCG00000037803	ENSSSCT00000038674	28349
13	30202301	30205400	3100	616.25;442.05	230.78;177.82	529.15	204.3	12.65	5.9	PTPN23	Up	1.37	3.77226e-07	5.68592e-06	5' UTR	13	30190837	30252977	62141	1	ENSSSCG00000032957	ENSSSCT00000063419	11464
14	7367901	7370700	2800	574.63;397.34	199.00;177.82	485.99	188.41	11.16	4.99		Up	1.37	6.41825e-07	8.9075e-06	Distal Intergenic	14	7344614	7358614	14001	2	ENSSSCG00000009633	ENSSSCT00000029798	-9287
14	99443501	99445100	1600	174.54;173.78	64.95;69.75	174.16	67.35	7.25	2.83		Up	1.37	7.31015e-12	4.91485e-09	Distal Intergenic	14	99556835	99562002	5168	1	ENSSSCG00000026540	ENSSSCT00000026846	-111735
2	4811901	4814200	2300	315.51;375.40	109.17;158.97	345.46	134.07	13.48	5.43	CHKA	Up	1.37	6.86703e-08	1.26642e-06	Intron (ENSSSCT00000014091/ENSSSCG00000012889, intron 2 of 11)	2	4788447	4847487	59041	1	ENSSSCG00000012889	ENSSSCT00000014091	23454
4	87328301	87331400	3100	672.64;537.38	252.89;216.78	605.01	234.84	13.6	5.57	RGS5	Up	1.37	1.16967e-07	2.04951e-06	Intron (ENSSSCT00000041659/ENSSSCG00000037821, intron 3 of 4)	4	87286910	87344289	57380	1	ENSSSCG00000037821	ENSSSCT00000041659	41391
7	61734401	61736300	1900	228.24;275.86	84.30;110.59	252.05	97.44	10	5.12	CLEC14A	Up	1.37	1.79996e-09	4.605e-08	Distal Intergenic	7	61825905	61829028	3124	1	ENSSSCG00000023760	ENSSSCT00000025386	-89605
8	11072501	11073800	1300	149.03;122.32	58.04;47.13	135.68	52.58	6.98	3.38	CD38	Up	1.37	5.72779e-09	1.30188e-07	Distal Intergenic	8	11083615	11132665	49051	1	ENSSSCG00000008742	ENSSSCT00000009565	-9815
9	48391501	48393000	1500	379.96;273.33	99.50;153.94	326.64	126.72	15.26	7.77	SC5D	Up	1.37	8.29186e-05	0.000649704	Distal Intergenic	9	48357123	48373836	16714	1	ENSSSCG00000028517	ENSSSCT00000026020	34378
15	875001	876800	1800	222.87;172.10	67.71;85.46	197.48	76.58	7.1	3.34	TNFAIP6	Up	1.37	4.44502e-08	8.50775e-07	Promoter (4-5kb)	15	861896	881760	19865	2	ENSSSCG00000023716	ENSSSCT00000017853	4960
5	59814501	59816600	2100	396.07;267.42	157.54;99.91	331.74	128.72	10.67	4.07	CREBL2	Up	1.37	3.59595e-06	3.88566e-05	Promoter (2-3kb)	5	59809976	59812246	2271	2	ENSSSCG00000034418	ENSSSCT00000040700	-2255
5	79300801	79302600	1800	217.50;218.49	70.48;98.02	218	84.25	8.81	3.65	KANSL2	Up	1.37	8.32498e-12	4.91485e-09	Promoter (2-3kb)	5	79281586	79305246	23661	2	ENSSSCG00000000842	ENSSSCT00000000916	2646
13	141469201	141471100	1900	236.30;248.02	69.10;116.87	242.16	92.98	10.66	4.24	IGSF11	Up	1.38	1.43942e-08	3.0158e-07	Distal Intergenic	13	141149080	141289496	140417	1	ENSSSCG00000011906	ENSSSCT00000013029	320121
7	59461801	59463400	1600	1427.18;867.23	563.82;317.94	1147.21	440.88	47.35	20.57	STOML1	Up	1.38	9.9964e-05	0.000768482	Distal Intergenic	7	59452117	59461206	9090	1	ENSSSCG00000001913	ENSSSCT00000002142	9684
8	119708001	119710500	2500	817.64;480.01	288.82;209.24	648.83	249.03	20.17	7.31		Up	1.38	1.35971e-06	1.67928e-05	Exon (ENSSSCT00000061221/ENSSSCG00000035088, exon 4 of 32)	8	119587111	119739310	152200	2	ENSSSCG00000035088	ENSSSCT00000061221	28810
1	239284901	239287400	2500	730.38;758.40	280.53;291.55	744.39	286.04	21.52	8.79	TDRD7	Up	1.38	2.64775e-10	9.67602e-09	Promoter (<=1kb)	1	239285651	239368567	82917	1	ENSSSCG00000005364	ENSSSCT00000005904	0
2	74538401	74541000	2600	498.11;344.19	174.12;148.92	421.15	161.52	11.46	5.44	EBI3	Up	1.38	5.15565e-07	7.41665e-06	Promoter (<=1kb)	2	74530730	74539780	9051	2	ENSSSCG00000013498	ENSSSCT00000014744	0
2	77423301	77425800	2500	401.44;470.73	181.03;155.20	436.08	168.12	12.81	4.88	WDR18	Up	1.38	7.08054e-10	2.0614e-08	Promoter (<=1kb)	2	77413674	77423368	9695	2	ENSSSCG00000013423	ENSSSCT00000014667	0
8	136445101	136446400	1300	165.14;134.98	48.37;66.60	150.06	57.49	9.27	3.74	RASGEF1B	Up	1.38	8.34132e-09	1.83066e-07	Promoter (3-4kb)	8	136441977	136595042	153066	1	ENSSSCG00000029507	ENSSSCT00000026377	3124
11	25367401	25370200	2800	425.60;377.93	181.03;125.67	401.77	153.35	12.03	4.92	RGCC	Up	1.39	1.39835e-10	6.74899e-09	Intron (ENSSSCT00000038025/ENSSSCG00000029837, intron 37 of 42)	11	25479866	25496524	16659	2	ENSSSCG00000009434	ENSSSCT00000010341	126324
11	4708401	4711700	3300	1068.71;641.14	294.35;360.04	854.92	327.2	21.9	8.86	USP12	Up	1.39	1.93422e-06	2.2712e-05	Distal Intergenic	11	4612276	4689609	77334	2	ENSSSCG00000009302	ENSSSCT00000010190	-18792
6	98391601	98395100	3500	962.65;779.49	349.63;316.06	871.07	332.84	16.94	6.97	RAB31	Up	1.39	5.65059e-07	8.01659e-06	Distal Intergenic	6	98278648	98385862	107215	2	ENSSSCG00000037264	ENSSSCT00000060216	-5739
7	8816901	8819300	2400	481.99;340.82	189.32;125.67	411.4	157.5	11.8	5.33	EDN1	Up	1.39	5.44264e-07	7.75157e-06	Distal Intergenic	7	8752093	8760212	8120	1	ENSSSCG00000035598	ENSSSCT00000061675	64808
7	94853301	94855000	1700	226.90;120.64	64.95;67.23	173.77	66.09	7.58	3.45	SIPA1L1	Up	1.39	5.33758e-07	7.63799e-06	Intron (ENSSSCT00000062553/ENSSSCG00000002332, intron 2 of 25)	7	94829992	95171117	341126	1	ENSSSCG00000002332	ENSSSCT00000046769	23309
9	11013701	11014900	1200	158.43;99.55	56.66;42.10	128.99	49.38	6.87	3.12	ACER3	Up	1.39	2.11171e-07	3.44095e-06	Intron (ENSSSCT00000016226/ENSSSCG00000032723, intron 1 of 10)	9	11004754	11160528	155775	1	ENSSSCG00000032723	ENSSSCT00000063835	8947
3	56881501	56885500	4000	1020.38;853.73	381.41;333.02	937.05	357.22	17.84	7.8	LMAN2L	Up	1.39	2.55477e-08	5.11337e-07	Promoter (1-2kb)	3	56880347	56906543	26197	1	ENSSSCG00000026939	ENSSSCT00000046459	1154
4	109173701	109176100	2400	320.88;287.67	92.59;139.49	304.28	116.04	9.54	3.67	CEPT1	Up	1.39	3.43491e-09	8.16805e-08	Promoter (<=1kb)	4	109140582	109176284	35703	2	ENSSSCG00000029918	ENSSSCT00000054638	184
6	68701401	68703500	2100	335.65;241.27	124.37;96.14	288.46	110.25	8.94	3.94		Up	1.39	2.12842e-07	3.46645e-06	Promoter (4-5kb)	6	68707286	68708004	719	2	ENSSSCG00000037937	ENSSSCT00000053150	4504
9	98436601	98437800	1200	175.88;102.08	58.04;47.75	138.98	52.9	8.16	3.51	HGF	Up	1.39	3.05481e-07	4.73218e-06	Promoter (<=1kb)	9	98437087	98510096	73010	1	ENSSSCG00000015403	ENSSSCT00000016778	0
13	126512001	126514100	2100	300.74;175.47	113.32;66.60	238.11	89.96	8.91	3.98	TPRG1	Up	1.4	2.09214e-05	0.00018885	Distal Intergenic	13	126649382	126860437	211056	1	ENSSSCG00000011812	ENSSSCT00000012924	-135282
17	19479301	19481300	2000	290.00;208.37	105.03;84.20	249.19	94.61	8.74	4.45	SLX4IP	Up	1.4	1.88188e-07	3.11596e-06	Distal Intergenic	17	19499566	19573326	73761	1	ENSSSCG00000007066	ENSSSCT00000007737	-18266
18	38164901	38166800	1900	268.52;152.69	89.82;69.75	210.61	79.79	6.54	2.85	SEPT7	Up	1.4	4.91073e-07	7.12372e-06	Intron (ENSSSCT00000055400/ENSSSCG00000016661, intron 1 of 12)	18	38082625	38182904	100280	2	ENSSSCG00000016661	ENSSSCT00000039336	16104
3	73273201	73274500	1300	134.26;91.11	52.51;32.67	112.68	42.59	6.72	2.97	RF00026	Up	1.4	2.25989e-06	2.6e-05	Intron (ENSSSCT00000049612/ENSSSCG00000008340, intron 12 of 17)	3	73154745	73154848	104	2	ENSSSCG00000039766	ENSSSCT00000021021	-118353
4	117739101	117741300	2200	383.98;241.27	146.48;91.11	312.63	118.8	9.13	4.26	CDC14A	Up	1.4	4.40225e-06	4.64485e-05	Intron (ENSSSCT00000038896/ENSSSCG00000006864, intron 5 of 15)	4	117636247	117787076	150830	2	ENSSSCG00000006864	ENSSSCT00000007517	45776
5	16929201	16931700	2500	585.37;583.77	277.77;165.26	584.57	221.51	16.39	6.78	SCN8A	Up	1.4	1.26799e-09	3.41348e-08	Intron (ENSSSCT00000024631/ENSSSCG00000028060, intron 22 of 22)	5	16977701	17169541	191841	1	ENSSSCG00000000228	ENSSSCT00000044798	-46001
5	51989801	51992000	2200	332.97;276.70	111.94;118.76	304.83	115.35	9.75	3.29	SLCO1A2	Up	1.4	1.15747e-08	2.46826e-07	Intron (ENSSSCT00000000624/ENSSSCG00000000580, intron 10 of 13)	5	52020349	52131767	111419	1	ENSSSCG00000000584	ENSSSCT00000064167	-28349
5	5841301	5844100	2800	543.75;831.79	254.27;266.42	687.77	260.35	19.14	7.9	PACSIN2	Up	1.4	6.08278e-07	8.51038e-06	Intron (ENSSSCT00000059889/ENSSSCG00000000036, intron 1 of 10)	5	5853382	5985167	131786	1	ENSSSCG00000000036	ENSSSCT00000058272	-9282
7	3285501	3286700	1200	136.95;103.76	58.04;33.30	120.35	45.67	7.04	2.73	FARS2	Up	1.4	1.54928e-05	0.000143854	Exon (ENSSSCT00000038701/ENSSSCG00000038717, exon 3 of 7)	7	3262396	3443055	180660	1	ENSSSCG00000038717	ENSSSCT00000059986	23105
8	138766601	138767800	1200	132.92;89.42	48.37;35.82	111.17	42.09	6.8	2.52	BMP2K	Up	1.4	1.2482e-07	2.16576e-06	Intron (ENSSSCT00000061139/ENSSSCG00000027722, intron 1 of 14)	8	138675824	138744278	68455	2	ENSSSCG00000027722	ENSSSCT00000024434	-22323
15	131205601	131207600	2000	1070.05;802.27	454.65;253.22	936.16	353.94	32.08	12.7	SP110	Up	1.4	3.66844e-05	0.000313802	Promoter (4-5kb)	15	131170099	131211887	41789	2	ENSSSCG00000016261	ENSSSCT00000038546	4287
16	25778001	25779800	1800	210.79;272.48	81.53;101.16	241.64	91.35	9.43	3.83	PRKAA1	Up	1.4	2.72608e-08	5.42111e-07	Promoter (3-4kb)	16	25743603	25783524	39922	2	ENSSSCG00000024598	ENSSSCT00000065700	3724
1	261622401	261626000	3600	1490.29;1189.48	563.82;446.75	1339.88	505.29	24.54	10.91		Up	1.41	1.59955e-07	2.70499e-06	Distal Intergenic	1	261511304	261587968	76665	2	ENSSSCG00000005518	ENSSSCT00000048212	-34433
12	5201801	5203000	1200	166.48;83.52	42.84;51.52	125	47.18	10.94	4.11	UBALD2	Up	1.41	4.05845e-07	6.0489e-06	Downstream (<1kb)	12	5203195	5208679	5485	2	ENSSSCG00000023423	ENSSSCT00000026568	5679
13	82659101	82660500	1400	183.94;151.01	62.19;64.09	167.47	63.14	7.74	3.68		Up	1.41	8.29292e-09	1.8214e-07	Distal Intergenic	13	82680417	82727396	46980	1	ENSSSCG00000011676	ENSSSCT00000065186	-19917
14	110811801	110814900	3100	942.51;739.84	363.44;270.19	841.17	316.82	18.95	8.42	SLC25A28	Up	1.41	1.49116e-07	2.54221e-06	Distal Intergenic	14	110793193	110805485	12293	2	ENSSSCG00000037536	ENSSSCT00000052453	-6316
14	6467201	6469100	1900	228.24;144.26	67.71;72.89	186.25	70.3	6.94	4.05	BMP1	Up	1.41	3.10879e-07	4.80058e-06	Exon (ENSSSCT00000010546/ENSSSCG00000009620, exon 9 of 20)	14	6443923	6489061	45139	1	ENSSSCG00000009620	ENSSSCT00000010546	23278
15	55313701	55317100	3400	502.13;525.57	203.14;184.73	513.85	193.94	12.65	5.24	DUSP4	Up	1.41	1.10812e-10	6.04153e-09	Distal Intergenic	15	55490468	55504752	14285	1	ENSSSCG00000015850	ENSSSCT00000054221	-173368
2	47248301	47249500	1200	190.65;102.08	67.71;42.10	146.36	54.91	10.18	4.48	MICAL2	Up	1.41	2.78091e-06	3.10978e-05	Intron (ENSSSCT00000014639/ENSSSCG00000013400, intron 2 of 20)	2	47135586	47302040	166455	2	ENSSSCG00000013400	ENSSSCT00000014639	52540
6	80076701	80080000	3300	833.76;902.66	364.83;289.67	868.21	327.25	19.84	7.94		Up	1.41	7.06514e-11	5.19856e-09	Intron (ENSSSCT00000003910/ENSSSCG00000003520, intron 3 of 5)	6	80068259	80088564	20306	2	ENSSSCG00000035899	ENSSSCT00000061250	8564
7	64730001	64731000	1000	120.83;85.20	31.78;45.87	103.02	38.83	7.66	2.65	PPP2R3C	Up	1.41	6.02053e-07	8.43738e-06	Intron (ENSSSCT00000040635/ENSSSCG00000001950, intron 4 of 8)	7	64762647	64791080	28434	1	ENSSSCG00000031498	ENSSSCT00000038866	-31647
9	109550601	109553000	2400	316.85;380.47	139.57;122.53	348.66	131.05	9.49	4.21	CUL1	Up	1.41	2.56384e-09	6.25124e-08	Intron (ENSSSCT00000042553/ENSSSCG00000015455, intron 1 of 21)	9	109452442	109558165	105724	2	ENSSSCG00000015455	ENSSSCT00000042553	5165
1	196131901	196133600	1700	234.96;130.76	76.01;61.58	182.86	68.79	6.77	3.11	LRRC19	Up	1.41	4.78965e-07	6.97914e-06	Promoter (2-3kb)	1	196129898	196142642	12745	1	ENSSSCG00000005125	ENSSSCT00000005650	2003
13	125424901	125426700	1800	212.13;182.22	73.24;75.40	197.17	74.32	8.26	3.31	BCL6	Up	1.41	5.18209e-10	1.58098e-08	Promoter (1-2kb)	13	125378314	125428606	50293	2	ENSSSCG00000011810	ENSSSCT00000051455	1906
14	7361801	7364200	2400	531.67;453.86	250.13;120.64	492.76	185.38	3.45	1.39		Up	1.41	7.40416e-06	7.37074e-05	Promoter (3-4kb)	14	7344614	7358614	14001	2	ENSSSCG00000009633	ENSSSCT00000029798	-3187
X	90350801	90353200	2400	457.83;393.12	223.87;97.39	425.47	160.63	18.62	7.84	AMMECR1	Up	1.41	1.25901e-05	0.000119054	Intron (ENSSSCT00000050890/ENSSSCG00000037591, intron 2 of 5)	19	90309335	90420154	110820	2	ENSSSCG00000037591	ENSSSCT00000066136	66954
12	1181201	1183200	2000	294.03;183.06	110.55;67.23	238.55	88.89	9.63	3.96		Up	1.42	4.69831e-06	4.92622e-05	Distal Intergenic	12	1192134	1197275	5142	2	ENSSSCG00000033620	ENSSSCT00000037119	14075
14	6656901	6658300	1400	312.83;192.34	116.08;72.89	252.58	94.48	15.47	5.54	RF00026	Up	1.42	1.89316e-06	2.23192e-05	Intron (ENSSSCT00000010549/ENSSSCG00000032622, intron 1 of 8)	14	6649527	6649633	107	2	ENSSSCG00000019508	ENSSSCT00000021103	-7268
17	36011201	36013300	2100	310.14;316.35	100.88;133.84	313.25	117.36	11.01	4.27	ASXL1	Up	1.42	1.11786e-11	4.91485e-09	Intron (ENSSSCT00000007930/ENSSSCG00000007248, intron 4 of 13)	17	35992789	36065046	72258	1	ENSSSCG00000007248	ENSSSCT00000038792	18412
2	116889601	116894400	4800	1922.60;1441.72	753.14;503.31	1682.16	628.23	23.59	9.07	SRP19	Up	1.42	7.70488e-07	1.03885e-05	3' UTR	2	116890852	116901444	10593	2	ENSSSCG00000026230	ENSSSCT00000032409	7044
3	79603301	79606500	3200	1111.67;872.29	479.53;261.39	991.98	370.46	21.76	8.47		Up	1.42	2.23404e-05	0.000200547	Distal Intergenic	3	79663738	79663965	228	1	ENSSSCG00000037966	ENSSSCT00000040430	-57238
6	153433201	153435700	2500	465.88;428.55	194.85;138.86	447.22	166.86	13.4	6.39	FGGY	Up	1.42	4.1442e-11	4.91485e-09	Distal Intergenic	6	152754929	153213125	458197	2	ENSSSCG00000003828	ENSSSCT00000055856	-220076
7	20442301	20445000	2700	428.29;400.71	201.76;107.45	414.5	154.6	12.08	4.7		Up	1.42	2.27055e-09	5.6345e-08	Distal Intergenic	7	20464429	20464558	130	1	ENSSSCG00000036750	ENSSSCT00000055055	-19429
7	89717601	89719900	2300	326.25;311.29	120.23;117.50	318.77	118.86	10.4	4.82		Up	1.42	2.15237e-11	4.91485e-09	Distal Intergenic	7	89744859	89765147	20289	2	ENSSSCG00000032482	ENSSSCT00000044593	45247
9	72545301	72548700	3400	588.06;615.83	273.62;175.94	601.95	224.78	11.87	4.93		Up	1.42	3.15657e-10	1.09339e-08	Intron (ENSSSCT00000034946/ENSSSCG00000040183, intron 5 of 7)	9	72491588	72497093	5506	2	ENSSSCG00000038754	ENSSSCT00000047169	-48208
2	128701	130400	1700	1658.11;543.28	543.09;277.73	1100.7	410.41	34.72	17.43	IFITM3	Up	1.42	0.000175495	0.00132024	Promoter (<=1kb)	2	125432	129890	4459	2	ENSSSCG00000038912	ENSSSCT00000058772	0
3	43670601	43672600	2000	265.84;358.53	85.68;147.03	312.18	116.36	12.24	5.99		Up	1.42	0.000192323	0.00144295	Promoter (<=1kb)	3	43669951	43681452	11502	1	ENSSSCG00000039214	ENSSSCT00000062058	650
6	134677501	134680200	2700	2191.13;1167.55	704.78;548.55	1679.34	626.66	36.05	14.28	IFI44L	Up	1.42	4.50739e-06	4.74822e-05	Promoter (<=1kb)	6	134100934	134679172	578239	2	ENSSSCG00000027660	ENSSSCT00000057976	0
9	27952701	27954500	1800	214.82;160.28	87.06;52.78	187.55	69.92	6.77	3.02	MTMR2	Up	1.42	2.23802e-06	2.57788e-05	Promoter (1-2kb)	9	27864349	27956075	91727	2	ENSSSCG00000014970	ENSSSCT00000053684	1575
1	209215701	209217400	1700	234.96;194.03	102.26;56.55	214.49	79.41	9.8	3.97	MPDZ	Up	1.43	2.77474e-06	3.10347e-05	Intron (ENSSSCT00000063823/ENSSSCG00000005191, intron 3 of 46)	1	209234835	209349299	114465	1	ENSSSCG00000005191	ENSSSCT00000048850	-17435
1	252830401	252831400	1000	149.03;88.58	52.51;35.82	118.8	44.16	9.09	3.96	SUSD1	Up	1.43	2.36603e-07	3.80276e-06	Intron (ENSSSCT00000045259/ENSSSCG00000005465, intron 15 of 15)	1	252754818	252956104	201287	2	ENSSSCG00000005465	ENSSSCT00000045259	124704
1	269952301	269954600	2300	416.21;346.72	192.09;91.11	381.46	141.6	11.29	4.98	TOR1B	Up	1.43	2.50009e-05	0.00022175	Distal Intergenic	1	269967008	269971989	4982	1	ENSSSCG00000005683	ENSSSCT00000006249	-12408
3	72361901	72363700	1800	381.30;159.44	125.75;74.77	270.37	100.26	9.8	4.5	PCBP1	Up	1.43	7.96945e-06	7.87335e-05	Distal Intergenic	3	72379025	72380095	1071	2	ENSSSCG00000027224	ENSSSCT00000028976	16395
4	127222701	127225400	2700	1217.74;674.88	367.59;336.17	946.31	351.88	24.52	11.86		Up	1.43	2.76864e-06	3.09843e-05	Intron (ENSSSCT00000036491/ENSSSCG00000030801, intron 9 of 9)	4	127236599	127245376	8778	1	ENSSSCG00000035732	ENSSSCT00000026900	-11199
5	62177801	62181600	3800	679.36;483.39	251.51;179.71	581.37	215.61	12.04	4.48		Up	1.43	4.27446e-07	6.32426e-06	Distal Intergenic	5	62187297	62226080	38784	2	ENSSSCG00000000657	ENSSSCT00000034328	44480
5	66461001	66463000	2000	605.51;160.28	181.03;103.05	382.9	142.04	14.7	5.71	PARP11	Up	1.43	1.70584e-05	0.000156925	5' UTR	5	66448716	66483643	34928	1	ENSSSCG00000000728	ENSSSCT00000036895	12285
7	50917201	50918700	1500	342.36;212.59	122.99;82.94	277.48	102.97	12.08	4.13	EFL1	Up	1.43	4.86088e-07	7.05838e-06	Intron (ENSSSCT00000002008/ENSSSCG00000001792, intron 15 of 19)	7	50839703	50977024	137322	2	ENSSSCG00000001792	ENSSSCT00000002008	58324
7	64817501	64819600	2100	359.82;316.35	117.46;133.21	338.08	125.34	12.05	5.71	FAM177A1	Up	1.43	2.85142e-10	1.01535e-08	Distal Intergenic	7	64790397	64808645	18249	2	ENSSSCG00000034753	ENSSSCT00000065901	-8856
11	49072901	49074600	1700	267.18;125.70	88.44;57.81	196.44	73.13	8.09	3.06	ACOD1	Up	1.43	7.43181e-07	1.00734e-05	Promoter (2-3kb)	11	49077492	49088218	10727	1	ENSSSCG00000009469	ENSSSCT00000010382	-2892
14	12436801	12438600	1800	213.47;167.88	52.51;89.23	190.68	70.87	7.46	3.21	EXTL3	Up	1.43	0.000115727	0.000884329	Promoter (<=1kb)	14	12437506	12563544	126039	1	ENSSSCG00000009680	ENSSSCT00000064732	0
14	34334201	34337300	3100	644.45;664.76	262.56;223.69	654.6	243.13	13.33	5.73	TAOK3	Up	1.43	8.70249e-10	2.44386e-08	Promoter (2-3kb)	14	34332176	34513034	180859	1	ENSSSCG00000009850	ENSSSCT00000044596	2025
4	128903401	128905000	1600	185.28;107.14	55.28;53.41	146.21	54.34	8.47	3.83	LMO4	Up	1.43	3.25957e-07	4.99921e-06	Promoter (2-3kb)	4	128894134	128907713	13580	2	ENSSSCG00000006928	ENSSSCT00000040333	2713
4	89305501	89307500	2000	263.15;187.28	100.88;65.98	225.21	83.43	7.21	3.52	DEDD	Up	1.43	2.51349e-07	4.01264e-06	Promoter (3-4kb)	4	89311310	89323723	12414	1	ENSSSCG00000006365	ENSSSCT00000006973	-3810
8	55729701	55732600	2900	622.97;711.16	257.04;238.14	667.06	247.59	18.16	6.66	PPAT	Up	1.43	2.14979e-09	5.36661e-08	Promoter (<=1kb)	8	55650643	55730014	79372	2	ENSSSCG00000008902	ENSSSCT00000009746	0
1	167865501	167868800	3300	1145.24;1014.86	450.50;344.96	1080.05	397.73	22.03	9.54	TLE3	Up	1.44	4.07158e-10	1.30522e-08	Distal Intergenic	1	167808509	167855819	47311	2	ENSSSCG00000004971	ENSSSCT00000005484	-9682
1	209210301	209211900	1600	201.39;117.26	58.04;59.06	159.33	58.55	7.3	2.88	MPDZ	Up	1.44	3.54916e-07	5.39107e-06	Intron (ENSSSCT00000063823/ENSSSCG00000005191, intron 3 of 46)	1	209234835	209349299	114465	1	ENSSSCG00000005191	ENSSSCT00000048850	-22935
14	108151601	108153300	1700	413.52;191.50	140.96;82.31	302.51	111.63	13.78	5.02	PIK3AP1	Up	1.44	1.24711e-05	0.00011802	Intron (ENSSSCT00000048653/ENSSSCG00000010509, intron 1 of 16)	14	108038396	108159134	120739	2	ENSSSCG00000010509	ENSSSCT00000048653	5834
14	29982701	29984900	2200	464.54;440.36	154.77;177.82	452.45	166.3	14.84	6.28	VPS37B	Up	1.44	6.7685e-11	5.17436e-09	Intron (ENSSSCT00000024464/ENSSSCG00000028889, intron 1 of 3)	14	29962677	29995513	32837	1	ENSSSCG00000028889	ENSSSCT00000024464	20024
5	7952601	7954100	1500	161.11;162.82	52.51;66.60	161.96	59.56	9.25	3.49	MRTFA	Up	1.44	3.71028e-12	4.91485e-09	Intron (ENSSSCT00000064575/ENSSSCG00000000075, intron 4 of 14)	5	7933873	7975927	42055	1	ENSSSCG00000000075	ENSSSCT00000052781	18728
7	65592401	65593500	1100	131.57;228.62	53.89;79.17	180.1	66.53	10.36	4.82	EGLN3	Up	1.44	1.77556e-06	2.1102e-05	Distal Intergenic	7	65805487	65833573	28087	1	ENSSSCG00000001963	ENSSSCT00000002196	-211987
12	39477001	39482100	5100	1147.92;1407.13	424.25;516.50	1277.53	470.37	18.31	7.54	CCL4	Up	1.44	1.69641e-08	3.49678e-07	Promoter (<=1kb)	12	39477694	39480827	3134	2	ENSSSCG00000038096	ENSSSCT00000050196	0
12	50658001	50660700	2700	894.17;379.62	280.53;189.13	636.9	234.83	17.48	7.78	FBXO39	Up	1.44	1.92782e-06	2.2655e-05	Promoter (<=1kb)	12	50635905	50659605	23701	2	ENSSSCG00000017886	ENSSSCT00000046909	0
1	265017501	265019100	1600	228.24;100.39	63.57;56.55	164.32	60.06	6.57	2.77	NEK6	Up	1.45	6.05907e-07	8.48328e-06	Distal Intergenic	1	265078396	265170586	92191	1	ENSSSCG00000005587	ENSSSCT00000028349	-59296
13	189644601	189647100	2500	385.33;343.35	135.43;131.95	364.34	133.69	8.61	3.72	APP	Up	1.45	3.22196e-10	1.10728e-08	Intron (ENSSSCT00000041749/ENSSSCG00000012022, intron 2 of 17)	13	189435284	189715896	280613	2	ENSSSCG00000012022	ENSSSCT00000013153	68796
13	199985501	199986600	1100	810.93;454.70	298.49;163.37	632.82	230.93	46.56	21.37	MORC3	Up	1.45	5.08638e-05	0.000419791	Distal Intergenic	13	199997254	200039459	42206	1	ENSSSCG00000012055	ENSSSCT00000013187	-10654
13	68351901	68354200	2300	299.40;253.08	84.30;117.50	276.24	100.9	7.96	3.8	PPARG	Up	1.45	1.94699e-09	4.93369e-08	Intron (ENSSSCT00000040903/ENSSSCG00000011579, intron 2 of 7)	13	68363873	68433963	70091	1	ENSSSCG00000011579	ENSSSCT00000012672	-9673
4	39908001	39910100	2100	269.86;195.72	96.73;74.14	232.79	85.44	8.25	3.35	CPQ	Up	1.45	1.37871e-07	2.36285e-06	Intron (ENSSSCT00000049817/ENSSSCG00000006087, intron 1 of 7)	4	39492959	39855922	362964	2	ENSSSCG00000006087	ENSSSCT00000056873	-52079
4	72271501	72273200	1700	163.80;194.03	77.39;54.04	178.91	65.71	7.18	2.93	CLVS1	Up	1.45	4.18533e-10	1.33576e-08	Distal Intergenic	4	72108068	72257422	149355	2	ENSSSCG00000006230	ENSSSCT00000006827	-14079
5	49028501	49029900	1400	159.77;103.76	41.46;55.29	131.77	48.38	7.09	3.86	BCAT1	Up	1.45	1.69845e-07	2.84925e-06	Distal Intergenic	5	48847573	48925625	78053	1	ENSSSCG00000029163	ENSSSCT00000050111	180928
7	33432901	33434700	1800	197.36;163.66	78.77;53.41	180.51	66.09	7.06	3.07	ZFAND3	Up	1.45	5.72315e-09	1.30133e-07	Intron (ENSSSCT00000040605/ENSSSCG00000039952, intron 2 of 6)	7	33378596	33718030	339435	1	ENSSSCG00000039952	ENSSSCT00000065807	54305
11	18103101	18104100	1000	130.23;75.08	29.02;45.87	102.66	37.44	7.21	3.12	ARL11	Up	1.45	4.04219e-05	0.000342082	Promoter (2-3kb)	11	18067499	18100413	32915	2	ENSSSCG00000036810	ENSSSCT00000063027	-2688
13	28868601	28869800	1200	161.11;86.05	55.28;35.19	123.58	45.23	7.51	3.01		Up	1.45	6.06639e-07	8.4915e-06	Promoter (<=1kb)	13	28868395	28868721	327	2	ENSSSCG00000022640	ENSSSCT00000025827	0
2	74623801	74624800	1000	123.52;87.73	46.99;30.16	105.63	38.57	8.87	3.27	MAP2K2	Up	1.45	1.8362e-07	3.04894e-06	Promoter (1-2kb)	2	74626680	74651353	24674	1	ENSSSCG00000027127	ENSSSCT00000032005	-1880
13	91362801	91365300	2500	375.93;197.40	125.75;82.31	286.67	104.03	7.59	2.94	GPR171	Up	1.46	7.54812e-07	1.02005e-05	Intron (ENSSSCT00000051573/ENSSSCG00000011714, intron 11 of 41)	13	91382109	91388414	6306	2	ENSSSCG00000036844	ENSSSCT00000062381	23114
15	137471501	137473500	2000	294.03;240.43	121.61;72.26	267.23	96.93	9.71	4.25		Up	1.46	3.50007e-07	5.32766e-06	Intron (ENSSSCT00000022462/ENSSSCG00000016329, intron 5 of 6)	15	137460691	137475347	14657	1	ENSSSCG00000016329	ENSSSCT00000022462	10810
7	23031501	23034000	2500	1376.17;771.05	467.09;312.29	1073.61	389.69	27.54	11.74		Up	1.46	2.39283e-06	2.73046e-05	Intron (ENSSSCT00000053987/ENSSSCG00000001341, intron 1 of 7)	7	23005304	23046804	41501	2	ENSSSCG00000001341	ENSSSCT00000001457	12804
3	8051401	8055100	3700	935.79;1104.28	371.74;367.58	1020.04	369.66	17.87	6.54		Up	1.46	1.89792e-09	4.82407e-08	Promoter (1-2kb)	3	8052669	8056142	3474	2	ENSSSCG00000038104	ENSSSCT00000055272	1042
17	36148101	36150100	2000	268.52;220.18	99.50;77.29	244.35	88.39	10.01	4.6	NOL4L	Up	1.47	9.50467e-09	2.05826e-07	5' UTR	17	36070838	36158286	87449	2	ENSSSCG00000007249	ENSSSCT00000007931	8186
3	49214201	49215600	1400	198.70;90.27	51.13;53.41	144.49	52.27	5.95	2.59	NCK2	Up	1.47	5.22055e-07	7.49165e-06	Distal Intergenic	3	49065034	49199320	134287	2	ENSSSCG00000008144	ENSSSCT00000008921	-14881
3	67639301	67640700	1400	353.10;233.68	143.72;68.49	293.39	106.1	15.33	6.62	MRPL19	Up	1.47	0.000339328	0.0024986	Distal Intergenic	3	67601997	67611362	9366	2	ENSSSCG00000021007	ENSSSCT00000023158	-27939
6	160249401	160251200	1800	206.76;184.75	99.50;41.47	195.75	70.48	8.68	3.25	NRDC	Up	1.47	7.05322e-08	1.29505e-06	Intron (ENSSSCT00000026725/ENSSSCG00000021036, intron 4 of 4)	6	160299141	160388005	88865	1	ENSSSCG00000003870	ENSSSCT00000049354	-47941
6	95765301	95766800	1500	230.93;174.63	89.82;56.55	202.78	73.19	8.99	3.65	MFSD2A	Up	1.47	1.83282e-07	3.04518e-06	Distal Intergenic	6	95738805	95756002	17198	1	ENSSSCG00000003669	ENSSSCT00000004065	26496
4	89665901	89669500	3600	604.17;574.49	233.54;192.90	589.33	213.22	11.08	4.67	CD244	Up	1.47	4.67428e-10	1.45287e-08	Promoter (<=1kb)	4	89668249	89700971	32723	1	ENSSSCG00000006374	ENSSSCT00000006985	0
13	125442301	125443300	1000	123.52;113.89	45.60;39.59	118.7	42.59	11.2	4.16	BCL6	Up	1.48	2.8311e-12	4.91485e-09	Distal Intergenic	13	125378314	125428606	50293	2	ENSSSCG00000011810	ENSSSCT00000051455	-13695
13	70427701	70429200	1500	181.25;134.98	48.37;64.72	158.11	56.54	9.21	3.4	CHCHD4	Up	1.48	5.26618e-08	9.93477e-07	3' UTR	13	70417326	70428922	11597	1	ENSSSCG00000011604	ENSSSCT00000012701	10375
17	5658101	5660500	2400	326.25;270.80	102.26;112.47	298.52	107.37	8.28	3.92	PCM1	Up	1.48	6.21815e-09	1.39978e-07	Intron (ENSSSCT00000055887/ENSSSCG00000006994, intron 26 of 41)	17	5608928	5687930	79003	1	ENSSSCG00000006994	ENSSSCT00000065244	49173
2	136846001	136848400	2400	362.50;550.87	150.63;175.94	456.69	163.28	16.86	6.73	SEC24A	Up	1.48	3.52584e-07	5.36271e-06	3' UTR	2	136833458	136949387	115930	1	ENSSSCG00000014304	ENSSSCT00000015628	12543
4	30890701	30893000	2300	578.66;990.39	247.36;314.17	784.53	280.77	28.48	10.54	OXR1	Up	1.48	1.17914e-06	1.49378e-05	Intron (ENSSSCT00000054493/ENSSSCG00000006037, intron 1 of 13)	4	30735853	30881879	146027	2	ENSSSCG00000006037	ENSSSCT00000042001	-8822
7	114098001	114100700	2700	609.54;598.96	181.03;253.22	604.25	217.13	16.62	7.3	RIN3	Up	1.48	5.88814e-11	4.95121e-09	Intron (ENSSSCT00000038572/ENSSSCG00000002451, intron 3 of 5)	7	114121158	114165737	44580	1	ENSSSCG00000002451	ENSSSCT00000058256	-20458
7	32687201	32690800	3600	528.98;567.75	163.07;230.60	548.37	196.83	11.75	5.69	FGD2	Up	1.48	1.906e-11	4.91485e-09	Distal Intergenic	7	32648269	32674541	26273	1	ENSSSCG00000001572	ENSSSCT00000001751	38932
9	124947501	124949400	1900	234.96;215.12	82.92;78.54	225.04	80.73	9.63	4.11	RGL1	Up	1.48	1.0621e-11	4.91485e-09	Intron (ENSSSCT00000045759/ENSSSCG00000015563, intron 1 of 18)	9	125006005	125142502	136498	1	ENSSSCG00000015563	ENSSSCT00000016953	-56605
9	25657501	25660500	3000	648.48;696.82	190.70;292.81	672.65	241.76	16.33	6.02	SLC36A4	Up	1.48	3.63583e-10	1.20097e-08	Exon (ENSSSCT00000023503/ENSSSCG00000024933, exon 8 of 11)	9	25639387	25689028	49642	2	ENSSSCG00000024933	ENSSSCT00000023503	28528
10	17406701	17410700	4000	1123.76;1251.91	449.12;404.65	1187.83	426.89	19.89	8.37		Up	1.48	3.15738e-09	7.56327e-08	Promoter (4-5kb)	10	17379360	17415667	36308	2	ENSSSCG00000035002	ENSSSCT00000058053	4967
13	125097501	125100200	2700	1518.48;779.49	468.47;353.76	1148.99	411.11	28.57	13.25		Up	1.48	3.03815e-06	3.36093e-05	Promoter (<=1kb)	13	125098764	125106729	7966	1	ENSSSCG00000034802	ENSSSCT00000063945	0
1	103678001	103680800	2800	605.51;516.29	222.49;177.82	560.9	200.16	15.06	5.41	MBD2	Up	1.49	2.46641e-09	6.05395e-08	Downstream (2-3kb)	1	103683065	103752267	69203	2	ENSSSCG00000004528	ENSSSCT00000005002	71467
12	35622901	35626100	3200	405.47;387.21	121.61;160.23	396.34	140.92	10.68	4.38	YPEL2	Up	1.49	3.42659e-11	4.91485e-09	Intron (ENSSSCT00000049123/ENSSSCG00000035400, intron 2 of 4)	12	35573363	35644194	70832	1	ENSSSCG00000035400	ENSSSCT00000049123	49538
13	138460301	138461300	1000	118.15;94.48	30.40;45.24	106.32	37.82	7.91	3.45	CD86	Up	1.49	5.6282e-08	1.05588e-06	Intron (ENSSSCT00000034541/ENSSSCG00000011877, intron 2 of 6)	13	138427532	138478462	50931	2	ENSSSCG00000011877	ENSSSCT00000034541	17162
3	28504301	28507600	3300	549.12;719.59	187.94;263.91	634.36	225.92	13.52	6.02	ABCC1	Up	1.49	6.27906e-08	1.16716e-06	Distal Intergenic	3	28362349	28485842	123494	2	ENSSSCG00000007874	ENSSSCT00000008629	-18459
3	77693601	77697000	3400	1274.13;1291.56	566.59;344.33	1282.84	455.46	28.79	11.44	PELI1	Up	1.49	1.16266e-08	2.47752e-07	Distal Intergenic	3	77740470	77796910	56441	1	ENSSSCG00000028947	ENSSSCT00000028590	-43470
5	23084401	23085900	1500	230.93;111.36	60.80;60.95	171.14	60.88	7.66	3.37	TSFM	Up	1.49	5.80846e-07	8.18907e-06	Intron (ENSSSCT00000047029/ENSSSCG00000037767, intron 5 of 5)	5	23073007	23087009	14003	1	ENSSSCG00000037767	ENSSSCT00000047029	11394
6	79211601	79213000	1400	166.48;91.95	56.66;35.19	129.22	45.92	5.82	2.22	EIF4G3	Up	1.49	5.76376e-07	8.14171e-06	Intron (ENSSSCT00000045379/ENSSSCG00000003512, intron 2 of 31)	6	79022220	79197299	175080	2	ENSSSCG00000003512	ENSSSCT00000044728	-14302
13	145885401	145886700	1300	161.11;89.42	49.75;39.59	125.27	44.67	8.06	2.99	CCDC191	Up	1.49	2.82879e-07	4.43475e-06	Promoter (2-3kb)	13	145889539	145946122	56584	1	ENSSSCG00000011913	ENSSSCT00000023697	-2839
14	31678001	31679300	1300	153.06;171.25	41.46;74.14	162.15	57.8	8.41	3.46	ATP2A2	Up	1.49	8.80571e-09	1.92251e-07	Promoter (2-3kb)	14	31675092	31744972	69881	1	ENSSSCG00000034386	ENSSSCT00000045994	2909
2	140686701	140688500	1800	206.76;301.17	76.01;104.93	253.96	90.47	10.33	4.36	CTNNA1	Up	1.49	1.19627e-07	2.088e-06	Promoter (4-5kb)	2	140682371	140873347	190977	1	ENSSSCG00000014339	ENSSSCT00000060628	4330
4	89790401	89791700	1300	146.34;115.57	41.46;51.52	130.96	46.49	6.09	2.61	SLAMF7	Up	1.49	1.50708e-08	3.14631e-07	Promoter (4-5kb)	4	89771108	89785949	14842	2	ENSSSCG00000006378	ENSSSCT00000033993	-4452
11	19299001	19300900	1900	221.53;306.23	93.97;93.00	263.88	93.48	8.99	3.53	RB1	Up	1.5	8.04222e-08	1.45704e-06	Intron (ENSSSCT00000010300/ENSSSCG00000009401, intron 2 of 26)	11	19188558	19317504	128947	2	ENSSSCG00000009401	ENSSSCT00000039213	16604
3	114199101	114201400	2300	524.96;222.71	150.63;113.73	373.83	132.18	9.34	3.69	NCOA1	Up	1.5	1.23367e-06	1.54839e-05	Intron (ENSSSCT00000039793/ENSSSCG00000008581, intron 1 of 22)	3	113999377	114191966	192590	2	ENSSSCG00000008581	ENSSSCT00000065247	-7135
6	145667301	145669100	1800	220.19;133.29	58.04;67.23	176.74	62.64	7.14	2.39	MIER1	Up	1.5	3.3946e-07	5.17653e-06	Intron (ENSSSCT00000049924/ENSSSCG00000030423, intron 1 of 12)	6	145609639	145674641	65003	2	ENSSSCG00000030423	ENSSSCT00000024138	5541
7	112130801	112132000	1200	136.95;181.37	69.10;43.36	159.16	56.23	8.84	3.96	CALM1	Up	1.5	4.07226e-08	7.85581e-07	Distal Intergenic	7	112154880	112167927	13048	1	ENSSSCG00000025768	ENSSSCT00000039600	-22880
15	101500101	101501900	1800	202.73;229.46	88.44;64.09	216.1	76.27	8.28	3.07	RFTN2	Up	1.5	8.18962e-12	4.91485e-09	Promoter (<=1kb)	15	101434962	101500302	65341	2	ENSSSCG00000037483	ENSSSCT00000053141	0
6	88789901	88794400	4500	1170.75;753.34	409.05;268.93	962.04	338.99	13.52	6.79	MARCKSL1	Up	1.5	1.34836e-06	1.66808e-05	Promoter (2-3kb)	6	88786175	88787568	1394	2	ENSSSCG00000031380	ENSSSCT00000062189	-2333
14	993901	996300	2400	441.72;554.25	167.21;183.48	497.98	175.34	17.29	7.11	SEMA4D	Up	1.51	2.5643e-08	5.1307e-07	5' UTR	14	959950	1022135	62186	2	ENSSSCG00000009584	ENSSSCT00000034311	25835
15	101463401	101465200	1800	202.73;158.60	71.86;54.67	180.67	63.26	6.17	2.83	RFTN2	Up	1.51	2.86178e-08	5.666e-07	Intron (ENSSSCT00000053141/ENSSSCG00000037483, intron 5 of 9)	15	101434962	101500302	65341	2	ENSSSCG00000037483	ENSSSCT00000053141	35102
18	29956501	29958700	2200	637.74;582.09	211.43;215.52	609.91	213.48	17.32	7.17	TES	Up	1.51	8.29114e-11	5.37128e-09	Distal Intergenic	18	29892028	29936366	44339	2	ENSSSCG00000040344	ENSSSCT00000041361	-20135
18	54586801	54588800	2000	269.86;161.97	81.53;70.37	215.92	75.95	7.32	3.08	RALA	Up	1.51	4.30335e-07	6.3638e-06	Intron (ENSSSCT00000042615/ENSSSCG00000030497, intron 3 of 3)	18	54546720	54615589	68870	2	ENSSSCG00000029741	ENSSSCT00000051200	26789
7	50918901	50920200	1300	217.50;111.36	78.77;37.07	164.43	57.92	7.57	3.06	EFL1	Up	1.51	0.000283456	0.00209826	Intron (ENSSSCT00000002008/ENSSSCG00000001792, intron 15 of 19)	7	50839703	50977024	137322	2	ENSSSCG00000001792	ENSSSCT00000002008	56824
1	272797301	272800800	3500	937.14;1376.76	438.07;375.75	1156.95	406.91	28.5	10.71		Up	1.51	6.49676e-07	8.99856e-06	Promoter (<=1kb)	1	272777709	272799998	22290	2	ENSSSCG00000005738	ENSSSCT00000060366	0
15	56204301	56205900	1600	171.85;128.23	49.75;55.29	150.04	52.52	6.6	2.72	MFHAS1	Up	1.51	5.06046e-08	9.56708e-07	Promoter (3-4kb)	15	56200688	56295064	94377	1	ENSSSCG00000035366	ENSSSCT00000039578	3613
1	217045201	217047500	2300	714.26;992.92	221.11;375.12	853.59	298.11	26.18	10.62	RF00026	Up	1.52	4.25505e-05	0.000358235	Distal Intergenic	1	217077145	217077251	107	1	ENSSSCG00000027893	ENSSSCT00000029672	-29645
12	54402801	54404200	1400	342.36;155.22	120.23;52.78	248.79	86.5	14.33	5.36	CFAP52	Up	1.52	0.000461669	0.00337151	Intron (ENSSSCT00000064313/ENSSSCG00000034964, intron 6 of 7)	12	54544590	54581846	37257	1	ENSSSCG00000017994	ENSSSCT00000019583	-140390
6	103656101	103657900	1800	218.84;345.88	82.92;114.36	282.36	98.64	13.71	5.06	LPIN2	Up	1.52	2.60141e-07	4.13238e-06	Intron (ENSSSCT00000059567/ENSSSCG00000038494, intron 8 of 26)	6	103666338	103728152	61815	1	ENSSSCG00000038494	ENSSSCT00000047783	-8438
8	69871001	69875600	4600	1194.92;1707.45	399.37;615.78	1451.18	507.58	21.67	8.95	RF00100	Up	1.52	1.97154e-06	2.30894e-05	Distal Intergenic	8	69839520	69839862	343	1	ENSSSCG00000019475	ENSSSCT00000021070	31481
9	53344201	53345500	1300	193.33;101.23	64.95;37.70	147.28	51.33	7.24	2.51	FOXRED1	Up	1.52	2.29741e-06	2.63697e-05	Intron (ENSSSCT00000031087/ENSSSCG00000025806, intron 3 of 7)	9	53365250	53372954	7705	1	ENSSSCG00000030017	ENSSSCT00000023210	-19750
12	46805701	46812400	6700	1670.20;1278.90	501.64;523.41	1474.55	512.52	16.98	6.71	ABR	Up	1.52	9.36142e-07	1.22284e-05	Promoter (<=1kb)	12	46812231	46895818	83588	1	ENSSSCG00000017804	ENSSSCT00000036913	0
14	7391701	7393700	2000	441.72;158.60	127.14;82.31	300.16	104.72	10.82	5.39	CHMP7	Up	1.52	8.78528e-07	1.15946e-05	Promoter (1-2kb)	14	7389791	7405751	15961	1	ENSSSCG00000033113	ENSSSCT00000065156	1910
2	25739601	25741100	1500	205.42;291.04	55.28;116.24	248.23	85.76	12.4	5.3		Up	1.53	0.00168659	0.0119698	Intron (ENSSSCT00000051003/ENSSSCG00000013296, intron 7 of 10)	2	25775075	25839623	64549	1	ENSSSCG00000040618	ENSSSCT00000042382	-33975
3	32197601	32199400	1800	183.94;175.47	63.57;60.95	179.7	62.26	7.54	3.01	CIITA	Up	1.53	5.75397e-12	4.91485e-09	Intron (ENSSSCT00000047795/ENSSSCG00000007901, intron 5 of 19)	3	32177364	32204762	27399	2	ENSSSCG00000007901	ENSSSCT00000058318	5362
4	117606001	117607000	1000	145.00;78.46	49.75;27.65	111.73	38.7	8.8	3.46	GPR88	Up	1.53	6.00044e-06	6.12084e-05	Distal Intergenic	4	117618733	117619884	1152	2	ENSSSCG00000035602	ENSSSCT00000043539	12884
5	29082201	29084200	2000	253.75;217.65	100.88;62.21	235.7	81.54	7.85	3.38	RASSF3	Up	1.53	2.53107e-09	6.19451e-08	Intron (ENSSSCT00000040175/ENSSSCG00000039060, intron 1 of 4)	5	29051653	29111266	59614	1	ENSSSCG00000039060	ENSSSCT00000050468	30548
6	64011401	64017000	5600	3404.84;3256.31	1289.33;1017.92	3330.57	1153.62	50.38	17.94	CFAP74	Up	1.53	8.44061e-10	2.38287e-08	Exon (ENSSSCT00000030280/ENSSSCG00000030513, exon 9 of 37)	6	63987701	64023907	36207	2	ENSSSCG00000030513	ENSSSCT00000026122	6907
7	98419201	98421500	2300	389.35;374.56	147.87;117.50	381.96	132.68	10.51	4.88	FOS	Up	1.53	6.40219e-11	5.07742e-09	Distal Intergenic	7	98449508	98453576	4069	1	ENSSSCG00000002383	ENSSSCT00000002650	-28008
3	93165001	93166200	1200	140.97;148.47	49.75;50.27	144.72	50.01	8.8	3.69	MSH2	Up	1.53	3.13877e-12	4.91485e-09	Promoter (1-2kb)	3	93079039	93163651	84613	2	ENSSSCG00000008428	ENSSSCT00000054599	-1350
X	54822701	54824500	1800	276.58;151.85	89.82;58.44	214.21	74.13	15.53	5.12	STARD8	Up	1.53	4.65683e-07	6.80053e-06	Promoter (<=1kb)	19	54823389	54856706	33318	1	ENSSSCG00000012828	ENSSSCT00000037026	0
12	59063401	59065300	1900	444.40;359.38	172.74;103.05	401.89	137.89	14.23	6.49	ZNF287	Up	1.54	9.14956e-08	1.64345e-06	Distal Intergenic	12	59038737	59052727	13991	1	ENSSSCG00000018031	ENSSSCT00000019626	24664
18	54598401	54601000	2600	703.52;426.02	228.02;159.60	564.77	193.81	16.7	6.4	RALA	Up	1.54	9.39545e-07	1.22674e-05	Intron (ENSSSCT00000042615/ENSSSCG00000030497, intron 3 of 3)	18	54546720	54615589	68870	2	ENSSSCG00000029741	ENSSSCT00000051200	14589
5	80176201	80177700	1500	174.54;112.20	45.60;52.78	143.37	49.19	7.12	3.18	TXNRD1	Up	1.54	1.83225e-07	3.04518e-06	Intron (ENSSSCT00000000917/ENSSSCG00000000843, intron 14 of 14)	5	80170334	80236277	65944	2	ENSSSCG00000000843	ENSSSCT00000000917	58577
1	21152301	21155900	3600	1151.95;1027.51	377.26;370.10	1089.73	373.68	22.02	8.99	STX11	Up	1.54	2.03258e-09	5.12856e-08	Promoter (3-4kb)	1	21127560	21159691	32132	2	ENSSSCG00000004125	ENSSSCT00000004560	3791
15	125635201	125637100	1900	481.99;262.36	136.81;120.01	372.18	128.41	13.86	5.05	AP1S3	Up	1.54	1.03169e-06	1.33047e-05	Promoter (<=1kb)	15	125561513	125636436	74924	2	ENSSSCG00000040847	ENSSSCT00000053618	0
4	82787501	82789600	2100	366.53;388.06	129.90;129.44	377.29	129.67	12.16	3.86	TIPRL	Up	1.54	2.92976e-11	4.91485e-09	Promoter (4-5kb)	4	82757472	82794553	37082	2	ENSSSCG00000006301	ENSSSCT00000006906	4953
5	8805201	8807600	2400	323.57;194.03	109.17;69.12	258.8	89.14	10.07	4.56	MGAT3	Up	1.54	4.85976e-07	7.05838e-06	Promoter (<=1kb)	5	8777965	8807100	29136	2	ENSSSCG00000038126	ENSSSCT00000045641	0
9	67401601	67403800	2200	412.18;333.22	165.83;90.48	372.7	128.16	13.86	5.87	IL10	Up	1.54	1.01191e-06	1.31017e-05	Promoter (1-2kb)	9	67400727	67405378	4652	2	ENSSSCG00000015652	ENSSSCT00000017049	1578
X	45844601	45845800	1200	253.75;212.59	129.90;30.79	233.17	80.34	20.97	6.39	GPR173	Up	1.54	0.000174425	0.00131304	Distal Intergenic	19	45884089	45907562	23474	1	ENSSSCG00000024958	ENSSSCT00000026665	-38289
1	158485101	158486300	1200	241.67;87.73	71.86;40.84	164.7	56.35	8.39	3.21	RF00026	Up	1.55	1.79574e-06	2.13078e-05	Intron (ENSSSCT00000039219/ENSSSCG00000025744, intron 9 of 9)	1	158527034	158527127	94	1	ENSSSCG00000020464	ENSSSCT00000022059	-40734
1	217067301	217069100	1800	189.31;237.05	80.15;65.35	213.18	72.75	8.5	3.84	RF00026	Up	1.55	8.38104e-09	1.83869e-07	Distal Intergenic	1	217077145	217077251	107	1	ENSSSCG00000027893	ENSSSCT00000029672	-8045
1	248718601	248720300	1700	161.11;161.13	46.99;62.83	161.12	54.91	6.99	3.05	RF00322	Up	1.55	2.48648e-12	4.91485e-09	Distal Intergenic	1	248702718	248702820	103	2	ENSSSCG00000020531	ENSSSCT00000022126	-15781
3	68474401	68477800	3400	464.54;357.69	158.92;122.53	411.11	140.72	7.76	2.73	DOK1	Up	1.55	9.55341e-08	1.70814e-06	Intron (ENSSSCT00000009049/ENSSSCG00000008263, intron 7 of 9)	3	68494926	68497949	3024	2	ENSSSCG00000008265	ENSSSCT00000009051	20149
8	136188101	136190100	2000	255.09;215.96	73.24;87.34	235.53	80.29	9.69	4.28	RASGEF1B	Up	1.55	1.47994e-09	3.90023e-08	Intron (ENSSSCT00000057626/ENSSSCG00000029507, intron 1 of 15)	8	136298299	136594351	296053	1	ENSSSCG00000029507	ENSSSCT00000049242	-108199
9	66993601	66995100	1500	328.94;167.88	109.17;60.95	248.41	85.06	9.53	4.51		Up	1.55	4.34307e-06	4.59149e-05	Intron (ENSSSCT00000017041/ENSSSCG00000015645, intron 4 of 20)	9	67116530	67117026	497	1	ENSSSCG00000037428	ENSSSCT00000064857	-121430
11	18098401	18101300	2900	1134.50;992.08	447.74;279.61	1063.29	363.68	28.95	14.15	ARL11	Up	1.55	8.05842e-10	2.29151e-08	Promoter (<=1kb)	11	18067499	18100413	32915	2	ENSSSCG00000036810	ENSSSCT00000063027	0
12	22335301	22336400	1100	216.16;297.79	69.10;106.19	256.98	87.64	18.43	9.91	CSF3	Up	1.55	2.82578e-07	4.43122e-06	Promoter (<=1kb)	12	22333896	22335949	2054	2	ENSSSCG00000017488	ENSSSCT00000019041	0
6	84054401	84055800	1400	165.14;107.98	58.04;35.19	136.56	46.61	7.07	2.57	ARID1A	Up	1.55	2.95285e-07	4.59632e-06	Promoter (4-5kb)	6	84049796	84127790	77995	1	ENSSSCG00000003559	ENSSSCT00000057023	4605
7	23698201	23702000	3800	988.15;1018.23	386.94;295.95	1003.19	341.44	18.42	7.4	TNF	Up	1.55	2.88663e-09	6.97165e-08	Promoter (<=1kb)	7	23699561	23703534	3974	1	ENSSSCG00000001404	ENSSSCT00000001533	0
1	16680001	16682400	2400	733.06;273.33	205.91;134.47	503.19	170.19	14.94	5.74	TAB2	Up	1.56	1.39846e-06	1.71881e-05	Distal Intergenic	1	16533284	16611369	78086	2	ENSSSCG00000004110	ENSSSCT00000058535	-68632
14	56625501	56628200	2700	835.10;828.42	232.16;330.51	831.76	281.34	21.26	8.64	TARBP1	Up	1.56	1.00508e-10	5.7412e-09	Distal Intergenic	14	56669622	56738302	68681	1	ENSSSCG00000010160	ENSSSCT00000057981	-41422
15	128160301	128161600	1300	147.69;160.28	40.08;64.09	153.99	52.08	8.71	3.6	IRS1	Up	1.56	6.34391e-11	5.064e-09	Distal Intergenic	15	128245383	128308352	62970	2	ENSSSCG00000025729	ENSSSCT00000023756	146752
2	112558101	112560000	1900	306.11;363.59	73.24;154.57	334.85	113.91	13.65	5.15	EFNA5	Up	1.56	1.3037e-05	0.000122821	Intron (ENSSSCT00000064949/ENSSSCG00000036520, intron 2 of 4)	2	112534950	112816612	281663	2	ENSSSCG00000036520	ENSSSCT00000064949	256612
2	8419501	8421900	2400	547.78;394.81	197.61;121.90	471.29	159.76	13.24	4.88	PLAAT3	Up	1.56	3.16004e-07	4.86819e-06	Intron (ENSSSCT00000035582/ENSSSCG00000026914, intron 2 of 4)	2	8413683	8443124	29442	1	ENSSSCG00000026914	ENSSSCT00000031257	5818
3	125460301	125461500	1200	134.26;138.35	41.46;50.90	136.31	46.18	7.48	2.88		Up	1.56	2.33552e-12	4.91485e-09	Exon (ENSSSCT00000009440/ENSSSCG00000008629, exon 18 of 33)	3	125448531	125453386	4856	2	ENSSSCG00000031656	ENSSSCT00000041434	-6915
4	104795401	104797400	2000	437.69;238.74	146.48;82.31	338.21	114.4	13.9	4.41	RF00619	Up	1.56	2.85652e-06	3.18462e-05	Intron (ENSSSCT00000046634/ENSSSCG00000006743, intron 1 of 11)	4	104804996	104805124	129	2	ENSSSCG00000018412	ENSSSCT00000020007	7724
5	45450601	45453200	2600	538.38;306.23	161.68;125.67	422.31	143.68	10.27	4.21	CCDC91	Up	1.56	8.94077e-07	1.17654e-05	Intron (ENSSSCT00000027192/ENSSSCG00000024232, intron 1 of 13)	5	45167084	45443134	276051	2	ENSSSCG00000024232	ENSSSCT00000000586	-7467
9	37818201	37820600	2400	426.95;231.99	135.43;87.34	329.47	111.38	9.99	3.69	C11orf87	Up	1.56	7.11077e-07	9.70419e-06	Distal Intergenic	9	37613591	37620654	7064	1	ENSSSCG00000036943	ENSSSCT00000062111	204610
9	6587001	6588600	1600	499.45;198.25	153.39;82.94	348.85	118.17	17.16	6.18		Up	1.56	5.72017e-06	5.86657e-05	Promoter (<=1kb)	9	6587052	6591741	4690	1	ENSSSCG00000023796	ENSSSCT00000034303	0
1	217905701	217908200	2500	379.96;815.77	175.50;227.46	597.86	201.48	18.92	6.28	GLIS3	Up	1.57	1.42207e-06	1.74292e-05	Intron (ENSSSCT00000005757/ENSSSCG00000005224, intron 4 of 10)	1	217629320	218114862	485543	1	ENSSSCG00000005224	ENSSSCT00000005757	276381
1	35166001	35167800	1800	362.50;140.88	95.35;74.77	251.69	85.06	10.77	3.81		Up	1.57	8.32345e-07	1.11025e-05	Intron (ENSSSCT00000038851/ENSSSCG00000004209, intron 13 of 18)	1	35294951	35298554	3604	2	ENSSSCG00000039900	ENSSSCT00000065626	130754
3	31890401	31893200	2800	1126.44;501.94	312.31;234.37	814.19	273.34	23.44	8.79	SOCS1	Up	1.57	2.43715e-06	2.77617e-05	Distal Intergenic	3	31881891	31882722	832	1	ENSSSCG00000027855	ENSSSCT00000029636	8510
3	46759601	46761000	1400	221.53;121.48	78.77;36.44	171.5	57.61	9.07	3.93	NEURL3	Up	1.57	0.00012344	0.000940943	Distal Intergenic	3	46742954	46751505	8552	1	ENSSSCG00000008124	ENSSSCT00000056968	16647
12	48836301	48839100	2800	537.04;604.02	208.67;175.94	570.53	192.3	15.38	5.9	RAP1GAP2	Up	1.57	1.28955e-10	6.50476e-09	Promoter (<=1kb)	12	48836950	49018114	181165	1	ENSSSCG00000034858	ENSSSCT00000056423	0
2	13352801	13356600	3800	2942.98;1362.42	830.53;621.43	2152.7	725.98	41.49	16.6	UBE2L6	Up	1.57	6.25421e-06	6.34422e-05	Promoter (<=1kb)	2	13353854	13369332	15479	1	ENSSSCG00000023379	ENSSSCT00000030523	0
2	61425601	61427800	2200	806.90;266.58	200.38;160.86	536.74	180.62	17.07	7.47	HSH2D	Up	1.57	1.70051e-06	2.03162e-05	Promoter (<=1kb)	2	61413544	61427144	13601	2	ENSSSCG00000013853	ENSSSCT00000064215	0
3	32214401	32221100	6700	2530.80;1723.48	797.37;633.37	2127.14	715.37	24.16	8.67	CIITA	Up	1.57	1.95169e-06	2.28864e-05	Promoter (<=1kb)	3	32172214	32218888	46675	2	ENSSSCG00000007901	ENSSSCT00000047795	0
8	48156801	48159900	3100	743.80;658.85	234.93;238.14	701.33	236.53	14.88	5.28	RAPGEF2	Up	1.57	4.48269e-09	1.04354e-07	Promoter (<=1kb)	8	48158807	48274619	115813	1	ENSSSCG00000008881	ENSSSCT00000043305	0
15	125617201	125619100	1900	383.98;295.26	153.39;74.14	339.62	113.77	15.99	4.76	AP1S3	Up	1.58	1.5523e-05	0.000144112	Intron (ENSSSCT00000053618/ENSSSCG00000040847, intron 1 of 4)	15	125561513	125636436	74924	2	ENSSSCG00000040847	ENSSSCT00000053618	17336
3	73586601	73587600	1000	224.21;101.23	69.10;39.59	162.72	54.34	10.47	5.3	ARHGAP25	Up	1.58	9.50203e-07	1.23928e-05	Intron (ENSSSCT00000062874/ENSSSCG00000008344, intron 5 of 11)	3	73558147	73605751	47605	2	ENSSSCG00000008344	ENSSSCT00000050101	18151
4	126946301	126947400	1100	134.26;90.27	46.99;28.28	112.26	37.63	8.34	3.23	LRRC8D	Up	1.58	1.9666e-07	3.24069e-06	Distal Intergenic	4	126766227	126874257	108031	2	ENSSSCG00000038417	ENSSSCT00000051604	-72044
7	2898001	2899000	1000	151.71;91.11	55.28;25.76	121.41	40.52	7.31	2.39		Up	1.58	9.16422e-05	0.000709997	Intron (ENSSSCT00000001090/ENSSSCG00000000999, intron 1 of 6)	7	2845809	2966058	120250	1	ENSSSCG00000000999	ENSSSCT00000001090	52192
13	111112701	111114500	1800	363.84;129.92	105.03;58.44	246.88	81.73	9.06	3.51	TNFSF10	Up	1.59	1.52724e-06	1.84959e-05	Distal Intergenic	13	111021975	111103065	81091	2	ENSSSCG00000020906	ENSSSCT00000042290	-9636
13	4653601	4655400	1800	210.79;206.68	78.77;59.69	208.74	69.23	9.15	2.83	TBC1D5	Up	1.59	7.55691e-12	4.91485e-09	Intron (ENSSSCT00000060482/ENSSSCG00000011199, intron 2 of 22)	13	4201309	4738270	536962	2	ENSSSCG00000011199	ENSSSCT00000012264	82870
15	68770101	68771100	1000	216.16;75.92	66.33;30.79	146.04	48.56	8.29	3.33	DPP4	Up	1.59	5.64122e-05	0.000459825	Distal Intergenic	15	68661863	68744249	82387	2	ENSSSCG00000015894	ENSSSCT00000035225	-25852
16	3737001	3738800	1800	281.95;145.94	76.01;66.60	213.94	71.31	9.75	3.64	RF00026	Up	1.59	6.14239e-07	8.57537e-06	Intron (ENSSSCT00000018268/ENSSSCG00000016781, intron 8 of 56)	16	3577925	3578028	104	2	ENSSSCG00000019643	ENSSSCT00000021238	-158973
6	98431101	98433000	1900	237.64;245.49	77.39;82.94	241.56	80.16	10.76	4.45	PPP4R1	Up	1.59	1.26658e-11	4.91485e-09	Distal Intergenic	6	98462827	98538720	75894	1	ENSSSCG00000003679	ENSSSCT00000004076	-29827
7	57408301	57410100	1800	236.30;187.28	89.82;50.90	211.79	70.36	8.02	2.91	PEAK1	Up	1.59	1.67859e-07	2.81925e-06	Intron (ENSSSCT00000002094/ENSSSCG00000001869, intron 2 of 6)	7	57225249	57444665	219417	2	ENSSSCG00000001869	ENSSSCT00000039519	34565
9	115097501	115099300	1800	422.92;148.47	122.99;66.60	285.7	94.8	10.65	4.46	FASLG	Up	1.59	2.6755e-06	3.00624e-05	Distal Intergenic	9	115068090	115076464	8375	1	ENSSSCG00000022226	ENSSSCT00000026331	29411
6	63360201	63366900	6700	3155.11;2378.12	1030.91;808.05	2766.62	919.48	28.89	11.73	AGRN	Up	1.59	8.23409e-07	1.10115e-05	Promoter (<=1kb)	6	63365988	63398724	32737	1	ENSSSCG00000022204	ENSSSCT00000026215	0
1	230624301	230626400	2100	420.23;283.45	113.32;118.76	351.84	116.04	12.71	4.19	GNA14	Up	1.6	4.00033e-07	5.98051e-06	Intron (ENSSSCT00000057300/ENSSSCG00000033763, intron 6 of 7)	1	230341949	230546162	204214	2	ENSSSCG00000005284	ENSSSCT00000058701	-78139
14	28651601	28654000	2400	551.81;705.25	247.36;165.88	628.53	206.62	20.57	8.89	NCOR2	Up	1.6	2.84947e-08	5.64544e-07	Distal Intergenic	14	28663512	28818417	154906	1	ENSSSCG00000009761	ENSSSCT00000010703	-9512
15	128163901	128165500	1600	232.27;487.60	100.88;136.35	359.94	118.62	17.87	6.44	IRS1	Up	1.6	8.14855e-07	1.09039e-05	Distal Intergenic	15	128245383	128308352	62970	2	ENSSSCG00000025729	ENSSSCT00000023756	142852
12	19280201	19282000	1800	198.70;125.70	71.86;35.19	162.2	53.52	9.21	3.46		Up	1.6	2.74164e-05	0.000241484	Promoter (1-2kb)	12	19273014	19283906	10893	2	ENSSSCG00000023014	ENSSSCT00000035246	1906
1	159038601	159039900	1300	900.89;350.10	284.67;125.67	625.49	205.17	32.84	13.54		Up	1.61	9.34715e-05	0.000723119	Intron (ENSSSCT00000053201/ENSSSCG00000039179, intron 1 of 4)	1	159022355	159093304	70950	1	ENSSSCG00000039179	ENSSSCT00000062385	16246
1	8371401	8374100	2700	463.20;1032.57	228.02;263.28	747.88	245.65	18.99	6.85	EZR	Up	1.61	1.75554e-06	2.08856e-05	Distal Intergenic	1	8403355	8452747	49393	1	ENSSSCG00000004058	ENSSSCT00000004487	-29255
13	91360601	91362700	2100	367.87;167.88	84.30;91.11	267.87	87.7	8.1	3.24	GPR171	Up	1.61	8.65692e-07	1.14509e-05	Intron (ENSSSCT00000051573/ENSSSCG00000011714, intron 11 of 41)	13	91382109	91388414	6306	2	ENSSSCG00000036844	ENSSSCT00000062381	25714
4	106306701	106308500	1800	365.19;262.36	124.37;81.06	313.77	102.71	12.84	4.12	SYT6	Up	1.61	1.73929e-07	2.9086e-06	Distal Intergenic	4	106425489	106486931	61443	1	ENSSSCG00000006758	ENSSSCT00000007403	-116989
8	118485201	118486700	1500	181.25;107.98	67.71;27.02	144.62	47.37	7.05	2.68	NFKB1	Up	1.61	0.000409788	0.0029986	Intron (ENSSSCT00000038683/ENSSSCG00000030957, intron 1 of 23)	8	118391015	118478927	87913	2	ENSSSCG00000030957	ENSSSCT00000033438	-6274
16	52218201	52221100	2900	432.32;480.85	103.64;196.04	456.59	149.84	12.27	4.89	FBXW11	Up	1.61	9.26476e-09	2.01374e-07	Promoter (1-2kb)	16	52222202	52328418	106217	1	ENSSSCG00000023307	ENSSSCT00000032458	-1102
4	88946901	88951500	4600	2125.34;1859.30	815.33;491.37	1992.32	653.35	31.9	11		Up	1.61	1.13689e-09	3.09775e-08	Promoter (<=1kb)	4	88947557	88960377	12821	1	ENSSSCG00000036618	ENSSSCT00000044610	0
1	194460201	194462800	2600	389.35;399.87	113.32;142.63	394.61	127.98	11.57	3.73	WDR89	Up	1.62	2.97717e-11	4.91485e-09	Intron (ENSSSCT00000046508/ENSSSCG00000005112, intron 1 of 1)	1	194469746	194475924	6179	1	ENSSSCG00000005112	ENSSSCT00000051656	-6946
13	3526001	3527100	1100	361.16;213.43	128.52;57.81	287.3	93.16	20.65	8.33	DPH3	Up	1.62	7.83864e-05	0.000617077	Intron (ENSSSCT00000012263/ENSSSCG00000011198, intron 4 of 9)	13	3391748	3396245	4498	2	ENSSSCG00000011196	ENSSSCT00000012261	-129756
3	33480401	33482500	2100	350.42;280.08	125.75;79.80	315.25	102.78	12.2	5.2	C16orf72	Up	1.62	2.63162e-08	5.25155e-07	Distal Intergenic	3	33626975	33655272	28298	2	ENSSSCG00000028454	ENSSSCT00000029316	172772
7	89720501	89724200	3700	1393.62;1110.18	451.89;361.93	1251.9	406.91	22.72	8.27		Up	1.62	2.30416e-07	3.71656e-06	Distal Intergenic	7	89744859	89765147	20289	2	ENSSSCG00000032482	ENSSSCT00000044593	40947
13	83981901	83983400	1500	182.59;161.13	77.39;33.30	171.86	55.34	8.23	2.62	RF00026	Up	1.63	2.5418e-08	5.09088e-07	Intron (ENSSSCT00000041604/ENSSSCG00000011686, intron 14 of 16)	13	84107986	84108093	108	2	ENSSSCG00000019975	ENSSSCT00000021570	124693
2	13263601	13267200	3600	430.97;590.52	157.54;173.42	510.75	165.48	11.57	3.91	ZDHHC5	Up	1.63	1.22497e-07	2.13176e-06	Intron (ENSSSCT00000055163/ENSSSCG00000013177, intron 4 of 4)	2	13250970	13275730	24761	2	ENSSSCG00000013178	ENSSSCT00000036942	8530
4	14746301	14749900	3600	894.17;734.78	281.91;245.68	814.48	263.8	16.77	6.26	ZNF572	Up	1.63	6.19353e-08	1.15199e-06	Distal Intergenic	4	14719854	14722269	2416	2	ENSSSCG00000005971	ENSSSCT00000006554	-24032
7	31533101	31535300	2200	737.09;405.77	237.69;130.70	571.43	184.19	16.81	5.49	FKBP5	Up	1.63	1.86906e-06	2.2086e-05	Intron (ENSSSCT00000051929/ENSSSCG00000001549, intron 2 of 11)	7	31441760	31549979	108220	2	ENSSSCG00000001549	ENSSSCT00000051929	14679
1	139496401	139498600	2200	324.91;266.58	116.08;75.40	295.74	95.74	9.21	3.99	LRRK1	Up	1.63	9.80607e-09	2.11805e-07	Promoter (2-3kb)	1	139494121	139624604	130484	1	ENSSSCG00000004823	ENSSSCT00000005325	2280
1	32359601	32363100	3500	2938.95;2492.85	935.56;816.85	2715.9	876.2	58.99	20.7	AKAP7	Up	1.63	4.40856e-08	8.44349e-07	Promoter (<=1kb)	1	32221067	32362001	140935	2	ENSSSCG00000036790	ENSSSCT00000037683	0
10	65279401	65280800	1400	245.70;86.89	66.33;41.47	166.29	53.9	10.71	3.34	ASB13	Up	1.63	4.42059e-07	6.51091e-06	Promoter (3-4kb)	10	65275564	65302344	26781	1	ENSSSCG00000011145	ENSSSCT00000012197	3837
14	101236301	101240000	3700	1706.45;744.90	461.56;328.63	1225.67	395.09	21.26	7.22	IFIT1	Up	1.63	3.30981e-06	3.61711e-05	Promoter (<=1kb)	14	101237348	101251108	13761	1	ENSSSCG00000010452	ENSSSCT00000034495	0
18	48443201	48444600	1400	165.14;106.29	58.04;29.53	135.72	43.79	7.09	2.5	UPP1	Up	1.63	6.29666e-06	6.37975e-05	Promoter (2-3kb)	18	48418385	48440736	22352	2	ENSSSCG00000030388	ENSSSCT00000065553	-2465
3	128894301	128906000	11700	9065.24;5627.68	2867.48;1879.38	7346.46	2373.43	43.01	15.91	CMPK2	Up	1.63	1.0704e-05	0.000102672	Promoter (<=1kb)	3	128903590	128917867	14278	1	ENSSSCG00000008647	ENSSSCT00000009460	0
12	54931101	54932300	1200	142.32;140.88	67.71;23.25	141.6	45.48	9.66	3.82		Up	1.64	2.11927e-09	5.30849e-08	Intron (ENSSSCT00000049480/ENSSSCG00000039056, intron 1 of 13)	12	54752507	54973527	221021	2	ENSSSCG00000039056	ENSSSCT00000049480	41227
18	19671201	19673600	2400	417.55;242.96	121.61;89.85	330.25	105.73	10.36	3.86	IRF5	Up	1.64	5.78931e-07	8.16962e-06	3' UTR	18	19678698	19690526	11829	2	ENSSSCG00000016573	ENSSSCT00000032748	16926
3	100007301	100009300	2000	272.55;318.88	92.59;97.39	295.72	94.99	9.37	3.68	SLC8A1	Up	1.64	1.76498e-10	7.59095e-09	Intron (ENSSSCT00000044748/ENSSSCG00000036418, intron 3 of 8)	3	99897142	100244649	347508	1	ENSSSCG00000036418	ENSSSCT00000064033	110159
9	38050801	38053700	2900	456.48;369.50	192.09;72.26	412.99	132.17	10.99	3.83	RF00003	Up	1.64	3.51953e-05	0.000302608	Distal Intergenic	9	38030826	38030961	136	2	ENSSSCG00000027038	ENSSSCT00000019976	-19840
12	23003901	23006400	2500	392.04;429.39	164.45;98.65	410.72	131.55	12.37	4.83	STAC2	Up	1.64	1.40643e-11	4.91485e-09	Promoter (<=1kb)	12	23004636	23022269	17634	1	ENSSSCG00000017508	ENSSSCT00000019061	0
14	38845501	38848500	3000	1694.36;1106.81	486.43;410.31	1400.59	448.37	31.23	11.72	OAS2	Up	1.64	1.9302e-06	2.26739e-05	Promoter (<=1kb)	14	38827673	38847795	20123	2	ENSSSCG00000009881	ENSSSCT00000045243	0
8	130589001	130593100	4100	2093.12;1948.73	627.39;666.05	2020.92	646.72	37.75	13.03	HERC5	Up	1.64	6.0519e-09	1.3676e-07	Promoter (<=1kb)	8	130529324	130590730	61407	2	ENSSSCG00000030548	ENSSSCT00000030140	0
3	68480901	68484200	3300	1263.39;1165.86	410.43;363.81	1214.62	387.12	27.42	9.89	DOK1	Up	1.65	1.74634e-08	3.58708e-07	Intron (ENSSSCT00000009049/ENSSSCG00000008263, intron 7 of 9)	3	68494926	68497949	3024	2	ENSSSCG00000008265	ENSSSCT00000009051	13749
8	69912601	69914200	1600	209.45;244.65	51.13;93.62	227.05	72.38	9.92	4.07	CXCL8	Up	1.65	6.35833e-08	1.18002e-06	Distal Intergenic	8	69932644	69935861	3218	1	ENSSSCG00000008953	ENSSSCT00000009807	-18444
12	22906601	22910900	4300	1966.91;1855.93	758.67;462.46	1911.42	610.57	29.93	9.48	FBXL20	Up	1.65	1.06185e-09	2.91768e-08	Promoter (<=1kb)	12	22906396	22967340	60945	1	ENSSSCG00000017506	ENSSSCT00000019059	205
12	44152301	44153600	1300	281.95;91.95	81.53;37.70	186.95	59.62	9.94	4.24		Up	1.65	2.17112e-05	0.000195138	Promoter (1-2kb)	12	44155235	44173625	18391	1	ENSSSCG00000017754	ENSSSCT00000019323	-1635
14	101213301	101218900	5600	2530.80;1619.72	736.56;585.62	2075.26	661.09	24.26	8.56	IFIT1	Up	1.65	2.70658e-06	3.03883e-05	Promoter (<=1kb)	14	101213979	101224697	10719	1	ENSSSCG00000010452	ENSSSCT00000055224	0
4	95372901	95375400	2500	451.11;369.50	157.54;103.05	410.31	130.29	14.17	5.25	IL6R	Up	1.65	1.36842e-08	2.87422e-07	Promoter (3-4kb)	4	95326224	95378840	52617	2	ENSSSCG00000027628	ENSSSCT00000036394	3440
13	3838501	3840400	1900	232.27;178.84	66.33;64.09	205.56	65.21	7.32	3.31	PLCL2	Up	1.66	3.39034e-08	6.62087e-07	Distal Intergenic	13	3901101	4200898	299798	1	ENSSSCG00000029811	ENSSSCT00000052023	-60701
15	101160301	101162100	1800	194.68;159.44	77.39;34.56	177.06	55.97	6.82	2.34	ANKRD44	Up	1.66	2.36823e-06	2.70819e-05	Intron (ENSSSCT00000041974/ENSSSCG00000016074, intron 1 of 27)	15	100868475	101211133	342659	2	ENSSSCG00000016074	ENSSSCT00000041974	49033
2	119972001	119975200	3200	659.22;490.98	181.03;182.85	575.1	181.94	12.08	4.61		Up	1.66	2.91254e-07	4.54539e-06	Intron (ENSSSCT00000015538/ENSSSCG00000037595, intron 2 of 6)	2	119965986	120039357	73372	1	ENSSSCG00000037595	ENSSSCT00000047844	6015
9	6557401	6559400	2000	265.84;199.09	87.06;60.32	232.46	73.69	9.05	3.13	RF00100	Up	1.66	6.66077e-08	1.2307e-06	Exon (ENSSSCT00000016151/ENSSSCG00000014800, exon 5 of 14)	9	6568097	6568414	318	2	ENSSSCG00000019570	ENSSSCT00000021165	9014
6	12054401	12056400	2000	345.05;175.47	92.59;72.26	260.26	82.42	9.26	3.19	KARS	Up	1.66	7.094e-07	9.68946e-06	Promoter (<=1kb)	6	12056567	12073748	17182	1	ENSSSCG00000002704	ENSSSCT00000041141	-167
12	24025301	24028100	2800	586.72;619.21	233.54;145.15	602.96	189.35	15.39	5.1	TBX21	Up	1.67	9.71548e-11	5.65987e-09	Distal Intergenic	12	23996499	24010454	13956	1	ENSSSCG00000017517	ENSSSCT00000019071	28802
13	128582801	128584700	1900	267.18;156.91	69.10;64.09	212.04	66.59	7.15	2.58		Up	1.67	4.10885e-07	6.11161e-06	3' UTR	13	128580861	128593891	13031	2	ENSSSCG00000033951	ENSSSCT00000056177	9191
14	31618001	31620400	2400	477.97;619.21	187.94;157.09	548.59	172.51	17.75	5.81	ATP2A2	Up	1.67	3.91969e-08	7.59145e-07	Distal Intergenic	14	31674654	31744978	70325	1	ENSSSCG00000034386	ENSSSCT00000055257	-54254
17	16762201	16763300	1100	248.38;124.01	81.53;35.19	186.2	58.36	13.31	4.16	HAO1	Up	1.67	6.38485e-05	0.000514012	Intron (ENSSSCT00000027927/ENSSSCG00000027439, intron 4 of 7)	17	16746160	16802485	56326	2	ENSSSCG00000027439	ENSSSCT00000027927	39185
4	89752201	89753700	1500	175.88;168.72	37.31;71.00	172.3	54.16	7.64	3.41		Up	1.67	1.5727e-09	4.10166e-08	Distal Intergenic	4	89738378	89750597	12220	1	ENSSSCG00000006376	ENSSSCT00000063703	13823
9	93385801	93387700	1900	440.37;248.86	143.72;73.52	344.62	108.62	13.09	3.71	TMEM243	Up	1.67	3.22512e-06	3.53708e-05	Distal Intergenic	9	93393690	93419741	26052	1	ENSSSCG00000025326	ENSSSCT00000026505	-5990
6	81693201	81695600	2400	475.28;367.81	193.47;71.63	421.55	132.55	12.77	4.46	CNR2	Up	1.67	8.55361e-05	0.000667628	Promoter (<=1kb)	6	81659189	81692550	33362	2	ENSSSCG00000027849	ENSSSCT00000039972	-651
1	254487301	254489800	2500	629.68;274.17	174.12;108.70	451.93	141.41	12.49	4.14	ZNF618	Up	1.68	1.07902e-06	1.38088e-05	Distal Intergenic	1	254601882	254672964	71083	1	ENSSSCG00000005484	ENSSSCT00000006030	-112082
13	123733701	123735900	2200	418.89;377.93	150.63;97.39	398.41	124.01	12.25	4.36		Up	1.68	1.28381e-11	4.91485e-09	Distal Intergenic	13	123713654	123714123	470	1	ENSSSCG00000034464	ENSSSCT00000045398	20047
15	45831001	45832900	1900	237.64;186.44	91.21;41.47	212.04	66.34	7.55	3.13	CENPU	Up	1.68	4.57938e-06	4.81529e-05	Exon (ENSSSCT00000017188/ENSSSCG00000015785, exon 7 of 13)	15	45815834	45851490	35657	2	ENSSSCG00000015785	ENSSSCT00000017188	18590
4	129432301	129434100	1800	275.23;178.84	95.35;45.87	227.04	70.61	4.73	1.45		Up	1.68	7.36521e-06	7.33819e-05	Exon (ENSSSCT00000062329/ENSSSCG00000035099, exon 10 of 20)	4	129425768	129453499	27732	2	ENSSSCG00000035099	ENSSSCT00000062329	19399
5	19635501	19637400	1900	216.16;178.00	63.57;59.06	197.08	61.32	7.12	2.4	GTSF1	Up	1.68	3.51871e-09	8.35376e-08	Downstream (1-2kb)	5	19639206	19661476	22271	2	ENSSSCG00000026333	ENSSSCT00000031179	24076
9	102537801	102538800	1000	122.18;100.39	22.11;47.13	111.28	34.62	7.21	2.83	PTPN12	Up	1.68	2.41754e-05	0.000215143	Intron (ENSSSCT00000064875/ENSSSCG00000015411, intron 1 of 17)	9	102480918	102563668	82751	2	ENSSSCG00000015411	ENSSSCT00000064875	24868
5	39730801	39733200	2400	341.02;290.20	78.77;118.76	315.61	98.76	9.51	3.13		Up	1.68	7.28643e-10	2.10153e-08	Promoter (<=1kb)	5	39732538	39732618	81	1	ENSSSCG00000025512	ENSSSCT00000027210	0
8	48150301	48152500	2200	402.78;470.73	134.05;138.86	436.76	136.46	13.45	4.46	RAPGEF2	Up	1.68	5.34058e-10	1.6208e-08	Promoter (1-2kb)	8	48148491	48274619	126129	1	ENSSSCG00000008881	ENSSSCT00000057939	1810
1	261396501	261398300	1800	221.53;133.29	66.33;43.98	177.41	55.16	7.45	2.37	STOM	Up	1.69	2.66086e-07	4.21427e-06	Intron (ENSSSCT00000061214/ENSSSCG00000036639, intron 1 of 7)	1	261377866	261408229	30364	2	ENSSSCG00000036639	ENSSSCT00000061214	9929
1	95661201	95663700	2500	400.10;399.02	156.16;91.11	399.56	123.63	10.06	3.98	PSTPIP2	Up	1.69	3.36315e-11	4.91485e-09	Intron (ENSSSCT00000004968/ENSSSCG00000004497, intron 3 of 14)	1	95631359	95682944	51586	2	ENSSSCG00000004497	ENSSSCT00000038124	19244
10	54691901	54693300	1400	161.11;116.42	53.89;32.05	138.76	42.97	6.82	2.11	PLXDC2	Up	1.69	7.14411e-08	1.3101e-06	Distal Intergenic	10	54268798	54677303	408506	2	ENSSSCG00000032444	ENSSSCT00000061704	-14598
12	35672201	35675600	3400	1002.92;819.14	316.46;249.45	911.03	282.96	19.62	6.95	YPEL2	Up	1.69	3.08975e-08	6.07023e-07	Distal Intergenic	12	35573363	35644194	70832	1	ENSSSCG00000035400	ENSSSCT00000049123	98838
13	3516701	3517700	1000	575.98;313.82	193.47;81.68	444.9	137.58	29.79	11.56	DPH3	Up	1.69	6.05078e-05	0.000489604	Intron (ENSSSCT00000012263/ENSSSCG00000011198, intron 5 of 9)	13	3391748	3396245	4498	2	ENSSSCG00000011196	ENSSSCT00000012261	-120456
16	39618101	39619200	1100	132.92;104.61	48.37;25.13	118.76	36.75	7.15	1.88	ELOVL7	Up	1.69	1.8962e-07	3.13349e-06	Intron (ENSSSCT00000062000/ENSSSCG00000035012, intron 3 of 8)	16	39589032	39643380	54349	2	ENSSSCG00000035012	ENSSSCT00000048648	24180
4	92950901	92953600	2700	432.32;350.94	134.05;109.33	391.63	121.69	11.37	3.61	ETV3	Up	1.69	1.58672e-08	3.29149e-07	Distal Intergenic	4	92964941	92979103	14163	1	ENSSSCG00000024970	ENSSSCT00000031985	-11341
7	93353801	93355900	2100	456.48;449.64	164.45;116.87	453.06	140.66	13.72	4.86	SRSF5	Up	1.69	5.1661e-11	4.91485e-09	Intron (ENSSSCT00000002575/ENSSSCG00000002313, intron 5 of 5)	7	93393360	93399185	5826	1	ENSSSCG00000032583	ENSSSCT00000039060	-37460
8	43849701	43851000	1300	146.34;172.94	45.60;53.41	159.64	49.51	8.6	2.8	KLHL2	Up	1.69	7.32751e-11	5.23582e-09	Intron (ENSSSCT00000049097/ENSSSCG00000008858, intron 2 of 14)	8	43746017	43870784	124768	2	ENSSSCG00000008858	ENSSSCT00000049097	19784
12	20646501	20649300	2800	1166.72;876.50	384.17;248.20	1021.61	316.18	31.95	11.83	DHX58	Up	1.69	2.92533e-07	4.5599e-06	Promoter (<=1kb)	12	20647691	20656705	9015	1	ENSSSCG00000017416	ENSSSCT00000018960	0
6	63891801	63895400	3600	2600.62;2053.33	953.52;486.97	2326.98	720.25	43.31	15.85	GNB1	Up	1.69	8.92327e-07	1.17476e-05	Promoter (<=1kb)	6	63863996	63894375	30380	2	ENSSSCG00000021890	ENSSSCT00000060084	0
7	48916601	48918000	1400	382.64;156.91	117.46;50.27	269.78	83.87	16.8	5.7	BCL2A1	Up	1.69	4.40434e-05	0.000368898	Promoter (4-5kb)	7	48882893	48911625	28733	2	ENSSSCG00000040010	ENSSSCT00000060075	-4976
14	10481801	10482800	1000	154.40;73.39	44.22;25.76	113.9	34.99	8.73	3.9	DPYSL2	Up	1.7	2.61744e-07	4.15223e-06	Intron (ENSSSCT00000049046/ENSSSCG00000030130, intron 4 of 14)	14	10471255	10543256	72002	1	ENSSSCG00000030130	ENSSSCT00000010592	10546
6	12487801	12489700	1900	424.26;250.55	135.43;71.63	337.41	103.53	10.82	3.96	ZFP1	Up	1.7	9.32184e-07	1.21903e-05	Intron (ENSSSCT00000031098/ENSSSCG00000022668, intron 2 of 3)	6	12482182	12531529	49348	2	ENSSSCG00000022668	ENSSSCT00000031098	41829
7	23688401	23690200	1800	200.05;233.68	77.39;55.92	216.86	66.66	8.16	2.39	LTA	Up	1.7	4.6878e-11	4.91485e-09	Intron (ENSSSCT00000066251/ENSSSCG00000001405, intron 6 of 6)	7	23696373	23698299	1927	1	ENSSSCG00000001403	ENSSSCT00000034506	-6173
10	12751401	12753800	2400	339.68;448.80	136.81;105.56	394.24	121.19	12.17	3.55	WDR26	Up	1.7	3.84262e-08	7.4471e-07	Promoter (2-3kb)	10	12713534	12756325	42792	2	ENSSSCG00000010849	ENSSSCT00000011871	2525
13	109781101	109786700	5600	1178.80;916.15	414.58;223.69	1047.48	319.13	13.96	4.38	RF00026	Up	1.71	2.58196e-07	4.10438e-06	Intron (ENSSSCT00000041847/ENSSSCG00000028905, intron 5 of 31)	13	109758543	109758648	106	1	ENSSSCG00000022822	ENSSSCT00000024452	22558
13	204837701	204840700	3000	1219.08;1263.72	389.70;368.84	1241.4	379.27	30.13	12.4	MX1	Up	1.71	2.94027e-09	7.09244e-08	Distal Intergenic	13	204847561	204868477	20917	1	ENSSSCG00000012077	ENSSSCT00000034038	-6861
17	19457501	19459100	1600	177.22;119.79	56.66;33.93	148.51	45.29	6.6	2.39	SLX4IP	Up	1.71	1.28611e-07	2.22037e-06	Distal Intergenic	17	19499566	19573326	73761	1	ENSSSCG00000007066	ENSSSCT00000007737	-40466
5	15622501	15623800	1300	157.08;96.17	42.84;34.56	126.63	38.7	8.3	2.5	FMNL3	Up	1.71	1.76563e-07	2.94761e-06	Intron (ENSSSCT00000024676/ENSSSCG00000025114, intron 1 of 25)	5	15592666	15646012	53347	2	ENSSSCG00000025114	ENSSSCT00000024676	22212
11	25821001	25822900	1900	253.75;244.65	88.44;64.09	249.2	76.27	7.73	3.2	ELF1	Up	1.71	1.02531e-11	4.91485e-09	Promoter (1-2kb)	11	25824048	25896610	72563	1	ENSSSCG00000009440	ENSSSCT00000010347	-1148
17	40170701	40171900	1200	339.68;116.42	98.12;41.47	228.05	69.79	19.2	5.9	SAMHD1	Up	1.71	3.11695e-05	0.000271134	Promoter (<=1kb)	17	40122390	40171810	49421	2	ENSSSCG00000027806	ENSSSCT00000028943	0
3	18419801	18424100	4300	2187.10;1648.40	617.72;554.20	1917.75	585.96	31.41	13.25	IL27	Up	1.71	8.60063e-07	1.139e-05	Promoter (<=1kb)	3	18421981	18427916	5936	1	ENSSSCG00000039300	ENSSSCT00000039070	0
1	230852501	230855400	2900	496.76;324.79	135.43;113.10	410.78	124.27	10.11	3.06	GNAQ	Up	1.72	5.18315e-07	7.44478e-06	Intron (ENSSSCT00000057300/ENSSSCG00000033763, intron 2 of 7)	1	230605256	230907674	302419	2	ENSSSCG00000033763	ENSSSCT00000057300	52274
10	46662101	46663300	1200	136.95;136.66	42.84;40.21	136.8	41.53	9.68	3.27	NMT2	Up	1.72	2.0492e-12	4.91485e-09	Intron (ENSSSCT00000066012/ENSSSCG00000026499, intron 1 of 11)	10	46647681	46719059	71379	1	ENSSSCG00000026499	ENSSSCT00000022429	14420
6	40779601	40782000	2400	632.37;707.78	205.91;200.44	670.07	203.17	26.39	8.37	RF00001	Up	1.72	5.32787e-10	1.61778e-08	Distal Intergenic	6	40870986	40871123	138	2	ENSSSCG00000035141	ENSSSCT00000041799	89123
7	32679101	32680300	1200	159.77;151.85	62.19;32.67	155.81	47.43	8.91	2.74	FGD2	Up	1.72	4.86606e-12	4.91485e-09	Distal Intergenic	7	32648269	32674541	26273	1	ENSSSCG00000001572	ENSSSCT00000001751	30832
1	268293001	268294300	1300	256.44;473.26	76.01;145.78	364.85	110.89	19.1	7.83	FPGS	Up	1.72	8.38165e-05	0.000655602	Promoter (3-4kb)	1	268298294	268309406	11113	1	ENSSSCG00000005626	ENSSSCT00000006186	-3994
6	13787301	13789200	1900	220.19;183.91	59.42;62.83	202.05	61.13	8.47	2.45		Up	1.72	1.30945e-09	3.51246e-08	Promoter (2-3kb)	6	13683801	13791246	107446	2	ENSSSCG00000002729	ENSSSCT00000003024	2046
10	48838501	48840800	2300	311.48;323.94	98.12;93.62	317.71	95.87	8.41	3.08	YME1L1	Up	1.73	3.96621e-11	4.91485e-09	Exon (ENSSSCT00000064510/ENSSSCG00000011066, exon 4 of 19)	10	48808706	48855030	46325	2	ENSSSCG00000011066	ENSSSCT00000012110	14230
13	19548701	19551300	2600	565.24;473.26	179.65;132.58	519.25	156.12	13.44	4.63		Up	1.73	3.35746e-09	8.00658e-08	Distal Intergenic	13	19307077	19510887	203811	2	ENSSSCG00000011236	ENSSSCT00000025077	-37814
14	56594501	56595600	1100	179.91;231.15	45.60;78.54	205.53	62.07	16.23	5.06	IRF2BP2	Up	1.73	1.19187e-07	2.08219e-06	Distal Intergenic	14	56545205	56549644	4440	1	ENSSSCG00000038132	ENSSSCT00000045829	49296
4	87338401	87342000	3600	1169.41;1405.44	366.21;409.05	1287.43	387.63	25.17	9.09	RGS4	Up	1.73	1.61081e-08	3.33321e-07	3' UTR	4	87383290	87390514	7225	2	ENSSSCG00000006335	ENSSSCT00000006943	48514
8	70414201	70416000	1800	228.24;120.64	63.57;41.47	174.44	52.52	6.21	2.26	AREG	Up	1.73	3.41476e-07	5.20456e-06	Promoter (1-2kb)	8	70417919	70429494	11576	1	ENSSSCG00000008963	ENSSSCT00000009818	-1919
9	36875501	36877600	2100	296.71;221.87	98.12;57.81	259.29	77.96	8.13	3.04	POGLUT3	Up	1.73	7.88372e-08	1.43201e-06	Promoter (1-2kb)	9	36856629	36879489	22861	2	ENSSSCG00000015009	ENSSSCT00000016373	1889
13	69004801	69006100	1300	169.17;134.13	56.66;33.93	151.65	45.29	8.27	3.22	PLXND1	Up	1.74	1.15616e-08	2.46636e-07	Distal Intergenic	13	68946661	68996606	49946	2	ENSSSCG00000011592	ENSSSCT00000012688	-8195
18	29981701	29983500	1800	492.73;261.52	147.87;77.29	377.13	112.58	13.04	4.55	TES	Up	1.74	9.01654e-07	1.18465e-05	Distal Intergenic	18	29892028	29936366	44339	2	ENSSSCG00000040344	ENSSSCT00000041361	-45335
6	147438601	147440500	1900	241.67;177.16	77.39;47.75	209.41	62.57	7.83	2.36	JAK1	Up	1.74	7.99285e-08	1.44899e-06	Intron (ENSSSCT00000004215/ENSSSCG00000003809, intron 1 of 24)	6	147429007	147567179	138173	1	ENSSSCG00000003809	ENSSSCT00000045514	9594
1	236353601	236355900	2300	362.50;172.10	102.26;57.81	267.3	80.03	8.31	3.15	CD72	Up	1.74	5.73685e-07	8.10897e-06	Promoter (<=1kb)	1	236345920	236355713	9794	2	ENSSSCG00000005311	ENSSSCT00000031998	0
11	76996401	76998000	1600	185.28;230.30	46.99;77.29	207.79	62.14	16.14	4.43	COL4A2	Up	1.74	5.08518e-09	1.1685e-07	Promoter (<=1kb)	11	76997126	77165491	168366	1	ENSSSCG00000009545	ENSSSCT00000010463	0
18	51179001	51181000	2000	284.63;302.01	93.97;81.06	293.32	87.51	9.99	2.91	BLVRA	Up	1.74	3.2416e-11	4.91485e-09	Promoter (4-5kb)	18	51131584	51185435	53852	2	ENSSSCG00000016756	ENSSSCT00000046006	4435
2	114388701	114390900	2200	279.26;232.83	85.68;67.86	256.05	76.77	7.9	2.36	PJA2	Up	1.74	3.00047e-09	7.22575e-08	Promoter (3-4kb)	2	114319971	114393945	73975	2	ENSSSCG00000022845	ENSSSCT00000026253	3045
15	17879901	17881600	1700	238.98;156.91	81.53;35.82	197.95	58.67	6.95	2.33	MGAT5	Up	1.75	9.65167e-06	9.35568e-05	Intron (ENSSSCT00000055235/ENSSSCG00000015701, intron 1 of 16)	15	17544802	17873129	328328	2	ENSSSCG00000015701	ENSSSCT00000063870	-6772
2	74618101	74619900	1800	236.30;129.07	85.68;22.62	182.68	54.15	7.49	2.08	MAP2K2	Up	1.75	0.00133004	0.00947949	Distal Intergenic	2	74626680	74651353	24674	1	ENSSSCG00000027127	ENSSSCT00000032005	-6780
8	135184101	135187300	3200	823.01;350.10	219.72;128.18	586.56	173.95	13.99	4.69		Up	1.75	1.31059e-06	1.62856e-05	Distal Intergenic	8	135199455	135236308	36854	1	ENSSSCG00000009239	ENSSSCT00000010119	-12155
1	120031101	120032400	1300	276.58;83.52	69.10;38.33	180.05	53.71	11.6	3.4	LYSMD2	Up	1.75	4.49772e-07	6.60792e-06	Promoter (4-5kb)	1	120026826	120043121	16296	1	ENSSSCG00000004629	ENSSSCT00000062759	4275
3	32235701	32237400	1700	196.02;128.23	49.75;46.50	162.12	48.12	7	2.16	CIITA	Up	1.75	1.6014e-07	2.70675e-06	Promoter (4-5kb)	3	32172214	32230780	58567	2	ENSSSCG00000007901	ENSSSCT00000051122	-4921
8	69929801	69931100	1300	198.70;237.90	41.46;88.60	218.3	65.03	13.34	3.68	CXCL8	Up	1.75	1.38018e-06	1.70063e-05	Promoter (1-2kb)	8	69932644	69935861	3218	1	ENSSSCG00000008953	ENSSSCT00000009807	-1544
4	14836501	14839000	2500	324.91;377.09	110.55;96.14	351	103.35	11.83	3.64	RF00001	Up	1.76	5.45992e-11	4.91485e-09	Distal Intergenic	4	14774552	14774670	119	2	ENSSSCG00000019219	ENSSSCT00000020814	-61831
1	229420101	229421200	1100	122.18;105.45	30.40;36.44	113.81	33.42	8.71	2.23	GCNT1	Up	1.77	2.13741e-11	4.91485e-09	Distal Intergenic	1	229429055	229467776	38722	1	ENSSSCG00000005277	ENSSSCT00000005812	-7855
14	108731401	108733200	1800	643.11;269.11	193.47;74.14	456.11	133.81	19.32	6.18		Up	1.77	4.43352e-05	0.000371131	Intron (ENSSSCT00000042451/ENSSSCG00000037185, intron 1 of 11)	14	108669785	108739050	69266	2	ENSSSCG00000037185	ENSSSCT00000052153	5850
15	125613301	125615000	1700	212.13;129.07	70.48;29.53	170.6	50.01	10.24	2.78	AP1S3	Up	1.77	1.62302e-05	0.000150013	Intron (ENSSSCT00000053618/ENSSSCG00000040847, intron 1 of 4)	15	125561513	125636436	74924	2	ENSSSCG00000040847	ENSSSCT00000053618	21436
15	126704101	126706100	2000	240.33;162.82	51.13;67.23	201.57	59.18	8.4	2.27	DOCK10	Up	1.77	1.61707e-07	2.72911e-06	Intron (ENSSSCT00000017680/ENSSSCG00000016237, intron 1 of 54)	15	126435579	126711460	275882	2	ENSSSCG00000016237	ENSSSCT00000017680	5360
14	134380401	134382700	2300	292.69;295.26	88.44;84.20	293.97	86.32	9.44	3.31	CTBP2	Up	1.77	3.20801e-11	4.91485e-09	Promoter (2-3kb)	14	134329493	134377408	47916	2	ENSSSCG00000010739	ENSSSCT00000053275	-2993
2	142126201	142128100	1900	272.55;190.65	84.30;51.52	231.6	67.91	9.52	3.05	SLC4A9	Up	1.77	1.45391e-07	2.48231e-06	Promoter (1-2kb)	2	142129122	142140949	11828	1	ENSSSCG00000014363	ENSSSCT00000015693	-1022
5	63229501	63231300	1800	363.84;226.93	114.70;59.06	295.39	86.88	11.4	4		Up	1.77	5.34512e-07	7.6431e-06	Promoter (<=1kb)	5	63215883	63228619	12737	2	ENSSSCG00000038418	ENSSSCT00000041732	-882
9	17141801	17145400	3600	1272.79;915.31	373.12;269.56	1094.05	321.34	20.98	7.36	PRCP	Up	1.77	4.84639e-07	7.04432e-06	Promoter (<=1kb)	9	17003233	17141054	137822	2	ENSSSCG00000014899	ENSSSCT00000046441	-747
13	189582701	189585000	2300	306.11;206.68	69.10;79.80	256.4	74.45	7.38	2.36	RF00026	Up	1.78	2.24267e-07	3.63236e-06	Intron (ENSSSCT00000041749/ENSSSCG00000012022, intron 5 of 17)	13	189495238	189495343	106	2	ENSSSCG00000019793	ENSSSCT00000021388	-87358
13	68345801	68346900	1100	126.20;165.35	37.31;47.75	145.78	42.53	9.47	3.02	PPARG	Up	1.78	9.51239e-09	2.05915e-07	Intron (ENSSSCT00000040903/ENSSSCG00000011579, intron 2 of 7)	13	68363873	68433963	70091	1	ENSSSCG00000011579	ENSSSCT00000012672	-16973
14	107306701	107309400	2700	453.80;451.33	135.43;127.55	452.56	131.49	11.39	3.38	ENTPD1	Up	1.78	1.39489e-10	6.74606e-09	Intron (ENSSSCT00000011485/ENSSSCG00000010497, intron 2 of 10)	14	107326012	107389014	63003	1	ENSSSCG00000010497	ENSSSCT00000034869	-16612
9	124128001	124129300	1300	233.61;85.20	53.89;38.96	159.41	46.43	6.3	2.26	DHX9	Up	1.78	4.24821e-07	6.29336e-06	Intron (ENSSSCT00000028771/ENSSSCG00000022292, intron 11 of 11)	9	124141933	124183834	41902	1	ENSSSCG00000026806	ENSSSCT00000025297	-12633
16	71913701	71919000	5300	1889.04;2284.48	608.04;606.35	2086.76	607.2	29.01	10.69	TNIP1	Up	1.78	2.24571e-08	4.53971e-07	Promoter (1-2kb)	16	71920093	71979966	59874	1	ENSSSCG00000017091	ENSSSCT00000018609	-1093
7	8752701	8753900	1200	488.71;241.27	152.01;60.32	364.99	106.17	22.82	6.74	EDN1	Up	1.78	2.84442e-05	0.000249873	Promoter (<=1kb)	7	8752093	8760212	8120	1	ENSSSCG00000035598	ENSSSCT00000061675	608
13	182451801	182452800	1000	119.49;87.73	44.22;15.71	103.61	29.96	7.03	2.02	C21orf91	Up	1.79	4.37196e-05	0.000366605	Distal Intergenic	13	182374587	182409472	34886	2	ENSSSCG00000033025	ENSSSCT00000053190	-42329
14	101039801	101042400	2600	324.91;242.96	93.97;70.37	283.93	82.17	7.26	2.58	CH25H	Up	1.79	7.4967e-08	1.36622e-06	Distal Intergenic	14	101123409	101125335	1927	2	ENSSSCG00000010449	ENSSSCT00000011435	82935
15	111103501	111104600	1100	244.35;86.89	69.10;27.02	165.62	48.06	13.28	3.31	PLEKHM3	Up	1.79	2.23873e-05	0.000200907	Intron (ENSSSCT00000017574/ENSSSCG00000016141, intron 4 of 7)	15	110994368	111185296	190929	2	ENSSSCG00000016141	ENSSSCT00000023180	80696
17	36125801	36130200	4400	1064.68;856.26	328.90;226.20	960.47	277.55	15.35	5.32	NOL4L	Up	1.79	4.17661e-08	8.04388e-07	Intron (ENSSSCT00000007931/ENSSSCG00000007249, intron 4 of 10)	17	36070838	36158286	87449	2	ENSSSCG00000007249	ENSSSCT00000007931	28086
2	102773701	102775900	2200	328.94;195.72	76.01;75.40	262.33	75.7	7.3	2.41	ELL2	Up	1.79	4.70604e-07	6.86412e-06	Distal Intergenic	2	102519577	102591421	71845	2	ENSSSCG00000014168	ENSSSCT00000054141	-182280
3	85824101	85826100	2000	259.12;226.93	89.82;50.27	243.03	70.05	7.96	2.29	CCDC88A	Up	1.79	1.12047e-11	4.91485e-09	Promoter (3-4kb)	3	85820896	85938096	117201	1	ENSSSCG00000008406	ENSSSCT00000044583	3205
14	6658501	6661300	2800	527.64;336.60	169.98;77.91	432.12	123.95	11.74	4.47	RF00026	Up	1.8	1.93537e-06	2.27164e-05	Intron (ENSSSCT00000010549/ENSSSCG00000032622, intron 1 of 8)	14	6649527	6649633	107	2	ENSSSCG00000019508	ENSSSCT00000021103	-8868
1	191192601	191196800	4200	3351.13;2073.58	797.37;759.04	2712.36	778.2	42.89	14.9	ISG20	Up	1.8	4.25817e-06	4.51639e-05	Promoter (<=1kb)	1	191183504	191195088	11585	2	ENSSSCG00000024867	ENSSSCT00000059007	0
14	104340001	104341200	1200	153.06;98.70	30.40;42.10	125.88	36.25	7.61	2.41	EXOC6	Up	1.8	1.28308e-07	2.21644e-06	Promoter (<=1kb)	14	104342200	104550642	208443	1	ENSSSCG00000010473	ENSSSCT00000011461	-1000
4	99246301	99248700	2400	759.91;364.44	190.70;133.21	562.17	161.96	14.94	4.92	FCGR1A	Up	1.8	1.2348e-06	1.54948e-05	Promoter (3-4kb)	4	99232669	99242561	9893	2	ENSSSCG00000006678	ENSSSCT00000036053	-3740
9	21736501	21737500	1000	189.31;74.24	51.13;24.51	131.77	37.82	9.9	2.71		Up	1.8	6.7218e-07	9.26086e-06	Promoter (2-3kb)	9	21734055	21781238	47184	1	ENSSSCG00000038831	ENSSSCT00000062508	2446
9	53384101	53386900	2800	520.93;318.88	149.25;91.11	419.91	120.18	10.2	3.76	DCPS	Up	1.8	5.50162e-07	7.82796e-06	Promoter (<=1kb)	9	53387776	53437136	49361	1	ENSSSCG00000015231	ENSSSCT00000016597	-876
1	253033601	253035500	1900	510.19;139.19	127.14;57.81	324.69	92.47	11.55	3.65		Up	1.81	1.68248e-06	2.01307e-05	5' UTR	1	253085143	253090283	5141	1	ENSSSCG00000034700	ENSSSCT00000058377	-49643
15	127849601	127850800	1200	252.41;108.82	69.10;33.93	180.62	51.51	8.72	3.33	RF00026	Up	1.81	5.43229e-07	7.7387e-06	Distal Intergenic	15	127651685	127651795	111	2	ENSSSCG00000019560	ENSSSCT00000021155	-197806
4	125790301	125792200	1900	281.95;146.79	84.30;38.33	214.37	61.31	6.88	2.24	ZNF644	Up	1.81	2.1013e-06	2.43811e-05	Intron (ENSSSCT00000061126/ENSSSCG00000022534, intron 2 of 5)	4	125826997	125856247	29251	1	ENSSSCG00000022534	ENSSSCT00000031349	-34797
4	83412101	83414100	2000	257.78;296.11	84.30;74.14	276.94	79.22	11.05	2.92	RCSD1	Up	1.81	1.08949e-11	4.91485e-09	Distal Intergenic	4	83324187	83404102	79916	2	ENSSSCG00000006307	ENSSSCT00000045228	-7999
9	120058001	120059300	1300	281.95;138.35	91.21;28.90	210.15	60.06	11.04	3.22		Up	1.81	0.000194846	0.00146095	Distal Intergenic	9	120126689	120148778	22090	1	ENSSSCG00000039517	ENSSSCT00000038894	-67389
17	9279001	9282000	3000	884.77;1224.91	221.11;378.89	1054.84	300	24.25	8.75	IDO2	Up	1.81	2.1978e-07	3.56855e-06	Promoter (2-3kb)	17	9276261	9343114	66854	1	ENSSSCG00000023054	ENSSSCT00000056091	2740
3	43668501	43670500	2000	389.35;400.71	85.68;139.49	395.03	112.59	10.99	3.75		Up	1.81	1.258e-11	4.91485e-09	Promoter (<=1kb)	3	43669951	43681452	11502	1	ENSSSCG00000039214	ENSSSCT00000062058	0
8	108920701	108921800	1100	292.69;94.48	81.53;28.90	193.59	55.22	12.41	4	CAMK2D	Up	1.81	4.61695e-05	0.000384947	Promoter (4-5kb)	8	108916356	109140945	224590	1	ENSSSCG00000009123	ENSSSCT00000049835	4345
1	135683101	135685200	2100	612.23;223.56	167.21;69.75	417.89	118.48	15.45	4.4	DPH6	Up	1.82	5.62614e-06	5.77822e-05	Intron (ENSSSCT00000041791/ENSSSCG00000035254, intron 5 of 8)	1	135582022	135753796	171775	1	ENSSSCG00000035254	ENSSSCT00000043411	101079
1	33261101	33263300	2200	253.75;232.83	52.51;85.46	243.29	68.98	6.34	2.21	L3MBTL3	Up	1.82	4.44479e-12	4.91485e-09	Intron (ENSSSCT00000065993/ENSSSCG00000004203, intron 12 of 21)	1	33195395	33318041	122647	2	ENSSSCG00000004203	ENSSSCT00000065993	54741
14	76931401	76932900	1500	159.77;94.48	52.51;19.48	127.13	36	6.71	1.97	ADK	Up	1.82	4.00185e-05	0.000339059	Intron (ENSSSCT00000047518/ENSSSCG00000010315, intron 3 of 9)	14	76864322	77318246	453925	1	ENSSSCG00000010315	ENSSSCT00000065961	67079
16	40046301	40048600	2300	447.09;446.27	121.61;131.95	446.68	126.78	15.65	4.92	ZSWIM6	Up	1.82	9.16321e-11	5.52772e-09	Distal Intergenic	16	40105426	40305375	199950	1	ENSSSCG00000025194	ENSSSCT00000030260	-56826
12	39487401	39493700	6300	1640.66;1640.81	480.91;446.13	1640.73	463.52	18.05	6.66	CCL3L1	Up	1.82	1.2719e-07	2.19908e-06	Promoter (<=1kb)	12	39491913	39493774	1862	1	ENSSSCG00000017700	ENSSSCT00000019266	0
3	42674301	42676200	1900	253.75;181.37	64.95;58.44	217.56	61.69	8.04	2.94	NINJ1	Up	1.82	1.03033e-07	1.82774e-06	Promoter (1-2kb)	3	42654847	42673002	18156	2	ENSSSCG00000040061	ENSSSCT00000040458	-1299
1	100689501	100690800	1300	145.00;115.57	40.08;33.30	130.29	36.69	7.17	2.25	MEX3C	Up	1.83	6.60138e-09	1.4736e-07	Intron (ENSSSCT00000064791/ENSSSCG00000034427, intron 1 of 1)	1	100676664	100699765	23102	2	ENSSSCG00000034427	ENSSSCT00000064791	8965
12	39467901	39469100	1200	171.85;95.33	48.37;27.02	133.59	37.69	7.53	2.05		Up	1.83	2.22237e-07	3.60147e-06	Promoter (<=1kb)	12	39469304	39472588	3285	1	ENSSSCG00000039685	ENSSSCT00000039709	-204
1	39073001	39074200	1200	135.60;83.52	44.22;16.97	109.56	30.59	6.92	2.26		Up	1.84	1.68249e-05	0.000155143	Intron (ENSSSCT00000062651/ENSSSCG00000036671, intron 1 of 2)	1	39027473	39578423	550951	1	ENSSSCG00000036671	ENSSSCT00000062651	45528
13	11291801	11294700	2900	496.76;438.67	118.84;142.01	467.72	130.43	11.77	3.53	THRB	Up	1.84	9.42785e-11	5.59417e-09	Intron (ENSSSCT00000048403/ENSSSCG00000036033, intron 1 of 9)	13	10901677	11318529	416853	2	ENSSSCG00000036033	ENSSSCT00000048180	23829
3	8324301	8327100	2800	626.99;478.32	187.94;120.64	552.66	154.29	12.8	3.97		Up	1.84	9.54316e-08	1.70683e-06	3' UTR	3	8305865	8323695	17831	1	ENSSSCG00000026653	ENSSSCT00000022696	18436
15	7589101	7590800	1700	209.45;151.85	45.60;55.29	180.65	50.45	6.13	1.84	ZEB2	Up	1.84	6.69161e-08	1.23601e-06	Promoter (3-4kb)	15	7585734	7626398	40665	1	ENSSSCG00000021343	ENSSSCT00000027524	3367
15	128938301	128939700	1400	165.14;133.29	46.99;35.82	149.21	41.4	6.63	2.28	AGFG1	Up	1.85	6.24016e-09	1.40419e-07	Intron (ENSSSCT00000038663/ENSSSCG00000016248, intron 2 of 11)	15	128898834	128975515	76682	1	ENSSSCG00000016248	ENSSSCT00000065375	39467
16	22195501	22198500	3000	711.58;816.61	171.36;252.60	764.09	211.98	15.5	4.99		Up	1.85	5.1115e-11	4.91485e-09	Intron (ENSSSCT00000060078/ENSSSCG00000016842, intron 1 of 46)	16	22170247	22170935	689	2	ENSSSCG00000040064	ENSSSCT00000041736	-24566
5	48543101	48545200	2100	469.91;210.90	111.94;77.29	340.41	94.61	10.78	3.15	ETFRF1	Up	1.85	7.66895e-07	1.03495e-05	3' UTR	5	48549468	48555577	6110	2	ENSSSCG00000033843	ENSSSCT00000059826	10377
9	66995301	66996500	1200	298.06;110.51	87.06;26.39	204.28	56.73	9.73	3.98		Up	1.85	0.000114343	0.000874778	Intron (ENSSSCT00000017041/ENSSSCG00000015645, intron 4 of 20)	9	67116530	67117026	497	1	ENSSSCG00000037428	ENSSSCT00000064857	-120030
X	45756401	45757600	1200	245.70;219.34	100.88;28.28	232.52	64.58	18.72	5.53		Up	1.85	1.45026e-09	3.83062e-08	Distal Intergenic	19	45772497	45798482	25986	1	ENSSSCG00000034056	ENSSSCT00000042113	-14897
6	87531801	87534600	2800	316.85;436.99	109.17;99.28	376.92	104.23	12.61	4.35	SDC3	Up	1.85	7.15334e-08	1.31098e-06	Promoter (1-2kb)	6	87495043	87535845	40803	2	ENSSSCG00000003592	ENSSSCT00000003987	1245
14	233201	234400	1200	145.00;113.89	42.84;28.28	129.44	35.56	8.47	3.41	SPIN1	Up	1.86	9.5434e-09	2.0636e-07	Intron (ENSSSCT00000037900/ENSSSCG00000035901, intron 1 of 4)	14	227110	294826	67717	1	ENSSSCG00000035901	ENSSSCT00000043382	6091
17	11073701	11076300	2600	1282.18;708.63	333.04;213.64	995.41	273.34	23.72	6.83	KAT6A	Up	1.86	1.62056e-06	1.94892e-05	Intron (ENSSSCT00000007692/ENSSSCG00000007023, intron 1 of 19)	17	11005533	11107079	101547	2	ENSSSCG00000007023	ENSSSCT00000007692	30779
17	37670601	37671800	1200	174.54;275.01	41.46;82.31	224.78	61.89	13.61	4.4	ASIP	Up	1.86	6.14206e-06	6.24684e-05	Intron (ENSSSCT00000007962/ENSSSCG00000007277, intron 2 of 4)	17	37634734	37718785	84052	1	ENSSSCG00000007277	ENSSSCT00000037943	35867
3	44857101	44859800	2700	541.07;302.01	132.66;99.91	421.54	116.29	11.09	3.97		Up	1.86	7.81923e-07	1.05208e-05	Intron (ENSSSCT00000040867/ENSSSCG00000035273, intron 1 of 5)	3	44827899	45026074	198176	1	ENSSSCG00000035273	ENSSSCT00000040867	29202
8	116493201	116495200	2000	243.01;336.60	53.89;106.19	289.8	80.04	10.56	3.01	TET2	Up	1.86	1.99536e-06	2.33178e-05	Intron (ENSSSCT00000010028/ENSSSCG00000009157, intron 2 of 10)	8	116457035	116509449	52415	2	ENSSSCG00000009157	ENSSSCT00000038037	14249
AEMK02000361.1	1937901	1939300	1400	149.03;273.33	59.42;56.55	211.18	57.99	12.08	3.85		Up	1.86	2.73047e-07	4.30476e-06	Distal Intergenic	143	1926949	1931880	4932	1	ENSSSCG00000031921	ENSSSCT00000042491	10952
14	101190801	101196000	5200	2181.73;1243.47	467.09;477.54	1712.6	472.32	23.01	7.15	LIPA	Up	1.86	3.29301e-06	3.60412e-05	Promoter (<=1kb)	14	101132582	101193614	61033	2	ENSSSCG00000010450	ENSSSCT00000045672	0
3	76894201	76897100	2900	644.45;664.76	199.00;162.11	654.6	180.55	12.5	3.44	CEP68	Up	1.86	1.24968e-09	3.36907e-08	Promoter (4-5kb)	3	76869619	76901117	31499	2	ENSSSCG00000008360	ENSSSCT00000058150	4017
1	98696401	98698300	1900	253.75;320.57	66.33;90.48	287.16	78.41	10.04	2.94	SMAD7	Up	1.87	5.13687e-09	1.17807e-07	Intron (ENSSSCT00000004980/ENSSSCG00000004508, intron 16 of 16)	1	98510229	98542315	32087	2	ENSSSCG00000004507	ENSSSCT00000044286	-154086
6	58927201	58929000	1800	232.27;127.38	71.86;26.39	179.83	49.13	7.39	2.03		Up	1.87	1.78292e-05	0.000163503	Distal Intergenic	6	58941108	58952131	11024	1	ENSSSCG00000034284	ENSSSCT00000051170	-12108
7	8812001	8815200	3200	958.62;660.54	250.13;194.16	809.58	222.14	16.99	5.48	EDN1	Up	1.87	5.3854e-07	7.68497e-06	Distal Intergenic	7	8752093	8760212	8120	1	ENSSSCG00000035598	ENSSSCT00000061675	59908
5	63226301	63229400	3100	1172.09;623.42	328.90;161.48	897.76	245.19	20.72	5.46		Up	1.87	1.58107e-06	1.90623e-05	Promoter (<=1kb)	5	63215883	63228619	12737	2	ENSSSCG00000038418	ENSSSCT00000036746	0
9	6566801	6568900	2100	272.55;213.43	77.39;55.92	242.99	66.66	9.88	2.46	RF00100	Up	1.87	2.02658e-08	4.1223e-07	Promoter (<=1kb)	9	6568097	6568414	318	2	ENSSSCG00000019570	ENSSSCT00000021165	0
3	32182401	32184100	1700	191.99;172.94	41.46;57.81	182.47	49.63	8.76	2.51	CIITA	Up	1.88	3.86089e-12	4.91485e-09	Exon (ENSSSCT00000047795/ENSSSCG00000007901, exon 15 of 20)	3	32177364	32204762	27399	2	ENSSSCG00000007901	ENSSSCT00000058318	20662
4	47082201	47083400	1200	154.40;84.36	34.55;30.16	119.38	32.35	5.51	1.65	RIPK2	Up	1.88	2.07202e-07	3.38965e-06	Distal Intergenic	4	47026055	47075138	49084	2	ENSSSCG00000024096	ENSSSCT00000026840	-7063
13	9959101	9961600	2500	496.76;337.44	136.81;88.60	417.1	112.7	11.02	3.57		Up	1.89	2.89775e-07	4.52472e-06	Distal Intergenic	13	9998153	10013643	15491	1	ENSSSCG00000031392	ENSSSCT00000048876	-36553
X	45856701	45857900	1200	234.96;217.65	96.73;25.76	226.3	61.25	20.76	5.42	GPR173	Up	1.89	1.05817e-09	2.90894e-08	Distal Intergenic	19	45884089	45907562	23474	1	ENSSSCG00000024958	ENSSSCT00000026665	-26189
6	45140101	45141800	1700	252.41;125.70	48.37;53.41	189.05	50.89	8.58	3	ZBTB32	Up	1.89	4.55291e-07	6.67666e-06	Promoter (<=1kb)	6	45141889	45145889	4001	1	ENSSSCG00000002908	ENSSSCT00000003213	-89
2	9334301	9336300	2000	330.28;173.78	85.68;49.64	252.03	67.66	8.99	2.79	ASRGL1	Up	1.9	4.25107e-07	6.296e-06	Intron (ENSSSCT00000037371/ENSSSCG00000013065, intron 4 of 6)	2	9325106	9352623	27518	2	ENSSSCG00000013065	ENSSSCT00000037371	16323
4	8229701	8231600	1900	237.64;215.12	56.66;64.72	226.38	60.69	10.07	3.21	SLA	Up	1.9	9.96918e-12	4.91485e-09	Intron (ENSSSCT00000035545/ENSSSCG00000005949, intron 3 of 8)	4	8214438	8248494	34057	1	ENSSSCG00000005949	ENSSSCT00000065614	15263
12	23150801	23152900	2100	272.55;358.53	74.62;94.25	315.54	84.44	11.07	2.96	RF00026	Up	1.9	2.34364e-08	4.7214e-07	Promoter (3-4kb)	12	23147341	23147444	104	1	ENSSSCG00000038846	ENSSSCT00000060230	3460
AEMK02000295.1	80901	82300	1400	527.64;303.70	164.45;57.81	415.67	111.13	66.43	17.88		Up	1.9	1.6507e-05	0.000152403	Promoter (<=1kb)	110	73498	82168	8671	2	ENSSSCG00000035457	ENSSSCT00000043337	0
X	90346601	90348600	2000	265.84;254.77	85.68;54.04	260.3	69.86	11.69	3.35	AMMECR1	Up	1.9	7.44307e-12	4.91485e-09	Intron (ENSSSCT00000050890/ENSSSCG00000037591, intron 2 of 5)	19	90309335	90420154	110820	2	ENSSSCG00000037591	ENSSSCT00000066136	71554
10	64958901	64960000	1100	213.47;86.89	59.42;20.74	150.18	40.08	11.2	3.5	IL2RA	Up	1.91	1.22289e-05	0.000116046	Intron (ENSSSCT00000037150/ENSSSCG00000022849, intron 1 of 7)	10	64948764	64994813	46050	1	ENSSSCG00000022849	ENSSSCT00000029511	10137
11	19184101	19185400	1300	225.56;91.95	56.66;27.65	158.75	42.15	9.05	2.22	RCBTB2	Up	1.91	3.24207e-07	4.97497e-06	Downstream (1-2kb)	11	19157556	19183708	26153	1	ENSSSCG00000009400	ENSSSCT00000056008	26545
2	133487001	133489000	2000	275.23;256.46	89.82;51.52	265.84	70.67	7.81	2.3	LYRM7	Up	1.91	7.70726e-12	4.91485e-09	Exon (ENSSSCT00000052533/ENSSSCG00000033213, exon 2 of 6)	2	133480204	133591161	110958	1	ENSSSCG00000033213	ENSSSCT00000039869	6797
13	204841301	204845000	3700	2677.15;1634.06	697.87;452.41	2155.6	575.14	42.1	13.88	MX1	Up	1.91	2.61064e-06	2.944e-05	Promoter (2-3kb)	13	204847561	204868477	20917	1	ENSSSCG00000012077	ENSSSCT00000034038	-2561
17	51413201	51415000	1800	191.99;150.16	58.04;32.67	171.08	45.36	6.65	2.01	SLC9A8	Up	1.92	1.54532e-08	3.21471e-07	Intron (ENSSSCT00000008170/ENSSSCG00000007466, intron 3 of 16)	17	51400910	51477217	76308	1	ENSSSCG00000007466	ENSSSCT00000008170	12291
8	47893101	47894400	1300	157.08;101.23	31.78;36.44	129.16	34.11	5.73	1.86	C4orf45	Up	1.92	1.20193e-07	2.09477e-06	Intron (ENSSSCT00000050926/ENSSSCG00000037757, intron 1 of 3)	8	47845331	47944239	98909	2	ENSSSCG00000037757	ENSSSCT00000050926	49839
AEMK02000465.1	621401	623000	1600	204.08;105.45	55.28;26.39	154.76	40.83	8.17	2.84		Up	1.92	2.79821e-07	4.39621e-06	Intron (ENSSSCT00000056683/ENSSSCG00000039476, intron 1 of 6)	201	376842	635796	258955	2	ENSSSCG00000039476	ENSSSCT00000056683	12796
X	45850601	45851600	1000	132.92;124.85	46.99;21.36	128.89	34.17	23.09	5.35	GPR173	Up	1.92	1.87098e-12	4.91485e-09	Distal Intergenic	19	45884089	45907562	23474	1	ENSSSCG00000024958	ENSSSCT00000026665	-32489
1	230838501	230842000	3500	679.36;368.66	169.98;104.31	524.01	137.14	8.49	2.59	GNAQ	Up	1.93	8.29047e-07	1.10686e-05	Intron (ENSSSCT00000057300/ENSSSCG00000033763, intron 2 of 7)	1	230605256	230907674	302419	2	ENSSSCG00000033763	ENSSSCT00000057300	65674
1	26647401	26650600	3200	1636.63;1531.14	518.22;311.03	1583.89	414.63	38.32	9.85	OLIG3	Up	1.93	7.10218e-10	2.06668e-08	Distal Intergenic	1	26800671	26801489	819	1	ENSSSCG00000004155	ENSSSCT00000004593	-150071
1	84666601	84667700	1100	157.08;78.46	35.93;25.76	117.77	30.85	6.43	1.97	TENT5A	Up	1.93	2.27236e-07	3.67233e-06	Distal Intergenic	1	84545028	84552134	7107	1	ENSSSCG00000004464	ENSSSCT00000004931	121573
16	60315601	60320300	4700	914.31;928.81	250.13;230.60	921.56	240.37	14.35	3.74	HMMR	Up	1.94	1.74562e-09	4.47965e-08	Exon (ENSSSCT00000036191/ENSSSCG00000017022, exon 5 of 18)	16	60291215	60331901	40687	2	ENSSSCG00000017022	ENSSSCT00000030611	11601
18	10564901	10566000	1100	124.86;87.73	27.64;27.65	106.3	27.64	7.75	2.37	ZC3HAV1L	Up	1.94	4.60724e-08	8.7957e-07	Exon (ENSSSCT00000041815/ENSSSCG00000016512, exon 7 of 14)	18	10593184	10609878	16695	1	ENSSSCG00000032786	ENSSSCT00000062238	-27184
8	6320401	6321700	1300	396.07;106.29	96.73;33.30	251.18	65.02	14.17	3.92		Up	1.95	6.33255e-06	6.41168e-05	Intron (ENSSSCT00000058315/ENSSSCG00000031700, intron 5 of 12)	8	6339413	6339864	452	2	ENSSSCG00000035462	ENSSSCT00000024271	18164
9	136415201	136417500	2300	500.79;249.71	105.03;89.23	375.25	97.13	13.69	3.72	IKZF1	Up	1.95	8.35026e-07	1.11281e-05	Intron (ENSSSCT00000017023/ENSSSCG00000038345, intron 3 of 7)	9	136386165	136461390	75226	1	ENSSSCG00000038345	ENSSSCT00000053455	29036
14	21082501	21085000	2500	565.24;348.41	125.75;109.96	456.82	117.86	13.3	3.64	DDX60	Up	1.95	6.34891e-07	8.82588e-06	Promoter (<=1kb)	14	21082581	21162926	80346	1	ENSSSCG00000009720	ENSSSCT00000065233	0
1	157988001	157989600	1600	178.57;180.53	58.04;34.56	179.55	46.3	7.83	2.16	SERPINB7	Up	1.96	2.13631e-12	4.91485e-09	Intron (ENSSSCT00000005397/ENSSSCG00000004891, intron 1 of 7)	1	157953872	157998842	44971	2	ENSSSCG00000004891	ENSSSCT00000005397	9242
2	134757501	134762000	4500	1044.54;902.66	279.15;220.55	973.6	249.85	18.65	5.12	IRF1	Up	1.96	6.34841e-10	1.8876e-08	Intron (ENSSSCT00000015599/ENSSSCG00000014280, intron 11 of 11)	2	134776124	134783159	7036	2	ENSSSCG00000014277	ENSSSCT00000055436	21159
4	36127101	36132200	5100	945.19;813.23	244.60;206.10	879.21	225.35	11.27	3.3	PABPC1	Up	1.96	2.38286e-09	5.86605e-08	Distal Intergenic	4	36137639	36228053	90415	1	ENSSSCG00000006063	ENSSSCT00000032533	-5439
6	73150901	73152800	1900	273.89;193.19	88.44;31.42	233.54	59.93	8.79	2.63		Up	1.96	2.9758e-06	3.30004e-05	Exon (ENSSSCT00000003834/ENSSSCG00000003453, exon 2 of 8)	6	73137757	73238288	100532	1	ENSSSCG00000003453	ENSSSCT00000003834	13144
5	21722201	21724000	1800	224.21;154.38	64.95;32.67	189.3	48.81	8.02	2.73	PAN2	Up	1.96	1.21314e-07	2.11242e-06	Promoter (3-4kb)	5	21712875	21727016	14142	2	ENSSSCG00000000393	ENSSSCT00000000424	3016
6	127954601	127956400	1800	202.73;433.61	60.80;102.42	318.17	81.61	14.97	4.17	PQLC1	Up	1.96	5.73653e-07	8.10897e-06	Promoter (2-3kb)	6	127881306	127952556	71251	2	ENSSSCG00000023171	ENSSSCT00000051350	-2045
AEMK02000452.1	2160901	2165100	4200	1037.83;1080.66	255.65;289.04	1059.24	272.35	17.33	5.02		Up	1.96	7.84418e-10	2.2371e-08	Promoter (<=1kb)	196	2164010	2219988	55979	1	ENSSSCG00000002547	ENSSSCT00000002830	0
1	25707601	25708600	1000	119.49;113.04	29.02;30.16	116.27	29.59	7.66	2.21	NHSL1	Up	1.97	9.92245e-13	4.91485e-09	Distal Intergenic	1	25736370	25986510	250141	1	ENSSSCG00000004149	ENSSSCT00000052552	-27770
10	14191201	14193600	2400	327.59;730.56	125.75;143.89	529.08	134.82	18.09	4.48	LIN9	Up	1.97	9.16607e-07	1.20187e-05	Distal Intergenic	10	14111951	14184118	72168	2	ENSSSCG00000021310	ENSSSCT00000023256	-7083
14	123442201	123444700	2500	629.68;233.68	152.01;69.12	431.68	110.56	14.03	3.75	RF00026	Up	1.97	8.45518e-07	1.12424e-05	Intron (ENSSSCT00000039789/ENSSSCG00000010638, intron 5 of 14)	14	123389294	123389400	107	1	ENSSSCG00000034269	ENSSSCT00000055546	52907
18	10562001	10564100	2100	294.03;315.51	84.30;71.00	304.77	77.65	10.69	2.96	ZC3HAV1L	Up	1.97	2.87762e-11	4.91485e-09	Exon (ENSSSCT00000041815/ENSSSCG00000016512, exon 6 of 14)	18	10593184	10609878	16695	1	ENSSSCG00000032786	ENSSSCT00000062238	-29084
9	35067201	35070000	2800	558.52;364.44	150.63;84.20	461.48	117.41	12.03	3.31		Up	1.97	4.00491e-07	5.98584e-06	Promoter (<=1kb)	9	35069422	35070437	1016	2	ENSSSCG00000032358	ENSSSCT00000047971	437
1	95666501	95669300	2800	522.27;470.73	125.75;125.67	496.5	125.71	10.84	3.06	PSTPIP2	Up	1.98	4.4906e-10	1.41101e-08	Intron (ENSSSCT00000004968/ENSSSCG00000004497, intron 3 of 14)	1	95631359	95682944	51586	2	ENSSSCG00000004497	ENSSSCT00000038124	13644
14	81682101	81683200	1100	130.23;90.27	34.55;21.36	110.25	27.96	9.31	2.41	PPIF	Up	1.98	5.83873e-08	1.09258e-06	Downstream (1-2kb)	14	81674676	81681781	7106	1	ENSSSCG00000010330	ENSSSCT00000011308	7425
3	16416801	16418200	1400	165.14;95.33	40.08;25.76	130.23	32.92	6.13	1.66	RF00413	Up	1.98	1.74859e-07	2.92248e-06	Intron (ENSSSCT00000037185/ENSSSCG00000007737, intron 3 of 5)	3	16432424	16432552	129	1	ENSSSCG00000018775	ENSSSCT00000020370	-14224
7	46441101	46442900	1800	214.82;197.40	42.84;61.58	206.11	52.21	7.27	2.54	TRAM2	Up	1.98	3.25647e-12	4.91485e-09	Distal Intergenic	7	46323080	46406958	83879	2	ENSSSCG00000038401	ENSSSCT00000039366	-34143
2	11959101	11960400	1300	230.93;110.51	27.64;59.06	170.72	43.35	9.27	2.8		Up	1.98	5.86377e-06	5.99812e-05	Promoter (4-5kb)	2	11955850	11965381	9532	2	ENSSSCG00000031679	ENSSSCT00000065234	4981
1	161292401	161294900	2500	347.73;249.71	73.24;76.66	298.72	74.95	8.62	2.59	CCBE1	Up	1.99	1.25698e-07	2.17657e-06	Distal Intergenic	1	161320536	161551830	231295	1	ENSSSCG00000004907	ENSSSCT00000005413	-25636
13	14742001	14743300	1300	143.66;91.11	41.46;17.59	117.38	29.53	7.59	2.17	AZI2	Up	1.99	2.27311e-07	3.67253e-06	Intron (ENSSSCT00000046922/ENSSSCG00000037187, intron 2 of 3)	13	14754011	14777030	23020	2	ENSSSCG00000028258	ENSSSCT00000053342	33730
14	49487901	49490500	2600	469.91;420.96	124.37;100.54	445.43	112.45	14.29	4.57	ADORA2A	Up	1.99	5.2933e-11	4.91485e-09	Distal Intergenic	14	49476796	49487628	10833	1	ENSSSCG00000010054	ENSSSCT00000058019	11105
15	7657201	7658900	1700	189.31;220.18	30.40;72.89	204.74	51.65	9.69	2.36		Up	1.99	1.73873e-08	3.57521e-07	Distal Intergenic	15	7627295	7627645	351	1	ENSSSCG00000036912	ENSSSCT00000051332	29906
17	37629201	37631100	1900	217.50;199.09	58.04;46.50	208.3	52.27	8.16	2.18	ASIP	Up	1.99	8.99661e-12	4.91485e-09	Promoter (3-4kb)	17	37634732	37718785	84054	1	ENSSSCG00000007277	ENSSSCT00000007962	-3632
16	3457401	3459200	1800	225.56;248.02	59.42;57.81	236.79	58.62	10.21	3.02	DNAH5	Up	2.01	1.36026e-11	4.91485e-09	Distal Intergenic	16	3116189	3364956	248768	2	ENSSSCG00000032827	ENSSSCT00000054017	-92445
4	129434701	129438700	4000	3870.72;3392.13	1065.46;733.91	3631.43	899.68	29.81	9		Up	2.01	1.22769e-09	3.31894e-08	Exon (ENSSSCT00000062329/ENSSSCG00000035099, exon 9 of 20)	4	129425768	129453499	27732	2	ENSSSCG00000035099	ENSSSCT00000062329	14799
6	152781101	152782600	1500	166.48;175.47	56.66;28.28	170.98	42.47	8.34	2	HOOK1	Up	2.01	1.32821e-12	4.91485e-09	Intron (ENSSSCT00000039723/ENSSSCG00000003828, intron 14 of 15)	6	152639441	152709209	69769	2	ENSSSCG00000003826	ENSSSCT00000004235	-71892
1	209213301	209214500	1200	130.23;102.08	31.78;25.13	116.15	28.46	6.47	2.09	MPDZ	Up	2.03	6.42295e-09	1.4409e-07	Intron (ENSSSCT00000063823/ENSSSCG00000005191, intron 3 of 46)	1	209234835	209349299	114465	1	ENSSSCG00000005191	ENSSSCT00000048850	-20335
7	3282601	3285200	2600	884.77;383.00	208.67;101.79	633.89	155.23	15.52	3.62	FARS2	Up	2.03	1.09942e-06	1.40454e-05	Intron (ENSSSCT00000038701/ENSSSCG00000038717, intron 2 of 6)	7	3262396	3443055	180660	1	ENSSSCG00000038717	ENSSSCT00000059986	20205
5	50932401	50934500	2100	299.40;196.56	77.39;42.10	247.98	59.74	7.41	1.95	ETNK1	Up	2.05	1.92996e-07	3.18478e-06	Intron (ENSSSCT00000046295/ENSSSCG00000039397, intron 4 of 8)	5	50914827	50970738	55912	2	ENSSSCG00000039397	ENSSSCT00000046295	36238
5	66453101	66455000	1900	805.56;148.47	165.83;65.35	477.02	115.59	13.17	3.87	PARP11	Up	2.05	8.48221e-07	1.12732e-05	Promoter (4-5kb)	5	66448716	66483643	34928	1	ENSSSCG00000000728	ENSSSCT00000036895	4385
13	73554001	73555300	1300	265.84;94.48	67.71;18.85	180.16	43.28	8.48	2.53	DNAJC13	Up	2.06	8.54853e-06	8.38474e-05	Intron (ENSSSCT00000054211/ENSSSCG00000011627, intron 10 of 10)	13	73573926	73707948	134023	1	ENSSSCG00000011628	ENSSSCT00000055186	-18626
15	131843001	131844400	1400	150.37;218.49	52.51;35.82	184.43	44.16	11.19	2.44	HTR2B	Up	2.06	4.89881e-08	9.28843e-07	3' UTR	15	131842105	131860900	18796	2	ENSSSCG00000016273	ENSSSCT00000063536	16500
16	3461801	3464500	2700	508.85;303.70	116.08;78.54	406.27	97.31	10.68	2.87	DNAH5	Up	2.06	4.72451e-07	6.88839e-06	Distal Intergenic	16	3116189	3364956	248768	2	ENSSSCG00000032827	ENSSSCT00000054017	-96845
5	17345801	17346900	1100	122.18;109.67	29.02;26.39	115.92	27.71	7.24	2.03	GRASP	Up	2.06	1.1243e-12	4.91485e-09	Intron (ENSSSCT00000000252/ENSSSCG00000000233, intron 8 of 8)	5	17358042	17367324	9283	1	ENSSSCG00000000234	ENSSSCT00000000253	-11142
X	57291601	57293900	2300	292.69;276.70	77.39;59.06	284.69	68.23	11.32	2.82	NONO	Up	2.06	2.94966e-11	4.91485e-09	Promoter (<=1kb)	19	57292367	57315972	23606	1	ENSSSCG00000023245	ENSSSCT00000044224	0
13	53381701	53383200	1500	150.37;135.82	22.11;45.87	143.1	33.99	6.49	1.61	RF00026	Up	2.07	2.86838e-12	4.91485e-09	Distal Intergenic	13	53474144	53474246	103	2	ENSSSCG00000021115	ENSSSCT00000022713	91046
15	47735601	47737400	1800	210.79;144.26	38.69;45.87	177.52	42.28	7.03	2.12	PLEKHA2	Up	2.07	9.93853e-08	1.77376e-06	Distal Intergenic	15	47626110	47713346	87237	2	ENSSSCG00000033367	ENSSSCT00000063721	-22255
18	43866601	43868500	1900	243.01;156.07	62.19;32.05	199.54	47.12	6.39	1.6	CREB5	Up	2.08	1.73661e-07	2.90494e-06	Intron (ENSSSCT00000051038/ENSSSCG00000016690, intron 3 of 6)	18	43844933	43976006	131074	2	ENSSSCG00000016690	ENSSSCT00000051038	107506
6	51197701	51198800	1100	140.97;88.58	29.02;25.13	114.78	27.08	7.37	1.95	CEACAM19	Up	2.08	1.08246e-07	1.91212e-06	Intron (ENSSSCT00000003415/ENSSSCG00000003078, intron 3 of 6)	6	51182432	51203807	21376	1	ENSSSCG00000003078	ENSSSCT00000003415	15269
8	48048001	48050500	2500	359.82;258.14	53.89;92.37	308.98	73.13	8.16	2.21	RAPGEF2	Up	2.08	9.77208e-08	1.74458e-06	Intron (ENSSSCT00000062306/ENSSSCG00000008881, intron 2 of 28)	8	48021629	48274619	252991	1	ENSSSCG00000008881	ENSSSCT00000061660	26372
8	69970801	69972600	1800	213.47;136.66	40.08;42.73	175.07	41.4	6.42	1.55	AMCF-II	Up	2.08	1.62176e-07	2.73388e-06	Distal Intergenic	8	70007995	70010425	2431	1	ENSSSCG00000008957	ENSSSCT00000009811	-35395
1	219154501	219155700	1200	145.00;110.51	33.17;27.02	127.76	30.09	6.55	1.89		Up	2.09	1.48865e-08	3.11005e-07	Distal Intergenic	1	219191782	219209836	18055	1	ENSSSCG00000040670	ENSSSCT00000066332	-36082
12	14209701	14212700	3000	839.13;816.61	204.52;185.36	827.87	194.94	15.67	4.69		Up	2.09	4.69959e-09	1.08756e-07	Exon (ENSSSCT00000043587/ENSSSCG00000033528, exon 16 of 27)	12	14245334	14252046	6713	1	ENSSSCG00000037342	ENSSSCT00000043220	-32634
6	103658801	103662800	4000	2277.05;2796.55	699.25;495.14	2536.8	597.19	47	11.66	LPIN2	Up	2.09	1.08962e-08	2.33631e-07	Promoter (3-4kb)	6	103666338	103728152	61815	1	ENSSSCG00000038494	ENSSSCT00000047783	-3538
6	157174401	157176300	1900	208.10;244.65	52.51;53.41	226.37	52.96	8.78	2.03	USP24	Up	2.1	4.50809e-11	4.91485e-09	Distal Intergenic	6	157220602	157384366	163765	1	ENSSSCG00000029633	ENSSSCT00000024705	-44302
7	11618801	11620900	2100	280.60;205.00	78.77;34.56	242.8	56.66	7.47	1.82	JARID2	Up	2.1	7.89911e-08	1.43377e-06	Intron (ENSSSCT00000001157/ENSSSCG00000001062, intron 7 of 9)	7	11527595	11600306	72712	1	ENSSSCG00000001061	ENSSSCT00000042193	91206
5	15096301	15098600	2300	742.46;664.76	165.83;160.86	703.61	163.34	24.72	5.67	RHEBL1	Up	2.11	1.30454e-10	6.52761e-09	Promoter (<=1kb)	5	15093609	15097764	4156	2	ENSSSCG00000000186	ENSSSCT00000000197	0
1	119976501	119978400	1900	208.10;227.77	55.28;45.24	217.94	50.26	7.41	2.03	TMOD3	Up	2.12	6.98668e-12	4.91485e-09	Exon (ENSSSCT00000050687/ENSSSCG00000004628, exon 7 of 10)	1	119865438	119994762	129325	2	ENSSSCG00000004626	ENSSSCT00000005109	16362
1	254548201	254551700	3500	1561.45;886.63	402.14;160.86	1224.04	281.5	23.8	5.99	ZNF618	Up	2.12	1.5642e-06	1.8885e-05	Distal Intergenic	1	254601882	254672964	71083	1	ENSSSCG00000005484	ENSSSCT00000006030	-50182
18	42828401	42830100	1700	201.39;169.56	41.46;43.98	185.48	42.72	7.08	1.57	MTURN	Up	2.12	4.57576e-10	1.43088e-08	Distal Intergenic	18	42767384	42802179	34796	2	ENSSSCG00000037158	ENSSSCT00000041145	-26222
X	79094201	79095200	1000	119.49;89.42	23.49;24.51	104.46	24	9.93	3.55	RF00026	Up	2.12	1.53869e-08	3.20431e-07	Intron (ENSSSCT00000013641/ENSSSCG00000012474, intron 23 of 27)	19	78884247	78884353	107	2	ENSSSCG00000040082	ENSSSCT00000045145	-209848
14	39425101	39426400	1300	198.70;89.42	45.60;20.11	144.06	32.86	6.66	1.72	HECTD4	Up	2.13	2.29827e-07	3.70808e-06	Intron (ENSSSCT00000010835/ENSSSCG00000009885, intron 9 of 74)	14	39326630	39535692	209063	1	ENSSSCG00000009885	ENSSSCT00000062948	98471
6	58925701	58927000	1300	190.65;97.01	46.99;18.85	143.83	32.92	6.97	2.32		Up	2.13	2.10064e-07	3.42514e-06	Distal Intergenic	6	58941108	58952131	11024	1	ENSSSCG00000034284	ENSSSCT00000051170	-14108
13	180032701	180035000	2300	345.05;206.68	70.48;54.67	275.87	62.57	8.85	2.14	NRIP1	Up	2.14	3.65646e-07	5.5327e-06	Distal Intergenic	13	179826141	179915149	89009	2	ENSSSCG00000021038	ENSSSCT00000028007	-117552
13	51244701	51247300	2600	545.10;310.45	107.79;86.08	427.77	96.94	11.18	2.93	MITF	Up	2.14	6.60179e-07	9.12338e-06	Intron (ENSSSCT00000046150/ENSSSCG00000011514, intron 1 of 9)	13	51312994	51419319	106326	1	ENSSSCG00000011514	ENSSSCT00000025535	-65694
5	79525001	79527100	2100	428.29;208.37	109.17;35.19	318.33	72.18	8.36	2.1		Up	2.14	7.26988e-07	9.88137e-06	Promoter (2-3kb)	5	79520153	79522575	2423	2	ENSSSCG00000040438	ENSSSCT00000041009	-2426
3	102856601	102859500	2900	688.75;905.19	175.50;184.11	796.97	179.8	16.98	4.69	PRKD3	Up	2.15	4.4749e-08	8.55658e-07	Intron (ENSSSCT00000009297/ENSSSCG00000008495, intron 2 of 18)	3	102849438	102941326	91889	1	ENSSSCG00000008495	ENSSSCT00000046610	7163
3	114731101	114732800	1700	182.59;120.64	37.31;30.79	151.61	34.05	5.41	1.52	ATAD2B	Up	2.15	1.01433e-07	1.80498e-06	Intron (ENSSSCT00000009403/ENSSSCG00000008591, intron 1 of 25)	3	114722650	114842862	120213	1	ENSSSCG00000008591	ENSSSCT00000009401	8451
5	8375401	8376500	1100	157.08;80.99	30.40;23.25	119.04	26.83	10.08	2.42	FAM83F	Up	2.15	1.89567e-07	3.13349e-06	3' UTR	5	8320978	8354723	33746	2	ENSSSCG00000000079	ENSSSCT00000000085	-20678
X	88562001	88563200	1200	138.29;97.01	35.93;16.97	117.65	26.45	7.1	1.84	PSMD10	Up	2.15	5.13939e-08	9.71006e-07	Intron (ENSSSCT00000033275/ENSSSCG00000012569, intron 3 of 14)	19	88536446	88548688	12243	2	ENSSSCG00000033180	ENSSSCT00000058491	-13313
1	163335801	163338900	3100	606.86;395.65	120.23;106.19	501.25	113.21	12.33	3.16	RF00020	Up	2.15	4.50382e-07	6.61522e-06	Promoter (<=1kb)	1	163334929	163335045	117	1	ENSSSCG00000018672	ENSSSCT00000020267	872
10	13714101	13715900	1800	213.47;187.28	46.99;42.73	200.38	44.86	8.92	1.8	EPHX1	Up	2.16	5.04028e-12	4.91485e-09	Intron (ENSSSCT00000052758/ENSSSCG00000031664, intron 3 of 5)	10	13757489	13773073	15585	1	ENSSSCG00000010853	ENSSSCT00000011875	-41589
11	23040001	23041600	1600	218.84;88.58	46.99;21.36	153.71	34.17	8.11	2.08		Up	2.17	2.42798e-07	3.89138e-06	Distal Intergenic	11	23146454	23157984	11531	2	ENSSSCG00000009425	ENSSSCT00000052760	116384
17	35536101	35538800	2700	722.32;663.92	164.45;143.89	693.12	154.17	19.04	5.74	FOXS1	Up	2.17	1.7334e-10	7.53245e-09	Promoter (<=1kb)	17	35523413	35537506	14094	2	ENSSSCG00000033613	ENSSSCT00000062709	0
15	125593701	125595900	2200	421.58;182.22	64.95;68.49	301.9	66.72	10.76	2.65	AP1S3	Up	2.18	6.1088e-07	8.54068e-06	Intron (ENSSSCT00000053618/ENSSSCG00000040847, intron 1 of 4)	15	125561513	125636436	74924	2	ENSSSCG00000040847	ENSSSCT00000053618	40536
7	23691301	23694200	2900	588.06;454.70	157.54;70.37	521.38	113.96	11.04	2.62	LTA	Up	2.19	6.0809e-08	1.1332e-06	Promoter (2-3kb)	7	23696373	23698299	1927	1	ENSSSCG00000001403	ENSSSCT00000034506	-2173
2	136815401	136818000	2600	502.13;294.42	122.99;50.27	398.28	86.63	13.33	3.52	SEC24A	Up	2.2	4.35048e-07	6.42215e-06	Intron (ENSSSCT00000045071/ENSSSCG00000014303, intron 10 of 12)	2	136833405	136952175	118771	1	ENSSSCG00000014304	ENSSSCT00000061719	-15405
6	51957001	51958500	1500	150.37;121.48	20.73;38.33	135.93	29.53	8.44	2.32	OPA3	Up	2.2	1.56034e-09	4.0755e-08	Intron (ENSSSCT00000060558/ENSSSCG00000037100, intron 1 of 1)	6	51917964	51964449	46486	2	ENSSSCG00000037100	ENSSSCT00000060558	5949
7	16828801	16830900	2100	267.18;211.74	52.51;51.52	239.46	52.02	9.1	2.33	SOX4	Up	2.2	9.51579e-09	2.05915e-07	Distal Intergenic	7	16891319	16892752	1434	1	ENSSSCG00000001081	ENSSSCT00000001176	-60419
15	45603301	45605000	1700	236.30;129.92	56.66;21.99	183.11	39.33	8.6	2.25	IRF2	Up	2.22	2.24531e-07	3.63503e-06	Intron (ENSSSCT00000039049/ENSSSCG00000015782, intron 2 of 9)	15	45546784	45618928	72145	2	ENSSSCG00000015782	ENSSSCT00000050847	13928
8	29722801	29725000	2200	284.63;287.67	59.42;63.46	286.15	61.44	10.44	2.89	ssc-mir-9840	Up	2.22	1.34306e-11	4.91485e-09	Distal Intergenic	8	29548913	29549005	93	2	ENSSSCG00000039063	ENSSSCT00000047135	-173796
1	230636001	230638300	2300	359.82;207.53	87.06;33.93	283.67	60.5	8.51	2.1	GNA14	Up	2.23	3.14203e-07	4.84554e-06	Intron (ENSSSCT00000057300/ENSSSCG00000033763, intron 6 of 7)	1	230341949	230546162	204214	2	ENSSSCG00000005284	ENSSSCT00000058701	-89839
3	33713301	33715100	1800	200.05;170.41	51.13;27.65	185.23	39.39	7.46	1.85	RF00026	Up	2.23	9.27758e-11	5.54091e-09	Distal Intergenic	3	33744890	33744996	107	2	ENSSSCG00000040045	ENSSSCT00000038545	29896
5	48941201	48943000	1800	204.08;315.51	44.22;66.60	259.79	55.41	11.69	2.5	BCAT1	Up	2.23	1.19399e-07	2.08528e-06	Distal Intergenic	5	48847573	48925625	78053	1	ENSSSCG00000029163	ENSSSCT00000050111	93628
6	36932601	36933700	1100	122.18;145.94	35.93;21.36	134.06	28.65	10.47	2.61	RF00026	Up	2.23	4.1755e-11	4.91485e-09	Distal Intergenic	6	37105334	37105440	107	2	ENSSSCG00000039059	ENSSSCT00000058896	171740
9	124712601	124715500	2900	500.79;462.30	91.21;113.73	481.54	102.47	11.49	2.84	SMG7	Up	2.23	2.0934e-10	8.36562e-09	Promoter (<=1kb)	9	124714065	124775734	61670	1	ENSSSCG00000015558	ENSSSCT00000026288	0
13	83150901	83152200	1300	134.26;118.10	27.64;25.76	126.18	26.7	6.59	1.58		Up	2.24	1.27842e-12	4.91485e-09	5' UTR	13	83116343	83174532	58190	2	ENSSSCG00000011678	ENSSSCT00000012784	22332
6	83950201	83954300	4100	2808.72;2183.25	675.76;382.66	2495.98	529.21	40.68	10.47	RPS6KA1	Up	2.24	1.83412e-07	3.04633e-06	Distal Intergenic	6	83919815	83947186	27372	1	ENSSSCG00000003558	ENSSSCT00000045657	30386
9	70723801	70726500	2700	766.63;737.31	210.05;109.33	751.97	159.69	21.4	4.93	CDK14	Up	2.24	1.05933e-10	5.91441e-09	Intron (ENSSSCT00000040409/ENSSSCG00000015307, intron 2 of 14)	9	70678582	71307572	628991	1	ENSSSCG00000015307	ENSSSCT00000040409	45219
13	11155001	11156600	1600	174.54;480.01	38.69;99.28	327.27	68.99	18.29	4.41	THRB	Up	2.25	1.35046e-06	1.66996e-05	Intron (ENSSSCT00000048403/ENSSSCG00000036033, intron 2 of 9)	13	10900750	10995237	94488	2	ENSSSCG00000036033	ENSSSCT00000057447	-159764
3	97060601	97063100	2500	433.66;436.14	111.94;70.37	434.9	91.16	13.58	3.42	ZFP36L2	Up	2.25	4.12907e-11	4.91485e-09	Intron (ENSSSCT00000009261/ENSSSCG00000008459, intron 28 of 36)	3	97200342	97207305	6964	1	ENSSSCG00000038549	ENSSSCT00000042486	-137242
4	99694801	99696700	1900	225.56;401.56	48.37;82.94	313.56	65.65	12.31	3.01	RF00026	Up	2.26	3.04941e-07	4.72755e-06	Intron (ENSSSCT00000037852/ENSSSCG00000006694, intron 3 of 14)	4	99705342	99705448	107	1	ENSSSCG00000036921	ENSSSCT00000045900	-8642
14	30931901	30933600	1700	205.42;120.64	30.40;37.07	163.03	33.74	6.66	1.7	TMEM120B	Up	2.27	2.02573e-07	3.32413e-06	Intron (ENSSSCT00000056089/ENSSSCG00000009808, intron 3 of 15)	14	30901812	30957231	55420	2	ENSSSCG00000009808	ENSSSCT00000056089	23631
1	188386601	188388600	2000	346.39;364.44	45.60;100.54	355.41	73.07	10.55	2.7	DAAM1	Up	2.28	6.02902e-12	4.91485e-09	Promoter (<=1kb)	1	188385784	188508548	122765	1	ENSSSCG00000005078	ENSSSCT00000005597	817
9	6553001	6555400	2400	394.72;321.41	80.15;66.60	358.07	73.38	11.47	2.41	RF00100	Up	2.29	5.83056e-09	1.3237e-07	Exon (ENSSSCT00000016151/ENSSSCG00000014800, exon 4 of 14)	9	6568097	6568414	318	2	ENSSSCG00000019570	ENSSSCT00000021165	13014
14	40269301	40271600	2300	504.82;597.27	110.55;112.47	551.04	111.51	14.32	3.09	RF00015	Up	2.3	1.79053e-10	7.64411e-09	Distal Intergenic	14	40286512	40286652	141	2	ENSSSCG00000037051	ENSSSCT00000052790	15052
X	101485501	101488300	2800	594.77;594.74	117.46;124.41	594.76	120.94	18.31	4.63	STAG2	Up	2.3	4.83397e-10	1.49331e-08	Intron (ENSSSCT00000033242/ENSSSCG00000012642, intron 1 of 33)	19	101479717	101617563	137847	1	ENSSSCG00000012642	ENSSSCT00000013823	5784
17	48276401	48278100	1700	193.33;182.22	38.69;37.07	187.78	37.88	7.88	1.7	CD40	Up	2.31	3.59607e-12	4.91485e-09	Intron (ENSSSCT00000008156/ENSSSCG00000007452, intron 3 of 4)	17	48285722	48302502	16781	1	ENSSSCG00000035078	ENSSSCT00000066346	-7622
2	137046201	137049000	2800	841.81;673.20	178.27;127.55	757.5	152.91	17.68	4.24	C5orf24	Up	2.31	2.13288e-08	4.32206e-07	3' UTR	2	137037929	137049441	11513	1	ENSSSCG00000034954	ENSSSCT00000047815	8272
3	72277501	72278900	1400	296.71;97.86	53.89;24.51	197.29	39.2	9.2	2.04	C2orf42	Up	2.33	2.80728e-07	4.40338e-06	Distal Intergenic	3	72289392	72319270	29879	1	ENSSSCG00000008332	ENSSSCT00000057430	-10492
1	121910601	121912700	2100	363.84;214.28	77.39;35.19	289.06	56.29	8.89	1.87	ATP8B4	Up	2.36	2.70736e-07	4.27646e-06	Exon (ENSSSCT00000005131/ENSSSCG00000004646, exon 27 of 29)	1	121733274	121912628	179355	1	ENSSSCG00000004646	ENSSSCT00000048557	177327
5	102001	103900	1900	228.24;175.47	45.60;33.30	201.86	39.45	7.93	1.44	ARSA	Up	2.36	1.48656e-08	3.10678e-07	Promoter (3-4kb)	5	107098	112557	5460	1	ENSSSCG00000032428	ENSSSCT00000048812	-3198
4	89798101	89799900	1800	234.96;132.45	34.55;35.82	183.7	35.18	7.11	1.42	SLAMF7	Up	2.38	2.44706e-07	3.91477e-06	Distal Intergenic	4	89771108	89785949	14842	2	ENSSSCG00000006378	ENSSSCT00000033993	-12152
14	34419301	34421000	1700	234.96;121.48	45.60;22.62	178.22	34.11	7.37	1.3	TAOK3	Up	2.39	2.064e-07	3.37842e-06	Intron (ENSSSCT00000060632/ENSSSCG00000009850, intron 3 of 20)	14	34392385	34513037	120653	1	ENSSSCG00000009850	ENSSSCT00000010796	26916
9	92266301	92267500	1200	204.08;84.36	33.17;21.36	144.22	27.26	9.23	2.26	IGF2BP3	Up	2.4	2.25392e-07	3.64555e-06	Promoter (4-5kb)	9	92104846	92271819	166974	2	ENSSSCG00000036695	ENSSSCT00000054233	4319
7	20086401	20088300	1900	236.30;180.53	31.78;46.50	208.41	39.14	7.3	1.59	CARMIL1	Up	2.41	1.80303e-08	3.69448e-07	Intron (ENSSSCT00000001196/ENSSSCG00000001100, intron 2 of 38)	7	20037411	20356954	319544	1	ENSSSCG00000001100	ENSSSCT00000062876	48990
2	119618901	119621800	2900	706.21;404.93	167.21;39.59	555.57	103.4	12.04	2.86		Up	2.43	5.56565e-07	7.90565e-06	Distal Intergenic	2	119582565	119582726	162	1	ENSSSCG00000038648	ENSSSCT00000047577	36336
1	203410101	203412100	2000	268.52;358.53	56.66;57.81	313.53	57.23	12.17	2.24	ACER2	Up	2.45	1.76676e-08	3.6265e-07	Promoter (3-4kb)	1	203387488	203415184	27697	2	ENSSSCG00000034213	ENSSSCT00000060646	3084
18	29394301	29398100	3800	848.52;605.71	156.16;105.56	727.12	130.86	14.17	2.83	CAPZA2	Up	2.47	2.0193e-07	3.31449e-06	Distal Intergenic	18	29314579	29365276	50698	2	ENSSSCG00000028113	ENSSSCT00000018108	-29025
7	8809501	8811800	2300	330.28;253.08	64.95;40.21	291.68	52.58	9.4	1.99	EDN1	Up	2.47	2.18161e-08	4.4176e-07	Distal Intergenic	7	8752093	8760212	8120	1	ENSSSCG00000035598	ENSSSCT00000061675	57408
10	38838401	38843000	4600	1447.32;1205.51	301.26;171.54	1326.42	236.4	17.3	3.59	ZNF658	Up	2.49	3.66708e-09	8.67092e-08	Exon (ENSSSCT00000028239/ENSSSCG00000026552, exon 8 of 12)	10	38798556	38818862	20307	2	ENSSSCG00000036693	ENSSSCT00000050983	-19539
7	20044101	20046400	2300	351.76;381.31	60.80;68.49	366.54	64.65	13.44	2.44	CARMIL1	Up	2.5	1.94914e-11	4.91485e-09	Intron (ENSSSCT00000001196/ENSSSCG00000001100, intron 2 of 38)	7	20037411	20356954	319544	1	ENSSSCG00000001100	ENSSSCT00000062876	6690
7	57359901	57360900	1000	130.23;74.24	24.87;11.31	102.23	18.09	5.33	1.13	PEAK1	Up	2.5	9.32757e-08	1.67082e-06	Intron (ENSSSCT00000002094/ENSSSCG00000001869, intron 3 of 6)	7	57223818	57327031	103214	2	ENSSSCG00000001869	ENSSSCT00000045478	-32870
X	57301001	57302200	1200	120.83;106.29	26.26;13.82	113.56	20.04	11.94	1.62	NONO	Up	2.5	7.52538e-13	4.91485e-09	Intron (ENSSSCT00000046707/ENSSSCG00000023245, intron 3 of 12)	19	57293017	57317048	24032	1	ENSSSCG00000023245	ENSSSCT00000048778	7984
10	38833001	38835000	2000	263.15;175.47	44.22;30.16	219.31	37.19	6.53	1.15	ZNF658	Up	2.56	1.11927e-07	1.97062e-06	3' UTR	10	38798556	38818862	20307	2	ENSSSCG00000036693	ENSSSCT00000050983	-14139
AEMK02000465.1	600101	606000	5900	30597.88;13149.26	6318.12;1075.10	21873.6	3696.61	123.32	24.51		Up	2.56	2.29961e-05	0.000205749	Intron (ENSSSCT00000056683/ENSSSCG00000039476, intron 1 of 6)	201	376842	635796	258955	2	ENSSSCG00000039476	ENSSSCT00000056683	29796
1	217041701	217043500	1800	212.13;242.96	30.40;46.50	227.54	38.45	8.56	1.53	RF00026	Up	2.57	3.35065e-12	4.91485e-09	Distal Intergenic	1	217077145	217077251	107	1	ENSSSCG00000027893	ENSSSCT00000029672	-33645
1	203550201	203551700	1500	174.54;113.04	20.73;26.39	143.79	23.56	6.35	1.17	DENND4C	Up	2.61	8.05573e-08	1.45903e-06	Intron (ENSSSCT00000052325/ENSSSCG00000005170, intron 2 of 32)	1	203449835	203601292	151458	2	ENSSSCG00000005170	ENSSSCT00000052325	49592
3	118636901	118639100	2200	291.34;214.28	44.22;37.07	252.81	40.65	9.05	1.52	OSR1	Up	2.64	4.32204e-08	8.29401e-07	Intron (ENSSSCT00000009417/ENSSSCG00000008606, intron 1 of 2)	3	118597516	118764315	166800	1	ENSSSCG00000008606	ENSSSCT00000060115	39385
2	98178601	98181500	2900	519.59;486.76	81.53;79.17	503.17	80.35	12.42	2.11	RF00026	Up	2.65	5.41279e-10	1.63847e-08	Intron (ENSSSCT00000025774/ENSSSCG00000023192, intron 2 of 6)	2	98243596	98243702	107	1	ENSSSCG00000034975	ENSSSCT00000051030	-62096
13	140639401	140642400	3000	620.28;396.49	102.26;54.04	508.39	78.15	12.06	2.28	PLA1A	Up	2.7	2.7136e-07	4.28483e-06	Exon (ENSSSCT00000056110/ENSSSCG00000011895, exon 10 of 12)	13	140636946	140665871	28926	2	ENSSSCG00000011895	ENSSSCT00000056110	23471
9	26537301	26540000	2700	827.04;753.34	138.19;103.05	790.19	120.62	21.01	3.52	IZUMO1R	Up	2.71	4.67828e-10	1.45287e-08	Distal Intergenic	9	26517292	26525123	7832	1	ENSSSCG00000014952	ENSSSCT00000016311	20009
6	47774701	47777000	2300	424.26;544.12	95.35;49.64	484.19	72.5	17.54	2.46		Up	2.74	5.24717e-09	1.20195e-07	Distal Intergenic	6	47787570	47791909	4340	2	ENSSSCG00000002968	ENSSSCT00000003292	14909
5	87502601	87504100	1500	151.71;146.79	26.26;16.34	149.25	21.3	9.37	1.07	LTA4H	Up	2.81	1.47245e-12	4.91485e-09	Intron (ENSSSCT00000000975/ENSSSCG00000000891, intron 6 of 19)	5	87486713	87518357	31645	1	ENSSSCG00000000891	ENSSSCT00000000975	15888
X	49152101	49154100	2000	269.86;178.00	38.69;24.51	223.93	31.6	10.07	1.43	NBDY	Up	2.83	1.03536e-07	1.835e-06	Promoter (3-4kb)	19	49157639	49157845	207	1	ENSSSCG00000037192	ENSSSCT00000048130	-3539
18	33704401	33705400	1000	118.15;86.89	12.44;15.71	102.52	14.07	8.14	1.11	DOCK4	Up	2.86	1.19571e-08	2.54058e-07	Exon (ENSSSCT00000052746/ENSSSCG00000025602, exon 15 of 52)	18	33818122	33877163	59042	1	ENSSSCG00000025602	ENSSSCT00000027295	-112722
3	18324801	18326600	1800	214.82;225.24	38.69;21.36	220.03	30.03	8.07	1.14	CORO1A	Up	2.87	7.7808e-12	4.91485e-09	Distal Intergenic	3	18336808	18342379	5572	1	ENSSSCG00000038055	ENSSSCT00000031067	-10208
8	29717401	29720000	2600	545.10;682.48	60.80;103.05	613.79	81.93	19.32	3.34	ssc-mir-9840	Up	2.91	2.23981e-09	5.56528e-08	Distal Intergenic	8	29548913	29549005	93	2	ENSSSCG00000039063	ENSSSCT00000047135	-168396
2	16277301	16279500	2200	383.98;283.45	60.80;22.62	333.72	41.71	10.19	1.36	CREB3L1	Up	3	3.68255e-08	7.16053e-07	Distal Intergenic	2	16185611	16220483	34873	2	ENSSSCG00000013263	ENSSSCT00000014487	-56818
X	49116401	49118300	1900	213.47;140.04	23.49;18.22	176.76	20.86	7.99	1.13	NBDY	Up	3.08	6.91068e-08	1.27287e-06	Distal Intergenic	19	49157639	49157845	207	1	ENSSSCG00000037192	ENSSSCT00000048130	-39339
4	92937901	92939800	1900	226.90;204.15	26.26;20.11	215.53	23.18	7.9	0.99	ETV3	Up	3.22	3.98746e-12	4.91485e-09	Distal Intergenic	4	92964941	92979103	14163	1	ENSSSCG00000024970	ENSSSCT00000031985	-25141
13	30218001	30220900	2900	632.37;458.92	56.66;37.07	545.64	46.87	12.49	1.26	PTPN23	Up	3.54	6.91395e-08	1.27307e-06	Intron (ENSSSCT00000062206/ENSSSCG00000032957, intron 2 of 25)	13	30190837	30252977	62141	1	ENSSSCG00000032957	ENSSSCT00000063419	27164

## Sheet: 27AC.POL2H.vs.C2H
Supplementary file S8. DHMRs (H3K27ac) between Poly(I:C) and non-stimulated macrophages at 2h
Chrom	Start	End	Length	Treatment.cnt	Control.cnt	Treatment.avg	Control.avg	Treatment.enr	Control.enr	GeneName	Event	log2FC	pval	padj	annotation	geneChr	geneStart	geneEnd	geneLength	geneStrand	geneId	transcriptId	distanceToTSS
13	143394901	143397200	2300	60.62;89.64	283.08;369.30	75.13	326.19	2.73	11.28	RF01879	Down	-2.12	1.9605e-08	3.49413e-07	Distal Intergenic	13	143418281	143418445	165	2	ENSSSCG00000039528	ENSSSCT00000050225	21245
2	79527801	79529000	1200	28.42;43.41	136.56;159.85	35.91	148.21	1.9	9.78	ZFP2	Down	-2.04	2.52118e-11	2.53825e-09	5' UTR	2	79512238	79519489	7252	2	ENSSSCG00000029380	ENSSSCT00000063456	-8312
13	110517901	110520400	2500	60.62;114.45	344.25;360.81	87.54	352.53	2.33	9.67	FNDC3B	Down	-2.01	1.00864e-11	2.53825e-09	Distal Intergenic	13	110586926	110928461	341536	1	ENSSSCG00000011752	ENSSSCT00000042601	-66526
16	25576701	25578400	1700	41.68;32.70	165.01;125.93	37.19	145.47	1.37	5.86		Down	-1.97	3.38001e-08	5.75716e-07	Promoter (<=1kb)	16	25578965	25579213	249	1	ENSSSCG00000035391	ENSSSCT00000041500	-565
1	223426801	223428800	2000	68.20;65.40	302.99;186.61	66.8	244.8	2.33	9.52	MAMDC2	Down	-1.87	5.10761e-07	5.76762e-06	Promoter (2-3kb)	1	223431175	223541586	110412	1	ENSSSCG00000030655	ENSSSCT00000024819	-2375
10	66086501	66089100	2600	109.88;178.16	526.33;521.97	144.02	524.15	4.26	15.65		Down	-1.86	1.99691e-11	2.53825e-09	Distal Intergenic	10	66433253	66436118	2866	2	ENSSSCG00000038429	ENSSSCT00000050094	347018
AEMK02000258.1	415101	416500	1400	39.78;90.77	210.53;259.68	65.28	235.11	3.87	12.19		Down	-1.85	1.58652e-05	0.000101828	3' UTR	94	415140	428798	13659	2	ENSSSCG00000035675	ENSSSCT00000062439	12298
3	19297901	19301400	3500	197.02;334.89	876.27;1009.37	265.96	942.82	6.54	23.59	KIAA0556	Down	-1.83	3.69718e-10	9.23879e-09	Intron (ENSSSCT00000054014/ENSSSCG00000007814, intron 2 of 25)	3	19152247	19306539	154293	2	ENSSSCG00000007814	ENSSSCT00000032927	5139
1	141576701	141580400	3700	242.49;314.59	1078.26;877.57	278.54	977.91	5.64	20.75	ATP10A	Down	-1.81	7.45613e-08	1.16723e-06	Intron (ENSSSCT00000040646/ENSSSCG00000004830, intron 2 of 20)	1	141494692	141668744	174053	1	ENSSSCG00000004830	ENSSSCT00000005332	82009
15	137530401	137531800	1400	24.63;32.14	118.07;81.56	28.38	99.81	1.45	6.39		Down	-1.81	9.02412e-08	1.37857e-06	Intron (ENSSSCT00000017784/ENSSSCG00000016331, intron 2 of 2)	15	137567140	137619892	52753	1	ENSSSCG00000027723	ENSSSCT00000046934	-35340
7	98810901	98811900	1000	34.10;63.71	155.05;188.56	48.9	171.81	4.76	14.37	ERG28	Down	-1.81	1.5383e-07	2.17995e-06	3' UTR	7	98811725	98821904	10180	2	ENSSSCG00000036494	ENSSSCT00000065940	10004
14	129713301	129715000	1700	32.21;57.51	200.57;112.22	44.86	156.4	1.47	6.94	MCMBP	Down	-1.8	6.67625e-06	4.66932e-05	Intron (ENSSSCT00000011689/ENSSSCG00000010688, intron 1 of 15)	14	129668903	129742356	73454	2	ENSSSCG00000010688	ENSSSCT00000011689	27356
7	88454101	88456500	2400	111.77;112.19	334.29;410.40	111.98	372.35	3.38	12.59		Down	-1.73	5.94852e-09	1.16853e-07	Promoter (1-2kb)	7	88416030	88458304	42275	2	ENSSSCG00000002270	ENSSSCT00000002528	1804
7	98093701	98095400	1700	34.10;62.58	157.90;161.81	48.34	159.86	1.95	6.36	DLST	Down	-1.73	2.60387e-10	6.97775e-09	Promoter (2-3kb)	7	98090813	98112213	21401	1	ENSSSCG00000002374	ENSSSCT00000002639	2888
13	143407701	143410800	3100	126.93;168.01	463.74;496.53	147.47	480.13	3.33	12.68	RF01879	Down	-1.7	2.49368e-11	2.53825e-09	Distal Intergenic	13	143418281	143418445	165	2	ENSSSCG00000039528	ENSSSCT00000050225	7645
7	22608001	22609300	1300	28.42;53.56	139.41;126.58	40.99	132.99	2.78	7.9	ZFP57	Down	-1.7	7.67492e-10	1.75148e-08	Promoter (2-3kb)	7	22607420	22612064	4645	2	ENSSSCG00000001247	ENSSSCT00000001361	2764
9	19719701	19720900	1200	17.05;62.58	120.91;137.67	39.82	129.29	2.8	8.44		Down	-1.7	3.7013e-07	4.50077e-06	Intron (ENSSSCT00000054982/ENSSSCG00000014909, intron 1 of 18)	9	19617728	19712099	94372	2	ENSSSCG00000014909	ENSSSCT00000059857	-7602
6	131683501	131685600	2100	87.14;53.56	277.39;177.47	70.35	227.43	2.4	8.88	ADGRL2	Down	-1.69	3.6185e-07	4.4189e-06	Distal Intergenic	6	131727089	131918313	191225	2	ENSSSCG00000003761	ENSSSCT00000044796	232713
14	100521201	100523800	2600	64.41;166.88	384.08;358.86	115.65	371.47	3.13	10.12	RNLS	Down	-1.68	2.83973e-07	3.63516e-06	Intron (ENSSSCT00000026367/ENSSSCG00000023141, intron 4 of 8)	14	100315324	100604877	289554	2	ENSSSCG00000023141	ENSSSCT00000026367	81077
12	13836401	13840500	4100	255.75;227.77	941.70;581.35	241.76	761.52	3.86	12.76	RF00001	Down	-1.66	1.87358e-06	1.59056e-05	Promoter (1-2kb)	12	13842207	13842328	122	2	ENSSSCG00000019526	ENSSSCT00000021121	1828
13	192515801	192517500	1700	41.68;67.09	182.08;160.51	54.38	171.29	1.96	9.68		Down	-1.66	2.4302e-10	6.61582e-09	Intron (ENSSSCT00000042000/ENSSSCG00000038281, intron 4 of 5)	13	192488750	192535285	46536	1	ENSSSCG00000038281	ENSSSCT00000042000	27051
15	20060301	20061900	1600	113.67;65.96	408.26;155.29	89.82	281.77	3.88	13.77		Down	-1.65	8.28368e-07	8.35087e-06	Distal Intergenic	15	20104801	20167421	62621	1	ENSSSCG00000015710	ENSSSCT00000043395	-42901
16	53615501	53617500	2000	126.93;217.62	462.32;614.62	172.28	538.47	6.3	24.04	KCNMB1	Down	-1.64	1.47429e-05	9.51548e-05	Promoter (1-2kb)	16	53618603	53631195	12593	1	ENSSSCG00000017005	ENSSSCT00000018517	-1103
4	23079701	23081700	2000	73.88;81.19	285.92;196.39	77.53	241.16	2.66	7.83	TRPS1	Down	-1.64	3.48641e-07	4.28377e-06	Intron (ENSSSCT00000006604/ENSSSCG00000006018, intron 4 of 5)	4	22912017	23158771	246755	1	ENSSSCG00000006018	ENSSSCT00000034476	167684
7	98812201	98813500	1300	58.73;82.31	159.32;281.21	70.52	220.27	3.54	13.6	ERG28	Down	-1.64	4.04445e-07	4.8299e-06	3' UTR	7	98811725	98821904	10180	2	ENSSSCG00000036494	ENSSSCT00000065940	8404
13	22892801	22894800	2000	54.94;95.84	214.80;244.67	75.39	229.74	2.83	8.58	DLEC1	Down	-1.61	3.72343e-09	7.53065e-08	Intron (ENSSSCT00000012316/ENSSSCG00000011249, intron 2 of 38)	13	22883114	22964641	81528	1	ENSSSCG00000011249	ENSSSCT00000012316	9687
14	38065001	38067100	2100	98.51;108.25	275.97;349.07	103.38	312.52	3.82	14.21	RBM19	Down	-1.6	1.86579e-08	3.34166e-07	Distal Intergenic	14	38082010	38202151	120142	1	ENSSSCG00000009868	ENSSSCT00000056562	-14910
12	42215801	42219500	3700	310.69;391.83	1075.42;1042.64	351.26	1059.03	6.76	21.08	RF00026	Down	-1.59	9.19372e-11	3.59187e-09	Exon (ENSSSCT00000019295/ENSSSCG00000017728, exon 2 of 22)	12	42155843	42155907	65	1	ENSSSCG00000031755	ENSSSCT00000052915	59958
14	108890601	108893300	2700	159.13;189.43	577.54;470.43	174.28	523.98	4.08	14.11	UBTD1	Down	-1.59	7.20727e-08	1.1333e-06	Promoter (3-4kb)	14	108887402	108946417	59016	1	ENSSSCG00000010521	ENSSSCT00000039773	3199
18	36825801	36826800	1000	22.73;56.94	109.53;127.88	39.84	118.71	2.47	10.44	ELMO1	Down	-1.58	8.68658e-06	5.89255e-05	Intron (ENSSSCT00000062501/ENSSSCG00000016656, intron 1 of 21)	18	36786422	37336244	549823	1	ENSSSCG00000016656	ENSSSCT00000062501	39379
6	15168801	15170100	1300	51.15;34.95	159.32;97.22	43.05	128.27	2.04	8.34	PMFBP1	Down	-1.58	2.70003e-07	3.49739e-06	Distal Intergenic	6	15029192	15064382	35191	2	ENSSSCG00000002747	ENSSSCT00000060070	-104419
3	8491601	8493900	2300	102.30;107.68	368.43;251.85	104.99	310.14	3.93	13.72		Down	-1.56	5.12106e-07	5.77955e-06	Promoter (<=1kb)	3	8494530	8497318	2789	1	ENSSSCG00000007665	ENSSSCT00000008405	-630
6	131677901	131680300	2400	174.29;120.09	514.95;352.98	147.19	433.97	4.03	15.49	ADGRL2	Down	-1.56	5.361e-07	5.99171e-06	Distal Intergenic	6	131727089	131918313	191225	2	ENSSSCG00000003761	ENSSSCT00000044796	238013
8	29238001	29240300	2300	71.99;129.11	253.21;341.24	100.55	297.22	3.19	9.86	RELL1	Down	-1.56	0.00021471	0.00114521	Distal Intergenic	8	29118512	29190567	72056	2	ENSSSCG00000008772	ENSSSCT00000009597	-47434
5	33793101	33795800	2700	217.86;113.32	704.14;267.51	165.59	485.83	5.06	12.6	FRS2	Down	-1.55	1.48829e-05	9.59859e-05	Intron (ENSSSCT00000061994/ENSSSCG00000000493, intron 3 of 7)	5	33787249	33852952	65704	1	ENSSSCG00000000493	ENSSSCT00000052963	5852
2	145019001	145021000	2000	73.88;78.93	281.66;163.77	76.41	222.71	2.63	9.63	NR3C1	Down	-1.54	7.35228e-07	7.62595e-06	Distal Intergenic	2	144822939	144956456	133518	2	ENSSSCG00000014401	ENSSSCT00000044530	-62545
3	111163301	111164800	1500	43.57;64.27	200.57;112.88	53.92	156.73	2.81	7.47	RF02271	Down	-1.54	6.55896e-07	6.98811e-06	Intron (ENSSSCT00000060193/ENSSSCG00000026465, intron 5 of 10)	3	111096962	111097140	179	1	ENSSSCG00000035468	ENSSSCT00000058224	66339
6	3052301	3053600	1300	45.47;64.27	120.91;198.35	54.87	159.63	3.67	11.35	IRF8	Down	-1.54	2.43379e-07	3.20654e-06	Promoter (4-5kb)	6	3041417	3058063	16647	2	ENSSSCG00000034980	ENSSSCT00000040645	4463
1	168048801	168050500	1700	43.57;62.02	180.66;124.62	52.79	152.64	2.49	7.74	TLE3	Down	-1.53	1.86171e-07	2.5626e-06	Distal Intergenic	1	167808509	167855819	47311	2	ENSSSCG00000004971	ENSSSCT00000005484	-192982
13	61055401	61056900	1500	32.21;51.87	122.34;120.05	42.04	121.19	1.88	5.33	ITPR1	Down	-1.53	5.42812e-11	2.92143e-09	Distal Intergenic	13	61067774	61397655	329882	1	ENSSSCG00000023437	ENSSSCT00000030746	-10874
15	44912201	44914900	2700	145.87;212.55	539.13;493.92	179.21	516.52	4.27	13.16	ING2	Down	-1.53	2.80962e-11	2.53825e-09	Promoter (2-3kb)	15	44917598	44925904	8307	1	ENSSSCG00000024555	ENSSSCT00000025252	-2698
3	99851401	99854300	2900	206.50;168.01	623.06;458.68	187.25	540.87	4.35	14.98	SLC8A1	Down	-1.53	4.65171e-07	5.36907e-06	Intron (ENSSSCT00000044748/ENSSSCG00000036418, intron 1 of 8)	3	99878211	100244754	366544	1	ENSSSCG00000036418	ENSSSCT00000042832	-23911
5	63299501	63307800	8300	697.16;592.54	1899.05;1821.69	644.85	1860.37	4.96	16.28	CD163	Down	-1.53	2.85721e-10	7.53515e-09	Promoter (<=1kb)	5	63300146	63329870	29725	1	ENSSSCG00000033146	ENSSSCT00000041745	0
6	55278201	55280400	2200	134.51;92.46	347.09;308.62	113.48	327.85	3.89	15.73	MYBPC2	Down	-1.53	2.17483e-11	2.53825e-09	Promoter (1-2kb)	6	55281803	55310295	28493	1	ENSSSCG00000003218	ENSSSCT00000003575	-1403
1	132182701	132183900	1200	51.15;73.29	152.21;200.31	62.22	176.26	5.22	12.17	THBS1	Down	-1.5	4.28102e-08	7.09438e-07	Distal Intergenic	1	131728784	131746115	17332	2	ENSSSCG00000004789	ENSSSCT00000005288	-436586
3	93525401	93528700	3300	342.90;374.92	975.84;1057.00	358.91	1016.42	9.24	27.34	TTC7A	Down	-1.5	9.194e-11	3.59187e-09	Intron (ENSSSCT00000059958/ENSSSCG00000008434, intron 9 of 20)	3	93457631	93575124	117494	2	ENSSSCG00000008434	ENSSSCT00000009235	46424
6	81426101	81427500	1400	58.73;39.47	186.35;92.00	49.1	139.17	2.23	7.46	ID3	Down	-1.5	4.41959e-07	5.16342e-06	Promoter (1-2kb)	6	81422546	81424169	1624	2	ENSSSCG00000039514	ENSSSCT00000047396	-1932
13	39599201	39600200	1000	26.52;62.02	115.22;133.10	44.27	124.16	2.67	6.79	SLMAP	Down	-1.49	4.05861e-06	3.02407e-05	Intron (ENSSSCT00000045871/ENSSSCG00000038873, intron 2 of 22)	13	39573365	39718090	144726	1	ENSSSCG00000038873	ENSSSCT00000012550	25836
14	81420701	81423100	2400	102.30;111.63	341.40;259.68	106.97	300.54	3.25	9.87	ZMIZ1	Down	-1.49	1.96371e-07	2.67841e-06	Distal Intergenic	14	81536419	81644262	107844	1	ENSSSCG00000010329	ENSSSCT00000011307	-113319
1	14703501	14704600	1100	30.31;43.98	133.72;73.73	37.14	103.72	2.25	6.89	CCDC170	Down	-1.48	4.18874e-07	4.9676e-06	Intron (ENSSSCT00000041158/ENSSSCG00000004087, intron 3 of 8)	1	14495571	14717914	222344	2	ENSSSCG00000004087	ENSSSCT00000041158	13314
3	99954001	99957500	3500	339.11;462.87	1194.91;1045.90	400.99	1120.41	8.53	21.88	SLC8A1	Down	-1.48	1.44803e-09	3.12385e-08	Intron (ENSSSCT00000044748/ENSSSCG00000036418, intron 3 of 8)	3	99897142	100244649	347508	1	ENSSSCG00000036418	ENSSSCT00000064033	56859
6	105901301	105903900	2600	145.87;166.32	463.74;405.18	156.1	434.46	4.22	12.91	COLEC12	Down	-1.48	2.08862e-09	4.38742e-08	Intron (ENSSSCT00000044936/ENSSSCG00000040397, intron 2 of 9)	6	105808204	106000187	191984	1	ENSSSCG00000040397	ENSSSCT00000047237	93097
9	117006101	117007700	1600	49.26;63.71	167.86;146.15	56.48	157	2.55	6.78		Down	-1.47	3.71319e-10	9.26721e-09	Intron (ENSSSCT00000016886/ENSSSCG00000015499, intron 18 of 19)	9	117032856	117057425	24570	1	ENSSSCG00000015499	ENSSSCT00000053070	-25156
18	17495101	17496700	1600	71.99;105.43	165.01;324.28	88.71	244.64	4.39	12.09		Down	-1.46	5.35917e-06	3.84548e-05	Distal Intergenic	18	17444339	17494877	50539	1	ENSSSCG00000016548	ENSSSCT00000018018	50762
2	76660501	76661500	1000	28.42;37.77	108.11;74.38	33.1	91.25	3.02	8.42	ABHD17A	Down	-1.46	1.34494e-07	1.94456e-06	Promoter (1-2kb)	2	76658891	76666559	7669	1	ENSSSCG00000013442	ENSSSCT00000059941	1610
7	110076901	110079900	3000	197.02;222.70	667.16;483.48	209.86	575.32	5.15	14.58	GPR65	Down	-1.45	7.2662e-07	7.56424e-06	Distal Intergenic	7	109988061	109989086	1026	1	ENSSSCG00000021146	ENSSSCT00000022745	88840
13	115684001	115685100	1100	35.99;47.36	116.65;110.27	41.68	113.46	2.66	7.17	TBL1XR1	Down	-1.44	3.17881e-12	2.53825e-09	Distal Intergenic	13	115312446	115488354	175909	2	ENSSSCG00000011760	ENSSSCT00000063961	-195647
14	6227001	6229500	2500	109.88;115.58	332.87;280.56	112.73	306.71	2.85	7.77	XPO7	Down	-1.44	2.14389e-08	3.79838e-07	Intron (ENSSSCT00000010534/ENSSSCG00000009611, intron 2 of 28)	14	6239294	6278514	39221	1	ENSSSCG00000009611	ENSSSCT00000051743	-9794
3	55753401	55755300	1900	121.24;94.72	304.42;283.17	107.98	293.79	4.53	13.16	INPP4A	Down	-1.44	5.51525e-11	2.94069e-09	Exon (ENSSSCT00000008969/ENSSSCG00000008190, exon 3 of 24)	3	55713532	55760365	46834	2	ENSSSCG00000008190	ENSSSCT00000008969	5065
7	111105701	111107800	2100	132.61;95.28	402.57;214.01	113.95	308.29	4.61	13.51	FOXN3	Down	-1.44	9.85391e-07	9.55854e-06	Intron (ENSSSCT00000056692/ENSSSCG00000002429, intron 5 of 6)	7	111039633	111278114	238482	2	ENSSSCG00000002429	ENSSSCT00000039356	170314
1	269693901	269696500	2600	248.17;265.54	728.33;655.73	256.86	692.03	8.2	25.9		Down	-1.43	2.74475e-10	7.28367e-09	Distal Intergenic	1	269808408	269816513	8106	2	ENSSSCG00000032122	ENSSSCT00000052373	120013
14	87967501	87969000	1500	51.15;64.27	150.79;159.20	57.71	154.99	2.18	8.28		Down	-1.43	6.72651e-12	2.53825e-09	3' UTR	14	87940327	87943541	3215	1	ENSSSCG00000026339	ENSSSCT00000011343	27174
9	133644301	133646200	1900	85.25;115.58	192.04;349.07	100.41	270.55	3.68	10.77		Down	-1.43	6.68044e-07	7.09987e-06	Promoter (<=1kb)	9	133645033	133652286	7254	1	ENSSSCG00000031285	ENSSSCT00000050966	0
9	86218601	86220400	1800	64.41;77.80	174.97;208.14	71.11	191.55	2.48	7.18	AGR2	Down	-1.43	1.66623e-09	3.55619e-08	Distal Intergenic	9	86043075	86053974	10900	2	ENSSSCG00000015363	ENSSSCT00000026717	-164627
13	126406201	126407400	1200	128.82;96.41	361.32;241.41	112.62	301.37	6.7	17.69	ssc-mir-28	Down	-1.42	5.0615e-07	5.73283e-06	Intron (ENSSSCT00000023546/ENSSSCG00000011811, intron 9 of 11)	13	126282167	126282252	86	1	ENSSSCG00000019404	ENSSSCT00000020999	124034
14	29630401	29631500	1100	64.41;55.25	174.97;144.20	59.83	159.58	5.51	13.75	CDK2AP1	Down	-1.42	2.17533e-08	3.85068e-07	Promoter (<=1kb)	14	29631084	29642260	11177	1	ENSSSCG00000009775	ENSSSCT00000010717	0
17	31077701	31079500	1800	83.36;74.42	187.77;235.54	78.89	211.66	2.63	8.19		Down	-1.42	1.54186e-08	2.8115e-07	3' UTR	17	31086840	31090315	3476	2	ENSSSCG00000037226	ENSSSCT00000051018	10815
3	52648101	52650800	2700	585.39;650.61	1465.19;1832.78	618	1648.98	19.04	54.95	MAP4K4	Down	-1.42	1.23686e-07	1.80834e-06	Promoter (<=1kb)	3	52484107	52649625	165519	2	ENSSSCG00000008164	ENSSSCT00000008941	0
5	32709801	32710900	1100	18.94;63.71	115.22;105.70	41.33	110.46	2.64	7.08		Down	-1.42	5.94426e-07	6.46879e-06	Distal Intergenic	5	32644709	32673639	28931	2	ENSSSCG00000000483	ENSSSCT00000064183	-36162
5	63313501	63315200	1700	54.94;68.78	150.79;180.08	61.86	165.43	2.43	7.4	CD163	Down	-1.42	1.4956e-09	3.2149e-08	Intron (ENSSSCT00000041745/ENSSSCG00000033146, intron 6 of 14)	5	63303321	63334495	31175	1	ENSSSCG00000033146	ENSSSCT00000051646	10180
X	10306401	10309400	3000	125.03;163.50	455.20;319.06	144.27	387.13	5.07	14.64	RAB9A	Down	-1.42	5.00403e-07	5.67417e-06	Promoter (1-2kb)	19	10310931	10349380	38450	1	ENSSSCG00000012123	ENSSSCT00000035348	-1531
15	134473201	134475100	1900	128.82;70.47	364.16;164.42	99.65	264.29	3.74	12.01	ARL4C	Down	-1.41	9.89107e-05	0.000540843	Distal Intergenic	15	134618493	134622211	3719	2	ENSSSCG00000034293	ENSSSCT00000041906	147111
3	16985901	16988100	2200	102.30;116.70	341.40;239.46	109.5	290.43	3.12	8.84	ZNF713	Down	-1.41	4.69204e-07	5.4021e-06	Promoter (2-3kb)	3	16958562	16983693	25132	2	ENSSSCG00000029029	ENSSSCT00000027523	-2208
1	274110701	274112100	1400	56.83;88.51	163.59;220.53	72.67	192.06	4.41	13.92	FCN2	Down	-1.4	5.72217e-05	0.000328523	Promoter (4-5kb)	1	274106066	274111969	5904	1	ENSSSCG00000023333	ENSSSCT00000050181	4635
1	37886301	37891600	5300	581.60;913.34	1817.97;2122.47	747.47	1970.22	8.27	27.13	RNF217	Down	-1.4	1.52601e-06	1.35084e-05	Intron (ENSSSCT00000022320/ENSSSCG00000021149, intron 1 of 5)	1	37791398	37912122	120725	2	ENSSSCG00000021149	ENSSSCT00000022320	20522
3	70108101	70110400	2300	85.25;133.05	258.90;315.79	109.15	287.35	3.12	9.15	EXOC6B	Down	-1.4	9.09604e-06	6.14944e-05	Intron (ENSSSCT00000032116/ENSSSCG00000008310, intron 6 of 15)	3	70183921	70401539	217619	1	ENSSSCG00000008310	ENSSSCT00000057848	-73521
3	7875501	7876900	1400	41.68;86.82	180.66;159.20	64.25	169.93	4.03	14.49		Down	-1.4	6.37757e-06	4.47943e-05	3' UTR	3	7867596	7874849	7254	1	ENSSSCG00000007642	ENSSSCT00000050499	7905
15	137532301	137533300	1000	43.57;29.88	128.03;64.59	36.73	96.31	4.07	9.92		Down	-1.39	3.38147e-07	4.1814e-06	Intron (ENSSSCT00000017784/ENSSSCG00000016331, intron 2 of 2)	15	137567140	137619892	52753	1	ENSSSCG00000027723	ENSSSCT00000046934	-33840
16	60372201	60374200	2000	66.31;76.68	216.22;157.24	71.49	186.73	2.69	6.79		Down	-1.39	1.9294e-07	2.63881e-06	Promoter (3-4kb)	16	60368617	60371675	3059	1	ENSSSCG00000032546	ENSSSCT00000040089	3584
3	94967801	94970100	2300	132.61;199.58	453.78;414.97	166.1	434.37	5.33	14.12	SRBD1	Down	-1.39	1.09774e-09	2.42843e-08	Exon (ENSSSCT00000044314/ENSSSCG00000008445, exon 11 of 20)	3	94909139	95134517	225379	1	ENSSSCG00000008445	ENSSSCT00000046422	58662
6	28047401	28053600	6200	445.20;448.78	1298.75;1038.07	446.99	1168.41	5.85	17.42	TPPP3	Down	-1.39	6.78891e-07	7.18587e-06	Promoter (<=1kb)	6	28041387	28046755	5369	2	ENSSSCG00000035983	ENSSSCT00000043584	-646
8	28301901	28302900	1000	195.13;109.94	533.44;264.25	152.53	398.85	6.89	23.15		Down	-1.39	9.14914e-05	0.000503091	Promoter (3-4kb)	8	28306016	28313150	7135	1	ENSSSCG00000008769	ENSSSCT00000009594	-3116
X	9555901	9557300	1400	49.26;36.65	135.14;89.39	42.95	112.26	2.44	8.23	TLR7	Down	-1.39	2.02025e-07	2.74615e-06	Intron (ENSSSCT00000048310/ENSSSCG00000012116, intron 7 of 7)	19	9550810	9599085	48276	1	ENSSSCG00000012117	ENSSSCT00000062074	5091
12	14008901	14013700	4800	541.81;515.30	1581.83;1165.96	528.56	1373.89	7.61	21.87	NOL11	Down	-1.38	2.42587e-06	1.95731e-05	Exon (ENSSSCT00000018804/ENSSSCG00000017274, exon 7 of 7)	12	14035656	14058453	22798	1	ENSSSCG00000017275	ENSSSCT00000018805	-21956
16	19504801	19507000	2200	106.09;99.23	298.73;234.89	102.66	266.81	3.55	9.9		Down	-1.38	1.27324e-07	1.85206e-06	Distal Intergenic	16	19484835	19486320	1486	2	ENSSSCG00000029253	ENSSSCT00000031080	-18481
16	25382401	25384200	1800	81.46;71.04	281.66;115.49	76.25	198.57	2.84	7.48		Down	-1.38	9.78713e-07	9.5101e-06	Distal Intergenic	16	25578965	25579213	249	1	ENSSSCG00000035391	ENSSSCT00000041500	-194765
5	63291201	63293400	2200	172.40;151.66	439.56;404.53	162.03	422.04	4.77	13.07	CD163	Down	-1.38	1.49526e-10	4.72576e-09	Distal Intergenic	5	63300146	63329870	29725	1	ENSSSCG00000033146	ENSSSCT00000041745	-6746
1	31868501	31873300	4800	712.31;519.25	1550.54;1629.21	615.78	1589.87	8.7	24.32		Down	-1.37	1.44317e-10	4.6237e-09	Exon (ENSSSCT00000033751/ENSSSCG00000025992, exon 23 of 27)	1	31909767	31910316	550	1	ENSSSCG00000004197	ENSSSCT00000004638	-36467
10	43276601	43278100	1500	41.68;88.51	166.43;169.64	65.1	168.04	2.94	7.66	CUBN	Down	-1.37	1.73807e-07	2.41401e-06	Exon (ENSSSCT00000012072/ENSSSCG00000011030, exon 30 of 68)	10	43103337	43415576	312240	2	ENSSSCG00000011030	ENSSSCT00000012072	137476
13	115496001	115499100	3100	195.13;274.00	556.20;658.99	234.57	607.6	5.79	15.98	TBL1XR1	Down	-1.37	4.57968e-08	7.55175e-07	Distal Intergenic	13	115312446	115488354	175909	2	ENSSSCG00000011760	ENSSSCT00000063961	-7647
8	29248401	29250100	1700	54.94;100.92	174.97;229.02	77.93	201.99	3.32	8.78	PGM2	Down	-1.37	0.00195579	0.00997656	Distal Intergenic	8	29307613	29381571	73959	1	ENSSSCG00000008773	ENSSSCT00000030047	-57513
11	3177001	3178000	1000	32.21;41.72	105.27;84.82	36.96	95.04	3.86	8.24	MTMR6	Down	-1.36	4.75498e-08	7.77455e-07	Distal Intergenic	11	3188569	3217386	28818	2	ENSSSCG00000035119	ENSSSCT00000043077	39386
2	728401	729700	1300	66.31;43.41	199.15;82.21	54.86	140.68	3.75	14.88		Down	-1.36	9.24414e-07	9.09881e-06	Distal Intergenic	2	712930	719372	6443	1	ENSSSCG00000040035	ENSSSCT00000060242	15471
3	11749801	11752600	2800	210.28;187.74	655.78;367.34	199.01	511.56	4.54	11.33	GTF2I	Down	-1.36	2.1075e-06	1.75015e-05	Exon (ENSSSCT00000031896/ENSSSCG00000007721, exon 9 of 33)	3	11706145	11811419	105275	1	ENSSSCG00000007721	ENSSSCT00000052444	43656
5	24760401	24761400	1000	64.41;38.34	194.88;68.51	51.37	131.7	4.07	8.75	SLC16A7	Down	-1.36	1.71578e-05	0.00010934	Intron (ENSSSCT00000051564/ENSSSCG00000000456, intron 1 of 5)	5	24749530	24877213	127684	1	ENSSSCG00000000456	ENSSSCT00000000492	10871
5	58234901	58240300	5400	538.02;660.76	1514.97;1571.14	599.39	1543.06	8.77	20.76	ATF7IP	Down	-1.36	1.95124e-10	5.68067e-09	Distal Intergenic	5	58031687	58150185	118499	2	ENSSSCG00000000612	ENSSSCT00000039240	-84716
6	81748601	81749800	1200	49.26;45.10	157.90;83.52	47.18	120.71	2.21	6.49	SRSF10	Down	-1.36	4.88445e-07	5.57547e-06	Distal Intergenic	6	81706663	81741526	34864	2	ENSSSCG00000036293	ENSSSCT00000061068	-7075
9	116971101	116972900	1800	109.88;67.09	285.92;167.03	88.48	226.48	2.96	9.18		Down	-1.36	1.66144e-05	0.000106171	Intron (ENSSSCT00000016886/ENSSSCG00000015499, intron 18 of 19)	9	116962987	117055464	92478	1	ENSSSCG00000015499	ENSSSCT00000059537	8114
9	86576601	86580000	3400	312.58;409.87	940.28;911.50	361.23	925.89	7.16	20.73	AHR	Down	-1.36	1.59263e-10	4.91294e-09	Distal Intergenic	9	86511339	86556143	44805	1	ENSSSCG00000030484	ENSSSCT00000031031	65262
X	34916901	34918800	1900	73.88;72.17	213.38;162.46	73.02	187.92	4.61	10.94	MID1IP1	Down	-1.36	1.201e-07	1.76408e-06	Distal Intergenic	19	34764206	34766076	1871	1	ENSSSCG00000025447	ENSSSCT00000025493	152695
1	179735101	179738400	3300	130.72;204.09	433.87;420.84	167.4	427.35	3.07	8.32	RF00026	Down	-1.35	6.74895e-09	1.31457e-07	Distal Intergenic	1	179720623	179720727	105	2	ENSSSCG00000020086	ENSSSCT00000021681	-14374
1	72741001	72743800	2800	339.11;301.06	889.07;747.73	320.09	818.4	7.63	19.28	CRYBG1	Down	-1.35	4.67075e-07	5.38379e-06	Intron (ENSSSCT00000004832/ENSSSCG00000004371, intron 13 of 20)	1	72683320	72763111	79792	1	ENSSSCG00000004371	ENSSSCT00000027684	57681
3	126253701	126256000	2300	96.62;120.65	281.66;270.77	108.63	276.22	4.17	11.82		Down	-1.35	1.59059e-11	2.53825e-09	Distal Intergenic	3	126356655	126365113	8459	2	ENSSSCG00000031741	ENSSSCT00000054012	109113
5	56888601	56890400	1800	51.15;88.51	179.24;177.47	69.83	178.35	2.86	9.06	EPS8	Down	-1.35	3.99775e-08	6.68591e-07	Intron (ENSSSCT00000057743/ENSSSCG00000000600, intron 1 of 20)	5	56898941	57005114	106174	1	ENSSSCG00000000600	ENSSSCT00000000645	-8541
7	36533301	36535700	2400	121.24;96.97	278.81;279.26	109.11	279.03	2.66	7.66	TREM1	Down	-1.35	1.8866e-11	2.53825e-09	Promoter (1-2kb)	7	36506127	36531809	25683	2	ENSSSCG00000033251	ENSSSCT00000039577	-1492
16	19290701	19291900	1200	60.62;56.94	112.38;184.65	58.78	148.51	3.15	8.86		Down	-1.34	2.38924e-07	3.15478e-06	Distal Intergenic	16	19394992	19395265	274	1	ENSSSCG00000037853	ENSSSCT00000049509	-103092
3	97031601	97033300	1700	47.36;59.20	157.90;111.57	53.28	134.74	1.84	5.31	THADA	Down	-1.34	1.73425e-07	2.40926e-06	Intron (ENSSSCT00000009261/ENSSSCG00000008459, intron 27 of 36)	3	96875589	97196315	320727	1	ENSSSCG00000008459	ENSSSCT00000009261	156012
4	81930201	81937800	7600	1464.41;1650.77	3598.95;4261.26	1557.59	3930.1	14.44	42.45	ATP1B1	Down	-1.34	4.1436e-08	6.89332e-07	Promoter (<=1kb)	4	81894724	81936905	42182	2	ENSSSCG00000006296	ENSSSCT00000052881	0
4	88745801	88748200	2400	128.82;118.96	367.01;261.64	123.89	314.32	3.25	9.76	ATF6	Down	-1.34	4.9303e-07	5.61339e-06	Intron (ENSSSCT00000043085/ENSSSCG00000006346, intron 9 of 15)	4	88591281	88805285	214005	2	ENSSSCG00000006346	ENSSSCT00000043085	57085
6	131577801	131579100	1300	43.57;42.85	137.98;80.25	43.21	109.12	2.37	6.4	ADGRL2	Down	-1.34	3.54295e-07	4.34078e-06	Distal Intergenic	6	131727089	131918313	191225	2	ENSSSCG00000003761	ENSSSCT00000044796	339213
X	47869901	47870900	1000	39.78;46.79	103.84;114.83	43.29	109.34	3.69	12.97		Down	-1.34	3.11567e-12	2.53825e-09	Exon (ENSSSCT00000013503/ENSSSCG00000012348, exon 6 of 6)	19	47862667	47870183	7517	1	ENSSSCG00000012348	ENSSSCT00000035798	7234
1	239583501	239585600	2100	58.73;211.98	325.75;354.29	135.36	340.02	4.52	12.64	XPA	Down	-1.33	2.45957e-06	1.97838e-05	Distal Intergenic	1	239532272	239568649	36378	2	ENSSSCG00000005368	ENSSSCT00000005908	-14852
14	141268901	141270900	2000	162.92;226.08	348.51;629.63	194.5	489.07	6.6	18.37		Down	-1.33	1.07706e-05	7.16285e-05	Promoter (<=1kb)	14	141265677	141270175	4499	2	ENSSSCG00000033363	ENSSSCT00000054100	0
16	65721301	65722700	1400	37.89;45.67	126.60;84.17	41.78	105.39	1.85	5.36	ADAM19	Down	-1.33	2.06323e-07	2.79571e-06	Intron (ENSSSCT00000018565/ENSSSCG00000017052, intron 2 of 22)	16	65715625	65814756	99132	1	ENSSSCG00000017052	ENSSSCT00000018565	5676
16	68338901	68340100	1200	32.21;87.95	159.32;142.89	60.08	151.11	3.77	8.19	CNOT8	Down	-1.33	9.39646e-07	9.2156e-06	Exon (ENSSSCT00000018582/ENSSSCG00000017067, exon 4 of 8)	16	68331146	68350185	19040	2	ENSSSCG00000017067	ENSSSCT00000052940	10085
4	39567501	39570200	2700	140.19;129.67	403.99;275.99	134.93	339.99	3.64	10.26	RF00001	Down	-1.33	7.40667e-07	7.67185e-06	Intron (ENSSSCT00000049817/ENSSSCG00000006087, intron 6 of 7)	4	39511513	39511625	113	2	ENSSSCG00000020490	ENSSSCT00000022085	-55876
5	28376801	28377900	1100	77.67;50.18	237.56;84.82	63.92	161.19	4.03	10.23	SRGAP1	Down	-1.33	2.37286e-06	1.92359e-05	Intron (ENSSSCT00000062028/ENSSSCG00000029815, intron 1 of 21)	5	28301839	28603271	301433	1	ENSSSCG00000029815	ENSSSCT00000025861	74962
13	16850701	16852700	2000	71.99;96.97	213.38;209.44	84.48	211.41	2.88	9.23	TGFBR2	Down	-1.32	1.48914e-11	2.53825e-09	Intron (ENSSSCT00000035130/ENSSSCG00000011226, intron 5 of 6)	13	16784365	16876656	92292	1	ENSSSCG00000011226	ENSSSCT00000035130	66336
18	36834801	36836100	1300	43.57;71.04	130.87;155.94	57.3	143.41	2.72	7.12	ELMO1	Down	-1.32	1.87619e-05	0.000118455	Intron (ENSSSCT00000062501/ENSSSCG00000016656, intron 1 of 21)	18	36786422	37336244	549823	1	ENSSSCG00000016656	ENSSSCT00000062501	48379
3	37592501	37595500	3000	320.16;332.64	877.69;752.29	326.4	814.99	7.79	22.89	ROGDI	Down	-1.32	8.37085e-08	1.29354e-06	Promoter (<=1kb)	3	37594724	37599997	5274	1	ENSSSCG00000007932	ENSSSCT00000008694	0
3	8804401	8806700	2300	206.50;182.10	490.77;480.87	194.3	485.82	7.42	23.15	RF00026	Down	-1.32	3.71095e-11	2.645e-09	Distal Intergenic	3	8829841	8829942	102	1	ENSSSCG00000039098	ENSSSCT00000026595	-23141
10	29268701	29270700	2000	73.88;119.52	263.16;215.31	96.7	239.24	2.82	7.94	NAA35	Down	-1.31	0.000455927	0.00238848	Intron (ENSSSCT00000064297/ENSSSCG00000010956, intron 11 of 22)	10	29203195	29322658	119464	2	ENSSSCG00000010956	ENSSSCT00000064297	51958
12	47835101	47840500	5400	1316.64;1444.99	3209.18;3623.80	1380.82	3416.49	18.38	52.65	SLC43A2	Down	-1.31	1.0285e-09	2.28537e-08	Promoter (<=1kb)	12	47791908	47839067	47160	2	ENSSSCG00000024108	ENSSSCT00000044929	0
14	100036801	100038700	1900	54.94;126.85	210.53;240.11	90.9	225.32	3.41	8.37		Down	-1.31	9.62096e-06	6.46641e-05	Distal Intergenic	14	99929448	100023251	93804	1	ENSSSCG00000010440	ENSSSCT00000011425	107353
15	100107901	100109400	1500	181.87;262.16	446.67;651.81	222.01	549.24	9.89	29.23	STK17B	Down	-1.31	7.31401e-05	0.000410484	Intron (ENSSSCT00000048076/ENSSSCG00000016068, intron 27 of 27)	15	100029998	100066584	36587	2	ENSSSCG00000016067	ENSSSCT00000017493	-41317
4	37651301	37652300	1000	30.31;91.33	147.94;153.98	60.82	150.96	3.95	10.01	VPS13B	Down	-1.31	7.50993e-07	7.75336e-06	Intron (ENSSSCT00000006662/ENSSSCG00000006071, intron 16 of 61)	4	37091454	37819717	728264	2	ENSSSCG00000006071	ENSSSCT00000006662	167417
1	253490101	253491200	1100	54.94;77.80	129.45;198.35	66.37	163.9	4.46	15.17	SNX30	Down	-1.3	1.01689e-05	6.79886e-05	Intron (ENSSSCT00000040538/ENSSSCG00000005471, intron 2 of 8)	1	253428508	253550375	121868	1	ENSSSCG00000005471	ENSSSCT00000052566	61593
13	179825401	179826600	1200	39.78;43.41	128.03;76.34	41.6	102.18	2.68	5.07	NRIP1	Down	-1.3	3.35914e-07	4.15891e-06	3' UTR	13	179826141	179915075	88935	2	ENSSSCG00000021038	ENSSSCT00000037452	88475
18	38012501	38014900	2400	174.29;139.26	347.09;427.37	156.77	387.23	4.56	12.76	EEPD1	Down	-1.3	2.35403e-08	4.12079e-07	Distal Intergenic	18	37824453	37948860	124408	2	ENSSSCG00000039703	ENSSSCT00000042203	-63641
4	2501501	2502600	1100	39.78;54.12	118.07;113.53	46.95	115.8	3.07	13.91	SLC45A4	Down	-1.3	6.85179e-12	2.53825e-09	Intron (ENSSSCT00000060797/ENSSSCG00000005930, intron 1 of 6)	4	2484494	2518682	34189	1	ENSSSCG00000005930	ENSSSCT00000006510	17007
4	39778801	39782300	3500	390.26;346.17	1055.50;751.64	368.21	903.57	7.39	18.74	CPQ	Down	-1.3	1.76805e-06	1.51782e-05	Intron (ENSSSCT00000049817/ENSSSCG00000006087, intron 3 of 7)	4	39492959	39855922	362964	2	ENSSSCG00000006087	ENSSSCT00000056873	73622
4	73711201	73713200	2000	159.13;222.70	398.30;540.89	190.92	469.6	7.13	17.85		Down	-1.3	1.07044e-05	7.12354e-05	Distal Intergenic	4	73763093	73809158	46066	2	ENSSSCG00000033386	ENSSSCT00000047563	95958
6	53148001	53151300	3300	433.83;463.43	1085.38;1120.94	448.63	1103.16	11.64	28.74	DHX34	Down	-1.3	8.2061e-11	3.44791e-09	Exon (ENSSSCT00000003454/ENSSSCG00000003114, exon 7 of 17)	6	53135546	53161369	25824	1	ENSSSCG00000003114	ENSSSCT00000040737	12455
8	130249801	130251700	1900	49.26;118.96	203.42;210.75	84.11	207.08	3.14	7.73		Down	-1.3	6.12667e-07	6.6312e-06	Intron (ENSSSCT00000022397/ENSSSCG00000026196, intron 2 of 13)	8	130222004	130319610	97607	1	ENSSSCG00000026196	ENSSSCT00000022397	27797
8	69982001	69983700	1700	45.47;95.28	156.48;189.87	70.37	173.17	2.92	6.71	AMCF-II	Down	-1.3	0.00112774	0.00580697	Distal Intergenic	8	70007995	70010425	2431	1	ENSSSCG00000008957	ENSSSCT00000009811	-24295
1	229588601	229591300	2700	183.76;228.33	453.78;551.99	206.05	502.88	4.97	14.38		Down	-1.29	2.70339e-08	4.69263e-07	Intron (ENSSSCT00000048113/ENSSSCG00000039009, intron 8 of 8)	1	229588344	229623678	35335	2	ENSSSCG00000039009	ENSSSCT00000048113	32378
15	101929001	101932400	3400	161.03;244.12	455.20;535.67	202.57	495.44	3.96	10.53	PLCL1	Down	-1.29	6.11815e-06	4.31219e-05	Intron (ENSSSCT00000060374/ENSSSCG00000016083, intron 5 of 5)	15	101878404	101951295	72892	1	ENSSSCG00000016083	ENSSSCT00000062938	50597
17	47980901	47983200	2300	140.19;196.20	308.68;512.84	168.19	410.76	6.69	17.32		Down	-1.29	3.35703e-05	0.000201432	Promoter (<=1kb)	17	47976713	47982482	5770	2	ENSSSCG00000007421	ENSSSCT00000008124	0
2	71644501	71647500	3000	276.59;307.83	654.35;777.74	292.21	716.05	7.01	17.9	PEX11G	Down	-1.29	1.13321e-08	2.12183e-07	Exon (ENSSSCT00000056998/ENSSSCG00000013569, exon 3 of 5)	2	71639321	71653057	13737	1	ENSSSCG00000013569	ENSSSCT00000045077	5180
2	75217601	75220200	2600	90.93;176.47	312.95;342.54	133.7	327.75	4.6	10.27	NFIC	Down	-1.29	2.72609e-07	3.52201e-06	Intron (ENSSSCT00000047508/ENSSSCG00000036537, intron 2 of 9)	2	75193170	75249168	55999	2	ENSSSCG00000036537	ENSSSCT00000047508	28968
3	11639801	11642300	2500	195.13;164.63	487.92;394.74	179.88	441.33	6.57	16.31	GTF2I	Down	-1.29	1.58225e-07	2.23205e-06	Intron (ENSSSCT00000008464/ENSSSCG00000007720, intron 21 of 23)	3	11656922	11811423	154502	1	ENSSSCG00000007721	ENSSSCT00000031896	-14622
3	29232601	29237400	4800	685.79;691.21	1601.75;1770.79	688.5	1686.27	11.63	30.41	MRTFB	Down	-1.29	3.61149e-10	9.05862e-09	Promoter (2-3kb)	3	28964764	29239741	274978	2	ENSSSCG00000039171	ENSSSCT00000061239	2341
3	93670601	93671700	1100	39.78;80.06	139.41;154.63	59.92	147.02	5.18	11.95	MCFD2	Down	-1.29	1.48194e-07	2.11359e-06	Distal Intergenic	3	93626348	93633016	6669	1	ENSSSCG00000021325	ENSSSCT00000028543	44253
4	55231301	55233400	2100	155.35;177.59	281.66;533.06	166.47	407.36	5.39	14.32	FABP5	Down	-1.29	1.15621e-06	1.0838e-05	Distal Intergenic	4	55276621	55282585	5965	2	ENSSSCG00000006153	ENSSSCT00000054753	49185
6	131671601	131674800	3200	369.42;397.47	1015.67;859.30	383.44	937.49	7.86	22.41	ADGRL2	Down	-1.29	2.22724e-07	2.97427e-06	Distal Intergenic	6	131727089	131918313	191225	2	ENSSSCG00000003761	ENSSSCT00000044796	243513
10	11025401	11026900	1500	35.99;51.87	133.72;80.25	43.93	106.98	2.98	6.43		Down	-1.28	3.84713e-05	0.000228462	Intron (ENSSSCT00000040543/ENSSSCG00000033745, intron 4 of 4)	10	11014225	11034053	19829	1	ENSSSCG00000033745	ENSSSCT00000040543	11176
11	52550401	52552300	1900	89.04;88.51	206.26;223.80	88.78	215.03	3.07	7.29	RF00156	Down	-1.28	9.47845e-12	2.53825e-09	Distal Intergenic	11	52639397	52639530	134	1	ENSSSCG00000021526	ENSSSCT00000023152	-87097
13	147061701	147064900	3200	217.86;373.23	746.82;689.66	295.55	718.24	6.39	16.39	CD200R1	Down	-1.28	3.3212e-07	4.12214e-06	3' UTR	13	147024546	147066761	42216	1	ENSSSCG00000011925	ENSSSCT00000033030	37155
14	4226601	4228800	2200	109.88;156.73	268.85;379.08	133.31	323.97	5.62	11.36	SLC18A1	Down	-1.28	4.68231e-05	0.00027393	Distal Intergenic	14	4244711	4276805	32095	2	ENSSSCG00000009601	ENSSSCT00000010524	48005
17	14400801	14401800	1000	20.84;82.31	116.65;134.41	51.58	125.53	3.99	12.26	GPCPD1	Down	-1.28	3.62038e-05	0.000216045	Distal Intergenic	17	14422991	14476169	53179	2	ENSSSCG00000007043	ENSSSCT00000026307	74369
4	39925601	39926600	1000	151.56;92.46	368.43;225.75	122.01	297.09	8.54	23.17	CPQ	Down	-1.28	7.91256e-05	0.000440736	Intron (ENSSSCT00000049817/ENSSSCG00000006087, intron 1 of 7)	4	39492306	39967629	475324	2	ENSSSCG00000006087	ENSSSCT00000006678	41029
5	97549601	97551000	1400	102.30;68.22	238.98;174.21	85.26	206.6	3.77	12.68	SLC6A15	Down	-1.28	1.84394e-06	1.57016e-05	Distal Intergenic	5	97092947	97151922	58976	1	ENSSSCG00000000936	ENSSSCT00000001022	456654
8	39530901	39532400	1500	56.83;56.38	157.90;117.44	56.61	137.67	2.64	7.11		Down	-1.28	1.14094e-07	1.69077e-06	Intron (ENSSSCT00000052697/ENSSSCG00000036284, intron 5 of 8)	8	39562764	39563353	590	1	ENSSSCG00000021623	ENSSSCT00000025593	-30364
12	43584501	43587600	3100	212.18;253.14	571.85;546.77	232.66	559.31	4.91	12.62	OMG	Down	-1.27	4.7399e-11	2.85866e-09	Intron (ENSSSCT00000019317/ENSSSCG00000017748, intron 37 of 58)	12	43569241	43572194	2954	1	ENSSSCG00000017751	ENSSSCT00000019320	15260
15	120225801	120227200	1400	64.41;136.44	223.33;261.64	100.42	242.49	4.82	13.06		Down	-1.27	0.000215657	0.00115006	Promoter (3-4kb)	15	120222777	120230192	7416	1	ENSSSCG00000016184	ENSSSCT00000017622	3024
3	77310101	77312100	2000	147.77;230.59	408.26;506.31	189.18	457.29	6.77	17.58	SERTAD2	Down	-1.27	0.00018215	0.000976151	Intron (ENSSSCT00000046859/ENSSSCG00000037002, intron 1 of 1)	3	77293508	77317328	23821	1	ENSSSCG00000037002	ENSSSCT00000051501	16593
5	78140401	78142200	1800	179.97;109.94	477.96;221.19	144.96	349.57	6.12	15.36	SLC48A1	Down	-1.27	0.000114079	0.00062003	Promoter (<=1kb)	5	78141226	78150580	9355	1	ENSSSCG00000036775	ENSSSCT00000053571	0
6	19202501	19203800	1300	45.47;65.96	155.05;113.53	55.72	134.29	3.02	9.25	ARL2BP	Down	-1.27	7.53903e-05	0.00042181	Promoter (3-4kb)	6	19207008	19215025	8018	1	ENSSSCG00000002819	ENSSSCT00000003119	-3208
8	72647801	72653900	6100	744.52;1006.36	1829.35;2407.60	875.44	2118.47	9.95	24.82	SEPT11	Down	-1.27	3.98491e-06	2.97692e-05	Exon (ENSSSCT00000064894/ENSSSCG00000008986, exon 4 of 11)	8	72628304	72673742	45439	1	ENSSSCG00000008986	ENSSSCT00000059403	19497
9	133641401	133643700	2300	121.24;131.93	260.32;351.68	126.59	306	3.61	10.65		Down	-1.27	1.25562e-07	1.8322e-06	Promoter (1-2kb)	9	133645033	133652286	7254	1	ENSSSCG00000031285	ENSSSCT00000050966	-1333
12	20350801	20351900	1100	47.36;38.34	116.65;88.08	42.85	102.36	2.11	6.51	ATP6V0A1	Down	-1.26	7.68539e-08	1.19812e-06	Distal Intergenic	12	20288411	20344127	55717	2	ENSSSCG00000017401	ENSSSCT00000018941	-6674
14	28585801	28586900	1100	56.83;50.18	186.35;69.81	53.51	128.08	4.24	13.39	NCOR2	Down	-1.26	6.99391e-07	7.3471e-06	Distal Intergenic	14	28663512	28818417	154906	1	ENSSSCG00000009761	ENSSSCT00000010703	-76612
15	56130201	56133500	3300	297.43;258.78	741.13;590.48	278.1	665.8	5.73	13.5	ERI1	Down	-1.26	4.66988e-07	5.38379e-06	Intron (ENSSSCT00000053872/ENSSSCG00000033634, intron 1 of 6)	15	56099683	56123573	23891	2	ENSSSCG00000033634	ENSSSCT00000044132	-6628
16	79548701	79549900	1200	68.20;92.46	162.17;223.80	80.33	192.98	5.39	20.33	TPPP	Down	-1.26	1.06872e-06	1.01964e-05	Promoter (4-5kb)	16	79543971	79556382	12412	1	ENSSSCG00000032698	ENSSSCT00000045645	4730
17	61650801	61654400	3600	382.68;328.13	911.83;796.01	355.4	853.92	6.69	16.5	OSBPL2	Down	-1.26	3.77835e-08	6.34909e-07	Intron (ENSSSCT00000051488/ENSSSCG00000036835, intron 1 of 12)	17	61643366	61683174	39809	1	ENSSSCG00000036835	ENSSSCT00000052174	7435
3	52686901	52689500	2600	106.09;151.66	322.91;293.61	128.87	308.26	3.68	8.66	MAP4K4	Down	-1.26	1.68266e-09	3.58742e-08	Distal Intergenic	3	52484107	52649625	165519	2	ENSSSCG00000008164	ENSSSCT00000052134	-37276
3	70145201	70146800	1600	53.04;133.05	224.76;219.88	93.05	222.32	3.64	8.02	EXOC6B	Down	-1.26	8.76243e-07	8.72794e-06	Intron (ENSSSCT00000032116/ENSSSCG00000008310, intron 6 of 15)	3	70183921	70401539	217619	1	ENSSSCG00000008310	ENSSSCT00000057848	-37121
3	77155601	77157300	1700	56.83;73.29	153.63;157.24	65.06	155.44	2.91	7.08	SERTAD2	Down	-1.26	6.9143e-12	2.53825e-09	Distal Intergenic	3	77192943	77317323	124381	1	ENSSSCG00000037002	ENSSSCT00000046859	-35643
5	33415501	33418300	2800	217.86;184.36	462.32;503.70	201.11	483.01	5.53	13.88	CPSF6	Down	-1.26	3.84642e-11	2.6781e-09	Distal Intergenic	5	33501353	33548592	47240	1	ENSSSCG00000038031	ENSSSCT00000041371	-83053
8	28303101	28304500	1400	267.12;166.88	651.51;386.26	217	518.88	9.47	22.01		Down	-1.26	8.57154e-05	0.000474226	Promoter (1-2kb)	8	28306016	28313150	7135	1	ENSSSCG00000008769	ENSSSCT00000009594	-1516
8	30013701	30016300	2600	183.76;188.87	492.19;401.27	186.32	446.73	5.23	13.21	KLF3	Down	-1.26	1.51095e-07	2.14731e-06	Distal Intergenic	8	30024830	30060982	36153	1	ENSSSCG00000036488	ENSSSCT00000045848	-8530
9	28163101	28165700	2600	166.71;159.55	466.58;313.18	163.13	389.88	4.28	12.1	MTMR2	Down	-1.26	1.03269e-06	9.93482e-06	Intron (ENSSSCT00000062330/ENSSSCG00000034879, intron 1 of 5)	9	27865561	27975041	109481	2	ENSSSCG00000014970	ENSSSCT00000057377	-188060
1	31861301	31865600	4300	270.91;364.21	732.59;774.48	317.56	753.54	4.81	12.58		Down	-1.25	2.90326e-10	7.64342e-09	Intron (ENSSSCT00000033751/ENSSSCG00000025992, intron 26 of 26)	1	31909767	31910316	550	1	ENSSSCG00000004197	ENSSSCT00000004638	-44167
17	36315901	36317600	1700	68.20;205.78	314.37;337.98	136.99	326.18	5.85	13.28		Down	-1.25	2.14849e-06	1.77628e-05	Exon (ENSSSCT00000062622/ENSSSCG00000040248, exon 2 of 9)	17	36300804	36324763	23960	2	ENSSSCG00000040248	ENSSSCT00000007934	7163
2	61833201	61835400	2200	168.61;187.74	436.71;408.44	178.17	422.58	6.06	15.31		Down	-1.25	3.21743e-11	2.53825e-09	Promoter (<=1kb)	2	61819850	61835687	15838	2	ENSSSCG00000027903	ENSSSCT00000050745	287
2	61882001	61884100	2100	251.96;329.82	603.14;776.43	290.89	689.79	12.59	30.15	CYP4F3	Down	-1.25	4.63719e-07	5.35746e-06	Promoter (<=1kb)	2	61865958	61884227	18270	2	ENSSSCG00000013842	ENSSSCT00000015120	127
4	8508601	8510400	1800	60.62;97.54	184.93;191.17	79.08	188.05	3.07	7.22	LRRC6	Down	-1.25	3.5605e-08	6.02693e-07	Exon (ENSSSCT00000006534/ENSSSCG00000005951, exon 7 of 10)	4	8532725	8608372	75648	1	ENSSSCG00000005952	ENSSSCT00000006535	-22325
5	34685801	34688600	2800	198.92;142.07	490.77;321.67	170.5	406.22	4.47	11.54	PTPRB	Down	-1.25	1.05404e-06	1.0082e-05	Exon (ENSSSCT00000000543/ENSSSCG00000000504, exon 20 of 32)	5	34658540	34758909	100370	2	ENSSSCG00000000504	ENSSSCT00000000543	70309
6	69931901	69937100	5200	1072.26;1414.55	2546.29;3354.98	1243.4	2950.64	15.57	41.6	SLC25A33	Down	-1.25	1.77277e-06	1.52123e-05	Promoter (<=1kb)	6	69934795	69973264	38470	1	ENSSSCG00000038006	ENSSSCT00000043672	0
9	133529101	133533300	4200	289.85;453.85	934.59;835.16	371.85	884.87	7.11	17.77		Down	-1.25	1.38447e-06	1.24783e-05	Promoter (1-2kb)	9	133527371	133559892	32522	1	ENSSSCG00000035711	ENSSSCT00000059159	1730
1	261265301	261267100	1800	49.26;71.60	165.01;120.05	60.43	142.53	1.97	5.02		Down	-1.24	0.000205962	0.00109953	Intron (ENSSSCT00000064368/ENSSSCG00000005514, intron 1 of 7)	1	261228701	261256850	28150	2	ENSSSCG00000034749	ENSSSCT00000065734	-8451
13	42934501	42935500	1000	51.15;73.29	129.45;165.07	62.22	147.26	4.53	9.56	RF00001	Down	-1.24	1.87474e-05	0.000118376	Distal Intergenic	13	42628322	42628430	109	2	ENSSSCG00000019903	ENSSSCT00000021498	-306071
3	127619601	127621700	2100	272.80;151.10	550.51;454.12	211.95	502.31	7.14	21.02		Down	-1.24	0.000114259	0.000620864	Distal Intergenic	3	127680143	127790876	110734	1	ENSSSCG00000037383	ENSSSCT00000037967	-58443
3	52690101	52691100	1000	157.24;211.42	369.85;501.75	184.33	435.8	15.65	33.05	MAP4K4	Down	-1.24	4.37051e-06	3.21927e-05	Distal Intergenic	3	52484107	52649625	165519	2	ENSSSCG00000008164	ENSSSCT00000052134	-40476
4	55227401	55230200	2800	310.69;358.01	502.15;1073.96	334.35	788.05	9.3	20.2	FABP5	Down	-1.24	2.86306e-06	2.24864e-05	Distal Intergenic	4	55276621	55282585	5965	2	ENSSSCG00000006153	ENSSSCT00000054753	52385
5	24758201	24760300	2100	263.33;177.03	674.27;364.73	220.18	519.5	7.39	20.47	SLC16A7	Down	-1.24	1.27844e-05	8.36118e-05	Intron (ENSSSCT00000051564/ENSSSCG00000000456, intron 1 of 5)	5	24749530	24877213	127684	1	ENSSSCG00000000456	ENSSSCT00000000492	8671
1	21674201	21675600	1400	94.72;64.84	220.49;154.63	79.78	187.56	3.84	10.07	PHACTR2	Down	-1.23	1.71848e-06	1.48316e-05	Intron (ENSSSCT00000041834/ENSSSCG00000004132, intron 1 of 11)	1	21443976	21644343	200368	2	ENSSSCG00000004132	ENSSSCT00000037187	-29858
1	268740101	268742800	2700	153.45;264.98	551.93;427.37	209.22	489.65	6.39	13.64	COQ4	Down	-1.23	0.010858	0.0542567	Distal Intergenic	1	268756129	268767931	11803	1	ENSSSCG00000005646	ENSSSCT00000006208	-13329
1	31891301	31892300	1000	47.36;65.96	106.69;159.85	56.66	133.27	3.43	8.53		Down	-1.23	1.16088e-05	7.67578e-05	Intron (ENSSSCT00000033751/ENSSSCG00000025992, intron 17 of 26)	1	31909767	31910316	550	1	ENSSSCG00000004197	ENSSSCT00000004638	-17467
12	22229501	22231900	2400	128.82;192.25	376.97;375.82	160.54	376.39	5.89	12.65	MSL1	Down	-1.23	1.29087e-08	2.3946e-07	Exon (ENSSSCT00000065296/ENSSSCG00000017476, exon 4 of 8)	12	22224613	22237799	13187	2	ENSSSCG00000017476	ENSSSCT00000065296	5899
15	101804501	101806300	1800	94.72;170.26	302.99;319.06	132.49	311.03	5.11	10.24	PLCL1	Down	-1.23	2.78452e-07	3.5767e-06	Distal Intergenic	15	101840920	101904535	63616	1	ENSSSCG00000016083	ENSSSCT00000017511	-34620
2	123314901	123316300	1400	64.41;55.82	133.72;148.76	60.11	141.24	2.69	6.44	HSD17B4	Down	-1.23	5.1227e-12	2.53825e-09	Promoter (1-2kb)	2	123313552	123403088	89537	1	ENSSSCG00000028431	ENSSSCT00000061615	1349
2	24728601	24732000	3400	628.96;632.57	1143.70;1824.95	630.76	1484.32	12.82	31.55	PRR5L	Down	-1.23	2.40177e-06	1.94252e-05	Promoter (<=1kb)	2	24646868	24731255	84388	2	ENSSSCG00000013292	ENSSSCT00000065518	0
3	127717901	127724300	6400	736.94;759.99	1776.71;1728.38	748.46	1752.55	9.08	21.76		Down	-1.23	2.34441e-10	6.43483e-09	Intron (ENSSSCT00000037967/ENSSSCG00000037383, intron 2 of 5)	3	127680143	127790876	110734	1	ENSSSCG00000037383	ENSSSCT00000037967	37758
4	74490101	74492000	1900	75.78;144.89	261.74;255.77	110.34	258.75	4.41	9.09	UBXN2B	Down	-1.23	3.40364e-07	4.20359e-06	Distal Intergenic	4	74410202	74438051	27850	2	ENSSSCG00000006239	ENSSSCT00000006837	-52050
7	98445301	98446900	1600	132.61;87.39	310.11;204.22	110	257.16	4.43	9.88	FOS	Down	-1.23	1.95178e-05	0.000122878	Promoter (2-3kb)	7	98449508	98453576	4069	1	ENSSSCG00000002383	ENSSSCT00000002650	-2608
9	102318401	102319500	1100	35.99;82.31	129.45;148.11	59.15	138.78	3.75	7.78	PHTF2	Down	-1.23	1.51732e-05	9.7711e-05	Promoter (<=1kb)	9	102199673	102319622	119950	2	ENSSSCG00000015410	ENSSSCT00000052957	122
1	249546101	249547600	1500	56.83;108.81	207.69;177.47	82.82	192.58	3.47	10.64		Down	-1.22	0.00104683	0.00539872	Distal Intergenic	1	249378877	249380168	1292	2	ENSSSCG00000031596	ENSSSCT00000041405	-165933
1	39888601	39891200	2600	176.18;186.61	429.60;416.93	181.4	423.26	4.59	11.38		Down	-1.22	3.36581e-11	2.55242e-09	Promoter (<=1kb)	1	39890908	39896309	5402	1	ENSSSCG00000004235	ENSSSCT00000004680	0
12	34301301	34302400	1100	53.04;72.17	189.19;102.44	62.6	145.82	4.16	8.23		Down	-1.22	7.58304e-06	5.22133e-05	Distal Intergenic	12	34275321	34282162	6842	2	ENSSSCG00000017626	ENSSSCT00000043811	-19139
13	67447501	67450300	2800	200.81;260.47	569.00;506.31	230.64	537.66	5.5	15.81	ATG7	Down	-1.22	2.17858e-09	4.55566e-08	Exon (ENSSSCT00000054142/ENSSSCG00000011575, exon 6 of 19)	13	67437822	67696810	258989	1	ENSSSCG00000011575	ENSSSCT00000042380	9679
13	83714001	83715000	1000	37.89;41.72	106.69;78.30	39.8	92.49	2.17	7.49	U2SURP	Down	-1.22	3.22901e-07	4.02857e-06	5' UTR	13	83704748	83759969	55222	1	ENSSSCG00000011684	ENSSSCT00000051826	9253
15	117802201	117803300	1100	45.47;70.47	129.45;140.28	57.97	134.86	4.01	9.29	FN1	Down	-1.22	5.19883e-09	1.02969e-07	Distal Intergenic	15	117658843	117730867	72025	2	ENSSSCG00000016174	ENSSSCT00000017610	-71334
15	13762501	13774700	12200	1324.22;1655.28	3200.65;3740.59	1489.75	3470.62	8.28	21.21	HNMT	Down	-1.22	3.96711e-08	6.63837e-07	Promoter (<=1kb)	15	13730458	13768645	38188	2	ENSSSCG00000035195	ENSSSCT00000044365	0
3	11783601	11785500	1900	179.97;305.57	553.36;578.74	242.77	566.05	9.71	22.81	NCF1	Down	-1.22	3.46066e-07	4.25736e-06	Intron (ENSSSCT00000031896/ENSSSCG00000007721, intron 15 of 32)	3	11820121	11834535	14415	1	ENSSSCG00000007722	ENSSSCT00000008467	-34621
5	45274201	45276600	2400	145.87;208.04	413.95;413.01	176.96	413.48	4.93	15.4	CCDC91	Down	-1.22	1.9981e-09	4.21796e-08	Intron (ENSSSCT00000027192/ENSSSCG00000024232, intron 8 of 13)	5	45167084	45443134	276051	2	ENSSSCG00000024232	ENSSSCT00000000586	166534
1	180691801	180698100	6300	606.22;860.91	1775.29;1607.68	733.57	1691.48	7.85	19.62	PYGL	Down	-1.21	4.66216e-08	7.65572e-07	Exon (ENSSSCT00000048615/ENSSSCG00000005024, exon 2 of 22)	1	180645312	180704294	58983	2	ENSSSCG00000005024	ENSSSCT00000005540	6194
1	274223801	274225500	1700	90.93;68.22	159.32;208.14	79.58	183.73	3.76	11.87	OLFM1	Down	-1.21	3.78736e-08	6.36245e-07	Promoter (<=1kb)	1	274224350	274261832	37483	1	ENSSSCG00000029715	ENSSSCT00000030751	0
13	147103701	147105800	2100	77.67;122.34	231.87;229.67	100.01	230.77	3.96	8.67	CCDC80	Down	-1.21	3.40531e-08	5.79366e-07	Distal Intergenic	13	147179591	147244590	65000	1	ENSSSCG00000011928	ENSSSCT00000042754	-73791
2	82142001	82143900	1900	87.14;100.92	200.57;234.89	94.03	217.73	3.8	9.77	RF00412	Down	-1.21	2.17737e-09	4.55471e-08	Intron (ENSSSCT00000026067/ENSSSCG00000022661, intron 5 of 24)	2	82132419	82132555	137	1	ENSSSCG00000019911	ENSSSCT00000021506	9582
4	97677801	97679000	1200	68.20;103.17	180.66;215.97	85.69	198.31	4.49	12.65	RF00614	Down	-1.21	3.79662e-05	0.000225731	Intron (ENSSSCT00000036727/ENSSSCG00000006620, intron 1 of 11)	4	97701010	97701138	129	2	ENSSSCG00000034472	ENSSSCT00000060100	22138
9	20023701	20024800	1100	35.99;72.73	120.91;129.84	54.36	125.38	3.21	9.76	PICALM	Down	-1.21	2.20626e-07	2.95414e-06	Distal Intergenic	9	19836470	19947213	110744	2	ENSSSCG00000014913	ENSSSCT00000016269	-76488
1	395101	397900	2800	210.28;268.93	510.68;589.18	239.61	549.93	7.19	18.93		Down	-1.2	6.91842e-09	1.34191e-07	Distal Intergenic	1	352196	356072	3877	1	ENSSSCG00000033475	ENSSSCT00000054059	42905
12	3274601	3277000	2400	145.87;121.21	281.66;332.76	133.54	307.21	4.1	11.75	TIMP2	Down	-1.2	4.75456e-09	9.4607e-08	Intron (ENSSSCT00000018688/ENSSSCG00000017164, intron 1 of 4)	12	3254494	3300831	46338	1	ENSSSCG00000017164	ENSSSCT00000018688	20107
12	52570001	52572200	2200	130.72;129.11	308.68;287.74	129.91	298.21	3.54	9.31	DLG4	Down	-1.2	1.25905e-11	2.53825e-09	Promoter (1-2kb)	12	52550291	52568933	18643	2	ENSSSCG00000024285	ENSSSCT00000031364	-1068
12	755601	757100	1500	60.62;63.14	137.98;146.80	61.88	142.39	3.43	8.28	CSNK1D	Down	-1.2	6.64621e-12	2.53825e-09	Distal Intergenic	12	768699	797385	28687	1	ENSSSCG00000035852	ENSSSCT00000044195	-11599
13	2746501	2747500	1000	37.89;49.61	136.56;64.59	43.75	100.58	3.18	8.66	COLQ	Down	-1.2	2.01222e-06	1.68593e-05	Intron (ENSSSCT00000024153/ENSSSCG00000028911, intron 1 of 13)	13	2679074	2755143	76070	2	ENSSSCG00000028911	ENSSSCT00000024153	7643
15	100127301	100128300	1000	34.10;72.17	116.65;127.23	53.13	121.94	4.71	11.97	STK17B	Down	-1.2	2.77656e-07	3.56953e-06	Intron (ENSSSCT00000048076/ENSSSCG00000016068, intron 20 of 27)	15	100029998	100066584	36587	2	ENSSSCG00000016067	ENSSSCT00000017493	-60717
16	25614101	25616200	2100	79.57;155.04	258.90;281.87	117.3	270.38	4.25	8.63		Down	-1.2	4.72094e-07	5.42808e-06	Distal Intergenic	16	25578965	25579213	249	1	ENSSSCG00000035391	ENSSSCT00000041500	35136
2	24710701	24716500	5800	572.12;695.72	1361.34;1556.78	633.92	1459.06	8.41	20.48	PRR5L	Down	-1.2	8.21479e-10	1.86475e-08	Promoter (2-3kb)	2	24646872	24708196	61325	2	ENSSSCG00000013292	ENSSSCT00000064871	-2505
4	42958501	42961800	3300	223.55;256.52	597.45;508.92	240.03	553.19	4.13	11.25	RBM12B	Down	-1.2	7.57601e-08	1.18384e-06	3' UTR	4	42947249	42954825	7577	1	ENSSSCG00000006110	ENSSSCT00000059771	11252
5	27568101	27574000	5900	1278.76;1295.59	2914.72;3009.83	1287.17	2962.27	17.07	38.32	PPM1H	Down	-1.2	4.53789e-10	1.10183e-08	Promoter (<=1kb)	5	27299778	27572618	272841	2	ENSSSCG00000036751	ENSSSCT00000045147	0
5	2807901	2809100	1200	30.31;92.46	146.52;135.06	61.39	140.79	4.61	9.79	CERK	Down	-1.2	1.08541e-06	1.03309e-05	Distal Intergenic	5	2818903	2870196	51294	1	ENSSSCG00000038763	ENSSSCT00000061800	-9803
5	5014301	5016000	1700	85.25;65.96	196.31;152.02	75.61	174.17	3.92	10.72	PARVB	Down	-1.2	1.36314e-07	1.96803e-06	Promoter (<=1kb)	5	4909649	5015339	105691	2	ENSSSCG00000000024	ENSSSCT00000000025	0
7	15627301	15632400	5100	401.62;538.98	1112.40;1041.34	470.3	1076.87	6.83	16.08	MBOAT1	Down	-1.2	7.31246e-10	1.67577e-08	Intron (ENSSSCT00000001173/ENSSSCG00000001078, intron 1 of 12)	7	15532073	15643988	111916	2	ENSSSCG00000001078	ENSSSCT00000001173	11588
9	130194701	130198200	3500	377.00;505.72	1028.47;1000.23	441.36	1014.35	8.6	26.26		Down	-1.2	9.7989e-10	2.18632e-08	Intron (ENSSSCT00000065919/ENSSSCG00000015586, intron 14 of 14)	9	130164292	130168862	4571	1	ENSSSCG00000015585	ENSSSCT00000016978	30409
1	82123901	82126000	2100	83.36;143.77	244.67;272.73	113.56	258.7	3.96	9.04	CALHM5	Down	-1.19	3.19222e-07	3.99264e-06	Intron (ENSSSCT00000043532/ENSSSCG00000040660, intron 3 of 4)	1	82109065	82117052	7988	1	ENSSSCG00000031898	ENSSSCT00000062615	14836
13	51190201	51192600	2400	126.93;113.89	308.68;242.06	120.41	275.37	3.89	9.46	MITF	Down	-1.19	1.98757e-07	2.70665e-06	Intron (ENSSSCT00000046150/ENSSSCG00000011514, intron 1 of 9)	13	51178206	51419315	241110	1	ENSSSCG00000011514	ENSSSCT00000031407	11995
15	111165001	111167200	2200	130.72;126.29	345.67;242.06	128.5	293.87	4.13	9.67	PLEKHM3	Down	-1.19	6.14085e-07	6.64415e-06	Intron (ENSSSCT00000017574/ENSSSCG00000016141, intron 1 of 7)	15	110994368	111185296	190929	2	ENSSSCG00000016141	ENSSSCT00000023180	18096
15	13788101	13792400	4300	579.70;747.02	1394.06;1631.82	663.36	1512.94	11.14	27.96	HNMT	Down	-1.19	8.90219e-08	1.3644e-06	Distal Intergenic	15	13730458	13768645	38188	2	ENSSSCG00000035195	ENSSSCT00000058423	-19456
4	98548201	98549500	1300	104.19;120.65	234.71;279.26	112.42	256.98	7.16	14.5	MCL1	Down	-1.19	6.99832e-09	1.35447e-07	Intron (ENSSSCT00000038126/ENSSSCG00000039314, intron 4 of 7)	4	98562153	98567005	4853	1	ENSSSCG00000039314	ENSSSCT00000055424	-12653
5	63260501	63261600	1100	43.57;44.54	119.49;80.91	44.06	100.2	2.71	6.5		Down	-1.19	2.49778e-07	3.27538e-06	Distal Intergenic	5	63215883	63228619	12737	2	ENSSSCG00000038418	ENSSSCT00000041732	-31882
5	82539801	82542100	2300	140.19;118.40	325.75;263.60	129.29	294.68	4	9.85	CHPT1	Down	-1.19	1.24887e-07	1.82368e-06	Promoter (2-3kb)	5	82497649	82544264	46616	2	ENSSSCG00000000864	ENSSSCT00000037997	2164
6	36152401	36155200	2800	111.77;238.48	368.43;429.32	175.13	398.88	4.75	9.95		Down	-1.19	0.000318362	0.00168043	Exon (ENSSSCT00000003142/ENSSSCG00000002841, exon 2 of 7)	6	36122281	36188003	65723	1	ENSSSCG00000002841	ENSSSCT00000058108	30120
6	81423501	81425300	1800	214.07;116.70	438.13;317.10	165.39	377.62	5.51	15.24	ID3	Down	-1.19	0.00168638	0.00862874	Promoter (<=1kb)	6	81422546	81424169	1624	2	ENSSSCG00000039514	ENSSSCT00000047396	0
10	47189601	47191300	1700	107.98;82.31	277.39;152.68	95.15	215.03	3.61	11.2		Down	-1.18	8.29089e-07	8.35539e-06	Intron (ENSSSCT00000049441/ENSSSCG00000039658, intron 1 of 3)	10	47209123	47223382	14260	1	ENSSSCG00000039658	ENSSSCT00000048103	-17823
16	25375101	25376600	1500	51.15;56.94	145.10;99.83	54.05	122.46	2.64	5.06	RF00001	Down	-1.18	2.25764e-07	3.0075e-06	Distal Intergenic	16	25180020	25180140	121	2	ENSSSCG00000019345	ENSSSCT00000020940	-194961
5	22766001	22768700	2700	214.07;314.03	566.16;630.28	264.05	598.22	6.94	15.48	MARS	Down	-1.18	2.97403e-08	5.12091e-07	Intron (ENSSSCT00000028772/ENSSSCG00000023318, intron 12 of 25)	5	22760472	22785928	25457	1	ENSSSCG00000023318	ENSSSCT00000057502	5529
6	131444801	131447900	3100	295.53;471.89	771.00;967.61	383.71	869.3	7.95	18.31	ADGRL2	Down	-1.18	0.00144792	0.00742632	Distal Intergenic	6	131727089	131918313	191225	2	ENSSSCG00000003761	ENSSSCT00000044796	470413
6	131735001	131737000	2000	100.41;112.19	240.40;242.72	106.3	241.56	3.54	8.1	ADGRL2	Down	-1.18	1.65808e-11	2.53825e-09	Exon (ENSSSCT00000059785/ENSSSCG00000003761, exon 18 of 21)	6	131727089	131918313	191225	2	ENSSSCG00000003761	ENSSSCT00000044796	181313
6	49619401	49621500	2100	77.67;133.62	247.52;231.63	105.65	239.57	3.55	9	MEGF8	Down	-1.18	2.00194e-07	2.72436e-06	Promoter (<=1kb)	6	49577411	49618688	41278	2	ENSSSCG00000003021	ENSSSCT00000003355	-713
13	115623201	115626100	2900	280.38;319.10	763.89;583.30	299.74	673.6	7.5	17.62	TBL1XR1	Down	-1.17	8.43917e-07	8.45959e-06	Distal Intergenic	13	115312446	115488354	175909	2	ENSSSCG00000011760	ENSSSCT00000063961	-134847
13	165813801	165815500	1700	81.46;90.21	162.17;223.80	85.83	192.98	3.55	7.6	NSUN3	Down	-1.17	1.17635e-07	1.73596e-06	Intron (ENSSSCT00000027216/ENSSSCG00000027432, intron 2 of 5)	13	165763891	165823188	59298	2	ENSSSCG00000027432	ENSSSCT00000027216	7688
14	107365201	107366800	1600	60.62;77.24	150.79;159.20	68.93	154.99	3.36	8.08	RF00322	Down	-1.17	5.37567e-12	2.53825e-09	Exon (ENSSSCT00000011485/ENSSSCG00000010497, exon 6 of 11)	14	107378420	107378553	134	2	ENSSSCG00000020257	ENSSSCT00000021852	11753
14	50113701	50114900	1200	56.83;38.34	128.03;86.13	47.59	107.08	2.87	6.37		Down	-1.17	7.58616e-06	5.22288e-05	Intron (ENSSSCT00000064696/ENSSSCG00000010081, intron 1 of 8)	14	50123718	50124210	493	2	ENSSSCG00000040196	ENSSSCT00000056380	9310
15	120227401	120228500	1100	70.09;85.13	149.36;199.00	77.61	174.18	5.59	11.05		Down	-1.17	7.29035e-08	1.14435e-06	Promoter (4-5kb)	15	120222777	120230192	7416	1	ENSSSCG00000016184	ENSSSCT00000017622	4624
3	111559701	111560800	1100	30.31;84.57	119.49;138.98	57.44	129.23	4.75	10.21		Down	-1.17	0.00022422	0.00119445	Promoter (4-5kb)	3	111564931	111570490	5560	1	ENSSSCG00000039695	ENSSSCT00000048740	-4131
3	127512901	127516500	3600	513.40;412.69	1196.33;888.01	463.05	1042.17	10.06	24.47	ID2	Down	-1.17	1.15412e-06	1.08235e-05	Distal Intergenic	3	127499410	127503297	3888	2	ENSSSCG00000008645	ENSSSCT00000047635	-9604
3	29166101	29168900	2800	556.97;567.17	1044.12;1492.19	562.07	1268.16	13.75	41.53	MRTFB	Down	-1.17	1.07304e-06	1.02311e-05	Promoter (<=1kb)	3	28964764	29167898	203135	2	ENSSSCG00000039171	ENSSSCT00000049793	0
5	63815901	63818100	2200	320.16;407.06	753.93;885.40	363.61	819.66	11.02	30.99	LRRC23	Down	-1.17	5.20151e-08	8.41971e-07	Promoter (<=1kb)	5	63809132	63817218	8087	2	ENSSSCG00000000679	ENSSSCT00000000740	0
5	6985401	6986400	1000	51.15;36.08	129.45;66.55	43.62	98	3.39	8.64	CSDC2	Down	-1.17	7.55426e-07	7.78841e-06	Promoter (1-2kb)	5	6976277	6988352	12076	2	ENSSSCG00000000062	ENSSSCT00000000068	1952
6	131915001	131920400	5400	1750.47;1600.60	3345.74;4200.58	1675.54	3773.16	22.3	58.25	ADGRL2	Down	-1.17	4.84534e-07	5.54032e-06	Promoter (<=1kb)	6	131727085	131918389	191305	2	ENSSSCG00000003761	ENSSSCT00000059785	0
8	45586201	45590600	4400	233.02;350.68	623.06;692.27	291.85	657.66	4.47	11.3	PDGFC	Down	-1.17	7.79047e-08	1.21266e-06	Exon (ENSSSCT00000024403/ENSSSCG00000024960, exon 5 of 6)	8	45579139	45808178	229040	2	ENSSSCG00000024960	ENSSSCT00000038657	217578
1	121224501	121226700	2200	134.51;161.81	258.90;401.27	148.16	330.08	4.87	12.4	RF00026	Down	-1.16	5.27996e-07	5.91768e-06	Intron (ENSSSCT00000055327/ENSSSCG00000004636, intron 27 of 38)	1	121258145	121258243	99	1	ENSSSCG00000020575	ENSSSCT00000022170	-31445
1	153400301	153401700	1400	71.99;130.80	233.29;218.58	101.39	225.93	4.63	10.82	DOK6	Down	-1.16	2.64196e-07	3.4318e-06	Distal Intergenic	1	153077313	153393098	315786	2	ENSSSCG00000028977	ENSSSCT00000065685	-7203
18	33228001	33229300	1300	41.68;44.54	118.07;75.03	43.11	96.55	2.22	7.73	IFRD1	Down	-1.16	5.94225e-07	6.46879e-06	Distal Intergenic	18	33198007	33221001	22995	2	ENSSSCG00000016646	ENSSSCT00000018124	-7000
4	37649701	37651100	1400	45.47;131.93	192.04;204.87	88.7	198.46	4.27	8.15	VPS13B	Down	-1.16	1.42633e-06	1.27749e-05	Intron (ENSSSCT00000006662/ENSSSCG00000006071, intron 16 of 61)	4	37091454	37819717	728264	2	ENSSSCG00000006071	ENSSSCT00000006662	168617
7	32340801	32341900	1100	70.09;49.61	180.66;87.43	59.85	134.04	3.85	9.56	CDKN1A	Down	-1.16	1.68105e-06	1.4569e-05	Distal Intergenic	7	32359455	32362271	2817	1	ENSSSCG00000001565	ENSSSCT00000001744	-17555
7	96803601	96804600	1000	32.21;112.76	170.70;153.98	72.48	162.34	5.39	11.78		Down	-1.16	2.36837e-06	1.92073e-05	Promoter (3-4kb)	7	96625639	96799975	174337	2	ENSSSCG00000022178	ENSSSCT00000002606	-3626
8	28288301	28289500	1200	96.62;129.11	223.33;281.87	112.86	252.6	5.77	13.75		Down	-1.16	7.05842e-06	4.89948e-05	Distal Intergenic	8	28306016	28313150	7135	1	ENSSSCG00000008769	ENSSSCT00000009594	-16516
AEMK02000682.1	848201	849600	1400	104.19;133.05	226.18;304.70	118.62	265.44	6.16	17.09		Down	-1.16	3.20237e-07	4.00367e-06	Promoter (1-2kb)	339	850865	870221	19357	1	ENSSSCG00000039264	ENSSSCT00000058993	-1265
12	50039801	50040800	1000	34.10;43.98	105.27;67.86	39.04	86.56	2.8	6.68	ATP2A3	Down	-1.15	1.32049e-05	8.60336e-05	Distal Intergenic	12	49980500	50025204	44705	2	ENSSSCG00000017874	ENSSSCT00000061709	-14597
13	121952301	121955400	3100	303.11;335.45	610.26;811.67	319.28	710.96	7.86	19.08	ABCC5	Down	-1.15	3.06405e-07	3.86376e-06	Promoter (<=1kb)	13	121925769	121956292	30524	2	ENSSSCG00000011782	ENSSSCT00000042944	892
13	19463001	19465200	2200	121.24;166.32	291.61;345.15	143.78	318.38	4.55	10.94		Down	-1.15	4.14932e-06	3.08018e-05	Promoter (<=1kb)	13	19305437	19464041	158605	2	ENSSSCG00000011236	ENSSSCT00000045239	0
13	206405501	206407300	1800	68.20;104.30	193.46;188.56	86.25	191.01	4.2	9.78		Down	-1.15	2.51684e-08	4.39298e-07	Distal Intergenic	13	206451886	206465260	13375	2	ENSSSCG00000035037	ENSSSCT00000043921	57960
15	20069701	20070700	1000	60.62;56.94	190.62;70.47	58.78	130.54	3.17	8.83		Down	-1.15	8.1113e-07	8.22833e-06	Distal Intergenic	15	20104801	20167421	62621	1	ENSSSCG00000015710	ENSSSCT00000043395	-34101
15	7492301	7493700	1400	121.24;80.06	251.78;194.43	100.65	223.11	4.46	10.24	RF01987	Down	-1.15	3.86514e-05	0.000229418	Promoter (4-5kb)	15	7498158	7498235	78	2	ENSSSCG00000032773	ENSSSCT00000060199	4535
17	52963401	52965600	2200	166.71;170.83	422.49;328.19	168.77	375.34	5.98	12.72		Down	-1.15	3.81752e-07	4.61869e-06	Intron (ENSSSCT00000008185/ENSSSCG00000007478, intron 15 of 27)	17	52936065	52936242	178	2	ENSSSCG00000035844	ENSSSCT00000060737	-27159
2	144918501	144920200	1700	58.73;77.24	149.36;152.68	67.98	151.02	2.57	6.01	NR3C1	Down	-1.15	5.30866e-11	2.8996e-09	Intron (ENSSSCT00000063621/ENSSSCG00000014401, intron 1 of 7)	2	144822078	144927524	105447	2	ENSSSCG00000014401	ENSSSCT00000063621	7324
2	98395401	98396700	1300	51.15;65.96	160.74;99.17	58.56	129.96	3.05	6.53	ARRDC3	Down	-1.15	5.67635e-07	6.25672e-06	Distal Intergenic	2	98430457	98444660	14204	2	ENSSSCG00000014156	ENSSSCT00000042715	47960
4	106533201	106534200	1000	68.20;54.69	143.67;128.54	61.44	136.1	3.58	8.12	HIPK1	Down	-1.15	4.2251e-12	2.53825e-09	Distal Intergenic	4	106568607	106616275	47669	2	ENSSSCG00000006760	ENSSSCT00000052791	82075
5	78144201	78146200	2000	215.97;160.12	536.29;300.79	188.04	418.54	7.87	20.65	SLC48A1	Down	-1.15	1.88496e-06	1.59874e-05	Promoter (2-3kb)	5	78141226	78150580	9355	1	ENSSSCG00000036775	ENSSSCT00000053571	2975
6	43109301	43111600	2300	113.67;151.66	301.57;287.09	132.66	294.33	4.91	9.28	CEBPA	Down	-1.15	3.96396e-10	9.79927e-09	Distal Intergenic	6	43084646	43085710	1065	2	ENSSSCG00000002866	ENSSSCT00000003167	-23591
6	69624801	69631100	6300	1102.57;1229.06	2379.86;2796.47	1165.82	2588.16	15.11	34.96	MIR34A	Down	-1.15	4.68666e-08	7.68825e-07	Distal Intergenic	6	69603600	69603710	111	2	ENSSSCG00000036182	ENSSSCT00000046074	-21091
8	29152301	29155800	3500	543.71;713.19	1338.58;1457.61	628.45	1398.1	11.77	30.25	RELL1	Down	-1.15	9.14685e-10	2.0584e-08	Exon (ENSSSCT00000009597/ENSSSCG00000008772, exon 2 of 7)	8	29118512	29190567	72056	2	ENSSSCG00000008772	ENSSSCT00000009597	34767
1	35151701	35152700	1000	62.52;40.03	122.34;104.39	51.27	113.37	3.27	7.54		Down	-1.14	3.56372e-06	2.71021e-05	Intron (ENSSSCT00000038851/ENSSSCG00000004209, intron 11 of 18)	1	35294951	35298554	3604	2	ENSSSCG00000039900	ENSSSCT00000065626	145854
10	12856201	12857200	1000	265.22;188.87	624.48;375.17	227.05	499.82	21.68	40.42	CNIH3	Down	-1.14	9.91792e-06	6.64515e-05	Promoter (<=1kb)	10	12856225	12959718	103494	1	ENSSSCG00000034972	ENSSSCT00000036754	0
13	68458301	68459900	1600	62.52;55.25	156.48;103.09	58.88	129.78	2.68	7.38	TSEN2	Down	-1.14	3.09745e-07	3.89699e-06	Distal Intergenic	13	68467860	68520720	52861	1	ENSSSCG00000011580	ENSSSCT00000050738	-7960
14	29941901	29942900	1000	26.52;69.91	112.38;99.83	48.22	106.1	3.3	8.6	VPS37B	Down	-1.14	1.7488e-05	0.000111244	Distal Intergenic	14	29962677	29995513	32837	1	ENSSSCG00000028889	ENSSSCT00000024464	-19777
15	132784401	132786700	2300	102.30;140.95	264.59;272.08	121.62	268.33	3.41	9.29		Down	-1.14	1.17223e-09	2.57989e-08	Intron (ENSSSCT00000026575/ENSSSCG00000022177, intron 11 of 21)	15	132919608	132980050	60443	1	ENSSSCG00000016284	ENSSSCT00000017732	-132908
2	71745701	71747900	2200	102.30;86.82	247.52;168.99	94.56	208.25	3.26	7.67		Down	-1.14	4.64578e-07	5.36326e-06	Promoter (<=1kb)	2	71651099	71747367	96269	2	ENSSSCG00000013568	ENSSSCT00000045787	0
3	117652101	117654200	2100	197.02;186.05	439.56;405.83	191.54	422.69	6.71	17.38	HS1BP3	Down	-1.14	3.37003e-11	2.55242e-09	Distal Intergenic	3	117610245	117647358	37114	1	ENSSSCG00000030115	ENSSSCT00000027306	41856
3	127498301	127509800	11500	3040.60;2831.91	6379.96;6590.56	2936.25	6485.26	18.5	44.86	ID2	Down	-1.14	1.24832e-09	2.73232e-08	Promoter (<=1kb)	3	127499410	127503297	3888	2	ENSSSCG00000008645	ENSSSCT00000009458	0
4	80097501	80098500	1000	53.04;46.23	105.27;112.88	49.64	109.07	3.28	8.69	SPIDR	Down	-1.14	8.28918e-12	2.53825e-09	Intron (ENSSSCT00000042869/ENSSSCG00000006277, intron 6 of 18)	4	79873985	80190611	316627	2	ENSSSCG00000006277	ENSSSCT00000042869	92111
6	18574401	18576300	1900	89.04;113.89	216.22;229.67	101.46	222.94	3.58	8.52	BBS2	Down	-1.14	3.90286e-11	2.6781e-09	Promoter (<=1kb)	6	18542387	18575514	33128	2	ENSSSCG00000025417	ENSSSCT00000024678	0
6	36304901	36305900	1000	24.63;65.96	103.84;95.91	45.3	99.88	3.29	8.11	SIAH1	Down	-1.14	2.00281e-05	0.000125801	Distal Intergenic	6	36342806	36365773	22968	1	ENSSSCG00000037263	ENSSSCT00000056158	-36906
6	49997501	50000100	2600	234.91;224.95	411.11;605.49	229.93	508.3	7.59	19.61	CD79A	Down	-1.14	5.53029e-07	6.13746e-06	Promoter (<=1kb)	6	49975961	49999349	23389	2	ENSSSCG00000033684	ENSSSCT00000041398	0
7	20742001	20745700	3700	278.48;346.73	652.93;724.24	312.61	688.58	6.22	15.04		Down	-1.14	1.2015e-10	4.2537e-09	Promoter (<=1kb)	7	20743716	20744356	641	2	ENSSSCG00000037565	ENSSSCT00000045046	0
9	28287201	28291300	4100	305.01;398.60	792.34;759.47	351.8	775.9	6.29	14.05		Down	-1.14	5.11598e-10	1.22288e-08	Intron (ENSSSCT00000062330/ENSSSCG00000034879, intron 1 of 5)	9	28370750	28370829	80	1	ENSSSCG00000029640	ENSSSCT00000031484	-79450
AEMK02000682.1	1155301	1156800	1500	68.20;66.53	152.21;145.50	67.36	148.85	3.58	10.2	EGFL7	Down	-1.14	1.07633e-11	2.53825e-09	Distal Intergenic	339	1107090	1119038	11949	2	ENSSSCG00000005828	ENSSSCT00000044407	-36263
X	10488001	10489000	1000	28.42;63.14	105.27;97.22	45.78	101.24	4.76	13.24		Down	-1.14	1.37557e-05	8.92436e-05	Intron (ENSSSCT00000033635/ENSSSCG00000012126, intron 1 of 6)	19	10429494	10473702	44209	2	ENSSSCG00000012126	ENSSSCT00000033451	-14299
X	18305901	18307400	1500	60.62;85.13	183.50;137.67	72.88	160.59	5.85	10.85	PHEX	Down	-1.14	0.00031281	0.00165157	Intron (ENSSSCT00000013308/ENSSSCG00000012167, intron 12 of 21)	19	18203174	18418004	214831	1	ENSSSCG00000012167	ENSSSCT00000013308	102727
1	20354101	20355600	1500	75.78;47.36	177.81;91.35	61.57	134.58	2.92	6.97	RF00093	Down	-1.13	0.000506255	0.00264681	Distal Intergenic	1	20088105	20088177	73	2	ENSSSCG00000032105	ENSSSCT00000061803	-265924
1	261321101	261322400	1300	113.67;87.39	327.18;112.88	100.53	220.03	4.81	12.12	GSN	Down	-1.13	1.2763e-06	1.17255e-05	Intron (ENSSSCT00000054653/ENSSSCG00000037508, intron 1 of 18)	1	261314310	261376583	62274	1	ENSSSCG00000037508	ENSSSCT00000056042	6791
13	29195201	29197900	2700	261.43;214.80	633.02;406.49	238.12	519.75	5.78	14.53	XCR1	Down	-1.13	1.49132e-06	1.32542e-05	Distal Intergenic	13	29152572	29159602	7031	2	ENSSSCG00000026707	ENSSSCT00000023382	-35599
13	61454701	61456300	1600	132.61;104.30	291.61;228.36	118.46	259.99	5.42	12.19		Down	-1.13	1.97446e-07	2.69124e-06	Distal Intergenic	13	61495412	61495883	472	1	ENSSSCG00000034482	ENSSSCT00000056377	-39112
15	104027601	104029700	2100	98.51;172.52	311.53;281.87	135.52	296.7	4.17	11.5		Down	-1.13	8.16415e-07	8.26238e-06	Intron (ENSSSCT00000049288/ENSSSCG00000016090, intron 7 of 11)	15	104071283	104099188	27906	2	ENSSSCG00000016091	ENSSSCT00000017519	69488
16	46218601	46221100	2500	142.08;228.33	458.05;351.68	185.21	404.86	5.02	12.14	PIK3R1	Down	-1.13	0.0130289	0.0649851	Distal Intergenic	16	46434814	46523622	88809	1	ENSSSCG00000016958	ENSSSCT00000030461	-213714
18	2867501	2869300	1800	388.36;485.42	819.37;1099.41	436.89	959.39	18.81	42.98	INSIG1	Down	-1.13	8.27613e-07	8.34613e-06	Distal Intergenic	18	2889320	2898767	9448	2	ENSSSCG00000016420	ENSSSCT00000037129	29467
18	7578201	7579200	1000	58.73;84.00	140.83;172.25	71.37	156.54	5.44	13.26		Down	-1.13	5.64313e-05	0.000324358	Promoter (<=1kb)	18	7573633	7578532	4900	2	ENSSSCG00000032495	ENSSSCT00000048858	0
3	17810101	17812300	2200	378.89;359.70	722.64;891.92	369.29	807.28	10.29	27.94	ZNF768	Down	-1.13	1.0404e-07	1.55912e-06	Promoter (<=1kb)	3	17811881	17817156	5276	1	ENSSSCG00000023349	ENSSSCT00000031261	0
3	77148001	77150600	2600	119.35;172.52	348.51;289.04	145.93	318.78	3.88	9.39	SERTAD2	Down	-1.13	0.000376567	0.00198156	Distal Intergenic	3	77192943	77317323	124381	1	ENSSSCG00000037002	ENSSSCT00000046859	-42343
5	42351501	42352800	1300	85.25;98.10	213.38;187.26	91.67	200.32	4.46	10.21		Down	-1.13	2.73664e-09	5.64778e-08	Distal Intergenic	5	42393558	42394792	1235	2	ENSSSCG00000031770	ENSSSCT00000041154	41992
6	42660901	42663100	2200	100.41;94.72	221.91;206.18	97.56	214.05	2.94	7.67	SLC7A9	Down	-1.13	1.08475e-11	2.53825e-09	Exon (ENSSSCT00000003158/ENSSSCG00000002857, exon 22 of 23)	6	42664929	42706100	41172	2	ENSSSCG00000022948	ENSSSCT00000037041	43000
7	114429801	114431500	1700	85.25;73.86	203.42;145.50	79.55	174.46	3.78	8.12	CHGA	Down	-1.13	2.75555e-07	3.54633e-06	Intron (ENSSSCT00000038572/ENSSSCG00000002451, intron 4 of 5)	7	114345091	114358571	13481	1	ENSSSCG00000002456	ENSSSCT00000002726	84710
8	72620801	72623300	2500	143.98;217.62	402.57;391.48	180.8	397.03	5.82	10.86	SEPT11	Down	-1.13	1.32511e-07	1.91727e-06	Promoter (3-4kb)	8	72626809	72673742	46934	1	ENSSSCG00000008986	ENSSSCT00000035968	-3509
9	123912201	123914400	2200	126.93;157.86	285.92;335.37	142.39	310.65	5.4	12.89	RNASEL	Down	-1.13	9.8386e-09	1.86253e-07	Promoter (1-2kb)	9	123892115	123910814	18700	2	ENSSSCG00000015549	ENSSSCT00000016939	-1387
AEMK02000452.1	3504401	3513400	9000	1542.08;1631.61	3436.78;3523.97	1586.85	3480.38	14.22	34.9		Down	-1.13	5.2899e-10	1.25921e-08	Promoter (<=1kb)	196	3511252	3512787	1536	1	ENSSSCG00000037142	ENSSSCT00000061056	0
1	167501901	167504100	2200	140.19;109.38	322.91;217.92	124.78	270.42	4.08	8.18		Down	-1.12	5.95611e-07	6.47582e-06	Distal Intergenic	1	167296075	167300229	4155	1	ENSSSCG00000004970	ENSSSCT00000045915	205826
1	25499301	25500900	1600	73.88;86.26	226.18;121.36	80.07	173.77	3.2	6.66	REPS1	Down	-1.12	9.6545e-07	9.40561e-06	Intron (ENSSSCT00000033622/ENSSSCG00000004146, intron 1 of 18)	1	25481343	25565277	83935	1	ENSSSCG00000004146	ENSSSCT00000004582	17958
1	74660901	74662400	1500	47.36;157.30	209.11;236.85	102.33	222.98	5.39	11.94	FOXO3	Down	-1.12	2.69051e-05	0.000164763	Intron (ENSSSCT00000038875/ENSSSCG00000004387, intron 2 of 3)	1	74629383	74759646	130264	1	ENSSSCG00000004387	ENSSSCT00000058607	31518
10	43314301	43315700	1400	71.99;152.79	246.09;243.37	112.39	244.73	5.31	14.2	CUBN	Down	-1.12	8.49167e-07	8.50305e-06	Intron (ENSSSCT00000012072/ENSSSCG00000011030, intron 28 of 67)	10	43103337	43415576	312240	2	ENSSSCG00000011030	ENSSSCT00000012072	99876
14	81437501	81438600	1100	53.04;43.98	109.53;101.13	48.51	105.33	3.22	8.77	ZMIZ1	Down	-1.12	7.31985e-11	3.44526e-09	Distal Intergenic	14	81536419	81644262	107844	1	ENSSSCG00000010329	ENSSSCT00000011307	-97819
15	31761901	31763500	1600	92.83;43.98	165.01;133.10	68.4	149.06	3.26	9.89		Down	-1.12	0.00291303	0.0147678	Intron (ENSSSCT00000029583/ENSSSCG00000029536, intron 7 of 12)	15	31778585	31790452	11868	2	ENSSSCG00000035189	ENSSSCT00000053856	26952
16	25620501	25621800	1300	45.47;60.33	130.87;98.52	52.9	114.7	2.28	6.44		Down	-1.12	5.53466e-06	3.95108e-05	Distal Intergenic	16	25578965	25579213	249	1	ENSSSCG00000035391	ENSSSCT00000041500	41536
16	3987301	3989400	2100	89.04;156.17	273.12;261.64	122.6	267.38	4.55	9.72	OTULINL	Down	-1.12	3.53038e-07	4.32803e-06	Intron (ENSSSCT00000018269/ENSSSCG00000016782, intron 1 of 7)	16	3969915	4000667	30753	1	ENSSSCG00000016782	ENSSSCT00000038544	17386
4	80135701	80136900	1200	41.68;51.87	115.22;88.74	46.77	101.98	3.19	6.59	SPIDR	Down	-1.12	2.12687e-06	1.76229e-05	Intron (ENSSSCT00000042869/ENSSSCG00000006277, intron 5 of 18)	4	79873985	80190611	316627	2	ENSSSCG00000006277	ENSSSCT00000042869	53711
5	22464201	22466700	2500	130.72;161.81	361.32;272.73	146.26	317.02	4.23	10.71	LRP1	Down	-1.12	3.68716e-07	4.48722e-06	Exon (ENSSSCT00000033479/ENSSSCG00000000423, exon 10 of 92)	5	22436202	22518418	82217	1	ENSSSCG00000000423	ENSSSCT00000033479	27999
7	114200301	114203800	3500	168.61;195.63	443.82;348.42	182.12	396.12	3.84	10.86	LGMN	Down	-1.12	3.40551e-07	4.20504e-06	5' UTR	7	114175183	114210028	34846	2	ENSSSCG00000002452	ENSSSCT00000002722	6228
7	55290101	55291700	1600	45.47;102.61	165.01;155.94	74.04	160.48	3.41	7.86	PEX11A	Down	-1.12	6.79505e-07	7.18983e-06	Exon (ENSSSCT00000002069/ENSSSCG00000001846, exon 7 of 17)	7	55256243	55264233	7991	2	ENSSSCG00000027052	ENSSSCT00000022362	-25868
8	28309201	28311600	2400	191.34;170.26	435.29;348.42	180.8	391.85	5.23	12.04		Down	-1.12	3.02273e-07	3.82049e-06	Promoter (2-3kb)	8	28306429	28308273	1845	1	ENSSSCG00000008769	ENSSSCT00000034680	2772
8	28327401	28331300	3900	545.60;445.39	1140.85;1019.15	495.5	1080	9.44	22.35		Down	-1.12	2.58594e-09	5.3589e-08	Promoter (<=1kb)	8	28328962	28431393	102432	1	ENSSSCG00000035159	ENSSSCT00000040067	0
8	31206001	31207000	1000	75.78;101.48	133.72;252.50	88.63	193.11	6.16	14.25	N4BP2	Down	-1.12	6.1973e-05	0.000353434	Distal Intergenic	8	31231943	31284621	52679	1	ENSSSCG00000008792	ENSSSCT00000009619	-24943
9	28270701	28273000	2300	147.77;148.28	378.39;263.60	148.02	320.99	4.04	10.7		Down	-1.12	7.72842e-07	7.92302e-06	Intron (ENSSSCT00000062330/ENSSSCG00000034879, intron 1 of 5)	9	28370750	28370829	80	1	ENSSSCG00000029640	ENSSSCT00000031484	-97750
1	108861901	108863500	1600	94.72;105.99	173.55;259.68	100.36	216.61	5.5	12.93		Down	-1.11	2.84755e-07	3.64422e-06	Distal Intergenic	1	108881464	108890283	8820	1	ENSSSCG00000023158	ENSSSCT00000027612	-17964
1	180513401	180515700	2300	94.72;183.23	291.61;308.62	138.98	300.12	3.89	10.25	NIN	Down	-1.11	6.9872e-07	7.34134e-06	Exon (ENSSSCT00000053603/ENSSSCG00000005022, exon 12 of 25)	1	180479612	180536286	56675	2	ENSSSCG00000005022	ENSSSCT00000053603	20586
1	181501501	181505200	3700	507.71;738.56	1364.19;1329.07	623.14	1346.63	10.78	27.1	GNG2	Down	-1.11	2.24066e-07	2.98753e-06	Distal Intergenic	1	181516174	181651967	135794	1	ENSSSCG00000028092	ENSSSCT00000029733	-10974
10	17131801	17133800	2000	142.08;138.13	362.74;241.41	140.11	302.08	5.53	13.17	C1orf100	Down	-1.11	9.08288e-07	8.97409e-06	Distal Intergenic	10	17198913	17215046	16134	1	ENSSSCG00000010873	ENSSSCT00000011895	-65113
14	111461501	111462900	1400	147.77;184.36	227.60;489.35	166.06	358.48	8.32	19.65	SCD	Down	-1.11	4.45844e-06	3.27438e-05	Promoter (<=1kb)	14	111461157	111478031	16875	1	ENSSSCG00000010554	ENSSSCT00000011546	344
14	120849601	120850600	1000	45.47;87.95	137.98;150.72	66.71	144.35	4.31	9.59	DUSP5	Down	-1.11	3.18175e-07	3.9828e-06	Distal Intergenic	14	120906039	120921985	15947	1	ENSSSCG00000040815	ENSSSCT00000056464	-55439
14	16709501	16711300	1800	718.00;1041.88	1634.46;2154.44	879.94	1894.45	32.83	83.42	HMGB2	Down	-1.11	0.0015613	0.00799487	Promoter (<=1kb)	14	16710076	16712283	2208	1	ENSSSCG00000009704	ENSSSCT00000010639	0
15	17600601	17602400	1800	126.93;159.55	253.21;366.03	143.24	309.62	6.4	14.5		Down	-1.11	8.40555e-07	8.43596e-06	Intron (ENSSSCT00000063870/ENSSSCG00000015701, intron 11 of 16)	15	17576842	17580220	3379	1	ENSSSCG00000040294	ENSSSCT00000062499	23759
16	24775401	24776600	1200	45.47;51.87	123.76;86.13	48.67	104.94	3.31	7.67	DAB2	Down	-1.11	9.88737e-07	9.58732e-06	Promoter (<=1kb)	16	24592351	24777242	184892	2	ENSSSCG00000016857	ENSSSCT00000044446	642
16	25602801	25605800	3000	282.27;341.66	773.85;577.43	311.96	675.64	8.01	16.16		Down	-1.11	7.83694e-07	8.0069e-06	Distal Intergenic	16	25578965	25579213	249	1	ENSSSCG00000035391	ENSSSCT00000041500	23836
2	14748701	14751000	2300	123.14;115.01	295.88;218.58	119.08	257.23	3.64	10.38	PTPRJ	Down	-1.11	4.16591e-07	4.94639e-06	Distal Intergenic	2	14551928	14726715	174788	2	ENSSSCG00000023709	ENSSSCT00000039654	-21986
2	72138401	72139800	1400	47.36;72.17	137.98;120.05	59.76	129.02	2.67	7.9		Down	-1.11	7.11522e-05	0.000400714	Distal Intergenic	2	72159384	72164094	4711	1	ENSSSCG00000036214	ENSSSCT00000062742	-19584
2	75860701	75862500	1800	94.72;93.59	203.42;203.57	94.16	203.49	4.35	10.3	THOP1	Down	-1.11	8.49955e-12	2.53825e-09	Exon (ENSSSCT00000046418/ENSSSCG00000013468, exon 8 of 14)	2	75857761	75877465	19705	2	ENSSSCG00000013468	ENSSSCT00000038181	14965
4	37185801	37188400	2600	151.56;173.08	341.40;360.16	162.32	350.78	4.23	9.35	COX6C	Down	-1.11	3.13555e-11	2.53825e-09	Exon (ENSSSCT00000006662/ENSSSCG00000006071, exon 42 of 62)	4	37074366	37091849	17484	1	ENSSSCG00000006070	ENSSSCT00000006661	111435
4	55085401	55088400	3000	500.14;513.61	765.31;1420.42	506.87	1092.86	10.61	24.36	FABP4	Down	-1.11	3.38382e-06	2.59344e-05	Distal Intergenic	4	55096228	55101209	4982	1	ENSSSCG00000040681	ENSSSCT00000064366	-7828
4	55218001	55225500	7500	740.73;775.21	1399.75;1879.10	757.97	1639.43	6.5	15.01	FABP5	Down	-1.11	8.22497e-07	8.30851e-06	Distal Intergenic	4	55276621	55282585	5965	2	ENSSSCG00000006153	ENSSSCT00000054753	57085
12	27011101	27012500	1400	35.99;102.61	137.98;159.20	69.3	148.59	2.86	8.1		Down	-1.1	0.000195406	0.00104513	Promoter (4-5kb)	12	27016967	27032924	15958	1	ENSSSCG00000017555	ENSSSCT00000036936	-4467
17	14622101	14623500	1400	70.09;82.88	143.67;184.00	76.49	163.83	3.25	8.19	SHLD1	Down	-1.1	4.48084e-08	7.40097e-07	Intron (ENSSSCT00000058273/ENSSSCG00000039269, intron 2 of 2)	17	14610136	14705632	95497	1	ENSSSCG00000039269	ENSSSCT00000058273	11965
2	14743101	14745100	2000	113.67;89.64	224.76;210.09	101.65	217.43	3.11	6.48	PTPRJ	Down	-1.1	2.19365e-11	2.53825e-09	Distal Intergenic	2	14551928	14726715	174788	2	ENSSSCG00000023709	ENSSSCT00000039654	-16386
2	98323501	98325600	2100	121.24;104.86	275.97;210.09	113.05	243.03	4.18	8.17	RF00026	Down	-1.1	2.74815e-07	3.54044e-06	Distal Intergenic	2	98243596	98243702	107	1	ENSSSCG00000034975	ENSSSCT00000051030	79905
3	11643101	11646200	3100	394.05;367.59	822.21;814.28	380.82	818.24	8.76	20.47	GTF2I	Down	-1.1	9.73649e-11	3.69326e-09	Exon (ENSSSCT00000008464/ENSSSCG00000007720, exon 22 of 24)	3	11656922	11811423	154502	1	ENSSSCG00000007721	ENSSSCT00000031896	-10722
3	1801601	1804800	3200	486.87;451.03	1089.64;918.67	468.95	1004.16	13.04	26.48	LFNG	Down	-1.1	1.0799e-06	1.02867e-05	Distal Intergenic	3	1810892	1819422	8531	1	ENSSSCG00000007572	ENSSSCT00000008308	-6092
3	27401001	27404100	3100	291.75;303.88	721.21;554.60	297.81	637.9	7.4	17.77	XYLT1	Down	-1.1	1.04208e-06	9.9963e-06	Intron (ENSSSCT00000008627/ENSSSCG00000007872, intron 1 of 11)	3	27164991	27492892	327902	2	ENSSSCG00000007872	ENSSSCT00000008627	88792
3	86063201	86065800	2600	181.87;314.59	560.47;506.31	248.23	533.39	7.93	15.73	CLHC1	Down	-1.1	3.06004e-06	2.38399e-05	Distal Intergenic	3	86001742	86046897	45156	1	ENSSSCG00000008402	ENSSSCT00000009199	61459
4	145001	146100	1100	62.52;124.03	189.19;210.75	93.28	199.97	6.31	13.86		Down	-1.1	7.58702e-07	7.81569e-06	Distal Intergenic	4	136107	138652	2546	2	ENSSSCG00000029830	ENSSSCT00000031015	-6349
6	69094101	69096800	2700	456.56;617.91	1086.80;1214.89	537.24	1150.84	15.62	34.14	RERE	Down	-1.1	9.61188e-08	1.45901e-06	Intron (ENSSSCT00000065793/ENSSSCG00000033497, intron 6 of 22)	6	68957283	69211169	253887	2	ENSSSCG00000033497	ENSSSCT00000065793	114369
8	70026201	70027500	1300	43.57;104.30	152.21;163.77	73.94	157.99	3.86	9.07	PPBP	Down	-1.1	8.16841e-07	8.26398e-06	Promoter (<=1kb)	8	70027971	70028705	735	1	ENSSSCG00000037579	ENSSSCT00000009809	-471
1	180701201	180703100	1900	172.40;258.22	443.82;474.34	215.31	459.08	7.54	19.66	PYGL	Down	-1.09	1.56466e-07	2.21315e-06	Promoter (1-2kb)	1	180645312	180704294	58983	2	ENSSSCG00000005024	ENSSSCT00000005540	1194
1	229532401	229535000	2600	255.75;421.15	652.93;786.87	338.45	719.9	7.68	17.51		Down	-1.09	0.00154058	0.00789282	Distal Intergenic	1	229588344	229623678	35335	2	ENSSSCG00000039009	ENSSSCT00000048113	88678
1	251233201	251238200	5000	860.08;1112.36	2138.03;2055.92	986.22	2096.98	13.62	28.84		Down	-1.09	4.54672e-09	9.08026e-08	Distal Intergenic	1	251248605	251284933	36329	1	ENSSSCG00000036297	ENSSSCT00000065339	-10405
12	13737801	13739400	1600	123.14;94.15	294.46;167.68	108.65	231.07	5.13	9.98	PSMD12	Down	-1.09	9.54955e-07	9.33368e-06	Promoter (3-4kb)	12	13705343	13742776	37434	2	ENSSSCG00000017273	ENSSSCT00000059396	3376
13	115723901	115725400	1500	73.88;59.76	157.90;125.93	66.82	141.91	3.23	7.59	TBL1XR1	Down	-1.09	8.93287e-08	1.36736e-06	Distal Intergenic	13	115312446	115488354	175909	2	ENSSSCG00000011760	ENSSSCT00000063961	-235547
13	22871301	22873900	2600	344.79;447.08	826.48;856.04	395.94	841.26	13.14	29.78	PLCD1	Down	-1.09	2.69163e-09	5.56446e-08	Promoter (<=1kb)	13	22851854	22872843	20990	2	ENSSSCG00000027550	ENSSSCT00000024067	0
13	34991201	34997400	6200	884.71;1107.28	1964.49;2286.24	996	2125.36	10.61	24.9		Down	-1.09	1.41579e-07	2.03327e-06	Intron (ENSSSCT00000041050/ENSSSCG00000033422, intron 1 of 7)	13	34949577	35017827	68251	2	ENSSSCG00000033422	ENSSSCT00000041050	20427
13	70395101	70399100	4000	528.55;774.08	1315.82;1450.43	651.32	1383.13	12.6	29.89	TMEM43	Down	-1.09	2.14273e-07	2.88323e-06	3' UTR	13	70397804	70417206	19403	2	ENSSSCG00000011603	ENSSSCT00000012700	18106
13	79132101	79134200	2100	87.14;112.19	234.71;189.22	99.67	211.96	3.33	7.64	MRAS	Down	-1.09	4.69567e-06	3.42471e-05	Distal Intergenic	13	79139764	79211137	71374	1	ENSSSCG00000027443	ENSSSCT00000026073	-5564
15	7361201	7362500	1300	113.67;138.69	331.44;206.18	126.18	268.81	5.88	13.84	RF01992	Down	-1.09	1.00587e-06	9.72673e-06	Distal Intergenic	15	7315647	7315847	201	2	ENSSSCG00000040270	ENSSSCT00000045490	-45354
18	33593801	33595800	2000	104.19;117.83	244.67;226.41	111.01	235.54	3.96	9.33	ZNF277	Down	-1.09	8.26952e-12	2.53825e-09	Intron (ENSSSCT00000052746/ENSSSCG00000025602, intron 1 of 51)	18	33311318	33423795	112478	2	ENSSSCG00000025910	ENSSSCT00000026979	-170006
3	19304201	19309000	4800	464.14;643.28	1174.99;1175.09	553.71	1175.04	9.02	20.82	KIAA0556	Down	-1.09	3.8974e-08	6.52901e-07	Promoter (<=1kb)	3	19152247	19306539	154293	2	ENSSSCG00000007814	ENSSSCT00000032927	0
3	97543401	97544600	1200	68.20;50.18	153.63;97.87	59.19	125.75	3.72	7.61		Down	-1.09	7.39275e-07	7.66008e-06	Intron (ENSSSCT00000057013/ENSSSCG00000039062, intron 2 of 5)	3	97418218	97566627	148410	2	ENSSSCG00000039062	ENSSSCT00000057013	22027
4	111198801	111200700	1900	90.93;130.24	243.25;227.06	110.58	235.15	3.94	11.14		Down	-1.09	1.55267e-08	2.83034e-07	Promoter (1-2kb)	4	111201724	111225624	23901	1	ENSSSCG00000006842	ENSSSCT00000025132	-1024
5	27480401	27482300	1900	87.14;107.12	193.46;220.53	97.13	207	3.27	9.28	PPM1H	Down	-1.09	4.45252e-10	1.08461e-08	Intron (ENSSSCT00000045147/ENSSSCG00000036751, intron 2 of 10)	5	27304263	27572190	267928	2	ENSSSCG00000036751	ENSSSCT00000029741	89890
5	27515101	27518500	3400	418.67;437.50	1095.33;732.07	428.09	913.7	9.31	21.29	PPM1H	Down	-1.09	3.28731e-06	2.53016e-05	Intron (ENSSSCT00000045147/ENSSSCG00000036751, intron 2 of 10)	5	27304263	27572190	267928	2	ENSSSCG00000036751	ENSSSCT00000029741	53690
6	69954301	69956300	2000	94.72;155.04	227.60;304.70	124.88	266.15	3.78	8.42	RF00410	Down	-1.09	0.0117752	0.0588003	Promoter (1-2kb)	6	69957355	69957481	127	1	ENSSSCG00000020625	ENSSSCT00000022220	-1055
7	20934501	20935600	1100	75.78;56.94	173.55;108.96	66.36	141.25	5.92	9.68	BTN2A2	Down	-1.09	4.74478e-07	5.44616e-06	Distal Intergenic	7	20954861	20967000	12140	1	ENSSSCG00000001131	ENSSSCT00000001227	-19261
7	94674201	94675300	1100	64.41;83.44	149.36;166.38	73.93	157.87	5.9	12.16	SIPA1L1	Down	-1.09	1.53222e-10	4.80606e-09	Distal Intergenic	7	94790539	95168718	378180	1	ENSSSCG00000002332	ENSSSCT00000062553	-115239
10	65468501	65470400	1900	155.35;115.58	352.78;220.53	135.46	286.66	4.32	11.61	TUBAL3	Down	-1.08	2.41669e-06	1.95161e-05	Distal Intergenic	10	65476111	65489345	13235	1	ENSSSCG00000029077	ENSSSCT00000031213	-5711
12	22071001	22072200	1200	66.31;84.00	123.76;195.09	75.16	159.42	5.77	13.38	RARA	Down	-1.08	8.85555e-07	8.80259e-06	Promoter (<=1kb)	12	22045270	22072979	27710	2	ENSSSCG00000017475	ENSSSCT00000059582	779
12	50144901	50146200	1300	51.15;69.91	128.03;127.88	60.53	127.95	3.49	7.2	ZZEF1	Down	-1.08	6.29037e-09	1.23124e-07	Intron (ENSSSCT00000052462/ENSSSCG00000032049, intron 1 of 52)	12	50044042	50155235	111194	2	ENSSSCG00000032049	ENSSSCT00000052462	9035
15	101642901	101644300	1400	87.14;137.56	219.07;254.46	112.35	236.76	5.87	13.76		Down	-1.08	0.000131041	0.000708906	Distal Intergenic	15	101624304	101628397	4094	1	ENSSSCG00000032326	ENSSSCT00000056779	18597
15	7497301	7498300	1000	92.83;64.84	217.64;115.49	78.83	166.57	5.55	11.05	RF01987	Down	-1.08	3.82776e-05	0.000227424	Promoter (<=1kb)	15	7498158	7498235	78	2	ENSSSCG00000032773	ENSSSCT00000060199	0
17	30811601	30813000	1400	64.41;69.35	146.52;136.37	66.88	141.44	3.69	10	RF00001	Down	-1.08	1.98276e-11	2.53825e-09	Intron (ENSSSCT00000044534/ENSSSCG00000007133, intron 5 of 12)	17	30818352	30818440	89	1	ENSSSCG00000035980	ENSSSCT00000055270	-5352
18	36815301	36817300	2000	153.45;178.16	270.28;431.28	165.8	350.78	4.96	12.83	ELMO1	Down	-1.08	6.98e-07	7.33505e-06	Intron (ENSSSCT00000062501/ENSSSCG00000016656, intron 1 of 21)	18	36786422	37336244	549823	1	ENSSSCG00000016656	ENSSSCT00000062501	28879
3	110793201	110794600	1400	90.93;70.47	163.59;176.82	80.7	170.2	3.67	8.68	FOSL2	Down	-1.08	5.10147e-12	2.53825e-09	Distal Intergenic	3	110819947	110842850	22904	2	ENSSSCG00000032527	ENSSSCT00000049214	48250
5	47709001	47711200	2200	176.18;160.68	322.91;388.87	168.43	355.89	5.9	13.2	BHLHE41	Down	-1.08	3.22255e-08	5.50848e-07	Distal Intergenic	5	47688282	47692685	4404	1	ENSSSCG00000028552	ENSSSCT00000030248	20719
5	6040801	6043100	2300	447.09;351.24	1037.01;649.20	399.17	843.11	12.97	31.2	A4GALT	Down	-1.08	2.64392e-06	2.10102e-05	Exon (ENSSSCT00000040515/ENSSSCG00000000037, exon 15 of 17)	5	6083857	6105195	21339	1	ENSSSCG00000026962	ENSSSCT00000028726	-40757
5	63286101	63287600	1500	73.88;66.53	172.12;124.62	70.21	148.37	2.97	5.97	CD163	Down	-1.08	2.21122e-07	2.96012e-06	Distal Intergenic	5	63300146	63329870	29725	1	ENSSSCG00000033146	ENSSSCT00000041745	-12546
6	157843001	157845600	2600	289.85;264.42	638.71;531.76	277.13	585.23	8.73	21.46	ACOT11	Down	-1.08	7.19143e-07	7.50203e-06	Distal Intergenic	6	157749921	157812999	63079	2	ENSSSCG00000037559	ENSSSCT00000059425	-30002
6	165941101	165943400	2300	128.82;131.93	304.42;245.98	130.37	275.2	4.34	9.7	TESK2	Down	-1.08	1.65055e-07	2.31281e-06	Intron (ENSSSCT00000004332/ENSSSCG00000003917, intron 4 of 11)	6	165903478	166002943	99466	1	ENSSSCG00000003917	ENSSSCT00000056835	37623
8	80418901	80420400	1500	149.66;374.92	507.84;598.96	262.29	553.4	12.91	27.88	NR3C2	Down	-1.08	0.00231984	0.0118015	Intron (ENSSSCT00000032998/ENSSSCG00000037766, intron 2 of 8)	8	80312232	80666761	354530	1	ENSSSCG00000037766	ENSSSCT00000060351	106669
9	102308701	102309800	1100	39.78;67.65	110.96;115.49	53.72	113.22	3.24	7.4	PHTF2	Down	-1.08	1.14213e-06	1.07324e-05	Intron (ENSSSCT00000052957/ENSSSCG00000015410, intron 1 of 21)	9	102199673	102319622	119950	2	ENSSSCG00000015410	ENSSSCT00000052957	9822
9	129315001	129317300	2300	361.84;293.17	667.16;719.02	327.51	693.09	10.37	25.11	SMYD2	Down	-1.08	5.874e-11	3.03429e-09	Promoter (<=1kb)	9	129263525	129317325	53801	2	ENSSSCG00000015583	ENSSSCT00000016976	25
9	28234901	28236100	1200	73.88;54.12	167.86;103.09	64	135.47	4.35	8.99		Down	-1.08	1.3493e-06	1.22375e-05	Intron (ENSSSCT00000062330/ENSSSCG00000034879, intron 1 of 5)	9	28370750	28370829	80	1	ENSSSCG00000029640	ENSSSCT00000031484	-134650
X	98421401	98422700	1300	39.78;115.58	153.63;175.51	77.68	164.57	7.04	14	ZBTB33	Down	-1.08	7.55886e-05	0.000422722	Intron (ENSSSCT00000034306/ENSSSCG00000012607, intron 8 of 8)	19	98408332	98414342	6011	1	ENSSSCG00000012608	ENSSSCT00000035805	13069
1	77964601	77965700	1100	87.14;72.73	213.38;121.36	79.94	167.37	5.99	13.51	RF00026	Down	-1.07	7.53593e-07	7.77486e-06	Distal Intergenic	1	77983209	77983315	107	1	ENSSSCG00000032035	ENSSSCT00000025701	-17509
11	1447401	1448600	1200	87.14;98.66	155.05;235.54	92.9	195.3	5.83	14.22		Down	-1.07	2.99614e-07	3.79488e-06	Promoter (4-5kb)	11	1443136	1445715	2580	1	ENSSSCG00000037576	ENSSSCT00000055627	4265
12	11855801	11860800	5000	1892.56;2188.63	4231.97;4333.68	2040.59	4282.82	30.01	65.98	SLC16A6	Down	-1.07	1.17809e-09	2.59184e-08	Promoter (<=1kb)	12	11857792	11873320	15529	1	ENSSSCG00000017262	ENSSSCT00000049364	0
12	52984601	52985600	1000	43.57;63.71	103.84;120.71	53.64	112.27	5.82	11.22	DNAH2	Down	-1.07	2.40382e-05	0.000148776	Promoter (2-3kb)	12	52988548	53086534	97987	1	ENSSSCG00000017963	ENSSSCT00000019547	-2948
13	146896801	146898800	2000	132.61;121.78	275.97;259.68	127.2	267.82	4.23	9.98	NEPRO	Down	-1.07	2.18831e-11	2.53825e-09	Promoter (3-4kb)	13	146902011	146915162	13152	1	ENSSSCG00000011923	ENSSSCT00000062362	-3211
15	20071101	20072200	1100	62.52;46.79	142.25;86.78	54.66	114.51	3.16	7.33		Down	-1.07	4.47927e-07	5.21926e-06	Distal Intergenic	15	20104801	20167421	62621	1	ENSSSCG00000015710	ENSSSCT00000043395	-32601
15	7488601	7491200	2600	348.58;233.97	668.58;558.51	291.28	613.55	7.51	15.31	RF01987	Down	-1.07	3.64424e-05	0.000217361	Distal Intergenic	15	7498158	7498235	78	2	ENSSSCG00000032773	ENSSSCT00000060199	7035
16	79809201	79810400	1200	41.68;49.61	113.80;77.64	45.65	95.72	3.34	9.3		Down	-1.07	8.0516e-06	5.50666e-05	Promoter (<=1kb)	16	79730926	79810188	79263	2	ENSSSCG00000032843	ENSSSCT00000041688	0
18	2866201	2867400	1200	187.55;268.93	439.56;518.71	228.24	479.13	14.33	43.61	INSIG1	Down	-1.07	9.11883e-05	0.000501774	Distal Intergenic	18	2889320	2898767	9448	2	ENSSSCG00000016420	ENSSSCT00000037129	31367
3	93669501	93670500	1000	28.42;89.08	115.22;131.15	58.75	123.18	5.23	15.32	MCFD2	Down	-1.07	2.85241e-05	0.00017392	Distal Intergenic	3	93626348	93633016	6669	1	ENSSSCG00000021325	ENSSSCT00000028543	43153
5	13330301	13333600	3300	359.95;253.14	671.42;615.28	306.54	643.35	5.52	13.12	MTERF2	Down	-1.07	1.55041e-09	3.32676e-08	Intron (ENSSSCT00000063637/ENSSSCG00000000164, intron 1 of 11)	5	13365676	13377519	11844	1	ENSSSCG00000039109	ENSSSCT00000057294	-32076
5	19573001	19574200	1200	43.57;85.70	129.45;141.59	64.63	135.52	4.41	10.08	ZNF385A	Down	-1.07	4.18408e-07	4.96305e-06	Promoter (1-2kb)	5	19560321	19576109	15789	2	ENSSSCG00000000292	ENSSSCT00000056150	1909
8	72615201	72616200	1000	37.89;59.20	105.27;97.87	48.54	101.57	2.95	6.78	SEPT11	Down	-1.07	4.51997e-06	3.31187e-05	Intron (ENSSSCT00000064894/ENSSSCG00000008986, intron 2 of 10)	8	72626809	72673742	46934	1	ENSSSCG00000008986	ENSSSCT00000035968	-10609
1	194401501	194402600	1100	47.36;87.95	132.29;150.07	67.66	141.18	3.92	8.38	RF00001	Down	-1.06	1.35162e-05	8.78136e-05	Promoter (<=1kb)	1	194401928	194402048	121	2	ENSSSCG00000018411	ENSSSCT00000020006	0
10	17123101	17124100	1000	62.52;71.04	193.46;84.17	66.78	138.81	5.09	15.76	C1orf100	Down	-1.06	1.19134e-06	1.11031e-05	Distal Intergenic	10	17198913	17215046	16134	1	ENSSSCG00000010873	ENSSSCT00000011895	-74813
13	192578501	192579500	1000	39.78;65.96	105.27;115.49	52.87	110.38	4.66	8.49	BACH1	Down	-1.06	2.99122e-07	3.79186e-06	Distal Intergenic	13	192656331	192697533	41203	1	ENSSSCG00000012029	ENSSSCT00000013161	-76831
14	42033801	42034800	1000	39.78;49.05	103.84;80.91	44.42	92.37	3.78	12.49	CORO1C	Down	-1.06	1.7717e-05	0.000112522	Distal Intergenic	14	42062365	42142811	80447	1	ENSSSCG00000009944	ENSSSCT00000057469	-27565
14	76252501	76254300	1800	68.20;102.61	184.93;171.60	85.4	178.26	2.46	6.09	MSS51	Down	-1.06	4.64782e-08	7.6389e-07	Exon (ENSSSCT00000035011/ENSSSCG00000010301, exon 14 of 15)	14	76239497	76247326	7830	2	ENSSSCG00000010300	ENSSSCT00000011273	-5175
15	25348901	25350700	1800	85.25;91.90	240.40;129.84	88.57	185.12	5.04	11.18	BIN1	Down	-1.06	1.04043e-06	9.984e-06	Promoter (<=1kb)	15	25349367	25379672	30306	1	ENSSSCG00000015720	ENSSSCT00000047952	0
16	25485101	25487200	2100	123.14;252.58	384.08;398.00	187.86	391.04	6.31	14.63		Down	-1.06	1.54298e-06	1.36106e-05	Distal Intergenic	16	25578965	25579213	249	1	ENSSSCG00000035391	ENSSSCT00000041500	-91765
2	150605601	150606900	1300	62.52;70.47	136.56;140.28	66.5	138.42	3.82	12.98		Down	-1.06	1.87405e-11	2.53825e-09	Distal Intergenic	2	150614066	150614564	499	2	ENSSSCG00000039725	ENSSSCT00000041464	7664
2	61885201	61887500	2300	130.72;337.71	462.32;516.75	234.21	489.53	7.9	15.53	CYP4F3	Down	-1.06	1.25693e-05	8.23755e-05	Promoter (<=1kb)	2	61864575	61884678	20104	2	ENSSSCG00000013842	ENSSSCT00000045023	-523
2	62353701	62356200	2500	272.80;244.68	536.29;544.81	258.74	540.55	7.4	17.73	EPHX3	Down	-1.06	5.70617e-11	2.99025e-09	Promoter (4-5kb)	2	62348961	62353111	4151	1	ENSSSCG00000028144	ENSSSCT00000052155	4740
2	64973601	64975500	1900	98.51;88.51	248.94;141.59	93.51	195.26	3.31	7.95	ADGRL1	Down	-1.06	9.31564e-07	9.1513e-06	Distal Intergenic	2	64997109	65048627	51519	1	ENSSSCG00000013773	ENSSSCT00000039785	-21609
2	71650101	71652800	2700	151.56;228.90	349.94;441.07	190.23	395.5	7.91	17.56	PEX11G	Down	-1.06	0.00266135	0.013509	3' UTR	2	71639321	71653057	13737	1	ENSSSCG00000013569	ENSSSCT00000045077	10780
5	68745501	68746700	1200	70.09;102.05	172.12;187.91	86.07	180.02	5.38	13.46	RF00026	Down	-1.06	1.52638e-08	2.7858e-07	Promoter (<=1kb)	5	68744710	68744814	105	2	ENSSSCG00000019864	ENSSSCT00000021459	-687
5	78142701	78144100	1400	130.72;108.25	334.29;165.07	119.48	249.68	5.93	13.92	SLC48A1	Down	-1.06	1.53595e-06	1.3569e-05	Promoter (1-2kb)	5	78141226	78150580	9355	1	ENSSSCG00000036775	ENSSSCT00000053571	1475
6	36309801	36311000	1200	62.52;112.19	184.93;179.43	87.36	182.18	5.74	13.33	SIAH1	Down	-1.06	3.39458e-07	4.19413e-06	Distal Intergenic	6	36342806	36365773	22968	1	ENSSSCG00000037263	ENSSSCT00000056158	-31806
7	10020001	10022000	2000	104.19;111.07	250.36;197.70	107.63	224.03	3.24	8.25	RANBP9	Down	-1.06	1.75746e-07	2.43699e-06	Intron (ENSSSCT00000001150/ENSSSCG00000001056, intron 2 of 12)	7	9976958	10057257	80300	2	ENSSSCG00000001056	ENSSSCT00000001150	35257
7	112264801	112268000	3200	333.42;368.72	758.20;709.23	351.07	733.71	8.37	20.2	CALM1	Down	-1.06	5.97188e-11	3.07162e-09	Downstream (<1kb)	7	112160789	112171836	11048	1	ENSSSCG00000025768	ENSSSCT00000043548	104012
7	114207601	114210800	3200	549.39;603.25	1119.52;1287.32	576.32	1203.42	13.49	27.74	LGMN	Down	-1.06	1.81616e-08	3.25914e-07	Promoter (<=1kb)	7	114175183	114210028	34846	2	ENSSSCG00000002452	ENSSSCT00000002722	0
9	46320501	46323900	3400	592.96;528.27	1116.67;1227.94	560.62	1172.31	13.29	30.25	C2CD2L	Down	-1.06	1.61446e-10	4.94756e-09	Promoter (<=1kb)	9	46321808	46331075	9268	1	ENSSSCG00000015111	ENSSSCT00000016477	0
X	26452501	26455200	2700	356.16;439.76	937.43;722.93	397.96	830.18	14.35	28.52		Down	-1.06	2.48578e-06	1.99517e-05	Downstream (1-2kb)	19	26470369	26550901	80533	1	ENSSSCG00000012202	ENSSSCT00000013347	-15169
1	223355701	223358500	2800	373.21;309.52	921.79;488.04	341.36	704.92	8.24	17.09	MAMDC2	Down	-1.05	3.64122e-06	2.75761e-05	Distal Intergenic	1	223384827	223548420	163594	1	ENSSSCG00000030655	ENSSSCT00000030492	-26327
1	39835901	39837200	1300	121.24;89.64	261.74;173.56	105.44	217.65	5.35	12.43		Down	-1.05	4.76084e-06	3.46591e-05	Distal Intergenic	1	39862070	39893386	31317	1	ENSSSCG00000039357	ENSSSCT00000060099	-24870
10	66083201	66085100	1900	107.98;98.66	217.64;210.09	103.32	213.87	3.56	9		Down	-1.05	1.36292e-11	2.53825e-09	Distal Intergenic	10	66433253	66436118	2866	2	ENSSSCG00000038429	ENSSSCT00000050094	351018
11	66889901	66892000	2100	83.36;182.10	270.28;281.21	132.73	275.74	5.05	10.68		Down	-1.05	1.32732e-06	1.20813e-05	Distal Intergenic	11	66961240	66961578	339	1	ENSSSCG00000033091	ENSSSCT00000053863	-69240
12	5215701	5217400	1700	104.19;85.13	229.02;161.81	94.66	195.42	3.01	8.26	UBALD2	Down	-1.05	3.84304e-07	4.64113e-06	Distal Intergenic	12	5203195	5208679	5485	2	ENSSSCG00000023423	ENSSSCT00000026568	-7022
14	22911501	22912600	1100	41.68;83.44	118.07;140.28	62.56	129.17	4.88	10.66		Down	-1.05	0.00190039	0.00969892	Distal Intergenic	14	22891786	22901168	9383	2	ENSSSCG00000023569	ENSSSCT00000031798	-10333
15	99541201	99542400	1200	75.78;55.25	132.29;139.63	65.51	135.96	3.48	9.45	SLC39A10	Down	-1.05	4.00906e-11	2.71066e-09	Distal Intergenic	15	99584613	99724544	139932	1	ENSSSCG00000031954	ENSSSCT00000049691	-42213
3	41126601	41128700	2100	212.18;153.35	342.82;414.32	182.76	378.57	7.74	16.67	MCRIP2	Down	-1.05	8.4465e-07	8.46245e-06	Promoter (<=1kb)	3	41123037	41127917	4881	2	ENSSSCG00000007995	ENSSSCT00000008762	0
3	98222001	98223800	1800	87.14;138.69	234.71;234.24	112.92	234.47	4.87	9.12	PKDCC	Down	-1.05	1.41348e-07	2.03044e-06	Distal Intergenic	3	98259289	98268354	9066	2	ENSSSCG00000008468	ENSSSCT00000009270	44554
5	17255701	17256800	1100	53.04;50.18	125.18;88.08	51.61	106.63	2.98	7.42	ANKRD33	Down	-1.05	3.8429e-07	4.64113e-06	Distal Intergenic	5	17249605	17250673	1069	1	ENSSSCG00000000231	ENSSSCT00000066322	6096
5	42439401	42441500	2100	223.55;360.83	569.00;644.64	292.19	606.82	10.54	20.82		Down	-1.05	1.34867e-05	8.76665e-05	Distal Intergenic	5	42416906	42421139	4234	2	ENSSSCG00000036980	ENSSSCT00000062066	-18262
6	165955601	165959400	3800	253.86;333.76	665.73;553.29	293.81	609.51	5.38	11.62	MUTYH	Down	-1.05	5.5385e-05	0.000318925	Intron (ENSSSCT00000004332/ENSSSCG00000003917, intron 5 of 11)	6	166003087	166013671	10585	1	ENSSSCG00000003919	ENSSSCT00000004334	-43687
6	51820201	51823900	3700	1059.00;1035.12	2157.95;2179.24	1047.06	2168.59	19.14	47.74	FOSB	Down	-1.05	3.60497e-10	9.05678e-09	Distal Intergenic	6	51838277	51842399	4123	1	ENSSSCG00000031616	ENSSSCT00000055581	-14377
6	84551601	84553400	1800	77.67;109.38	174.97;213.36	93.52	194.16	3.21	6.61	TMEM222	Down	-1.05	0.000170062	0.000912838	Promoter (4-5kb)	6	84546892	84559376	12485	1	ENSSSCG00000023636	ENSSSCT00000060156	4709
7	100038101	100043900	5800	839.24;894.73	2005.74;1574.40	866.99	1790.07	11.57	25.98	LRRC74A	Down	-1.05	3.47084e-06	2.65033e-05	Distal Intergenic	7	99974474	100002655	28182	1	ENSSSCG00000002391	ENSSSCT00000002659	63627
7	96301001	96302000	1000	32.21;67.09	108.11;97.22	49.65	102.66	5.32	9.86		Down	-1.05	4.78635e-05	0.00027927	Intron (ENSSSCT00000025390/ENSSSCG00000028159, intron 2 of 13)	7	96288803	96319275	30473	1	ENSSSCG00000028159	ENSSSCT00000025390	12198
AEMK02000451.1	186301	188500	2200	197.02;165.75	345.67;407.14	181.39	376.4	5.68	13.25		Down	-1.05	1.22947e-08	2.28991e-07	Promoter (<=1kb)	195	187104	207954	20851	1	ENSSSCG00000035307	ENSSSCT00000038092	0
1	252416301	252419300	3000	265.22;436.94	654.35;794.05	351.08	724.2	8.14	18.51	DNAJC25	Down	-1.04	0.00301207	0.0152634	Intron (ENSSSCT00000058973/ENSSSCG00000021386, intron 1 of 9)	1	252426422	252444080	17659	1	ENSSSCG00000005460	ENSSSCT00000006005	-7122
12	15586001	15587400	1400	149.66;107.12	318.64;209.44	128.39	264.04	6.36	12.81	TANC2	Down	-1.04	4.22146e-05	0.000249162	Intron (ENSSSCT00000018832/ENSSSCG00000017298, intron 7 of 26)	12	15454242	15709610	255369	2	ENSSSCG00000017298	ENSSSCT00000018832	122210
13	131133701	131135200	1500	87.14;64.27	193.46;118.10	75.71	155.78	3.59	8.02		Down	-1.04	3.84891e-06	2.88719e-05	Promoter (<=1kb)	13	131129559	131134676	5118	2	ENSSSCG00000034990	ENSSSCT00000059401	0
14	38489901	38490900	1000	43.57;58.07	123.76;85.47	50.82	104.62	3.27	8	SDSL	Down	-1.04	8.02458e-05	0.000446478	Distal Intergenic	14	38471165	38484089	12925	2	ENSSSCG00000009870	ENSSSCT00000010818	-5812
14	39332701	39334800	2100	136.40;124.03	287.35;249.89	130.22	268.62	3.67	8.94	HECTD4	Down	-1.04	3.30172e-08	5.635e-07	Intron (ENSSSCT00000010835/ENSSSCG00000009885, intron 1 of 74)	14	39326630	39535692	209063	1	ENSSSCG00000009885	ENSSSCT00000062948	6071
15	104515901	104518200	2300	149.66;240.17	415.37;387.56	194.92	401.47	6.4	11.49	BZW1	Down	-1.04	3.45701e-07	4.25374e-06	Distal Intergenic	15	104525887	104543783	17897	1	ENSSSCG00000016094	ENSSSCT00000017522	-7687
16	54079301	54080700	1400	134.51;103.17	320.06;170.29	118.84	245.18	6.83	12.66	INSYN2B	Down	-1.04	1.39595e-06	1.25516e-05	Intron (ENSSSCT00000039607/ENSSSCG00000017008, intron 26 of 49)	16	54036219	54058858	22640	1	ENSSSCG00000017010	ENSSSCT00000038261	43082
17	33960601	33962500	1900	231.12;168.01	509.26;310.57	199.57	409.92	7.06	17.88	SDCBP2	Down	-1.04	3.34554e-05	0.000200823	Distal Intergenic	17	33968086	33985972	17887	1	ENSSSCG00000007189	ENSSSCT00000007866	-5586
18	38007401	38010100	2700	197.02;239.05	465.16;429.98	218.03	447.57	5.7	13.27	EEPD1	Down	-1.04	5.28464e-11	2.89816e-09	Distal Intergenic	18	37824453	37948860	124408	2	ENSSSCG00000039703	ENSSSCT00000042203	-58541
2	2234001	2235400	1400	54.94;76.68	132.29;138.32	65.81	135.31	4.87	17.09	OSBPL5	Down	-1.04	5.80103e-09	1.14105e-07	Promoter (<=1kb)	2	2200244	2235805	35562	2	ENSSSCG00000012862	ENSSSCT00000014058	405
3	16940201	16942300	2100	462.25;370.41	742.55;973.48	416.33	858.01	14.9	30		Down	-1.04	3.24267e-07	4.04094e-06	Promoter (<=1kb)	3	16882643	16941657	59015	2	ENSSSCG00000036659	ENSSSCT00000061697	0
4	67996101	67997700	1600	62.52;108.81	170.70;182.04	85.66	176.37	3.25	6.46	SGK3	Down	-1.04	3.17945e-07	3.98165e-06	Intron (ENSSSCT00000063807/ENSSSCG00000006206, intron 1 of 15)	4	67899254	67974560	75307	2	ENSSSCG00000006206	ENSSSCT00000006801	-21541
4	80064201	80069500	5300	520.97;462.87	1186.37;831.89	491.92	1009.13	6.55	14.02	SPIDR	Down	-1.04	2.96262e-06	2.31803e-05	Intron (ENSSSCT00000042869/ENSSSCG00000006277, intron 7 of 18)	4	79873985	80190611	316627	2	ENSSSCG00000006277	ENSSSCT00000042869	121111
5	41803501	41807500	4000	519.08;457.80	889.07;1116.37	488.44	1002.72	8.7	17.78	FGD4	Down	-1.04	2.23367e-07	2.98019e-06	Promoter (<=1kb)	5	41681453	41806431	124979	2	ENSSSCG00000000530	ENSSSCT00000000572	0
5	47699101	47701100	2000	143.98;271.18	399.73;455.42	207.58	427.57	7.41	16.38	BHLHE41	Down	-1.04	0.000101518	0.000554089	Distal Intergenic	5	47688282	47692685	4404	1	ENSSSCG00000028552	ENSSSCT00000030248	10819
5	6057501	6060500	3000	430.04;438.63	1038.43;749.03	434.33	893.73	11	22.78	A4GALT	Down	-1.04	2.63886e-06	2.09867e-05	Distal Intergenic	5	6083857	6105195	21339	1	ENSSSCG00000026962	ENSSSCT00000028726	-23357
5	6538401	6539700	1300	64.41;71.04	186.35;91.35	67.72	138.85	3.71	8.64	CYP2D25	Down	-1.04	1.01557e-06	9.80157e-06	Promoter (<=1kb)	5	6538907	6543746	4840	1	ENSSSCG00000000046	ENSSSCT00000000051	0
5	9101501	9102500	1000	45.47;85.13	132.29;137.02	65.3	134.66	4.28	10.85	APOBEC3B	Down	-1.04	6.25635e-07	6.74469e-06	Promoter (3-4kb)	5	9099125	9105778	6654	2	ENSSSCG00000000091	ENSSSCT00000048940	3278
6	36111301	36112300	1000	270.91;337.15	553.36;700.10	304.03	626.73	20.47	49.96		Down	-1.04	2.55079e-06	2.03808e-05	Distal Intergenic	6	36122035	36174504	52470	1	ENSSSCG00000002841	ENSSSCT00000003142	-9735
7	30831601	30833600	2000	119.35;152.79	226.18;333.41	136.07	279.79	4.51	9.38	ANKS1A	Down	-1.04	2.17166e-05	0.000135526	Intron (ENSSSCT00000001707/ENSSSCG00000001532, intron 21 of 21)	7	30813091	30993205	180115	1	ENSSSCG00000001534	ENSSSCT00000001709	18510
8	31208601	31209600	1000	53.04;64.27	113.80;127.88	58.66	120.84	3.91	8.99	N4BP2	Down	-1.04	3.14035e-10	8.13898e-09	Distal Intergenic	8	31231943	31284621	52679	1	ENSSSCG00000008792	ENSSSCT00000009619	-22343
8	96269501	96271700	2200	278.48;405.36	672.85;729.46	341.92	701.15	10.58	21.55	JADE1	Down	-1.04	1.4325e-07	2.05431e-06	Promoter (<=1kb)	8	96208985	96271257	62273	2	ENSSSCG00000009071	ENSSSCT00000009936	0
AEMK02000682.1	976101	978700	2600	253.86;205.78	475.12;467.17	229.82	471.14	7.29	14.66	MAMDC4	Down	-1.04	1.99272e-10	5.74566e-09	Promoter (<=1kb)	339	965802	976926	11125	2	ENSSSCG00000005832	ENSSSCT00000062903	0
1	147830301	147831800	1500	126.93;195.63	311.53;347.76	161.28	329.65	9.62	16.32	ZNF236	Down	-1.03	3.1469e-06	2.4412e-05	Distal Intergenic	1	147690752	147782141	91390	2	ENSSSCG00000023533	ENSSSCT00000023890	-48160
1	179512901	179515300	2400	229.23;184.36	391.19;453.46	206.79	422.33	6.53	13.75	DNAAF2	Down	-1.03	5.04312e-09	1.0005e-07	Exon (ENSSSCT00000005524/ENSSSCG00000005008, exon 6 of 19)	1	179482505	179506330	23826	2	ENSSSCG00000005007	ENSSSCT00000005523	-6571
1	217627701	217628900	1200	60.62;80.06	125.18;161.16	70.34	143.17	4.53	9.34	GLIS3	Down	-1.03	7.30238e-05	0.000409908	Promoter (<=1kb)	1	217629320	218114862	485543	1	ENSSSCG00000005224	ENSSSCT00000005757	-420
1	252393401	252397500	4100	901.76;1123.63	2008.58;2127.04	1012.7	2067.81	15.73	34.8	PTGR1	Down	-1.03	1.7246e-09	3.66772e-08	Promoter (<=1kb)	1	252372015	252395948	23934	2	ENSSSCG00000021386	ENSSSCT00000060803	0
11	70942201	70944600	2400	377.00;313.47	732.59;672.69	345.23	702.64	10.88	22.56	TPP2	Down	-1.03	9.22564e-11	3.59746e-09	Promoter (<=1kb)	11	70943108	71008479	65372	1	ENSSSCG00000009528	ENSSSCT00000010446	0
12	22074801	22088100	13300	3542.63;3483.65	6970.30;7416.58	3513.14	7193.44	17.75	40.92	RARA	Down	-1.03	2.04325e-09	4.30115e-08	Promoter (<=1kb)	12	22047454	22085757	38304	2	ENSSSCG00000017475	ENSSSCT00000040357	0
12	24055101	24056700	1600	119.35;297.12	399.73;449.55	208.23	424.64	10.31	22.47		Down	-1.03	3.62777e-05	0.000216443	Intron (ENSSSCT00000019075/ENSSSCG00000017521, intron 8 of 8)	12	24060068	24072829	12762	2	ENSSSCG00000017518	ENSSSCT00000019072	16129
15	56116701	56119900	3200	265.22;248.07	561.89;484.78	256.65	523.34	5.43	11.97	ERI1	Down	-1.03	1.42087e-07	2.04008e-06	Promoter (3-4kb)	15	56096806	56123520	26715	2	ENSSSCG00000033634	ENSSSCT00000044310	3620
15	56125301	56129900	4600	500.14;562.10	1182.11;986.53	531.12	1084.32	7.43	15.69	ERI1	Down	-1.03	4.13571e-07	4.91637e-06	Promoter (1-2kb)	15	56099683	56123573	23891	2	ENSSSCG00000033634	ENSSSCT00000044132	-1728
16	24760701	24762100	1400	183.76;276.82	431.02;509.58	230.29	470.3	10.6	24.34	DAB2	Down	-1.03	0.000446681	0.00234229	Intron (ENSSSCT00000044446/ENSSSCG00000016857, intron 1 of 12)	16	24592351	24777242	184892	2	ENSSSCG00000016857	ENSSSCT00000044446	15142
2	126347001	126348100	1100	100.41;94.72	221.91;176.82	97.56	199.36	6.07	15.24	SNX24	Down	-1.03	1.52372e-07	2.1634e-06	Promoter (1-2kb)	2	126349942	126508068	158127	1	ENSSSCG00000039373	ENSSSCT00000055209	-1842
2	94685401	94688100	2700	181.87;202.40	364.16;422.15	192.13	393.15	4.48	9.51	RASA1	Down	-1.03	6.93258e-09	1.34422e-07	Distal Intergenic	2	94879210	94990268	111059	1	ENSSSCG00000014146	ENSSSCT00000015450	-191110
3	17340701	17342400	1700	77.67;70.47	196.31;106.35	74.07	151.33	2.4	5.93	PRSS36	Down	-1.03	7.78798e-07	7.9623e-06	Promoter (3-4kb)	3	17346240	17354453	8214	1	ENSSSCG00000007760	ENSSSCT00000008507	-3840
3	9315901	9316900	1000	244.38;233.97	391.19;583.96	239.18	487.57	18.71	31.98	CUX1	Down	-1.03	6.82446e-07	7.21205e-06	Promoter (<=1kb)	3	9317102	9637596	320495	1	ENSSSCG00000007681	ENSSSCT00000008422	-202
3	94254401	94255600	1200	102.30;85.70	226.18;157.90	94	192.04	5.31	9.44	EPAS1	Down	-1.03	4.20367e-07	4.97841e-06	Promoter (<=1kb)	3	94167752	94253662	85911	2	ENSSSCG00000008443	ENSSSCT00000009245	-739
4	41887001	41890500	3500	892.29;1129.83	1984.40;2158.36	1011.06	2071.38	18.13	42.12	INTS8	Down	-1.03	3.76613e-09	7.60392e-08	Distal Intergenic	4	41821848	41878690	56843	2	ENSSSCG00000006096	ENSSSCT00000059483	-8311
4	57512701	57513700	1000	45.47;67.09	110.96;118.75	56.28	114.85	4.14	10	RF00026	Down	-1.03	1.90136e-07	2.60819e-06	Distal Intergenic	4	57577170	57577275	106	1	ENSSSCG00000033632	ENSSSCT00000046663	-63470
6	131705501	131709200	3700	392.15;477.53	937.43;833.20	434.84	885.32	7.83	17.97	ADGRL2	Down	-1.03	3.53655e-08	5.99145e-07	Distal Intergenic	6	131727089	131918313	191225	2	ENSSSCG00000003761	ENSSSCT00000044796	209113
6	28097201	28098300	1100	53.04;41.16	118.07;74.38	47.1	96.22	4.07	8.05	HSD11B2	Down	-1.03	3.81295e-07	4.61595e-06	Intron (ENSSSCT00000003074/ENSSSCG00000002776, intron 2 of 7)	6	28083955	28089672	5718	1	ENSSSCG00000002777	ENSSSCT00000003075	13246
6	39945901	39947200	1300	68.20;80.06	146.52;155.94	74.13	151.23	3.77	9.6		Down	-1.03	5.08139e-12	2.53825e-09	Distal Intergenic	6	39919624	39933363	13740	1	ENSSSCG00000002855	ENSSSCT00000003156	26277
6	53105801	53108700	2900	179.97;183.23	439.56;302.09	181.6	370.82	4.31	10.07	C5AR1	Down	-1.03	1.1004e-06	1.04323e-05	Intron (ENSSSCT00000027942/ENSSSCG00000029371, intron 1 of 1)	6	53097142	53111565	14424	1	ENSSSCG00000029371	ENSSSCT00000027942	8659
[truncated: 3,051 more rows]

## Sheet: 27AC.POL2H.vs.LPS2H
Supplementary file S8. DHMRs (H3K27ac) between Poly(I:C) and LPS treatment at 2h
[truncated: 954 more rows]

[truncated: 13 more sheets: 27AC.LPS6H.vs.C6H, 27AC.POL6H.vs.C6H, 27AC.POL6H.vs.LPS6H, 27AC.LPS6H.vs.LPS2H, 27AC.POL6H.vs.POL2H, 4M3.LPS2H.vs.C2H, 4M3.POL2H.vs.C2H, 4M3.POL2H.vs.LPS2H, 4M3.LPS6H.vs.C6H, 4M3.POL6H.vs.C6H, 4M3.POL6H.vs.LPS6H, 4M3.LPS6H.vs.LPS2H, 4M3.POL6H.vs.POL2H]
