# Supplementary material for: Changes in H3K27ac at Gene Regulatory Regions in Porcine Alveolar Macrophages Following LPS or PolyIC Exposure
Source: Front Genet. 2020 Aug 20;11:817. doi: 10.3389/fgene.2020.00817 (PMC7468443; doi:10.3389/fgene.2020.00817)
Supplement: Supplementary file 16 [file Data_Sheet_9.xlsx]

## Sheet: DHMRs + DEG
Supplementary file S9. Differential histone modification regions (DHMRs) at promotor regions of differential expressed genes (DEG) of alveolar macrophages.
Histone mark	Comparision	Integration DHMRs at promoter regions of DEG
		Down	Up
		DHMRs + DEG	DHMRs + DEG
H3K27ac	LPS 2h - C2h	SESN3	ACER2, ACOD1, ACSL1, ADORA2A, AP1S3, AREG, ARL11, ATP2A2, BATF3, BCL2A1, BCL2L14, BSPRY, CCL3L1, CCL5, CCRL2, CD72, CFLAR, CHIC2, CSF3, CTNNA1, CXCL10, CXCL8, DAAM1, DDX58, DHX58, DMXL2, DUSP5, EBI3, EDN1, EHD1, ENSSSCG00000000657, ENSSSCG00000005738, ENSSSCG00000009633, ENSSSCG00000014997, ENSSSCG00000017927, ENSSSCG00000023796, ENSSSCG00000031242, ENSSSCG00000035457, ENSSSCG00000036892, ENSSSCG…
	Poly(I:C) 2h - C2h	C6orf222, ENSSSCG00000033363, ID2, ID3, ING2, NEPRO, RARA, ZNF713, ZNF768	ABL2, ACER2, ACKR2, ACOD1, ACSL1, ADAR, ADRB2, ALAS1, AP1S3, ARAP2, AREG, ARID5A, ARL11, ARL5B, ATAD5, ATF5, ATP2A2, B3GNT5, BATF2, BATF3, BCL2A1, BCL2L14, BCL6, BCLAF1, BSPRY, C12orf45, C14orf28, C3orf38, C5orf30, CCL11, CCL3L1, CCL5, CCNG2, CCRL2, CD274, CD40, CD69, CD80, CDHR4, CENPU, CFAP74, CFLAR, CHST4, CIITA, CLIC4, CLP1, CMAH, CMPK2, CMTM6, CNP, CSF3, CXCL10, CYP4A24, DAAM1, DAXX, DCUN1D3…
	LPS 6h - C 6h	ARL4C. CD163, CDC25B, ENPP1, ENSSSCG00000005241, ENSSSCG00000012746, FAM91A1, HNMT, MRTFB, NAAA, NRP1, NTN4, RGL1, SMAD6, SNX24, VPS13C	ABCC1, ACOD1, ACSL1, ADAR, ADM, ADORA2A, AKAP7, AMCF-II, C2CD3, CCL3L1, CDHR4, CMPK2, CSF3, CTNNA1, CXCL2, CXCL8, DAAM1, DDX60, DHX58, DMXL2+, DOT1L, ENSSSCG00000003079, ENSSSCG00000031023, ENSSSCG00000033089, ENSSSCG00000034802, ENSSSCG00000035457, ENSSSCG00000035736, ENSSSCG00000036892, ENSSSCG00000037735, ENSSSCG00000038418, ENSSSCG00000039214, ENSSSCG00000040036, ENTPD7, EPCAM, FAM111B, FBXO3…
	Poly(I:C) 6h - C 6h	CD163, CLSTN3, ENSSSCG00000012746, ENSSSCG00000038269, HNMT, MAMDC2, NAAA, PRR5L, RAPGEF5, SEPT11	ACER2, ACOD1, ADAR, AGRN, AKAP7, AP1S3, ATAD1, BCL2A1, BSPRY, BTG2, C2, C2CD3, CAMK2D, CCL11, CCL3L1, CCRL2, CDHR4, CHMP7, CHST4, CLIC4, CMPK2, CNP, COX7A1, CSRNP1, CXCL10, DAAM1, DAXX, DDX58, DDX60, DHX58, DMXL2, EDN1, ENSSSCG00000005738, ENSSSCG00000006418, ENSSSCG00000006932, ENSSSCG00000008496, ENSSSCG00000010795, ENSSSCG00000014672, ENSSSCG00000017146, ENSSSCG00000017754, ENSSSCG00000023796,…
	Poly(I:C) 2h - LPS 2h	EBI3, ENSSSCG00000008954, NFKBIE	C5orf30, CYP4A24, IFN-ALPHAOMEGA, PANX1, RHPN2, RNF152, ZFP90
	Poly(I:C) 6h - LPS 6h	ADGRG3, AMCF-II, ENSSSCG00000039214	CYP4A24, RGL1
	LPS 6h - LPS 2h	ADRB2, CNR2, TNF, TXNIP	AMCF-II
	Poly(I:C) 6h - Poly(I:C) 2h	ABL2, ADRB2, C5orf30, CCL11, CD80, CEBPE, CLP1, COLEC12, CRADD, ENSSSCG00000027665, ENSSSCG00000031242, EXTL3, F3, FAM89A, FEM1C, GPCPD1, IFN-ALPHAOMEGA, IFNA1, MAPK14, OLR1, PRDM1, SIRPB2, SLC17A5, SMAD9, SOCS1, TIPARP, TMEM154, TNF, UBASH3B, ZFP90	CXorf21, CYP1B1, CALHM6
H3K4me3	LPS 2h - C2h	-	CCL3L1, CD80, DUSP16, GPR84, IL23R, RAPGEF2
	Poly(I:C) 2h - C2h	-	ANKRD22, CD80, DDX58, HERC5, IL23R, IL27, RAPGEF2, SAMHD1, SLC36A4, STAG2
	LPS 6h - C 6h	ID3 RELL1	ANKRD22, C1R, CD72, CSF3, CXCL2, CYP3A39, DMXL2, HERC5, IDO1, IKBKE, IL23R, IL7R, IRAK2, MNDA, NISCH, NUPR1, OASL, PAN2, PIK3AP1, PLA2G2D, RAPGEF2, SLAMF7, SLC13A3, SLC2A6, SLC36A4
	Poly(I:C) 6h - C 6h	-	-
	Poly(I:C) 2h - LPS 2h	-	-
	Poly(I:C) 6h - LPS 6h	AMCF-II, CSF3, EBI3, TNIP3	-
	LPS 6h - LPS 2h	-	C1R, EBI3, IDO1, IL7R, MAX, NISCH, PLA2G2D
	Poly(I:C) 6h - Poly(I:C) 2h	-	NUPR1, OASL
-	Not DHMRs + DEG found

## Sheet: 27ac LPS 2h - C2h BP
Supplementary file S9. Biological process of DEG of alveolar macrophages after LPS treatment at 2h that showed increase of the level of enrichment of H3K27ac at promotor regions.
GOID	GOTerm	GOLevels	Nr. Genes	Term PValue	Term PValue Corrected with Benjamini-Hochberg	Associated Genes Found
GO:0019221	cytokine-mediated signaling pathway	[4, 5, 6]	13	4.24899e-09	3.18674e-07	[ACSL1, CCL3L1, CCL5, CCRL2, CXCL10, CXCL8, EBI3, F3, IL4R, IRF1, SOCS1, STAT5A, TNF]
GO:0019932	second-messenger-mediated signaling	[4, 5, 6]	9	7.67382e-07	1.91845e-05	[ADORA2A, ATP2A2, CCL3L1, CCRL2, CXCL10, EDN1, PPP3CC, RAPGEF2, TNF]
GO:1990869	cellular response to chemokine	[6]	6	7.40629e-07	2.77736e-05	[CCL3L1, CCL5, CCRL2, CXCL10, CXCL8, LRCH1]
GO:0050727	regulation of inflammatory response	[4, 5, 6]	9	3.10434e-06	5.82063e-05	[ADORA2A, CCL3L1, LTA, NFKB1, STAT5A, TNF, TNFAIP3, TNFAIP6, TNIP1]
GO:0031349	positive regulation of defense response	[3, 4, 5, 6]	9	5.28974e-06	6.61218e-05	[CCL3L1, DDX58, DHX58, IRF1, LTA, STAT5A, TNF, TNFAIP3, TNIP1]
GO:0071222	cellular response to lipopolysaccharide	[5, 6, 8]	7	6.21353e-06	6.65736e-05	[CCL3L1, CXCL10, CXCL8, LITAF, NFKB1, TNF, TNFAIP3]
GO:0002676	regulation of chronic inflammatory response	[5, 6, 7]	3	5.24184e-06	7.86275e-05	[LTA, TNF, TNFAIP3]
GO:0023061	signal release	[3, 4, 6]	8	1.26777e-05	0.000118853	[ATP2A2, CCL5, EDN1, FBXL20, SNAP23, SOX4, STX11, TNF]
GO:1903706	regulation of hemopoiesis	[3, 4, 5, 6, 7, 8]	9	2.04183e-05	0.000170153	[CCL3L1, CSF3, IL27, IL4R, IRF1, PRDM1, SOCS1, STAT5A, TNF]
GO:0019722	calcium-mediated signaling	[5, 6, 7]	6	3.35627e-05	0.000251721	[ATP2A2, CCL3L1, CCRL2, EDN1, PPP3CC, TNF]
GO:1903530	regulation of secretion by cell	[3, 4, 5, 6]	10	3.90706e-05	0.000266391	[ATP2A2, CCL3L1, CCL5, DDX58, EDN1, FBXL20, SOCS1, SOX4, TNF, TNFAIP3]
GO:0046634	regulation of alpha-beta T cell activation	[6, 7, 8]	5	6.14974e-05	0.000384359	[ADORA2A, IL27, IRF1, PRDM1, SOCS1]
GO:0042035	regulation of cytokine biosynthetic process	[4, 5, 6, 7]	5	7.38988e-05	0.000426339	[IL27, IRF1, NFKB1, STAT5A, TNF]
GO:0051607	defense response to virus	[3, 4, 5, 6]	6	0.000140543	0.000752908	[CXCL10, DDX58, DHX58, IFNLR1, IL27, IRF1]
GO:0072678	T cell migration	[4, 6, 7]	4	0.000159839	0.000799193	[CCL3L1, CCL5, CXCL10, LRCH1]
GO:2000401	regulation of lymphocyte migration	[4, 5, 6, 7, 8]	4	0.00017936	0.00084075	[CCL3L1, CCL5, CXCL10, LRCH1]
GO:0002221	pattern recognition receptor signaling pathway	[5, 6, 7, 8, 9, 10]	5	0.000292042	0.00104301	[DDX58, DHX58, IRF1, TNFAIP3, TNIP1]
GO:0002521	leukocyte differentiation	[4, 5, 6, 7, 8]	9	0.000278783	0.00104544	[CCL3L1, IL27, IL4R, IRF1, PRDM1, SOCS1, SOX4, STAT5A, TNF]
GO:0097191	extrinsic apoptotic signaling pathway	[4, 5, 6]	6	0.00023979	0.0010579	[BCL2A1, CTNNA1, RB1CC1, TNF, TNFAIP3, TRAF1]
GO:0050688	regulation of defense response to virus	[3, 4, 5, 6, 7]	4	0.00027493	0.00108525	[DDX58, DHX58, IFNLR1, IL27]
GO:0030003	cellular cation homeostasis	[5, 7]	8	0.000263633	0.00109847	[ATP2A2, CCL3L1, CCRL2, CXCL10, DMXL2, EDN1, PPP3CC, SLC11A2]
GO:0045055	regulated exocytosis	[4, 6, 7]	5	0.000399681	0.00136255	[ATP2A2, CCL3L1, FBXL20, SNAP23, STX11]
GO:0002790	peptide secretion	[5, 6, 7]	8	0.000436131	0.00142217	[CCL3L1, CCL5, DDX58, EDN1, SOCS1, SOX4, TNF, TNFAIP3]
GO:0050708	regulation of protein secretion	[4, 5, 6, 7, 8, 9]	7	0.000466264	0.00145707	[CCL3L1, CCL5, DDX58, SOCS1, SOX4, TNF, TNFAIP3]
GO:0051249	regulation of lymphocyte activation	[4, 5, 6]	8	0.000505836	0.00151751	[ADORA2A, IL27, IL4R, IRF1, PRDM1, SOCS1, STAT5A, TNFAIP3]
GO:0030098	lymphocyte differentiation	[4, 5, 6, 7, 8, 9]	7	0.000573738	0.00159372	[IL27, IL4R, IRF1, PRDM1, SOCS1, SOX4, STAT5A]
GO:0007188	adenylate cyclase-modulating G protein-coupled receptor signaling pathway	[5, 6, 7]	4	0.000567703	0.00163761	[ADORA2A, CXCL10, EDN1, RAPGEF2]
GO:0098771	inorganic ion homeostasis	[6]	8	0.000636034	0.00164492	[ATP2A2, CCL3L1, CCRL2, CXCL10, DMXL2, EDN1, PPP3CC, SLC11A2]
GO:0002753	cytoplasmic pattern recognition receptor signaling pathway	[4, 5, 6, 7, 8, 9, 10, 11]	3	0.000634753	0.00170023	[DDX58, DHX58, TNFAIP3]
GO:0046879	hormone secretion	[4, 5, 7]	5	0.000778882	0.00177019	[CCL5, EDN1, SNAP23, SOX4, TNF]
GO:0045446	endothelial cell differentiation	[5, 6]	4	0.000776164	0.00181914	[FOXJ2, IL4R, RAPGEF2, TNF]
GO:0045088	regulation of innate immune response	[4, 5, 6]	6	0.000733282	0.0018332	[DDX58, DHX58, IRF1, SOCS1, TNFAIP3, TNIP1]
GO:0048016	inositol phosphate-mediated signaling	[5, 6, 7]	3	0.000835398	0.00184279	[EDN1, PPP3CC, TNF]
GO:0051090	regulation of DNA-binding transcription factor activity	[3, 6, 7, 8, 9, 10, 11]	7	0.000771129	0.00186563	[CSF3, DDX58, EDN1, RHEBL1, TNF, TNFAIP3, TRAF1]
GO:0050707	regulation of cytokine secretion	[4, 5, 6, 7, 8, 9, 10]	5	0.000905638	0.00188675	[CCL3L1, DDX58, SOCS1, TNF, TNFAIP3]
GO:0043065	positive regulation of apoptotic process	[5, 6, 7]	8	0.000904591	0.00193841	[ACER2, ADORA2A, CCL3L1, CTNNA1, F3, RAPGEF2, SOX4, TNF]
GO:2001233	regulation of apoptotic signaling pathway	[4, 5, 6, 7]	7	0.000959131	0.00194418	[ADORA2A, BCL2A1, CTNNA1, RB1CC1, TNF, TNFAIP3, TRAF1]
GO:0061028	establishment of endothelial barrier	[6, 7, 8]	3	0.00107233	0.00196158	[IL4R, RAPGEF2, TNF]
GO:0050729	positive regulation of inflammatory response	[4, 5, 6, 7]	4	0.00110643	0.00197578	[CCL3L1, LTA, STAT5A, TNF]
GO:1903707	negative regulation of hemopoiesis	[3, 4, 5, 6, 7, 8, 9]	4	0.00110643	0.00197578	[CCL3L1, IRF1, SOCS1, STAT5A]
GO:0072503	cellular divalent inorganic cation homeostasis	[6, 8]	6	0.00107197	0.00200995	[ATP2A2, CCL3L1, CCRL2, CXCL10, EDN1, PPP3CC]
GO:0031348	negative regulation of defense response	[3, 4, 5, 6]	5	0.00104719	0.00201382	[ADORA2A, DHX58, NFKB1, TNFAIP3, TNFAIP6]
GO:0030856	regulation of epithelial cell differentiation	[4, 5, 6]	4	0.0010337	0.0020402	[FOXJ2, IL4R, STAT5A, TNF]
GO:2000351	regulation of endothelial cell apoptotic process	[7, 8]	3	0.00120514	0.00210199	[IL4R, TNF, TNFAIP3]
GO:0050921	positive regulation of chemotaxis	[3, 4, 5, 6]	4	0.00143352	0.00244349	[CCL3L1, CCL5, CXCL10, CXCL8]
GO:0097192	extrinsic apoptotic signaling pathway in absence of ligand	[4, 5, 6, 7]	3	0.00183845	0.00306408	[BCL2A1, CTNNA1, TNF]
GO:0031663	lipopolysaccharide-mediated signaling pathway	[4, 5, 6, 7, 9]	3	0.00202359	0.00309733	[CCL3L1, TNF, TNFAIP3]
GO:0007268	chemical synaptic transmission	[6, 7]	6	0.00197174	0.00314639	[ADORA2A, ATP2A2, EDN1, FBXL20, STX11, TNF]
GO:1903708	positive regulation of hemopoiesis	[3, 4, 5, 6, 7, 8, 9]	5	0.00201407	0.00314699	[CSF3, IL4R, SOCS1, STAT5A, TNF]
GO:2001234	negative regulation of apoptotic signaling pathway	[4, 5, 6, 7, 8]	5	0.00193457	0.00315419	[BCL2A1, CTNNA1, RB1CC1, TNF, TNFAIP3]
GO:0051250	negative regulation of lymphocyte activation	[4, 5, 6, 7]	4	0.00240564	0.00360845	[ADORA2A, IRF1, SOCS1, TNFAIP3]
GO:0060562	epithelial tube morphogenesis	[4, 5, 6]	5	0.00316494	0.00465433	[AREG, CXCL10, EDN1, SOX4, TNF]
GO:0016079	synaptic vesicle exocytosis	[5, 6, 7, 8, 9]	3	0.00337781	0.00487184	[ATP2A2, FBXL20, STX11]
GO:0030593	neutrophil chemotaxis	[5, 6, 7, 8, 9]	3	0.00364606	0.00515951	[CCL3L1, CCL5, CXCL8]
GO:0002064	epithelial cell development	[4, 5, 6]	4	0.00411589	0.00571651	[IL4R, PRDM1, RAPGEF2, TNF]
GO:0007204	positive regulation of cytosolic calcium ion concentration	[9, 11]	4	0.0044967	0.00613186	[CCL3L1, CCRL2, CXCL10, EDN1]
GO:0097529	myeloid leukocyte migration	[3, 5, 6]	4	0.00490064	0.00656336	[CCL3L1, CCL5, CXCL10, CXCL8]
GO:0043410	positive regulation of MAPK cascade	[5, 6, 7, 8, 9, 10, 11]	6	0.00536273	0.00693457	[CCL3L1, CCL5, EDN1, RAPGEF2, RB1CC1, TNF]
GO:0043491	protein kinase B signaling	[4, 5, 6]	4	0.00532834	0.00701097	[CCL3L1, CSF3, F3, TNF]
GO:0006919	activation of cysteine-type endopeptidase activity involved in apoptotic process	[7, 8, 9, 10, 11, 12, 13]	3	0.00552789	0.00702697	[ACER2, F3, TNF]
GO:0022612	gland morphogenesis	[4, 5, 6, 7]	3	0.00588845	0.00723989	[AREG, TNF, TNFAIP3]
GO:0048732	gland development	[4, 5, 6]	5	0.00586332	0.00732915	[AREG, RB1CC1, STAT5A, TNF, TNFAIP3]
GO:1903532	positive regulation of secretion by cell	[3, 4, 5, 6, 7]	5	0.00586332	0.00732915	[CCL3L1, DDX58, EDN1, SOX4, TNF]
GO:0050796	regulation of insulin secretion	[5, 6, 7, 8, 9, 10]	3	0.00665111	0.0080457	[CCL5, SOX4, TNF]
GO:0048754	branching morphogenesis of an epithelial tube	[4, 5, 6, 7]	3	0.00747005	0.00889291	[AREG, EDN1, TNF]
GO:0045069	regulation of viral genome replication	[6, 7]	3	0.00790092	0.00925889	[CXCL8, PABPC1, TNF]
GO:0070838	divalent metal ion transport	[7]	5	0.00823273	0.00949931	[ATP2A2, CCL3L1, CXCL10, PPP3CC, SLC11A2]
GO:0002224	toll-like receptor signaling pathway	[6, 7, 8, 9, 10, 11]	3	0.00880605	0.0100069	[IRF1, TNFAIP3, TNIP1]
GO:0030595	leukocyte chemotaxis	[3, 5, 6]	4	0.00903749	0.0101166	[CCL3L1, CCL5, CXCL10, CXCL8]
GO:0045637	regulation of myeloid cell differentiation	[4, 5, 6, 7, 8, 9]	4	0.0100064	0.0110365	[CCL3L1, CSF3, STAT5A, TNF]
GO:0042098	T cell proliferation	[5, 6]	4	0.0121418	0.0131976	[EBI3, IL27, IRF1, STAT5A]
GO:0050730	regulation of peptidyl-tyrosine phosphorylation	[7, 8, 9, 10]	4	0.012524	0.0132296	[AREG, CSF3, IL4R, SOCS1]
GO:0007259	JAK-STAT cascade	[5, 6, 7]	3	0.0124395	0.013328	[IL4R, SOCS1, STAT5A]
GO:0045765	regulation of angiogenesis	[4, 5, 6, 7, 8, 9, 10, 11]	4	0.0129138	0.0134519	[CXCL10, CXCL8, F3, FOXJ2]
GO:0046330	positive regulation of JNK cascade	[7, 8, 9, 10, 11, 12, 13]	3	0.0136133	0.0139862	[EDN1, RB1CC1, TNF]
GO:0070372	regulation of ERK1 and ERK2 cascade	[6, 7, 8, 9, 10, 11]	4	0.0154164	0.0156248	[CCL3L1, CCL5, RAPGEF2, TNIP1]
GO:0051092	positive regulation of NF-kappaB transcription factor activity	[3, 4, 5, 8, 9, 10, 11, 12, 13]	3	0.0211727	0.0211727	[RHEBL1, TNF, TRAF1]

## Sheet: 27ac LPS 2h - C2h KEGG
Supplementary file S9. KEGG pathways of DEG of alveolar macrophages after LPS treatment at 2h that showed increase of the level of enrichment of H3K27ac at promotor regions.
GOID	GOTerm	Nr. Genes	Term PValue	Term PValue Corrected with Benjamini-Hochberg	Associated Genes Found
KEGG:04668	TNF signaling pathway	11	1.37381e-09	5.76999e-08	[CCL5, CFLAR, CXCL10, EDN1, IRF1, LTA, MAP3K8, NFKB1, TNF, TNFAIP3, TRAF1]
KEGG:04064	NF-kappa B signaling pathway	10	4.16902e-09	8.75494e-08	[BCL2A1, CFLAR, CXCL8, DDX58, LTA, NFKB1, NFKB2, TNF, TNFAIP3, TRAF1]
KEGG:04060	Cytokine-cytokine receptor interaction	10	7.22503e-07	1.0115e-05	[CCL3L1, CCL5, CSF3, CXCL10, CXCL8, IFNLR1, IL27, IL4R, LTA, TNF]
KEGG:04622	RIG-I-like receptor signaling pathway	6	1.42558e-05	0.000119749	[CXCL10, CXCL8, DDX58, DHX58, NFKB1, TNF]
KEGG:04620	Toll-like receptor signaling pathway	7	1.40297e-05	0.000147312	[CCL3L1, CCL5, CXCL10, CXCL8, MAP3K8, NFKB1, TNF]
KEGG:04657	IL-17 signaling pathway	6	4.77158e-05	0.000334011	[CSF3, CXCL10, CXCL8, NFKB1, TNF, TNFAIP3]
KEGG:04933	AGE-RAGE signaling pathway in diabetic complications	6	0.000100846	0.000605078	[CXCL8, EDN1, F3, NFKB1, STAT5A, TNF]
KEGG:05142	Chagas disease (American trypanosomiasis)	6	0.000235479	0.00123626	[CCL3L1, CCL5, CFLAR, CXCL8, NFKB1, TNF]
KEGG:04010	MAPK signaling pathway	8	0.000748622	0.00349357	[AREG, DUSP5, MAP3K8, NFKB1, NFKB2, PPP3CC, RAPGEF2, TNF]
KEGG:05134	Legionellosis	4	0.00100396	0.00421664	[CXCL8, NFKB1, NFKB2, TNF]
KEGG:04917	Prolactin signaling pathway	4	0.00152292	0.0053302	[IRF1, NFKB1, SOCS1, STAT5A]
KEGG:04623	Cytosolic DNA-sensing pathway	4	0.00140684	0.00537156	[CCL5, CXCL10, DDX58, NFKB1]
KEGG:05164	Influenza A	6	0.00176242	0.00569396	[CCL5, CXCL10, CXCL8, DDX58, NFKB1, TNF]
KEGG:04625	C-type lectin receptor signaling pathway	5	0.00195855	0.00587564	[IRF1, NFKB1, NFKB2, PPP3CC, TNF]
KEGG:04630	JAK-STAT signaling pathway	5	0.00276586	0.00774442	[CSF3, IFNLR1, IL4R, SOCS1, STAT5A]
KEGG:05133	Pertussis	4	0.00347886	0.00913201	[CXCL8, IRF1, NFKB1, TNF]
KEGG:04380	Osteoclast differentiation	5	0.00412938	0.010202	[NFKB1, NFKB2, PPP3CC, SOCS1, TNF]
KEGG:05323	Rheumatoid arthritis	4	0.00464749	0.0108441	[CCL3L1, CCL5, CXCL8, TNF]
KEGG:05144	Malaria	3	0.0052803	0.0116722	[CSF3, CXCL8, TNF]
KEGG:05160	Hepatitis C	5	0.0056976	0.011965	[CFLAR, CXCL10, DDX58, NFKB1, TNF]
KEGG:04658	Th1 and Th2 cell differentiation	4	0.00636857	0.0121582	[IL4R, NFKB1, PPP3CC, STAT5A]
KEGG:05169	Epstein-Barr virus infection	6	0.00609348	0.012187	[CXCL10, DDX58, NFKB1, NFKB2, TNF, TNFAIP3]
KEGG:04210	Apoptosis	5	0.00712235	0.013006	[BCL2A1, CFLAR, NFKB1, TNF, TRAF1]
KEGG:05163	Human cytomegalovirus infection	6	0.00793408	0.0138846	[CCL3L1, CCL5, CXCL8, NFKB1, PPP3CC, TNF]
KEGG:04621	NOD-like receptor signaling pathway	5	0.00848749	0.014259	[CCL5, CXCL8, NFKB1, TNF, TNFAIP3]
KEGG:05321	Inflammatory bowel disease (IBD)	3	0.00954968	0.0154264	[IL4R, NFKB1, TNF]
KEGG:04062	Chemokine signaling pathway	5	0.0132614	0.018566	[CCL3L1, CCL5, CXCL10, CXCL8, NFKB1]
KEGG:05161	Hepatitis B	5	0.0132614	0.018566	[CXCL8, DDX58, NFKB1, STAT5A, TNF]
KEGG:05166	Human T-cell leukemia virus 1 infection	6	0.0124629	0.0186944	[LTA, NFKB1, NFKB2, PPP3CC, STAT5A, TNF]
KEGG:04920	Adipocytokine signaling pathway	3	0.0130014	0.0188296	[ACSL1, NFKB1, TNF]
KEGG:04659	Th17 cell differentiation	4	0.0124035	0.0192944	[IL4R, NFKB1, PPP3CC, STAT5A]
KEGG:04660	T cell receptor signaling pathway	4	0.0124035	0.0192944	[MAP3K8, NFKB1, PPP3CC, TNF]
KEGG:04640	Hematopoietic cell lineage	3	0.0228233	0.0309219	[CSF3, IL4R, TNF]
KEGG:05146	Amoebiasis	3	0.0228233	0.0309219	[CXCL8, NFKB1, TNF]
KEGG:05221	Acute myeloid leukemia	3	0.0249439	0.0317468	[BCL2A1, NFKB1, STAT5A]
KEGG:05132	Salmonella infection	3	0.026043	0.0321708	[CCL3L1, CXCL8, NFKB1]
KEGG:04080	Neuroactive ligand-receptor interaction	3	0.027168	0.0326016	[ADORA2A, EDN1, P2RY14]
KEGG:04662	B cell receptor signaling pathway	3	0.027168	0.0326016	[CD72, NFKB1, PPP3CC]
KEGG:04217	Necroptosis	4	0.0248966	0.0326768	[CFLAR, STAT5A, TNF, TNFAIP3]
KEGG:05162	Measles	4	0.0280633	0.0327405	[DDX58, NFKB1, STAT5A, TNFAIP3]
KEGG:05202	Transcriptional misregulation in cancer	4	0.0370003	0.0420003	[BCL2A1, CXCL8, NFKB1, TRAF1]

## Sheet: Poly IC 2h - C2h BP
Supplementary file S9. Biological process of DEG of alveolar macrophages after Poly(I:C) treatment at 2h that showed increase of the level of enrichment of H3K27ac at promotor regions.
GOID	GOTerm	GOLevels	Nr. Genes	Term PValue	Term PValue Corrected with Benjamini-Hochberg	Associated Genes Found	OverViewTerm
GO:0051607	defense response to virus	[3, 4, 5, 6]	18	2.49776e-13	5.17036e-11	[CD40, CXCL10, DDX58, DDX60, DHX58, DTX3L, HERC5, IFI44L, IFIH1, IFN-ALPHAOMEGA, IL27, IRF1, ISG20, MX1, OAS2, SAMHD1, TRAF3, TRIM38]	TRUE
GO:0019221	cytokine-mediated signaling pathway	[4, 5, 6]	21	1.11398e-10	1.15297e-08	[ACSL1, ADAR, CCL3L1, CCL5, CCRL2, CXCL10, DOK1, F3, IFN-ALPHAOMEGA, IL27RA, IL4R, IL6R, IL7R, IRF1, JAK2, OAS2, PARP14, SAMHD1, SOCS1, TNF, TRAF3]	TRUE
GO:0045088	regulation of innate immune response	[4, 5, 6]	15	3.12078e-08	2.15334e-06	[ADAR, DDX58, DDX60, DHX58, FFAR2, IFIH1, IRF1, NOD2, PARP14, SAMHD1, SOCS1, TIRAP, TNFAIP3, TNIP1, TRAF3]	TRUE
GO:0002221	pattern recognition receptor signaling pathway	[5, 6, 7, 8, 9, 10]	11	1.02861e-07	3.54872e-06	[DDX58, DDX60, DHX58, FFAR2, IFIH1, IRF1, NOD2, TIRAP, TNFAIP3, TNIP1, TRAF3]	TRUE
GO:0050663	cytokine secretion	[3, 4, 6, 7, 8, 9]	13	7.10717e-08	3.67796e-06	[CCL3L1, CD274, DDX58, FFAR2, IFIH1, MAPK14, MCOLN2, NOD2, PANX1, PNP, SOCS1, TNF, TNFAIP3]	TRUE
GO:0002822	regulation of adaptive immune response based on somatic recombination of immune receptors built from immunoglobulin superfamily domains	[5, 6]	12	9.71355e-08	4.02141e-06	[ATAD5, BCL6, CD274, CD40, IL27, IL27RA, IL6R, IL7R, LTA, TNF, TNFAIP3, TNFSF13B]	TRUE
GO:0002790	peptide secretion	[5, 6, 7]	18	2.29007e-07	6.77208e-06	[CCL3L1, CCL5, CD274, CD40, DDX58, EDN1, FFAR2, IFIH1, MAPK14, MCOLN2, NOD2, PANX1, PNP, SIDT2, SOCS1, TNF, TNFAIP3, TNFSF13B]	FALSE
GO:1902531	regulation of intracellular signal transduction	[4, 5, 6]	35	2.874e-07	7.43649e-06	[ADRB2, ATAD5, BCL2A1, BCL6, BCLAF1, CCL3L1, CCL5, CD40, CSF3, DDX60, DHX58, DUSP5, EDN1, F3, FASLG, HGF, IFN-ALPHAOMEGA, IL4R, IL6R, IL7R, JAK2, LITAF, NOD2, OPTN, PARP14, RAPGEF2, RNF152, SESN2, SOCS1, TIRAP, TNF, TNFAIP3, TNFSF10, TNIP1, TRIM38]	TRUE
GO:0031349	positive regulation of defense response	[3, 4, 5, 6]	15	3.69792e-07	8.50523e-06	[CCL3L1, DDX58, DDX60, DHX58, FFAR2, IFIH1, IRF1, LTA, NOD2, OPTN, TIRAP, TNF, TNFAIP3, TNIP1, TRAF3]	FALSE
GO:0050688	regulation of defense response to virus	[3, 4, 5, 6, 7]	8	5.84975e-07	1.2109e-05	[DDX58, DDX60, DHX58, DTX3L, HERC5, IL27, TRAF3, TRIM38]	FALSE
GO:1902533	positive regulation of intracellular signal transduction	[4, 5, 6, 7]	24	7.16587e-07	1.34849e-05	[ADRB2, BCLAF1, CCL3L1, CCL5, CD40, CSF3, DDX60, DHX58, EDN1, F3, FASLG, HGF, IL4R, IL6R, IL7R, JAK2, NOD2, PARP14, RAPGEF2, SOCS1, TIRAP, TNF, TNFSF10, TRIM38]	FALSE
GO:0050707	regulation of cytokine secretion	[4, 5, 6, 7, 8, 9, 10]	11	1.31691e-06	2.27167e-05	[CCL3L1, CD274, DDX58, FFAR2, IFIH1, MAPK14, NOD2, PANX1, SOCS1, TNF, TNFAIP3]	TRUE
GO:0051249	regulation of lymphocyte activation	[4, 5, 6]	17	1.55942e-06	2.48307e-05	[ATAD5, BCL6, CD274, CD40, CD80, IL27, IL27RA, IL4R, IL6R, IL7R, IRF1, NOD2, PNP, PRDM1, SOCS1, TNFAIP3, TNFSF13B]	FALSE
GO:0002753	cytoplasmic pattern recognition receptor signaling pathway	[4, 5, 6, 7, 8, 9, 10, 11]	6	1.98655e-06	2.93726e-05	[DDX58, DDX60, DHX58, IFIH1, NOD2, TNFAIP3]	FALSE
GO:0032496	response to lipopolysaccharide	[4, 5, 7]	12	2.2498e-06	3.10473e-05	[CCL3L1, CD274, CMPK2, CXCL10, LITAF, MAPK14, NFKB1, NOD2, PTGIR, TIRAP, TNF, TNFAIP3]	FALSE
GO:0051091	positive regulation of DNA-binding transcription factor activity	[2, 3, 4, 7, 8, 9, 10, 11, 12]	12	3.2168e-06	4.16173e-05	[CD40, CSF3, DDX58, EDN1, NOD2, RHEBL1, TIRAP, TNF, TRAF1, TRIM21, TRIM26, TRIM38]	TRUE
GO:0001932	regulation of protein phosphorylation	[6, 7, 8]	29	4.21792e-06	4.59531e-05	[ACSL1, ADAR, ADRB2, AREG, CCL3L1, CCL5, CCNG2, CD40, CD80, CSF3, DAXX, DUSP5, EDN1, HGF, IFN-ALPHAOMEGA, IL4R, IL6R, JAK2, NOD2, PARP14, RAPGEF2, SESN2, SOCS1, TIRAP, TNF, TNFAIP3, TNIP1, UBASH3B, WARS]	FALSE
GO:0050715	positive regulation of cytokine secretion	[4, 5, 6, 7, 8, 9, 10, 11]	9	4.17508e-06	4.80135e-05	[CCL3L1, CD274, DDX58, FFAR2, IFIH1, MAPK14, NOD2, PANX1, TNF]	TRUE
GO:0051247	positive regulation of protein metabolic process	[4, 5, 6]	33	4.07958e-06	4.96749e-05	[ACER2, ACSL1, ADRB2, AREG, BCL6, CCL3L1, CCL5, CD40, CD80, CSF3, DAXX, DCUN1D3, EDN1, F3, FASLG, HGF, IFN-ALPHAOMEGA, IL27, IL4R, IL6R, IRF1, JAK2, MAPK14, NOD2, PARP14, RAPGEF2, SOCS1, TIPARP, TIRAP, TNF, TNFAIP3, TNFSF10, TNIP1]	FALSE
GO:0071222	cellular response to lipopolysaccharide	[5, 6, 8]	10	5.85265e-06	5.50681e-05	[CCL3L1, CD274, CMPK2, CXCL10, LITAF, MAPK14, NFKB1, NOD2, TNF, TNFAIP3]	FALSE
GO:0046634	regulation of alpha-beta T cell activation	[6, 7, 8]	8	5.79245e-06	5.7097e-05	[BCL6, CD274, IL27, IL6R, IRF1, PNP, PRDM1, SOCS1]	TRUE
GO:1904892	regulation of STAT cascade	[5, 6, 7]	8	5.79245e-06	5.7097e-05	[CD40, IFN-ALPHAOMEGA, IL4R, IL6R, IL7R, JAK2, PARP14, SOCS1]	TRUE
GO:0050727	regulation of inflammatory response	[4, 5, 6]	13	5.60949e-06	5.80582e-05	[BCL6, CCL3L1, FFAR2, HGF, JAK2, LTA, MAPK14, NFKB1, NOD2, TNF, TNFAIP3, TNFAIP6, TNIP1]	FALSE
GO:1903530	regulation of secretion by cell	[3, 4, 5, 6]	17	7.96342e-06	6.86845e-05	[ATP2A2, CCL3L1, CCL5, CD274, CD40, DDX58, EDN1, FBXL20, FFAR2, IFIH1, MAPK14, NOD2, PANX1, SIDT2, SOCS1, TNF, TNFAIP3]	FALSE
GO:0031399	regulation of protein modification process	[5, 6, 7]	34	7.90496e-06	7.11447e-05	[ACER2, ACSL1, ADAR, ADRB2, AREG, BCL6, CCL3L1, CCL5, CCNG2, CD40, CD80, CSF3, DAXX, DCUN1D3, DTX3L, DUSP5, EDN1, HGF, IFN-ALPHAOMEGA, IL4R, IL6R, JAK2, NOD2, PARP14, RAPGEF2, SESN2, SOCS1, TIRAP, TNF, TNFAIP3, TNIP1, TRIM21, UBASH3B, WARS]	FALSE
GO:0042976	activation of Janus kinase activity	[7, 8, 9, 10, 11, 12]	4	8.77549e-06	7.2661e-05	[IL4R, IL6R, JAK2, SOCS1]	TRUE
GO:0098586	cellular response to virus	[4, 6]	6	9.85053e-06	7.84254e-05	[ADAR, DDX58, DDX60, DHX58, IFIH1, MAPK14]	FALSE
GO:1903900	regulation of viral life cycle	[5, 6]	9	1.09399e-05	8.08769e-05	[ADAR, ISG20, MX1, PABPC1, TNF, TRIM21, TRIM26, TRIM38, ZC3HAV1]	TRUE
GO:0045859	regulation of protein kinase activity	[6, 7, 8, 9]	20	1.09054e-05	8.36083e-05	[ACSL1, ADAR, ADRB2, CCNG2, CD40, DAXX, DUSP5, EDN1, HGF, IL4R, IL6R, JAK2, RAPGEF2, SESN2, SOCS1, TIRAP, TNF, TNFAIP3, UBASH3B, WARS]	FALSE
GO:0051090	regulation of DNA-binding transcription factor activity	[3, 6, 7, 8, 9, 10, 11]	14	1.24814e-05	8.90916e-05	[CD40, CSF3, DDX58, EDN1, NOD2, RHEBL1, TIRAP, TNF, TNFAIP3, TRAF1, TRAF3, TRIM21, TRIM26, TRIM38]	FALSE
GO:0002824	positive regulation of adaptive immune response based on somatic recombination of immune receptors built from immunoglobulin superfamily domains	[5, 6, 7]	8	1.72956e-05	0.000111881	[ATAD5, CD274, CD40, IL27RA, IL6R, LTA, TNF, TNFSF13B]	FALSE
GO:0051251	positive regulation of lymphocyte activation	[4, 5, 6, 7]	12	1.81798e-05	0.000114037	[ATAD5, BCL6, CD274, CD40, CD80, IL4R, IL6R, IL7R, NOD2, PNP, SOCS1, TNFSF13B]	FALSE
GO:0001934	positive regulation of protein phosphorylation	[6, 7, 8, 9]	21	1.72652e-05	0.000115287	[ACSL1, ADRB2, AREG, CCL3L1, CCL5, CD40, CD80, CSF3, DAXX, EDN1, HGF, IFN-ALPHAOMEGA, IL4R, IL6R, JAK2, NOD2, PARP14, RAPGEF2, SOCS1, TIRAP, TNF]	FALSE
GO:0032270	positive regulation of cellular protein metabolic process	[4, 5, 6, 7]	30	1.69061e-05	0.000116652	[ACER2, ACSL1, ADRB2, AREG, BCL6, CCL3L1, CCL5, CD40, CD80, CSF3, DAXX, DCUN1D3, EDN1, F3, FASLG, HGF, IFN-ALPHAOMEGA, IL4R, IL6R, JAK2, MAPK14, NOD2, PARP14, RAPGEF2, SOCS1, TIRAP, TNF, TNFAIP3, TNFSF10, TNIP1]	FALSE
GO:0048525	negative regulation of viral process	[3, 4, 5, 6]	7	2.11193e-05	0.000128579	[CCL3L1, ISG20, MX1, TNF, TRIM21, TRIM26, ZC3HAV1]	FALSE
GO:0043122	regulation of I-kappaB kinase/NF-kappaB signaling	[5, 6, 7]	10	2.43697e-05	0.000144129	[CD40, FASLG, NOD2, OPTN, TIRAP, TNF, TNFAIP3, TNFSF10, TNIP1, TRIM38]	FALSE
GO:0007204	positive regulation of cytosolic calcium ion concentration	[9, 11]	9	2.5456e-05	0.000146372	[ABL2, CCL3L1, CCRL2, CXCL10, EDN1, FASLG, MCOLN2, PTGIR, UBASH3B]	TRUE
GO:0006874	cellular calcium ion homeostasis	[7, 9]	11	2.64165e-05	0.00014779	[ABL2, ATP2A2, CCL3L1, CCRL2, CD40, CXCL10, EDN1, FASLG, MCOLN2, PTGIR, UBASH3B]	FALSE
GO:0009967	positive regulation of signal transduction	[3, 4, 5, 6]	27	4.0774e-05	0.000211005	[ADRB2, BCLAF1, CCL3L1, CCL5, CD40, CSF3, DDX60, DEPDC1B, DHX58, EDN1, F3, FASLG, HGF, IL4R, IL6R, IL7R, JAK2, NFKB1, NOD2, PARP14, RAPGEF2, SOCS1, TIRAP, TNF, TNFAIP3, TNFSF10, TRIM38]	FALSE
GO:0002889	regulation of immunoglobulin mediated immune response	[7, 8]	6	4.00478e-05	0.000212561	[ATAD5, BCL6, CD40, IL27RA, LTA, TNF]	TRUE
GO:0045069	regulation of viral genome replication	[6, 7]	7	4.28949e-05	0.000216567	[ADAR, ISG20, MX1, PABPC1, TNF, TRIM38, ZC3HAV1]	FALSE
GO:0031401	positive regulation of protein modification process	[5, 6, 7, 8]	24	3.98791e-05	0.000217236	[ACSL1, ADRB2, AREG, BCL6, CCL3L1, CCL5, CD40, CD80, CSF3, DAXX, DCUN1D3, EDN1, HGF, IFN-ALPHAOMEGA, IL4R, IL6R, JAK2, NOD2, PARP14, RAPGEF2, SOCS1, TIRAP, TNF, TNIP1]	FALSE
GO:0042981	regulation of apoptotic process	[5, 6]	26	4.6168e-05	0.000227542	[ACER2, ADAR, ATAD5, ATF5, BCL2A1, BCL2L14, BCL6, BCLAF1, CCL3L1, CD274, CD40, CXCL10, DCUN1D3, F3, FASLG, HGF, IL4R, IL7R, NOD2, PIK3CD, RAPGEF2, TNF, TNFAIP3, TNFSF10, TRAF1, TRAF3]	TRUE
GO:0045580	regulation of T cell differentiation	[6, 7, 8, 9, 10, 11]	8	5.42608e-05	0.000261209	[BCL6, IL27, IL4R, IL7R, IRF1, PNP, PRDM1, SOCS1]	FALSE
GO:1903039	positive regulation of leukocyte cell-cell adhesion	[4, 5, 6]	10	5.93232e-05	0.000279089	[BCL6, CD274, CD80, IL4R, IL6R, IL7R, PNP, SOCS1, TNF, TNFSF13B]	TRUE
GO:1903706	regulation of hemopoiesis	[3, 4, 5, 6, 7, 8]	13	6.6682e-05	0.000306737	[BCL6, CCL3L1, CSF3, IL27, IL4R, IL7R, IRF1, MAPK14, PNP, PRDM1, SOCS1, TNF, UBASH3B]	FALSE
GO:0002676	regulation of chronic inflammatory response	[5, 6, 7]	3	6.84988e-05	0.000308245	[LTA, TNF, TNFAIP3]	TRUE
GO:1902105	regulation of leukocyte differentiation	[4, 5, 6, 7, 8, 9]	11	7.07173e-05	0.000311457	[BCL6, CCL3L1, IL27, IL4R, IL7R, IRF1, PNP, PRDM1, SOCS1, TNF, UBASH3B]	FALSE
GO:0031348	negative regulation of defense response	[3, 4, 5, 6]	9	8.2567e-05	0.00035607	[ADAR, DHX58, HGF, NFKB1, PARP14, SAMHD1, TNFAIP3, TNFAIP6, TRIM38]	TRUE
GO:0050863	regulation of T cell activation	[5, 6, 7]	12	8.95545e-05	0.000378322	[BCL6, CD274, CD80, IL27, IL4R, IL6R, IL7R, IRF1, PNP, PRDM1, SOCS1, TNFSF13B]	FALSE
GO:0002200	somatic diversification of immune receptors	[2, 3, 5, 6]	6	0.000103928	0.00043026	[ADAR, ATAD5, BCL6, CD40, IL27RA, SAMHD1]	FALSE
GO:0048534	hematopoietic or lymphoid organ development	[3, 4, 5, 6]	20	0.000116097	0.000462154	[ADAR, BATF2, BCL6, CCL3L1, CSF3, GPATCH4, IFN-ALPHAOMEGA, IL27, IL4R, IL7R, IRF1, JAK2, LTA, MAPK14, PNP, PRDM1, SOCS1, TIPARP, TNF, UBASH3B]	FALSE
GO:2000351	regulation of endothelial cell apoptotic process	[7, 8]	5	0.000118448	0.000462619	[CD40, FASLG, IL4R, TNF, TNFAIP3]	TRUE
GO:0039528	cytoplasmic pattern recognition receptor signaling pathway in response to virus	[3, 4, 5, 6, 7, 8, 9, 10, 11, 12]	4	0.000114643	0.000465317	[DDX58, DDX60, DHX58, IFIH1]	FALSE
GO:2001185	regulation of CD8-positive, alpha-beta T cell activation	[7, 8, 9]	3	0.000135059	0.000517728	[CD274, IRF1, SOCS1]	TRUE
GO:0018108	peptidyl-tyrosine phosphorylation	[7, 8, 9]	11	0.000158279	0.000595705	[ABL2, AREG, CD40, CD80, CSF3, HGF, IL4R, IL6R, JAK2, PARP14, SOCS1]	FALSE
GO:0006468	protein phosphorylation	[6, 7]	32	0.000172084	0.000636097	[ABL2, ACSL1, ADAR, ADRB2, AREG, CCL3L1, CCL5, CCNG2, CD40, CD80, CSF3, DAXX, DUSP5, EDN1, HGF, IFN-ALPHAOMEGA, IL4R, IL6R, JAK2, MAPK14, NOD2, PARP14, PIK3CD, RAPGEF2, SESN2, SOCS1, TIRAP, TNF, TNFAIP3, TNIP1, UBASH3B, WARS]	FALSE
GO:0042100	B cell proliferation	[5, 6]	6	0.000179402	0.000651514	[ATAD5, BCL6, CD40, IFN-ALPHAOMEGA, IL7R, TNFSF13B]	FALSE
GO:0045824	negative regulation of innate immune response	[4, 5, 6, 7]	5	0.000204114	0.00071613	[ADAR, DHX58, PARP14, SAMHD1, TNFAIP3]	FALSE
GO:0045860	positive regulation of protein kinase activity	[7, 8, 9, 10]	13	0.000203187	0.000725167	[ACSL1, ADRB2, CD40, DAXX, EDN1, HGF, IL4R, IL6R, JAK2, RAPGEF2, SOCS1, TIRAP, TNF]	FALSE
GO:0051223	regulation of protein transport	[5, 6, 7, 8]	15	0.000231871	0.000799953	[CCL3L1, CCL5, CD274, CD40, DDX58, FFAR2, IFIH1, IL4R, MAPK14, NOD2, PANX1, SIDT2, SOCS1, TNF, TNFAIP3]	FALSE
GO:0009968	negative regulation of signal transduction	[3, 4, 5, 6]	21	0.000245917	0.000834505	[ADAR, ADRB2, ATAD5, BCL2A1, BCL6, DHX58, DUSP5, HGF, LITAF, MAPK14, OPTN, PARP14, PTGIR, RNF152, SAMHD1, SESN2, SOCS1, TNF, TNFAIP3, TNIP1, UBASH3B]	TRUE
GO:0032648	regulation of interferon-beta production	[5, 6]	5	0.000283126	0.000945275	[DDX58, IFIH1, IRF1, TRAF3, TRIM38]	FALSE
GO:0050670	regulation of lymphocyte proliferation	[5, 6, 7]	9	0.000334262	0.00109829	[ATAD5, BCL6, CD274, CD40, IL27, IL6R, IRF1, PNP, TNFSF13B]	FALSE
GO:0050864	regulation of B cell activation	[5, 6, 7]	7	0.000341598	0.00110485	[ATAD5, BCL6, CD40, IL27RA, NOD2, TNFAIP3, TNFSF13B]	FALSE
GO:1903532	positive regulation of secretion by cell	[3, 4, 5, 6, 7]	10	0.000373152	0.00118835	[CCL3L1, CD274, DDX58, EDN1, FFAR2, IFIH1, MAPK14, NOD2, PANX1, TNF]	TRUE
GO:0050706	regulation of interleukin-1 beta secretion	[6, 7, 8, 9, 10, 11, 12]	4	0.000411794	0.00127226	[CCL3L1, NOD2, PANX1, TNFAIP3]	FALSE
GO:0050671	positive regulation of lymphocyte proliferation	[5, 6, 7, 8]	7	0.000407797	0.001279	[ATAD5, BCL6, CD274, CD40, IL6R, PNP, TNFSF13B]	FALSE
GO:0051092	positive regulation of NF-kappaB transcription factor activity	[3, 4, 5, 8, 9, 10, 11, 12, 13]	7	0.000444541	0.00135324	[CD40, NOD2, RHEBL1, TIRAP, TNF, TRAF1, TRIM38]	FALSE
GO:0032268	regulation of cellular protein metabolic process	[4, 5, 6]	38	0.000499206	0.00149762	[ACER2, ACSL1, ADAR, ADRB2, AREG, BCL6, CCL3L1, CCL5, CCNG2, CD40, CD80, CSF3, DAXX, DCUN1D3, DTX3L, DUSP5, EDN1, F3, FASLG, HGF, IFN-ALPHAOMEGA, IL4R, IL6R, JAK2, MAPK14, NOD2, PARP14, RAPGEF2, SESN2, SOCS1, TIRAP, TNF, TNFAIP3, TNFSF10, TNIP1, TRIM21, UBASH3B, WARS]	FALSE
GO:1902106	negative regulation of leukocyte differentiation	[4, 5, 6, 7, 8, 9, 10]	5	0.000508456	0.00150358	[BCL6, CCL3L1, IRF1, SOCS1, UBASH3B]	FALSE
GO:0043123	positive regulation of I-kappaB kinase/NF-kappaB signaling	[5, 6, 7, 8]	7	0.000525957	0.00153342	[CD40, FASLG, NOD2, TIRAP, TNF, TNFSF10, TRIM38]	FALSE
GO:0002521	leukocyte differentiation	[4, 5, 6, 7, 8]	14	0.000561766	0.00161508	[BATF2, BCL6, CCL3L1, IFN-ALPHAOMEGA, IL27, IL4R, IL7R, IRF1, MAPK14, PNP, PRDM1, SOCS1, TNF, UBASH3B]	FALSE
GO:1901342	regulation of vasculature development	[4, 5, 6, 7, 8]	9	0.000621916	0.00176352	[CD40, CXCL10, F3, FASLG, FOXJ2, GLUL, IL6R, ITGB8, WARS]	TRUE
GO:0019932	second-messenger-mediated signaling	[4, 5, 6]	9	0.000739806	0.00206946	[ADRB2, ATP2A2, CCL3L1, CCRL2, CXCL10, EDN1, PTGIR, RAPGEF2, TNF]	FALSE
GO:0002374	cytokine secretion involved in immune response	[4, 5, 7, 8, 9, 10]	3	0.000765558	0.00211294	[MAPK14, NOD2, TNF]	FALSE
GO:0071356	cellular response to tumor necrosis factor	[6]	7	0.000782113	0.00213023	[CCL3L1, CCL5, JAK2, MAPK14, NFKB1, TNF, TRAF3]	FALSE
GO:1902532	negative regulation of intracellular signal transduction	[4, 5, 6, 7]	13	0.000822146	0.00218185	[ATAD5, BCL2A1, BCL6, DHX58, DUSP5, LITAF, OPTN, PARP14, RNF152, SESN2, SOCS1, TNFAIP3, TNIP1]	FALSE
GO:0031331	positive regulation of cellular catabolic process	[4, 5, 6]	11	0.000818077	0.00219925	[ADRB2, DTX3L, IL4R, OPTN, PABPC1, RNF152, SESN2, TNF, TNFAIP3, TRIM21, ZC3HAV1]	TRUE
GO:0002637	regulation of immunoglobulin production	[4, 5, 6]	5	0.00084771	0.00222122	[ATAD5, BCL6, CD40, IL27RA, TNF]	FALSE
GO:0002891	positive regulation of immunoglobulin mediated immune response	[7, 8, 9]	4	0.000886047	0.00229265	[ATAD5, CD40, LTA, TNF]	FALSE
GO:0043065	positive regulation of apoptotic process	[5, 6, 7]	13	0.000992264	0.00250486	[ACER2, BCL6, BCLAF1, CCL3L1, CD274, CD40, DCUN1D3, F3, FASLG, PIK3CD, RAPGEF2, TNF, TNFSF10]	FALSE
GO:0046632	alpha-beta T cell differentiation	[6, 7, 8, 9, 10, 11]	6	0.000988319	0.0025257	[BCL6, IL27, IRF1, PNP, PRDM1, SOCS1]	FALSE
GO:0045589	regulation of regulatory T cell differentiation	[7, 8, 9, 10, 11, 12]	3	0.00103781	0.00258829	[BCL6, IRF1, SOCS1]	FALSE
GO:0048305	immunoglobulin secretion	[4, 6, 7, 8, 9]	3	0.00103781	0.00258829	[CD40, TNF, TNFSF13B]	FALSE
GO:2000353	positive regulation of endothelial cell apoptotic process	[7, 8, 9]	3	0.00103781	0.00258829	[CD40, FASLG, TNF]	FALSE
GO:0002706	regulation of lymphocyte mediated immunity	[5, 6]	7	0.00105089	0.00258969	[ATAD5, BCL6, CD40, IL27RA, IL7R, LTA, TNF]	FALSE
GO:0023061	signal release	[3, 4, 6]	9	0.00114575	0.00279024	[ATP2A2, CCL5, EDN1, FBXL20, FFAR2, SIDT2, SNAP23, STX11, TNF]	TRUE
GO:0010629	negative regulation of gene expression	[4, 5, 6]	27	0.00119757	0.00288251	[ADAR, ARID5A, ATF5, BCL6, BCLAF1, CCL3L1, CLP1, DAXX, EDN1, ETV3, ETV7, FASLG, IL4R, IRF1, ITGB8, MXD1, NFKB1, PABPC1, PARP14, PRDM1, SESN2, SMARCA5, TIPARP, TIRAP, TNF, TXNIP, ZC3HAV1]	TRUE
GO:1903708	positive regulation of hemopoiesis	[3, 4, 5, 6, 7, 8, 9]	8	0.0012336	0.00290176	[BCL6, CSF3, IL4R, IL7R, MAPK14, PNP, SOCS1, TNF]	FALSE
GO:0071357	cellular response to type I interferon	[5, 6]	4	0.00122848	0.00292292	[ADAR, MX1, OAS2, SAMHD1]	TRUE
GO:0001568	blood vessel development	[3, 5, 6, 7, 8]	13	0.00132551	0.00308293	[CD40, CXCL10, EDN1, F3, FASLG, FOXJ2, GLUL, IL6R, ITGB8, MAPK14, PRDM1, TIPARP, WARS]	FALSE
GO:0050871	positive regulation of B cell activation	[5, 6, 7, 8]	5	0.00148024	0.00340456	[ATAD5, BCL6, CD40, NOD2, TNFSF13B]	FALSE
GO:0060333	interferon-gamma-mediated signaling pathway	[5, 6, 7]	3	0.00174862	0.00397764	[IRF1, PARP14, SOCS1]	FALSE
GO:0002718	regulation of cytokine production involved in immune response	[4, 5, 6]	5	0.00181165	0.00407622	[BCL6, DDX58, FFAR2, MAPK14, TNF]	FALSE
GO:0045071	negative regulation of viral genome replication	[5, 6, 7, 8]	4	0.00190125	0.00423182	[ISG20, MX1, TNF, ZC3HAV1]	FALSE
GO:0007188	adenylate cyclase-modulating G protein-coupled receptor signaling pathway	[5, 6, 7]	5	0.00199634	0.00439621	[ADRB2, CXCL10, EDN1, PTGIR, RAPGEF2]	FALSE
GO:0045582	positive regulation of T cell differentiation	[6, 7, 8, 9, 10, 11, 12]	5	0.00199634	0.00439621	[BCL6, IL4R, IL7R, PNP, SOCS1]	FALSE
GO:0046596	regulation of viral entry into host cell	[6, 7, 8, 9]	3	0.00219425	0.00473136	[TRIM21, TRIM26, TRIM38]	FALSE
GO:0048008	platelet-derived growth factor receptor signaling pathway	[6, 7, 8]	4	0.00217279	0.0047344	[F3, PTGIR, TIPARP, TXNIP]	TRUE
GO:2000514	regulation of CD4-positive, alpha-beta T cell activation	[7, 8, 9]	4	0.00217279	0.0047344	[BCL6, CD274, IL27, SOCS1]	FALSE
GO:0051209	release of sequestered calcium ion into cytosol	[4, 5, 6, 7, 10, 11, 12, 13, 14]	5	0.00240649	0.00503175	[CCL3L1, CXCL10, FASLG, MCOLN2, UBASH3B]	FALSE
GO:0032147	activation of protein kinase activity	[8, 9, 10, 11]	8	0.00238984	0.00504793	[DAXX, HGF, IL4R, IL6R, JAK2, SOCS1, TIRAP, TNF]	FALSE
GO:0001525	angiogenesis	[3, 4, 5, 6, 7, 8, 9, 10]	10	0.00243959	0.00504995	[CD40, CXCL10, EDN1, F3, FASLG, FOXJ2, GLUL, ITGB8, MAPK14, WARS]	FALSE
GO:0032680	regulation of tumor necrosis factor production	[5, 6]	6	0.00237813	0.00507499	[CCL3L1, DDX58, IFIH1, NOD2, TIRAP, TNFAIP3]	FALSE
GO:0071346	cellular response to interferon-gamma	[5, 6]	5	0.00263306	0.00539648	[CCL3L1, CCL5, IRF1, PARP14, SOCS1]	FALSE
GO:0010818	T cell chemotaxis	[5, 7, 8]	3	0.00270432	0.00548818	[CCL3L1, CCL5, CXCL10]	FALSE
GO:0031663	lipopolysaccharide-mediated signaling pathway	[4, 5, 6, 7, 9]	4	0.00279394	0.00561501	[CCL3L1, MAPK14, TNF, TNFAIP3]	FALSE
GO:0071900	regulation of protein serine/threonine kinase activity	[7, 8, 9, 10]	11	0.00306721	0.00610492	[ACSL1, ADRB2, CCNG2, CD40, DUSP5, EDN1, HGF, RAPGEF2, SESN2, TNF, TNFAIP3]	FALSE
GO:0070936	protein K48-linked ubiquitination	[10, 11]	4	0.00314588	0.00614337	[DTX3L, RNF152, TNFAIP3, TRIM38]	TRUE
GO:0002224	toll-like receptor signaling pathway	[6, 7, 8, 9, 10, 11]	5	0.00313205	0.0061746	[IRF1, TIRAP, TNFAIP3, TNIP1, TRAF3]	FALSE
GO:0002825	regulation of T-helper 1 type immune response	[6, 7]	3	0.00328171	0.00634874	[IL27, IL27RA, IL6R]	TRUE
GO:0070588	calcium ion transmembrane transport	[8, 9]	7	0.00345315	0.00661853	[ATP2A2, CCL3L1, CXCL10, FASLG, MCOLN2, PANX1, UBASH3B]	FALSE
GO:1903320	regulation of protein modification by small protein conjugation or removal	[6, 7, 8]	8	0.00371512	0.00699117	[ADRB2, DAXX, DCUN1D3, DTX3L, NOD2, TNFAIP3, TNIP1, TRIM21]	FALSE
GO:0002702	positive regulation of production of molecular mediator of immune response	[3, 4, 5, 6]	5	0.0036959	0.00701882	[ATAD5, CD40, DDX58, FFAR2, MAPK14]	FALSE
GO:0042035	regulation of cytokine biosynthetic process	[4, 5, 6, 7]	5	0.0036959	0.00701882	[IL27, IRF1, NFKB1, TIRAP, TNF]	TRUE
GO:1903902	positive regulation of viral life cycle	[4, 5, 6, 7]	4	0.00393815	0.00727854	[ADAR, PABPC1, TRIM21, TRIM38]	FALSE
GO:0002230	positive regulation of defense response to virus by host	[5, 6, 7, 8, 9]	3	0.0039291	0.00732725	[DDX58, DTX3L, IL27]	FALSE
GO:0031295	T cell costimulation	[3, 6, 7, 8, 9]	3	0.0039291	0.00732725	[CD274, CD80, TNFSF13B]	FALSE
GO:0050729	positive regulation of inflammatory response	[4, 5, 6, 7]	5	0.00432915	0.00786082	[CCL3L1, FFAR2, LTA, NOD2, TNF]	FALSE
GO:0008625	extrinsic apoptotic signaling pathway via death domain receptors	[5, 6, 7]	4	0.00438069	0.00788524	[FASLG, HGF, TNF, TNFAIP3]	FALSE
GO:0070098	chemokine-mediated signaling pathway	[5, 6, 7]	4	0.00438069	0.00788524	[CCL3L1, CCL5, CCRL2, CXCL10]	FALSE
GO:0031400	negative regulation of protein modification process	[5, 6, 7, 8]	13	0.00431192	0.00789882	[ACER2, ADAR, DTX3L, DUSP5, HGF, PARP14, SOCS1, TNF, TNFAIP3, TNIP1, TRIM21, UBASH3B, WARS]	TRUE
GO:0043410	positive regulation of MAPK cascade	[5, 6, 7, 8, 9, 10, 11]	10	0.00466426	0.00832329	[ADRB2, CCL3L1, CCL5, CD40, EDN1, HGF, NOD2, RAPGEF2, TIRAP, TNF]	FALSE
GO:0097191	extrinsic apoptotic signaling pathway	[4, 5, 6]	7	0.00473979	0.00838578	[BCL2A1, FASLG, HGF, TNF, TNFAIP3, TNFSF10, TRAF1]	FALSE
GO:0071674	mononuclear cell migration	[3, 5, 6]	4	0.0048556	0.00851787	[CCL3L1, CCL5, CXCL10, MAPK14]	FALSE
GO:0030099	myeloid cell differentiation	[4, 5, 6, 7, 8]	10	0.00555736	0.009667	[ADAR, BATF2, BCL6, CCL3L1, CSF3, IL4R, JAK2, MAPK14, TNF, UBASH3B]	FALSE
GO:0051253	negative regulation of RNA metabolic process	[4, 5, 6, 7, 8]	20	0.00569081	0.00981665	[ARID5A, ATF5, BCL6, BCLAF1, DAXX, EDN1, ETV3, ETV7, FASLG, IL4R, IRF1, MXD1, NFKB1, PABPC1, PRDM1, SMARCA5, TIRAP, TNF, TNIP1, TXNIP]	FALSE
GO:0032481	positive regulation of type I interferon production	[4, 5, 6]	4	0.00590667	0.0101048	[DDX58, DHX58, IFIH1, IRF1]	FALSE
GO:0043491	protein kinase B signaling	[4, 5, 6]	6	0.00617197	0.0104721	[CCL3L1, CD40, CSF3, F3, SESN2, TNF]	TRUE
GO:0042129	regulation of T cell proliferation	[6, 7, 8]	6	0.00689536	0.0116044	[CD274, IL27, IL6R, IRF1, PNP, TNFSF13B]	FALSE
GO:1902107	positive regulation of leukocyte differentiation	[4, 5, 6, 7, 8, 9, 10]	6	0.00689536	0.0116044	[BCL6, IL4R, IL7R, PNP, SOCS1, TNF]	FALSE
GO:0016239	positive regulation of macroautophagy	[5, 6, 7, 8]	4	0.00709938	0.0117566	[ADRB2, IL4R, OPTN, SESN2]	FALSE
GO:0042742	defense response to bacterium	[4, 5, 6]	5	0.00715624	0.0117567	[IL27RA, LTA, NOD2, OPTN, TNF]	FALSE
GO:0030098	lymphocyte differentiation	[4, 5, 6, 7, 8, 9]	9	0.00709728	0.0118479	[BCL6, IFN-ALPHAOMEGA, IL27, IL4R, IL7R, IRF1, PNP, PRDM1, SOCS1]	FALSE
GO:0046879	hormone secretion	[4, 5, 7]	6	0.00727925	0.0118646	[CCL5, EDN1, FFAR2, SIDT2, SNAP23, TNF]	FALSE
GO:1904659	glucose transmembrane transport	[8, 9]	4	0.00775123	0.0125352	[EDN1, MAPK14, SESN2, TNF]	FALSE
GO:0002705	positive regulation of leukocyte mediated immunity	[4, 5, 6]	5	0.0081564	0.0130882	[ATAD5, CD40, DDX58, LTA, TNF]	FALSE
GO:1905517	macrophage migration	[4, 6, 7]	3	0.00829371	0.0132061	[CCL3L1, MAPK14, MCOLN2]	FALSE
GO:0000165	MAPK cascade	[4, 5, 6, 8, 9]	13	0.00909692	0.0143745	[ADRB2, CCL3L1, CCL5, CD40, DUSP5, EDN1, HGF, MAPK14, NOD2, RAPGEF2, TIRAP, TNF, TNIP1]	FALSE
GO:0050830	defense response to Gram-positive bacterium	[5, 6, 7]	3	0.00940486	0.0147485	[IL27RA, LTA, TNF]	FALSE
GO:0043281	regulation of cysteine-type endopeptidase activity involved in apoptotic process	[6, 7, 8, 9, 10]	6	0.0099143	0.0154305	[ACER2, F3, FASLG, HGF, TNF, TNFSF10]	FALSE
GO:0051250	negative regulation of lymphocyte activation	[4, 5, 6, 7]	5	0.0104404	0.0161281	[BCL6, CD274, IRF1, SOCS1, TNFAIP3]	FALSE
GO:0006401	RNA catabolic process	[5, 6, 7]	7	0.0112418	0.0172375	[ISG20, OAS2, PABPC1, SIDT2, TIRAP, TNIP1, ZC3HAV1]	TRUE
GO:2000106	regulation of leukocyte apoptotic process	[6, 7]	4	0.0116003	0.0176563	[CD274, IL7R, PIK3CD, RAPGEF2]	TRUE
GO:0061028	establishment of endothelial barrier	[6, 7, 8]	3	0.0118765	0.0179448	[IL4R, RAPGEF2, TNF]	TRUE
GO:0022408	negative regulation of cell-cell adhesion	[4, 5, 6]	5	0.0131287	0.019693	[BCL6, CD274, IRF1, SOCS1, UBASH3B]	FALSE
GO:2001236	regulation of extrinsic apoptotic signaling pathway	[5, 6, 7, 8]	5	0.0131287	0.019693	[HGF, TNF, TNFAIP3, TNFSF10, TRAF1]	FALSE
GO:0071902	positive regulation of protein serine/threonine kinase activity	[8, 9, 10, 11]	7	0.0142359	0.0212002	[ACSL1, ADRB2, CD40, EDN1, HGF, RAPGEF2, TNF]	FALSE
GO:0043124	negative regulation of I-kappaB kinase/NF-kappaB signaling	[5, 6, 7, 8]	3	0.0146872	0.0217161	[OPTN, TNFAIP3, TNIP1]	TRUE
GO:0019722	calcium-mediated signaling	[5, 6, 7]	5	0.0154278	0.0224898	[ATP2A2, CCL3L1, CCRL2, EDN1, TNF]	FALSE
GO:0010506	regulation of autophagy	[4, 5, 6]	7	0.0153501	0.0225352	[ACER2, ADRB2, IL4R, OPTN, RNF152, SESN2, TRIM21]	FALSE
GO:0001933	negative regulation of protein phosphorylation	[6, 7, 8, 9]	9	0.0159906	0.0231472	[ADAR, DUSP5, HGF, PARP14, SOCS1, TNFAIP3, TNIP1, UBASH3B, WARS]	FALSE
GO:0045055	regulated exocytosis	[4, 6, 7]	5	0.0162503	0.0231987	[ATP2A2, CCL3L1, FBXL20, SNAP23, STX11]	FALSE
GO:0070231	T cell apoptotic process	[7]	3	0.0162215	0.0233184	[CD274, FASLG, IL7R]	FALSE
GO:1902369	negative regulation of RNA catabolic process	[5, 6, 7, 8, 9]	3	0.0162215	0.0233184	[PABPC1, TIRAP, TNIP1]	FALSE
GO:0045446	endothelial cell differentiation	[5, 6]	4	0.0165028	0.0233978	[FOXJ2, IL4R, RAPGEF2, TNF]	FALSE
GO:1901222	regulation of NIK/NF-kappaB signaling	[5, 6, 7]	4	0.0165028	0.0233978	[LITAF, NOD2, TIRAP, TNF]	FALSE
GO:0045892	negative regulation of transcription, DNA-templated	[5, 6, 7, 8, 9, 10, 11]	17	0.0172794	0.0243322	[ARID5A, ATF5, BCL6, BCLAF1, DAXX, EDN1, ETV3, ETV7, FASLG, IL4R, IRF1, MXD1, NFKB1, PRDM1, SMARCA5, TNF, TXNIP]	FALSE
GO:0002720	positive regulation of cytokine production involved in immune response	[4, 5, 6, 7]	3	0.0178425	0.0247879	[DDX58, FFAR2, MAPK14]	FALSE
GO:0000209	protein polyubiquitination	[9, 10]	6	0.0178345	0.0249442	[DTX3L, NOD2, RNF152, TNFAIP3, TRIM21, TRIM38]	FALSE
GO:0051403	stress-activated MAPK cascade	[5, 6, 7, 9, 10]	6	0.018583	0.0256446	[EDN1, HGF, MAPK14, NOD2, TIRAP, TNF]	FALSE
GO:0002064	epithelial cell development	[4, 5, 6]	5	0.0188919	0.0257278	[IL4R, PRDM1, RAPGEF2, SIDT2, TNF]	FALSE
GO:0014065	phosphatidylinositol 3-kinase signaling	[6, 7, 8]	4	0.0187771	0.0257409	[CSF3, EDN1, HGF, PIK3CD]	TRUE
GO:0042102	positive regulation of T cell proliferation	[6, 7, 8, 9]	4	0.0187771	0.0257409	[CD274, IL6R, PNP, TNFSF13B]	FALSE
GO:0031396	regulation of protein ubiquitination	[7, 8, 9, 10]	6	0.0201441	0.0272538	[ADRB2, DAXX, DCUN1D3, DTX3L, NOD2, TNFAIP3]	FALSE
GO:0002573	myeloid leukocyte differentiation	[5, 6, 7, 8, 9]	6	0.0209572	0.0281697	[BATF2, CCL3L1, IL4R, MAPK14, TNF, UBASH3B]	FALSE
GO:0030316	osteoclast differentiation	[6, 7, 8, 9, 10]	4	0.021237	0.0283616	[CCL3L1, MAPK14, TNF, UBASH3B]	FALSE
GO:0001959	regulation of cytokine-mediated signaling pathway	[4, 5, 6, 7]	4	0.0225376	0.0299056	[ADAR, PARP14, SAMHD1, SOCS1]	FALSE
GO:0097529	myeloid leukocyte migration	[3, 5, 6]	5	0.0228338	0.0301057	[CCL3L1, CCL5, CXCL10, MAPK14, MCOLN2]	FALSE
GO:0034121	regulation of toll-like receptor signaling pathway	[4, 5, 6, 7, 8, 9, 10, 11, 12]	3	0.0232287	0.0304326	[IRF1, TIRAP, TNFAIP3]	FALSE
GO:2000113	negative regulation of cellular macromolecule biosynthetic process	[5, 6, 7]	19	0.0240319	0.0312868	[ACER2, ARID5A, ATF5, BCL6, BCLAF1, DAXX, EDN1, ETV3, ETV7, FASLG, IL4R, IRF1, MXD1, NFKB1, PRDM1, SESN2, SMARCA5, TNF, TXNIP]	FALSE
GO:0007167	enzyme linked receptor protein signaling pathway	[4, 5, 6]	12	0.0248358	0.0321313	[AREG, CNP, DOK1, F3, HGF, JAK2, MAPK14, PTGIR, SOCS1, TIPARP, TXNIP, UBASH3B]	TRUE
GO:0050728	negative regulation of inflammatory response	[4, 5, 6, 7]	4	0.0282199	0.0362828	[HGF, NFKB1, TNFAIP3, TNFAIP6]	FALSE
GO:0033673	negative regulation of kinase activity	[6, 7, 8, 9]	6	0.0292938	0.037431	[ADAR, DUSP5, SOCS1, TNFAIP3, UBASH3B, WARS]	FALSE
GO:0046330	positive regulation of JNK cascade	[7, 8, 9, 10, 11, 12, 13]	4	0.029762	0.0377959	[EDN1, NOD2, TIRAP, TNF]	FALSE
GO:0045936	negative regulation of phosphate metabolic process	[5, 6, 7]	10	0.031253	0.0394474	[ADAR, DUSP5, HGF, PARP14, SOCS1, TNF, TNFAIP3, TNIP1, UBASH3B, WARS]	FALSE
GO:2001233	regulation of apoptotic signaling pathway	[4, 5, 6, 7]	8	0.0329133	0.0412912	[ATAD5, BCL2A1, BCLAF1, HGF, TNF, TNFAIP3, TNFSF10, TRAF1]	FALSE
GO:0016079	synaptic vesicle exocytosis	[5, 6, 7, 8, 9]	3	0.0339502	0.0423355	[ATP2A2, FBXL20, STX11]	FALSE
GO:0033209	tumor necrosis factor-mediated signaling pathway	[5, 6, 7]	3	0.0339502	0.0423355	[JAK2, TNF, TRAF3]	FALSE
GO:0046635	positive regulation of alpha-beta T cell activation	[6, 7, 8, 9]	3	0.0339502	0.0423355	[IL6R, PNP, SOCS1]	FALSE
GO:0030334	regulation of cell migration	[4, 5, 6]	12	0.0354812	0.0439797	[CCL3L1, CCL5, CD40, CXCL10, DDX58, EDN1, GLUL, HGF, IL4R, MAPK14, PIK3CD, RND3]	TRUE
GO:0061138	morphogenesis of a branching epithelium	[3, 4, 5, 6]	4	0.0364231	0.0446129	[AREG, EDN1, HGF, TNF]	FALSE
GO:0016525	negative regulation of angiogenesis	[4, 5, 6, 7, 8, 9, 10, 11, 12]	3	0.0363539	0.0447932	[CXCL10, FASLG, FOXJ2]	TRUE
GO:0032088	negative regulation of NF-kappaB transcription factor activity	[3, 4, 5, 8, 9, 10, 11, 12, 13]	3	0.0363539	0.0447932	[TNFAIP3, TRAF3, TRIM21]	TRUE
GO:0070647	protein modification by small protein conjugation or removal	[6, 7]	15	0.039313	0.0478693	[ADRB2, DAXX, DCUN1D3, DTX3L, FBXL20, HERC5, IFIH1, NOD2, RNF152, SOCS1, TNFAIP3, TNIP1, TRIM21, TRIM38, UBE2L6]	FALSE
GO:0051248	negative regulation of protein metabolic process	[4, 5, 6]	16	0.0396161	0.0479564	[ACER2, ADAR, DTX3L, DUSP5, EDN1, HGF, NFKB1, PARP14, SESN2, SOCS1, TNF, TNFAIP3, TNIP1, TRIM21, UBASH3B, WARS]	FALSE
GO:0045862	positive regulation of proteolysis	[5, 6, 7, 8]	7	0.0413265	0.049736	[ACER2, F3, FASLG, MAPK14, TNF, TNFSF10, TNIP1]	FALSE

## Sheet: Poly IC 2h - C2h KEGG
Supplementary file S9. KEGG pathways of DEG of alveolar macrophages after Poly(I:C) treatment at 2h that showed increase of the level of enrichment of H3K27ac at promotor regions.
GOID	GOTerm	Nr. Genes	Term PValue	Term PValue Corrected with Benjamini-Hochberg	Associated Genes Found
KEGG:04060	Cytokine-cytokine receptor interaction	17	2.43771e-09	9.14142e-08	[CCL3L1, CCL5, CD40, CSF3, CXCL10, FASLG, IFN-ALPHAOMEGA, IL10RB, IL27, IL27RA, IL4R, IL6R, IL7R, LTA, TNF, TNFSF10, TNFSF13B]
KEGG:04668	TNF signaling pathway	16	7.19288e-11	5.39466e-09	[CCL5, CFLAR, CXCL10, EDN1, IRF1, LTA, MAP3K8, MAPK14, MLKL, NFKB1, NOD2, PIK3CD, TNF, TNFAIP3, TRAF1, TRAF3]
KEGG:05164	Influenza A	15	6.19589e-08	1.16173e-06	[ADAR, CCL5, CXCL10, DDX58, FASLG, IFIH1, IFN-ALPHAOMEGA, JAK2, MX1, NFKB1, OAS2, PIK3CD, TNF, TNFSF10, TRAF3]
KEGG:05168	Herpes simplex virus 1 infection	14	0.0023681	0.00807306	[CCL5, DAXX, DDX58, FASLG, IFIH1, IFN-ALPHAOMEGA, JAK2, LTA, NFKB1, OAS2, PIK3CD, TNF, TRAF3, ZFP90]
KEGG:04620	Toll-like receptor signaling pathway	13	1.00633e-08	2.51581e-07	[CCL3L1, CCL5, CD40, CD80, CXCL10, IFN-ALPHAOMEGA, MAP3K8, MAPK14, NFKB1, PIK3CD, TIRAP, TNF, TRAF3]
KEGG:04064	NF-kappa B signaling pathway	12	8.49104e-08	1.27366e-06	[BCL2A1, CD40, CFLAR, DDX58, LTA, NFKB1, TIRAP, TNF, TNFAIP3, TNFSF13B, TRAF1, TRAF3]
KEGG:04151	PI3K-Akt signaling pathway	12	0.00122142	0.0048214	[AREG, CSF3, FASLG, HGF, IFN-ALPHAOMEGA, IL4R, IL6R, IL7R, ITGB8, JAK2, NFKB1, PIK3CD]
KEGG:05160	Hepatitis C	11	2.63637e-05	0.000282468	[CFLAR, CXCL10, DDX58, FASLG, IFN-ALPHAOMEGA, MX1, NFKB1, OAS2, PIK3CD, TNF, TRAF3]
KEGG:05162	Measles	11	2.63637e-05	0.000282468	[ADAR, DDX58, FASLG, IFIH1, IFN-ALPHAOMEGA, MX1, NFKB1, OAS2, PIK3CD, TNFAIP3, TRAF3]
KEGG:04621	NOD-like receptor signaling pathway	11	6.44274e-05	0.000536895	[CCL5, IFN-ALPHAOMEGA, MAPK14, NFKB1, NOD2, OAS2, PANX1, TNF, TNFAIP3, TRAF3, TXNIP]
KEGG:05161	Hepatitis B	11	0.000174332	0.00108957	[DDX58, FASLG, IFIH1, IFN-ALPHAOMEGA, JAK2, MAPK14, NFKB1, PIK3CD, TIRAP, TNF, TRAF3]
KEGG:05169	Epstein-Barr virus infection	11	0.000721778	0.00338333	[CD40, CXCL10, DDX58, IFN-ALPHAOMEGA, MAPK14, NFKB1, OAS2, PIK3CD, TNF, TNFAIP3, TRAF3]
KEGG:04630	JAK-STAT signaling pathway	10	3.33549e-05	0.000312702	[CSF3, IFN-ALPHAOMEGA, IL10RB, IL27RA, IL4R, IL6R, IL7R, JAK2, PIK3CD, SOCS1]
KEGG:04217	Necroptosis	10	0.000103435	0.000705237	[CFLAR, FASLG, GLUL, IFN-ALPHAOMEGA, JAK2, MLKL, TNF, TNFAIP3, TNFSF10, ZBP1]
KEGG:05163	Human cytomegalovirus infection	10	0.00388449	0.012139	[CCL3L1, CCL5, FASLG, IFN-ALPHAOMEGA, IL10RB, IL6R, MAPK14, NFKB1, PIK3CD, TNF]
KEGG:04010	MAPK signaling pathway	10	0.00948717	0.0254121	[AREG, DAXX, DUSP5, FASLG, HGF, MAP3K8, MAPK14, NFKB1, RAPGEF2, TNF]
KEGG:05165	Human papillomavirus infection	10	0.0193143	0.0391506	[FASLG, HES4, IFN-ALPHAOMEGA, IRF1, ITGB8, MX1, NFKB1, PIK3CD, TNF, TRAF3]
KEGG:04622	RIG-I-like receptor signaling pathway	9	1.56562e-06	1.95703e-05	[CXCL10, DDX58, DHX58, IFIH1, IFN-ALPHAOMEGA, MAPK14, NFKB1, TNF, TRAF3]
KEGG:04210	Apoptosis	9	0.000997706	0.00440164	[BCL2A1, CFLAR, DAXX, FASLG, NFKB1, PIK3CD, TNF, TNFSF10, TRAF1]
KEGG:05142	Chagas disease (American trypanosomiasis)	8	0.000535885	0.00287081	[CCL3L1, CCL5, CFLAR, FASLG, MAPK14, NFKB1, PIK3CD, TNF]
KEGG:05152	Tuberculosis	8	0.0107713	0.0269284	[IFN-ALPHAOMEGA, IL10RB, JAK2, MAPK14, NFKB1, NOD2, TIRAP, TNF]
KEGG:05170	Human immunodeficiency virus 1 infection	8	0.0261664	0.0478654	[AP1S3, FASLG, IFN-ALPHAOMEGA, MAPK14, NFKB1, PIK3CD, SAMHD1, TNF]
KEGG:04623	Cytosolic DNA-sensing pathway	7	6.68811e-05	0.000501609	[ADAR, CCL5, CXCL10, DDX58, IFN-ALPHAOMEGA, NFKB1, ZBP1]
KEGG:04657	IL-17 signaling pathway	7	0.000484754	0.00279666	[CSF3, CXCL10, MAPK14, NFKB1, TNF, TNFAIP3, TRAF3]
KEGG:04933	AGE-RAGE signaling pathway in diabetic complications	7	0.00107963	0.00449846	[EDN1, F3, JAK2, MAPK14, NFKB1, PIK3CD, TNF]
KEGG:05145	Toxoplasmosis	7	0.0018539	0.00695211	[CD40, IL10RB, JAK2, MAPK14, NFKB1, SOCS1, TNF]
KEGG:04068	FoxO signaling pathway	7	0.00762784	0.0220034	[BCL6, CCNG2, FASLG, IL7R, MAPK14, PIK3CD, TNFSF10]
KEGG:05202	Transcriptional misregulation in cancer	7	0.0168636	0.0351324	[BCL2A1, BCL6, CD40, ETV7, NFKB1, NUPR1, TRAF1]
KEGG:04917	Prolactin signaling pathway	6	0.00060577	0.00302885	[IRF1, JAK2, MAPK14, NFKB1, PIK3CD, SOCS1]
KEGG:04659	Th17 cell differentiation	6	0.0117695	0.0187695	[IL27RA, IL4R, IL6R, JAK2, MAPK14, NFKB1]
KEGG:04640	Hematopoietic cell lineage	5	0.00894693	0.0248526	[CSF3, IL4R, IL6R, IL7R, TNF]
KEGG:05133	Pertussis	5	0.0102984	0.0266339	[IRF1, MAPK14, NFKB1, TIRAP, TNF]
KEGG:05323	Rheumatoid arthritis	5	0.0142765	0.0314922	[CCL3L1, CCL5, CD80, TNF, TNFSF13B]
KEGG:05320	Autoimmune thyroid disease	4	0.00204938	0.00731923	[CD40, CD80, FASLG, IFN-ALPHAOMEGA]
KEGG:05330	Allograft rejection	4	0.00204938	0.00731923	[CD40, CD80, FASLG, TNF]
KEGG:04940	Type I diabetes mellitus	4	0.00238102	0.0077642	[CD80, FASLG, LTA, TNF]
KEGG:05144	Malaria	4	0.00644613	0.0193384	[CD40, CSF3, HGF, TNF]
KEGG:05322	Systemic lupus erythematosus	4	0.012503	0.0293039	[CD40, CD80, TNF, TRIM21]
KEGG:05321	Inflammatory bowel disease (IBD)	4	0.0135877	0.0308812	[IL4R, NFKB1, NOD2, TNF]
KEGG:04920	Adipocytokine signaling pathway	4	0.019903	0.0392823	[ACSL1, JAK2, NFKB1, TNF]
KEGG:05332	Graft-versus-host disease	3	0.0154771	0.0331653	[CD80, FASLG, TNF]
KEGG:04930	Type II diabetes mellitus	3	0.0213186	0.0409974	[PIK3CD, SOCS1, TNF]
KEGG:04672	Intestinal immune network for IgA production	3	0.0234987	0.04406	[CD40, CD80, TNFSF13B]
					fv

## Sheet: LPS 6h - C 6h BP
Supplementary file S9. Biological functions of DEG of alveolar macrophages after LPS treatment at 6h that showed increase of the level of enrichment of H3K27ac at promotor regions.
GOID	GOTerm	GOLevels	Nr. Genes	Term PValue	Term PValue Corrected with Benjamini-Hochberg	Associated Genes Found
GO:0045069	regulation of viral genome replication	[6, 7]	6	7.10284e-07	1.20748e-05	[ADAR, CXCL8, ISG20, MX1, PABPC1, RSAD2]
GO:0051607	defense response to virus	[3, 4, 5, 6]	7	2.79767e-06	2.37802e-05	[DDX60, DHX58, IFI44L, IL27, ISG20, MX1, RSAD2]
GO:0048525	negative regulation of viral process	[3, 4, 5, 6]	5	9.56634e-06	5.42093e-05	[CCL3L1, ISG20, MX1, RSAD2, TRIM14]
GO:0045088	regulation of innate immune response	[4, 5, 6]	6	0.000204209	0.000867889	[ADAR, DDX60, DHX58, PARP14, RSAD2, TNIP1]
GO:0016458	gene silencing	[2, 5, 6, 7]	5	0.000262435	0.000892278	[ADAR, DOT1L, MOV10, PABPC1, ZNFX1]
GO:0007189	adenylate cyclase-activating G protein-coupled receptor signaling pathway	[6, 7, 8, 9]	3	0.000846377	0.00205549	[ADM, ADORA2A, RAPGEF2]
GO:0045071	negative regulation of viral genome replication	[5, 6, 7, 8]	3	0.000762296	0.00215984	[ISG20, MX1, RSAD2]
GO:0002221	pattern recognition receptor signaling pathway	[5, 6, 7, 8, 9, 10]	4	0.00118549	0.00251916	[DDX60, DHX58, RSAD2, TNIP1]
GO:0019932	second-messenger-mediated signaling	[4, 5, 6]	5	0.0013367	0.00252487	[ADM, ADORA2A, CCL3L1, PPP3CC, RAPGEF2]
GO:0050688	regulation of defense response to virus	[3, 4, 5, 6, 7]	3	0.00202243	0.00343812	[DDX60, DHX58, IL27]
GO:0002757	immune response-activating signal transduction	[3, 4, 5, 6, 7]	5	0.00329687	0.00400334	[DDX60, DHX58, KCNN4, RSAD2, TNIP1]
GO:0031349	positive regulation of defense response	[3, 4, 5, 6]	5	0.00367601	0.00416614	[CCL3L1, DDX60, DHX58, RSAD2, TNIP1]
GO:0070838	divalent metal ion transport	[7]	5	0.00303172	0.00429493	[CCL3L1, KCNN4, MCOLN2, PPP3CC, SLC11A2]
GO:0031348	negative regulation of defense response	[3, 4, 5, 6]	4	0.00328878	0.00430071	[ADAR, ADORA2A, DHX58, PARP14]
GO:1990266	neutrophil migration	[5, 7, 8]	3	0.00286482	0.00442746	[CCL3L1, CXCL8, MCOLN2]
GO:0045766	positive regulation of angiogenesis	[4, 5, 6, 7, 8, 9, 10, 11, 12]	3	0.00972095	0.0103285	[ADM, CXCL8, IL1A]
GO:0071222	cellular response to lipopolysaccharide	[5, 6, 8]	3	0.0188676	0.0188676	[CCL3L1, CMPK2, CXCL8]

## Sheet: LPS 6h - C 6h KEGG
Supplementary file S9. KEGG pathways of DEG of alveolar macrophages after LPS treatment at 6h that showed increase of the level of enrichment of H3K27ac at promotor regions.
GOID	GOTerm	Nr. Genes	Term PValue	Term PValue Corrected with Benjamini-Hochberg	Associated Genes Found
KEGG:04060	Cytokine-cytokine receptor interaction	7	6.75585e-05	0.000675585	[AMCF-II, CCL3L1, CSF3, CXCL2, CXCL8, IL1A, IL27]
KEGG:04657	IL-17 signaling pathway	5	0.000141613	0.000708063	AMCF-II, CXCL2, FOSL1, CXCL8, CSF3
KEGG:05164	Influenza A	6	0.00041079	0.0013693	[ADAR, CXCL8, IL1A, MX1, RSAD2, TRIM25]
KEGG:05132	Salmonella infection	4	0.00136531	0.00341327	[CCL3L1, CXCL2, CXCL8, IL1A]
KEGG:05323	Rheumatoid arthritis	4	0.00173095	0.00346191	[AMCF-II, CCL3L1, CXCL8, IL1A]
KEGG:04310	Wnt signaling pathway	4	0.00522266	0.00870444	[DAAM1, FBXW11, FOSL1, PPP3CC]
KEGG:04622	RIG-I-like receptor signaling pathway	3	0.0082301	0.0117573	[CXCL8, DHX58, TRIM25]
KEGG:05133	Pertussis	3	0.0121923	0.0152404	[AMCF-II, CXCL8, IL1A]
KEGG:04218	Cellular senescence	4	0.0189934	0.0211038	[CXCL8, FBXW11, IL1A, PPP3CC]
KEGG:04620	Toll-like receptor signaling pathway	3	0.0245455	0.0245455	[CCL3L1, CXCL8, MAP3K8]

## Sheet: Poly IC 6h - C 6h BP
Supplementary file S9. Biological process of DEG of alveolar macrophages after Poly(I:C) treatment at 6h that showed increase of the level of enrichment of H3K27ac at promotor regions.
GOID	GOTerm	GOLevels	Nr. Genes	Term PValue	Term PValue Corrected with Benjamini-Hochberg	Associated Genes Found
GO:0051607	defense response to virus	[3, 4, 5, 6]	13	2.56103e-10	1.4854e-08	[CXCL10, DDX58, DDX60, DHX58, HERC5, IFI44L, IL27, IRF1, IRF7, ISG20, MX1, OAS2, RSAD2]
GO:0045088	regulation of innate immune response	[4, 5, 6]	12	1.1087e-07	3.21522e-06	[ADAR, DDX58, DDX60, DHX58, IRF1, IRF7, PARP14, RSAD2, SOCS1, TNFAIP3, TNIP1, UNC93B1]
GO:0002221	pattern recognition receptor signaling pathway	[5, 6, 7, 8, 9, 10]	9	2.93849e-07	5.68108e-06	[DDX58, DDX60, DHX58, IRF1, IRF7, RSAD2, TNFAIP3, TNIP1, UNC93B1]
GO:0031349	positive regulation of defense response	[3, 4, 5, 6]	11	5.82702e-06	8.44917e-05	[CCL3L1, DDX58, DDX60, DHX58, IRF1, IRF7, OPTN, RSAD2, TNFAIP3, TNIP1, UNC93B1]
GO:0048525	negative regulation of viral process	[3, 4, 5, 6]	6	2.14218e-05	0.000248493	[CCL3L1, ISG20, MX1, PML, RSAD2, TRIM14]
GO:0019221	cytokine-mediated signaling pathway	[4, 5, 6]	11	3.96573e-05	0.000383354	[ADAR, CCL3L1, CCRL2, CXCL10, IL6R, IL7R, IRF1, IRF7, OAS2, PARP14, SOCS1]
GO:0002224	toll-like receptor signaling pathway	[6, 7, 8, 9, 10, 11]	6	4.97972e-05	0.000412605	[IRF1, IRF7, RSAD2, TNFAIP3, TNIP1, UNC93B1]
GO:0002253	activation of immune response	[2, 4, 5, 6]	10	0.000136286	0.000790456	[C2, DDX58, DDX60, DHX58, IRF1, IRF7, RSAD2, TNFAIP3, TNIP1, UNC93B1]
GO:0002753	cytoplasmic pattern recognition receptor signaling pathway	[4, 5, 6, 7, 8, 9, 10, 11]	4	0.000132011	0.000850739	[DDX58, DDX60, DHX58, TNFAIP3]
GO:0050688	regulation of defense response to virus	[3, 4, 5, 6, 7]	5	0.000131327	0.000952118	[DDX58, DDX60, DHX58, HERC5, IL27]
GO:0071357	cellular response to type I interferon	[5, 6]	4	0.000268208	0.00141419	[ADAR, IRF7, MX1, OAS2]
GO:0098586	cellular response to virus	[4, 6]	4	0.000364824	0.00151141	[ADAR, DDX58, DDX60, DHX58]
GO:0039529	RIG-I signaling pathway	[4, 5, 6, 7, 8, 9, 10, 11, 12, 13]	3	0.000319584	0.00154465	[DDX58, DDX60, DHX58]
GO:0071346	cellular response to interferon-gamma	[5, 6]	5	0.000432168	0.00156661	[CCL3L1, EVL, IRF1, PARP14, SOCS1]
GO:1903900	regulation of viral life cycle	[5, 6]	6	0.000360899	0.00161017	[ADAR, ISG20, MX1, PABPC1, PML, RSAD2]
GO:0002755	MyD88-dependent toll-like receptor signaling pathway	[7, 8, 9, 10, 11, 12]	3	0.000422133	0.00163225	[IRF1, IRF7, TNIP1]
GO:0061014	positive regulation of mRNA catabolic process	[5, 6, 7, 8, 9, 10]	4	0.000484082	0.00165157	[BTG2, MOV10, PABPC1, PNPT1]
GO:0060333	interferon-gamma-mediated signaling pathway	[5, 6, 7]	3	0.000543651	0.00175177	[IRF1, PARP14, SOCS1]
GO:0007204	positive regulation of cytosolic calcium ion concentration	[9, 11]	6	0.000628097	0.00191735	[CCL3L1, CCRL2, CXCL10, EDN1, MCOLN2, PML]
GO:0034121	regulation of toll-like receptor signaling pathway	[4, 5, 6, 7, 8, 9, 10, 11, 12]	4	0.000711563	0.00206353	[IRF1, IRF7, RSAD2, TNFAIP3]
GO:1904894	positive regulation of STAT cascade	[5, 6, 7, 8]	4	0.00100592	0.00277826	[IL6R, IL7R, PARP14, SOCS1]
GO:0006401	RNA catabolic process	[5, 6, 7]	7	0.0012125	0.00319659	[BTG2, ISG20, MOV10, OAS2, PABPC1, PNPT1, TNIP1]
GO:0055074	calcium ion homeostasis	[8]	7	0.00138932	0.00335752	[CCL3L1, CCRL2, CXCL10, EDN1, MCOLN2, PML, SNX10]
GO:0032481	positive regulation of type I interferon production	[4, 5, 6]	4	0.00137686	0.00347209	[DDX58, DHX58, IRF1, IRF7]
GO:1903901	negative regulation of viral life cycle	[4, 5, 6, 7]	4	0.00167151	0.00387789	[ISG20, MX1, PML, RSAD2]
GO:0050706	regulation of interleukin-1 beta secretion	[6, 7, 8, 9, 10, 11, 12]	3	0.00174138	0.00388461	[CCL3L1, PML, TNFAIP3]
GO:0046631	alpha-beta T cell activation	[5, 6]	5	0.00342809	0.00736404	[IL27, IL6R, IRF1, RSAD2, SOCS1]
GO:1902532	negative regulation of intracellular signal transduction	[4, 5, 6, 7]	9	0.00409135	0.00847494	[BCL2A1, DHX58, KCTD13, LITAF, OPTN, PARP14, SOCS1, TNFAIP3, TNIP1]
GO:0071222	cellular response to lipopolysaccharide	[5, 6, 8]	5	0.00518509	0.0103702	[CCL3L1, CMPK2, CXCL10, LITAF, TNFAIP3]
GO:0001959	regulation of cytokine-mediated signaling pathway	[4, 5, 6, 7]	4	0.00574293	0.0104091	[ADAR, IRF7, PARP14, SOCS1]
GO:0060402	calcium ion transport into cytosol	[4, 10, 12]	4	0.00538508	0.0104112	[CCL3L1, CXCL10, MCOLN2, PML]
GO:0016458	gene silencing	[2, 5, 6, 7]	5	0.00570863	0.0106807	[ADAR, MOV10, PABPC1, SMCHD1, ZNFX1]
GO:0031348	negative regulation of defense response	[3, 4, 5, 6]	5	0.00750228	0.0131858	[ADAR, DHX58, PARP14, PPARD, TNFAIP3]
GO:0002790	peptide secretion	[5, 6, 7]	8	0.00792897	0.0135259	[CCL3L1, DDX58, EDN1, MCOLN2, PML, RSAD2, SOCS1, TNFAIP3]
GO:0031331	positive regulation of cellular catabolic process	[4, 5, 6]	7	0.00947472	0.015701	[BTG2, HDAC6, MOV10, OPTN, PABPC1, PNPT1, TNFAIP3]
GO:0055080	cation homeostasis	[6]	8	0.0102013	0.0159912	[CCL3L1, CCRL2, CXCL10, DMXL2, EDN1, MCOLN2, PML, SNX10]
GO:0070098	chemokine-mediated signaling pathway	[5, 6, 7]	3	0.0101356	0.0163295	[CCL3L1, CCRL2, CXCL10]
GO:1902106	negative regulation of leukocyte differentiation	[4, 5, 6, 7, 8, 9, 10]	3	0.0101356	0.0163295	[CCL3L1, IRF1, SOCS1]
GO:0098771	inorganic ion homeostasis	[6]	8	0.0109693	0.0167426	[CCL3L1, CCRL2, CXCL10, DMXL2, EDN1, MCOLN2, PML, SNX10]
GO:0016579	protein deubiquitination	[6, 7, 8, 9]	4	0.0113279	0.0168466	[TNFAIP3, TNIP1, USP15, USP18]
GO:0016525	negative regulation of angiogenesis	[4, 5, 6, 7, 8, 9, 10, 11, 12]	3	0.0127064	0.0184243	[CXCL10, FOXJ2, PML]
GO:0010822	positive regulation of mitochondrion organization	[5, 6, 7]	3	0.0166645	0.0235741	[HDAC6, OPTN, TNFSF10]
GO:1903530	regulation of secretion by cell	[3, 4, 5, 6]	8	0.0176014	0.0243068	[CCL3L1, DDX58, EDN1, FBXL20, PML, RSAD2, SOCS1, TNFAIP3]
GO:0050709	negative regulation of protein secretion	[4, 5, 6, 7, 8, 9, 10]	3	0.0212385	0.0286472	[PML, RSAD2, TNFAIP3]
GO:0019932	second-messenger-mediated signaling	[4, 5, 6]	5	0.0239021	0.0315074	[CCL3L1, CCRL2, CXCL10, EDN1, PRKAR2A]
GO:0030217	T cell differentiation	[5, 6, 7, 8, 9, 10]	5	0.0253666	0.031984	[IL27, IL7R, IRF1, RSAD2, SOCS1]
GO:0051209	release of sequestered calcium ion into cytosol	[4, 5, 6, 7, 10, 11, 12, 13, 14]	3	0.0250762	0.0323204	[CCL3L1, CXCL10, MCOLN2]
GO:0051090	regulation of DNA-binding transcription factor activity	[3, 6, 7, 8, 9, 10, 11]	6	0.0328149	0.040495	[DDX58, EDN1, RHEBL1, TAX1BP1, TNFAIP3, TRIM14]
GO:1902105	regulation of leukocyte differentiation	[4, 5, 6, 7, 8, 9]	5	0.0335511	0.0405409	[CCL3L1, IL27, IL7R, IRF1, SOCS1]
GO:0043280	positive regulation of cysteine-type endopeptidase activity involved in apoptotic process	[6, 7, 8, 9, 10, 11, 12]	3	0.037011	0.0438089	[ACER2, PML, TNFSF10]
GO:0043122	regulation of I-kappaB kinase/NF-kappaB signaling	[5, 6, 7]	4	0.0425611	0.0493709	[OPTN, TNFAIP3, TNFSF10, TNIP1]

## Sheet: Poly IC 6h - C 6h KEGG
Supplementary file S9. KEGG pathways of DEG of alveolar macrophages after Poly(I:C) treatment at 6h that showed increase of the level of enrichment of H3K27ac at promotor regions.
GOID	GOTerm	Nr. Genes	Term PValue	Term PValue Corrected with Benjamini-Hochberg	Associated Genes Found
KEGG:05164	Influenza A	11	7.81853e-07	1.48552e-05	[ADAR, CXCL10, DDX58, IRF7, MX1, OAS2, PML, RSAD2, SLA-DQB1, TNFSF10, TRIM25]
KEGG:04623	Cytosolic DNA-sensing pathway	5	0.000439788	0.00417799	[ADAR, CXCL10, DDX58, IRF7, ZBP1]
KEGG:04622	RIG-I-like receptor signaling pathway	5	0.000706325	0.00447339	[CXCL10, DDX58, DHX58, IRF7, TRIM25]
KEGG:05160	Hepatitis C	6	0.00400676	0.0190321	[CXCL10, DDX58, IRF7, MX1, OAS2, RSAD2]
KEGG:05162	Measles	6	0.00400676	0.0190321	[ADAR, DDX58, IRF7, MX1, OAS2, TNFAIP3]
KEGG:05169	Epstein-Barr virus infection	7	0.00619594	0.0235446	[CXCL10, DDX58, IRF7, NFKBIE, OAS2, SLA-DQB1, TNFAIP3]
KEGG:04060	Cytokine-cytokine receptor interaction	6	0.00932054	0.0252986	[CCL3L1, CXCL10, IL27, IL6R, IL7R, TNFSF10]
KEGG:04668	TNF signaling pathway	5	0.00834062	0.026412	[CXCL10, EDN1, IRF1, MAP3K8, TNFAIP3]
KEGG:04217	Necroptosis	5	0.0155037	0.0368213	[CAMK2D, CHMP7, TNFAIP3, TNFSF10, ZBP1]
KEGG:04620	Toll-like receptor signaling pathway	4	0.0227523	0.0432293	[CCL3L1, CXCL10, IRF7, MAP3K8]
KEGG:04064	NF-kappa B signaling pathway	4	0.0218084	0.04604	[BCL2A1, DDX58, TNFAIP3, TRIM25]
