# Supplementary material for: Changes in H3K27ac at Gene Regulatory Regions in Porcine Alveolar Macrophages Following LPS or PolyIC Exposure
Source: Front Genet. 2020 Aug 20;11:817. doi: 10.3389/fgene.2020.00817 (PMC7468443; doi:10.3389/fgene.2020.00817)
Supplement: Supplementary file 17 [file Data_Sheet_10.xlsx]

## Sheet: LPS 2h - Control 2h
Supplementary file S10. DHMRs-H3K27ac 1kb of DEG involved in immune related KEGG pathways of AM in response to LPS 2h.
Chrom	Start	End	Length	Chr state Control 2h	Chr state LPS 2h	GeneName	Event	log2FC - DHMR	padj - DHMR	log2FoldChange - DEG	padj - DEG	annotation	distanceToTSS	geneId	transcriptId
10	40744801	40747100	2300	1. Flanking TSS and 7. Weak enhancer	4. Active promoter and 6. Flanking TSS downstream	MAP3K8	Up	1.03	3.47149e-06	3.90663	2.03635e-84	Promoter (<=1kb)	0	ENSSSCG00000020705	ENSSSCT00000034425
3	31876801	31882700	5900	No interpretation	No interpretation	SOCS1	Up	1.03	4.69807e-06	3.79363	2.26274e-20	Promoter (<=1kb)	0	ENSSSCG00000027855	ENSSSCT00000029636
1	260974301	260975300	1000	No interpretation	No interpretation	TRAF1	Up	1.04	0.00065183	2.28451	2.4436e-22	Promoter (<=1kb)	-571	ENSSSCG00000005511	ENSSSCT00000006061
1	26482201	26491300	9100	1. Flanking TSS and 4. Active TSS	Expanded 4. Active TSS	TNFAIP3	Up	1.04	5.5648e-08	3.04015	4.46135e-32	Promoter (<=1kb)	0	ENSSSCG00000004154	ENSSSCT00000004592
12	39648701	39650900	2200	No interpretation	No interpretation	CCL5	Up	1.06	5.17436e-09	2.2358	8.75351e-28	Promoter (<=1kb)	103	ENSSSCG00000017705	ENSSSCT00000033821
6	81913201	81914800	1600	5. Flanking TSS upstream	Expanded 1. Flanking TSS and 6. Flanking TSS downstream	IFNLR1	Up	1.09	4.91485e-09	3.7492	3.77632e-16	Promoter (<=1kb)	0	ENSSSCG00000032860	ENSSSCT00000043844
15	104798101	104805800	7700	1. Flanking TSS	4. Active TSS	CFLAR	Up	1.1	3.2634e-06	2.36111	2.75737e-47	Promoter (<=1kb)	798	ENSSSCG00000016101	ENSSSCT00000062262
12	20496501	20499800	3300	4. Active TSS	Expanded 4. Active TSS	STAT5A	Up	1.17	2.01545e-05	1.7671	3.84065e-23	Promoter (<=1kb)	0	ENSSSCG00000017402	ENSSSCT00000064828
9	35180901	35186300	5400	6. Flanking TSS downstream	4. Active TSS	ENSSSCG00000014997	Up	1.18	8.1104e-06	1.33547	6.19128e-09	Promoter (<=1kb)	0	ENSSSCG00000014997	ENSSSCT00000016361
16	71919601	71929500	9900	6. Flanking TSS downstream	1. Flanking TSS and 2. Strong enhancer	TNIP1	Up	1.2	9.96982e-08	1.42085	1.42584e-29	Promoter (<=1kb)	0	ENSSSCG00000017091	ENSSSCT00000018609
10	33890501	33893100	2600	6.Flanking TSS downstream and 7. Weak enhancer	1. Flanking TSS and 2. Strong enhancer	DDX58	Up	1.31	0.00023835	2.04105	0.000512857	Promoter (<=1kb)	0	ENSSSCG00000030408	ENSSSCT00000048370
14	6638701	6641400	2700	5. Flanking TSS upstream and 6. Flanking TSS downstream	1. Flanking TSS and 4. Active TSS	PPP3CC	Up	1.35	1.14471e-05	1.91902	6.68877e-15	Promoter (<=1kb)	0	ENSSSCG00000032622	ENSSSCT00000010549
3	43670601	43672600	2000	4. Active TSS	1. Flanking TSS	IL1B	Up	1.42	0.00144295	7.38909	7.20939e-42	Promoter (<=1kb)	650	ENSSSCG00000039214	ENSSSCT00000062058
12	22335301	22336400	1100	2. Strong enhancer	1. Flanking TSS	CSF3	Up	1.55	4.43122e-06	6.9614	8.83182e-42	Promoter (<=1kb)	0	ENSSSCG00000017488	ENSSSCT00000019041
7	23698201	23702000	3800	7. Weak enhancer	2. Strong enhancer	TNF	Up	1.55	6.97165e-08	7.29881	2.48833e-51	Promoter (<=1kb)	0	ENSSSCG00000001404	ENSSSCT00000001533
12	20646501	20649300	2800	6. Flanking TSS downstream and 7. Weak enhancer	1. Flanking TSS and 9. Heterochromatin; low signal	DHX58	Up	1.69	4.5599e-06	1.78877	4.04753e-07	Promoter (<=1kb)	0	ENSSSCG00000017416	ENSSSCT00000018960
3	18419801	18424100	4300	1. Flanking TSS	4. Active TSS	IL27	Up	1.71	1.139e-05	5.73512	4.75077e-106	Promoter (<=1kb)	0	ENSSSCG00000039300	ENSSSCT00000039070
7	8752701	8753900	1200	4. Active TSS and 6. Flanking TSS downstream	1. Flanking TSS and 4. Active TSS	EDN1	Up	1.78	0.000249873	4.12783	4.42056e-97	Promoter (<=1kb)	608	ENSSSCG00000035598	ENSSSCT00000061675
3	43668501	43670500	2000	2. Strong enhancer	Expanded 2. Strong enhancer	IL1B	Up	1.81	4.91485e-09	7.38909	7.20939e-42	Promoter (<=1kb)	0	ENSSSCG00000039214	ENSSSCT00000062058
12	39487401	39493700	6300	7. Weak enhancer	2. Strong enhancer	CCL3L1	Up	1.82	2.19908e-06	6.27826	1.34437e-70	Promoter (<=1kb)	0	ENSSSCG00000017700	ENSSSCT00000019266

## Sheet: Poly(IC) 2h - Control 2h
Supplementary file S10. DHMRs-H3K27ac 1kb of DEG involved in immune related KEGG pathways of AM in response to Poly(I:C) 2h.
Chrom	Start	End	Length	Chr state Control 2h	Chr state LPS 2h	GeneName	Event	log2FC - DHMR	padj - DHMR	log2FoldChange - DEG	padj - DEG	annotation	distanceToTSS	geneId	transcriptId
1	260974301	260975300	1000	4. Active TSS	1. Flanking TSS	TRAF1	Up	1	0.000432463	1.696	1.54912e-09	Promoter (<=1kb)	-571	ENSSSCG00000005511	ENSSSCT00000006061
3	19557401	19561900	4500	5. Flanking TSS downstream	1. Flanking TSS	IL4R	Up	1.04	8.66704e-09	1.25751	8.72146e-26	Promoter (<=1kb)	0	ENSSSCG00000007817	ENSSSCT00000034531
3	19570101	19577700	7600	1. Flanking TSS	Expanded 1. Flanking TSS	IL4R	Up	1.06	1.29671e-06	1.25751	8.72146e-26	Promoter (<=1kb)	0	ENSSSCG00000007817	ENSSSCT00000033060
1	217002701	217004700	2000	7. Weak enhancer	2. Strong enhancer	JAK2	Up	1.08	9.15944e-06	1.49698	2.76395e-05	Promoter (<=1kb)	-535	ENSSSCG00000005215	ENSSSCT00000034678
17	48284901	48287900	3000	5. Flanking TSS upstream	1. Flanking TSS	CD40	Up	1.1	3.26222e-09	3.61981	6.21958e-100	Promoter (<=1kb)	0	ENSSSCG00000035078	ENSSSCT00000066346
1	216998801	217002200	3400	1. Flanking TSS	4. Active TSS	JAK2	Up	1.11	2.84501e-05	1.49698	2.76395e-05	Promoter (<=1kb)	0	ENSSSCG00000005215	ENSSSCT00000034678
9	115067801	115069100	1300	5. Flanking TSS upstream	3. Bivalent/poised enhancer	FASLG	Up	1.14	1.00311e-05	1.61445	0.00256468	Promoter (<=1kb)	0	ENSSSCG00000022226	ENSSSCT00000026331
4	99349001	99354800	5800	No interpretation	No interpretation	TXNIP	Up	1.15	5.0894e-05	1.37667	3.62519e-07	Promoter (<=1kb)	150	ENSSSCG00000031262	ENSSSCT00000055984
9	53374201	53376900	2700	1. Flanking TSS	Expanded 1. Flanking TSS	TIRAP	Up	1.15	2.01361e-08	1.01715	0.00600498	Promoter (<=1kb)	0	ENSSSCG00000022413	ENSSSCT00000037148
13	140692601	140696200	3600	2. Strong enhancer, 3. Bivalent/poised enhancer and 7. Weak enhancer	1. Flanking TSS and 4.Active TSS	CD80	Up	1.23	3.53902e-09	4.54302	2.45472e-84	Promoter (<=1kb)	0	ENSSSCG00000011899	ENSSSCT00000013021
6	12925201	12926300	1100	5. Flanking TSS upstream	1. Flanking TSS	MLKL	Up	1.24	0.000101577	2.09949	7.16536e-15	Promoter (<=1kb)	297	ENSSSCG00000002716	ENSSSCT00000054953
12	39643801	39655600	11800	5. Flanking TSS upstream and 7. Weak enhancer	1. Flanking TSS and 2. Strong enhancer	CCL5	Up	1.26	3.85499e-08	2.50115	4.38931e-37	Promoter (<=1kb)	0	ENSSSCG00000017705	ENSSSCT00000033821
14	38855201	38861900	6700	1. Flanking TSS	Expanded 1. Flanking TSS	OAS2	Up	1.3	1.29978e-06	2.13211	4.78736e-10	Promoter (<=1kb)	0	ENSSSCG00000009881	ENSSSCT00000054896
15	104798101	104805800	7700	1. Flanking TSS	4. Active TSS	CFLAR	Up	1.3	2.82324e-05	2.16345	4.31083e-37	Promoter (<=1kb)	798	ENSSSCG00000016101	ENSSSCT00000062262
1	26481801	26491400	9600	5. Flanking TSS upstream and 7. Weak enhancer	2. Strong enhancer and 4. Active TSS	TNFAIP3	Up	1.34	4.38957e-05	2.90564	2.19851e-28	Promoter (<=1kb)	0	ENSSSCG00000004154	ENSSSCT00000004592
13	196824601	196826900	2300	7. Weak enhancers and 9.Heterochromatin; low signal	1. Flanking TSS, 2. Strong enhancer and 3. Weak/bivalent enhcancer	IL10RB	Up	1.35	1.44818e-08	0.913355	0.00406755	Promoter (<=1kb)	0	ENSSSCG00000036556	ENSSSCT00000048290
4	127423101	127429300	6200	7. Weak enhancers and 9.Heterochromatin; low signal	2. Strong enhancer and 3.Weak/bivalent enhancer	ENSSSCG00000024973	Up	1.46	3.80335e-05	1.83195	0.000154643	Promoter (<=1kb)	0	ENSSSCG00000024973	ENSSSCT00000061945
6	134627501	134628900	1400	9. Heterochromatin; low signal	2. Strong enhancer and 7. Weak enhancer	ENSSSCG00000024973	Up	1.46	2.53825e-09	1.83195	0.000154643	Promoter (<=1kb)	-417	ENSSSCG00000020200	ENSSSCT00000021795
9	26442401	26447000	4600	4. Active TSS	Expanded 4. Active TSS	PANX1	Up	1.59	1.54633e-05	2.92168	5.44005e-33	Promoter (<=1kb)	0	ENSSSCG00000032360	ENSSSCT00000064694
4	127288601	127292300	3700	7. Weak enhancers and 9.Heterochromatin; low signal	1. Flanking TSS and 4.Active TSS	ENSSSCG00000024973	Up	1.62	7.04421e-07	1.83195	0.000154643	Promoter (<=1kb)	0	ENSSSCG00000024973	ENSSSCT00000060466
7	8751901	8754000	2100	5. Flanking TSS upstream	1. Flanking TSS	EDN1	Up	1.62	7.19263e-05	3.77069	2.9278e-78	Promoter (<=1kb)	0	ENSSSCG00000035598	ENSSSCT00000061675
2	65147201	65150400	3200	5. Flanking TSS upstream and 7. Weak enhancer	2. Strong enhancer	IL27RA	Up	1.73	2.92143e-09	1.12792	0.000187345	Promoter (<=1kb)	0	ENSSSCG00000013766	ENSSSCT00000034954
15	68982201	68989500	7300	1. Flanking TSS, 5. Flanking TSS upstream and 7. Weak enhancer	1. Flanking TSS and 4. Active TSS	IFIH1	Up	1.75	6.24238e-07	2.39999	2.21353e-26	Promoter (<=1kb)	0	ENSSSCG00000015897	ENSSSCT00000061806
6	70023201	70028000	4800	4. Active TSS and 6.Weak promoter	1. Flanking TSS and 2. Strong enhancer	PIK3CD	Up	1.79	1.45084e-05	1.16691	0.0456734	Promoter (<=1kb)	0	ENSSSCG00000003395	ENSSSCT00000003766
10	40744901	40747200	2300	5. Flanking TSS upstream and 7. Weak enhancer	1. Flanking TSS and 5. Flanking TSS upstream	MAP3K8	Up	1.86	3.70403e-07	2.14485	1.80087e-18	Promoter (<=1kb)	0	ENSSSCG00000020705	ENSSSCT00000034425
11	75598101	75602500	4400	7. Weak enhancers	1. Flanking TSS	TNFSF13B	Up	1.92	1.30187e-08	2.0407	6.11293e-10	Promoter (<=1kb)	0	ENSSSCG00000009542	ENSSSCT00000010460
3	31876401	31883500	7100	5. Flanking TSS upstream and 7. Weak enhancer	1. Flanking TSS	SOCS1	Up	2.05	7.66876e-05	5.48711	4.74343e-47	Promoter (<=1kb)	0	ENSSSCG00000027855	ENSSSCT00000029636
3	18419901	18424300	4400	4. Active TSS	Expanded 4. Active TSS	IL27	Up	2.08	1.15699e-08	5.53824	8.66906e-98	Promoter (<=1kb)	0	ENSSSCG00000039300	ENSSSCT00000039070
7	23698101	23701800	3700	5. Flanking TSS upstream and 7. Weak enhancer	2. Strong enhancer and 3. Bivalent/poised enhancer	TNF	Up	2.14	4.21214e-06	5.71113	1.05744e-29	Promoter (<=1kb)	0	ENSSSCG00000001404	ENSSSCT00000001533
12	39487401	39493700	6300	5. Flanking TSS upstream and 7. Weak enhancer	1. Flanking TSS and 2.Strong enhancer	CCL3L1	Up	2.18	1.31554e-06	5.69797	1.37067e-56	Promoter (<=1kb)	0	ENSSSCG00000017700	ENSSSCT00000019266
8	71695501	71697300	1800	5. Flanking TSS upstream and 7. Weak enhancer	1. Flanking TSS, 2.Strong enhancer and 4. Active TSS	CXCL10	Up	2.39	3.49739e-06	4.95202	2.14335e-15	Promoter (<=1kb)	0	ENSSSCG00000032474	ENSSSCT00000062500
12	20646401	20649400	3000	5. Flanking TSS upstream and 7. Weak enhancer	1. Flanking TSS, 2.Strong enhancer, and 9. Heterochromatin; low signal	DHX58	Up	2.54	5.91269e-09	2.44711	1.38111e-16	Promoter (<=1kb)	0	ENSSSCG00000017416	ENSSSCT00000018960
10	33889201	33894000	4800	5. Flanking TSS upstream, 5. Flanking TSS downstream, 7.Weak enhancer and 9. Heterochromatin; low signal	1. Flanking TSS, 2.Strong enhancer, and 3. Bivalent/poised enhancer	DDX58	Up	2.59	1.35447e-07	2.44711	1.38111e-16	Promoter (<=1kb)	0	ENSSSCG00000030408	ENSSSCT00000048370
14	38844601	38850600	6000	5. Flanking TSS upstream and 7. Weak enhancer	1. Flanking TSS and 2.Strong enhancer	OAS2	Up	2.65	1.85336e-06	2.13211	4.78736e-10	Promoter (<=1kb)	0	ENSSSCG00000009881	ENSSSCT00000045243

## Sheet: LPS 6h - Control 6h
Supplementary file S10. DHMRs-H3K27ac 1kb of DEG involved in immune related KEGG pathways of AM in response to LPS 6h.
Chrom	Start	End	Length	Chr state Control 2h	Chr state LPS 2h	GeneName	Event	log2FC - DHMR	padj - DHMR	log2FoldChange - DEG	padj - DEG	annotation	distanceToTSS	geneId	transcriptId
12	33210601	33212300	1700	No change	No change	TRIM25	Up	1	9.10377e-06	1.94211	3.35784e-16	Promoter (<=1kb)	39	ENSSSCG00000017614	ENSSSCT00000035478
10	40745301	40746900	1600	No change	No change	MAP3K8	Up	1.04	7.99302e-09	2.38463	1.10497e-25	Promoter (<=1kb)	0	ENSSSCG00000020705	ENSSSCT00000034425
3	18420501	18421500	1000	No change	No change	IL27	Up	1.16	1.09565e-05	5.35097	8.92614e-95	Promoter (<=1kb)	-481	ENSSSCG00000039300	ENSSSCT00000039070
12	39490601	39493700	3100	6. Flanking TSS downstream and 7. Weak enhancer	2. Strong enhancer and 4.Active TSS	CCL3L1	Up	1.22	2.48983e-08	4.59763	1.05949e-36	Promoter (<=1kb)	0	ENSSSCG00000017700	ENSSSCT00000019266
2	6429901	6432200	2300	No change	No change	FOSL1	Up	1.25	2.29733e-05	1.86593	5.6769e-09	Promoter (<=1kb)	0	ENSSSCG00000012967	ENSSSCT00000044856
8	69931101	69932800	1700	7. Weak enhancer	2. Strong enhancer and 3. Bivalent/poised enhancer	CXCL8	Up	1.32	4.81644e-08	4.88891	4.80128e-46	Promoter (<=1kb)	0	ENSSSCG00000008953	ENSSSCT00000009807
3	128897201	128899400	2200	No change	No change	RSAD2	Up	1.47	0.000126979	3.76889	1.25803e-17	Promoter (<=1kb)	0	ENSSSCG00000008648	ENSSSCT00000009461
12	20646801	20649000	2200	1. Flanking TSS and 6. Flanking TSS downstream	Bigger 1. Flanking active promoter	DHX58	Up	1.51	2.19608e-05	2.50535	7.14904e-19	Promoter (<=1kb)	0	ENSSSCG00000017416	ENSSSCT00000018960
14	6638701	6641200	2500	6. Flanking TSS downstream	1. Flanking TSS	PPP3CC	Up	1.68	0.00151761	3.34134	2.65322e-65	Promoter (<=1kb)	0	ENSSSCG00000032622	ENSSSCT00000010549
3	43668701	43672500	3800	6. Flanking TSS downstream and 7. Weak enhancer	1. Flanking TSS and 2. Strong enhancer	IL1B	Up	1.74	4.68272e-07	6.5087	2.6666e-33	Promoter (<=1kb)	0	ENSSSCG00000039214	ENSSSCT00000062058
12	22334901	22336500	1600	6. Flanking TSS downstream and 7. Weak enhancer	1. Flanking TSS, 2. Strong enhancer and 6. Flanking TSS downstream	CSF3	Up	1.83	0.000228565	8.12266	1.19913e-60	Promoter (<=1kb)	0	ENSSSCG00000017488	ENSSSCT00000019041

## Sheet: Poly(IC) 6h - Control 6h
Supplementary file S10. DHMRs-H3K27ac 1kb of DEG involved in immune related KEGG pathways of AM in response to Poly(I:C) 6h.
Chrom	Start	End	Length	Chr state Control 2h	Chr state LPS 2h	GeneName	Event	log2FC - DHMR	padj - DHMR	log2FoldChange - DEG	padj - DEG	annotation	distanceToTSS	geneId	transcriptId
7	39259701	39264200	4500	1. Flanking TSS	Bigger 1. Flanking TSS	NFKBIE	Up	1.06	2.24718e-08	1.49136	1.56067e-06	Promoter (<=1kb)	0	ENSSSCG00000001703	ENSSSCT00000001903
7	59447701	59451400	3700	1. Flanking TSS	Bigger 1. Flanking TSS	PML	Up	1.07	0.00012891	1.59033	3.72481e-06	Promoter (<=1kb)	0	ENSSSCG00000001912	ENSSSCT00000040910
12	33210501	33213900	3400	5. Flanking TSS upstream and 6. Flanking TSS downstrem	1. Flanking TSS and 4.Active TSS	TRIM25	Up	1.1	1.28825e-06	1.78313	4.86898e-12	Promoter (<=1kb)	0	ENSSSCG00000017614	ENSSSCT00000035478
14	38854801	38861900	7100	3. Bivalent/poised enhancer	4. Active TSS	OAS2	Up	1.12	0.0135175	2.45296	9.13009e-15	Promoter (<=1kb)	0	ENSSSCG00000009881	ENSSSCT00000054896
1	26481501	26491300	9800	7. Weak enhancer	2. Strong enhancer	TNFAIP3	Up	1.3	0.000108542	2.94594	3.09932e-29	Promoter (<=1kb)	0	ENSSSCG00000004154	ENSSSCT00000004592
10	40745001	40747000	2000	6. Flanking TSS downstrem and 7. Weak enhancer	6. Flanking TSS downstrem and 7. Weak enhancer	MAP3K8	Up	1.4	4.68081e-09	1.38159	3.67728e-05	Promoter (<=1kb)	0	ENSSSCG00000020705	ENSSSCT00000034425
3	18420001	18421600	1600	No change	No change	IL27	Up	1.42	1.74598e-05	1.41913	1.60251e-10	Promoter (<=1kb)	-381	ENSSSCG00000039300	ENSSSCT00000039070
12	39490501	39493900	3400	6. Flanking TSS downstrem and 7. Weak enhancer	1. Flanking TSS, 2.Strong enhancer and 4.Active TSS	CCL3L1	Up	1.43	1.07966e-08	2.88963	7.80331e-12	Promoter (<=1kb)	0	ENSSSCG00000017700	ENSSSCT00000019266
2	373401	376300	2900	6. Flanking TSS downstrem	1. Flanking TSS and 4.Active TSS	IRF7	Up	1.49	1.01649e-06	2.94383	2.61433e-25	Promoter (<=1kb)	0	ENSSSCG00000012853	ENSSSCT00000035232
10	33890401	33893500	3100	5. Flanking TSS upstream, 6. Flanking TSS downstrem and 7. Weak enhancer	1. Flanking TSS and 4.Active TSS	DDX58	Up	1.86	2.68272e-05	3.89914	1.203e-19	Promoter (<=1kb)	0	ENSSSCG00000030408	ENSSSCT00000048370
14	38845501	38849000	3500	6. Flanking TSS downstrem	1. Flanking TSS	OAS2	Up	1.88	2.77272e-06	2.45296	9.13009e-15	Promoter (<=1kb)	0	ENSSSCG00000009881	ENSSSCT00000045243
3	128895101	128900200	5100	6. Flanking TSS downstrem	1. Flanking TSS and 4.Active TSS	RSAD2	Up	1.89	0.000106596	4.01275	3.47729e-19	Promoter (<=1kb)	0	ENSSSCG00000008648	ENSSSCT00000009461
12	20646601	20649400	2800	6. Flanking TSS downstrem	7. Weak enhancer	DHX58	Up	1.91	2.95284e-05	2.74821	1.92304e-22	Promoter (<=1kb)	0	ENSSSCG00000017416	ENSSSCT00000018960
8	71695701	71697300	1600	6. Flanking TSS downstrem and 7. Weak enhancer	1. Flanking TSS and 5. Flanking TSS upstrem	CXCL10	Up	2.4	6.58716e-06	6.3853	5.45731e-27	Promoter (<=1kb)	0	ENSSSCG00000032474	ENSSSCT00000062500
