# Supplementary material for: Changes in H3K27ac at Gene Regulatory Regions in Porcine Alveolar Macrophages Following LPS or PolyIC Exposure
Source: Front Genet. 2020 Aug 20;11:817. doi: 10.3389/fgene.2020.00817 (PMC7468443; doi:10.3389/fgene.2020.00817)
Supplement: Supplementary file 18 [file Data_Sheet_11.xlsx]

## Sheet: H3K27ac-C2h
Supplementary file S11. Homer Known Motif Enrichment Results H3K27ac-Control2h
Total Target Sequences = 39648, Total Background Sequences = 38078
Rank	Motif	Name	P-value	log P-pvalue	q-value (Benjamini)	# Target Sequences with Motif	% of Targets Sequences with Motif	# Background Sequences with Motif	% of Background Sequences with Motif	AM Transcriptome
1	CGTACTGACGTACTAGTCGACTAGACTGCGTACGTATACGAGCTATCG	SpiB(ETS)/OCILY3-SPIB-ChIP-Seq(GSE56857)/Homer	1e-449	-1035	0	9123	0.2301	5498.5	0.1444	FALSE
2	CGTATACGTCGAACTGACTGCGTACGTATACGAGCTTACG	PU.1(ETS)/ThioMac-PU.1-ChIP-Seq(GSE21512)/Homer	1e-376	-867.2	0	14689	0.3706	10456.9	0.2746	TRUE
3	CTAGTCGAACGTACTGCGTATAGCCGATGTACCGTAAGCTGATCGTAC	Jun-AP1(bZIP)/K562-cJun-ChIP-Seq(GSE31477)/Homer	1e-338	-778.8	0	7014	0.1769	4201.3	0.1103	TRUE
4	TGCACTGAATGCGTCAACTGACTGCGTACGTACTAGAGCT	Ets1-distal(ETS)/CD4+-PolII-ChIP-Seq(Barski_et_al.)/Homer	1e-314	-724.8	0	9701	0.2447	6455.3	0.1695	TRUE
5	CTAGTCGACGATACTGCGTATACGAGCTTGACGCTAACGTGATCTAGC	Fosl2(bZIP)/3T3L1-Fosl2-ChIP-Seq(GSE56872)/Homer	1e-298	-686.3	0	9205	0.2322	6113	0.1605	TRUE
6	TCAGCTGACGTACGTATACGGCATCTAGCTGACGTACGTATACGGACT	IRF1(IRF)/PBMC-IRF1-ChIP-Seq(GSE43036)/Homer	1e-294	-677.1	0	5544	0.1399	3210.3	0.0843	TRUE
7	CTAGTCGACTGACGTATACGGACTTCAGTCGAGTCATGCATACGAGCT	IRF2(IRF)/Erythroblas-IRF2-ChIP-Seq(GSE36985)/Homer	1e-284	-656	0	4464	0.1126	2431.3	0.0638	TRUE
8	TCAGTCAGGCTACGTATACGGACTTCAGTCGACTGACGTATACGGACT	IRF8(IRF)/BMDM-IRF8-ChIP-Seq(GSE77884)/Homer	1e-272	-628.6	0	10647	0.2686	7437.6	0.1953	TRUE
9	TGCATCGATAGCGTACTCAGCTAGGTCAGCTATCAGGACT	ETS(ETS)/Promoter/Homer	1e-270	-623.9	0	10611	0.2677	7416.3	0.1947	FALSE
10	CTGAATCGAGCTAGCTACGTTAGCCTGATACGCGATACGTGACTAGTC	ISRE(IRF)/ThioMac-LPS-Expression(GSE23622)/Homer	1e-237	-546.7	0	2715	0.0685	1310.4	0.0344	FALSE
11	CTAGCTAGCGTACGTATACGCGATCTAGCTGACTGACGTATACGGACT	PU.1:IRF8(ETS:IRF)/pDC-Irf8-ChIP-Seq(GSE66899)/Homer	1e-236	-544.4	0	7061	0.1781	4610.7	0.1211	TRUE
12	CATGCTAGTCGAACGTACTGCGTATAGCCGATTGACCGTAAGCTGATC	Fra2(bZIP)/Striatum-Fra2-ChIP-Seq(GSE43429)/Homer	1e-225	-519.5	0	12153	0.3066	8988.7	0.236	FALSE
13	CGATTACGTGACGACTCATGCGTATACGACGTGTACCTGA	Bach2(bZIP)/OCILy7-Bach2-ChIP-Seq(GSE44420)/Homer	1e-222	-513	0	5911	0.1491	3740.1	0.0982	TRUE
14	ACTGCTAGTCGACGATCATGGCTAATCGCGATGTACGCTAAGCTGTAC	Fra1(bZIP)/BT549-Fra1-ChIP-Seq(GSE46166)/Homer	1e-183	-422.1	0	13609	0.3433	10545.1	0.2769	FALSE
15	CTGATACGGCATAGCTAGCTAGTCTCGAACTGCAGTAGCTAGCTGATC	IRF3(IRF)/BMDM-Irf3-ChIP-Seq(GSE67343)/Homer	1e-182	-420.8	0	10155	0.2562	7486.5	0.1966	TRUE
16	CTAGTCGAGCATCATGGCTATAGCCGATGTACCTGAAGCT	JunB(bZIP)/DendriticCells-Junb-ChIP-Seq(GSE36099)/Homer	1e-182	-419.8	0	13384	0.3376	10349.2	0.2717	TRUE
17	TACGTCGACAGTACTGGCTAATGCCGATGTACCGTAACTGTAGCCGTA	NF-E2(bZIP)/K562-NFE2-ChIP-Seq(GSE31477)/Homer	1e-173	-400.6	0	2148	0.0542	1065	0.028	FALSE
18	CGTACGTACGTAGCATGCATTACGGTACGACTACTGCGTAATCGACGTGTACCGTAAGCT	Bach1(bZIP)/K562-Bach1-ChIP-Seq(GSE31477)/Homer	1e-171	-395.1	0	2042	0.0515	997.8	0.0262	TRUE
19	CGTACGTACGTAGCATGCATACTGGTACGACTCTAGGCTATACGGACTTGACCGTAAGCT	NFE2L2(bZIP)/HepG2-NFE2L2-ChIP-Seq(Encode)/Homer	1e-164	-377.8	0	1957	0.0494	956.2	0.0251	TRUE
20	GTCAGCATACTGGTACGACTACTGGCTAATCGCAGTGTACCGTAAGCT	Nrf2(bZIP)/Lymphoblast-Nrf2-ChIP-Seq(GSE37589)/Homer	1e-159	-366.7	0	1777	0.0448	845.5	0.0222	FALSE
21	CTGATGCATAGCTGACTACGTCAGCTGAGCTATCAGGACT	ELF1(ETS)/Jurkat-ELF1-ChIP-Seq(SRA014231)/Homer	1e-154	-355.7	0	14556	0.3672	11609.8	0.3049	TRUE
22	ACTGCATGTCGAACGTACTGCGTAATCGACGTGTACCGTAGACTAGTC	Fos(bZIP)/TSC-Fos-ChIP-Seq(GSE110950)/Homer	1e-150	-345.6	0	14040	0.3542	11171.1	0.2933	TRUE
23	GCTAAGTCTACGTGCAATCGTCAGGCTATCGATCAGAGCT	ELF5(ETS)/T47D-ELF5-ChIP-Seq(GSE30407)/Homer	1e-140	-322.5	0	19019	0.4798	15878.9	0.4169	FALSE
24	CAGTTGCAACGTACTGCGTAATCGCGATTGACCGTAACGT	BATF(bZIP)/Th17-BATF-ChIP-Seq(GSE39756)/Homer	1e-130	-301	0	14809	0.3736	12028.6	0.3158	TRUE
25	CTAGTCGAACGTACTGCGTAATGCACGTGTACCGTAAGCTGATCGTAC	Atf3(bZIP)/GBM-ATF3-ChIP-Seq(GSE33912)/Homer	1e-127	-292.7	0	15015	0.3788	12249	0.3216	TRUE
26	TCGATAGCGTCAACTGCTAGCGTACGATACTGACGTACTGACTGACGT	ETS:RUNX(ETS,Runt)/Jurkat-RUNX1-ChIP-Seq(GSE17954)/Homer	1e-113	-261.1	0	3364	0.0849	2159.1	0.0567	FALSE
27	CGTATGACTAGCTGCAACTGACTGCGTACGTATCAGGACT	ELF3(ETS)/PDAC-ELF3-ChIP-Seq(GSE64557)/Homer	1e-94	-217.2	0	18434	0.465	15754.4	0.4137	FALSE
28	GATCTCGAAGTCCGATCGATAGTCATGCACTGATCGGACT	Elk1(ETS)/Hela-Elk1-ChIP-Seq(GSE31477)/Homer	1e-93	-216.1	0	15202	0.3835	12725.6	0.3341	TRUE
29	TCGAACGTCATGGCTATAGCCGATGTACGCTAACGTATGC	AP-1(bZIP)/ThioMac-PU.1-ChIP-Seq(GSE21512)/Homer	1e-85	-196.7	0	16007	0.4038	13563.2	0.3561	TRUE
30	TCGATCGATAGCGTACTCAGTACGCGTACGTATCAGAGCT	GABPA(ETS)/Jurkat-GABPa-ChIP-Seq(GSE17954)/Homer	1e-82	-189.4	0	20872	0.5265	18210.8	0.4782	TRUE
31	TCAGCGTAAGTCAGCTCGTAAGTCCTGACGTAAGTCGCATAGTCAGTCAGTCCTGAACTGTGCATCGACATGATCGGATC	Ronin(THAP)/ES-Thap11-ChIP-Seq(GSE51522)/Homer	1e-78	-179.6	0	1008	0.0254	506.7	0.0133	FALSE
32	TGCACTGAAGTCGTCAACTGACTGCGTACGTACTGAAGCT	EWS:FLI1-fusion(ETS)/SK_N_MC-EWS:FLI1-ChIP-Seq(SRA014231)/Homer	1e-77	-178.3	0	14758	0.3723	12483.5	0.3278	FALSE
33	CTGAAGTCCGATAGCTATGCGTACACGTATCGCAGTGCAT	Elf4(ETS)/BMDM-Elf4-ChIP-Seq(GSE88699)/Homer	1e-73	-170.3	0	22677	0.5721	20047.6	0.5264	TRUE
34	GATCCTGAAGTCCGATCGATGATCAGTCACTGATCGAGCT	Elk4(ETS)/Hela-Elk4-ChIP-Seq(GSE31477)/Homer	1e-72	-165.8	0	15166	0.3826	12924.6	0.3394	TRUE
35	TCGACGTAAGTCAGCTCGTAAGTCTCGAGCTAGACTCGATAGTCAGTCAGTCCTGATCAGTGCATCGACAGTATCGAGTC	GFY-Staf(?,Zf)/Promoter/Homer	1e-69	-160.7	0	1527	0.0385	905.3	0.0238	FALSE
36	TGCAAGCTCATGCGTAAGCTACTGGATCGTCACGTAAGCT	Atf4(bZIP)/MEF-Atf4-ChIP-Seq(GSE35681)/Homer	1e-69	-159.5	0	7713	0.1946	6136.7	0.1611	TRUE
37	TCGAGCATACGTCTAGGTACTCGAGCATTGACTCGAACGT	Chop(bZIP)/MEF-Chop-ChIP-Seq(GSE35681)/Homer	1e-60	-138.8	0	6282	0.1585	4947.9	0.1299	FALSE
38	TACGCTAGATGCGATCGTACAGTCCTAGAGTCAGTCAGTCGTACAGTC	Sp1(Zf)/Promoter/Homer	1e-58	-134.6	0	7774	0.1961	6292.3	0.1652	TRUE
39	TCAGTAGCGACTCATGCTGAATCGGCATGTACCGTAACTGTAGCTGCA	MafK(bZIP)/C2C12-MafK-ChIP-Seq(GSE36030)/Homer	1e-56	-129	0	5464	0.1378	4264.7	0.112	TRUE
40	TGCATAGCGACTTGCATGACTGCACGTAAGCTAGCTAGTCAGTCGTAC	GFY(?)/Promoter/Homer	1e-52	-120.1	0	2059	0.0519	1396.7	0.0367	FALSE
41	ATGCAGCTTCAGTGACTCAGATGCTGCAACGTATCGGATCACTGAGTC	NRF1(NRF)/MCF7-NRF1-ChIP-Seq(Unpublished)/Homer	1e-49	-113.3	0	3399	0.0857	2531	0.0665	TRUE
42	CTAGAGCTGACTCATGAGTCAGTCGTCACAGTCTAGTCAGGTACCTGATCGAGATCTGAC	Rfx2(HTH)/LoVo-RFX2-ChIP-Seq(GSE49402)/Homer	1e-48	-111.6	0	2681	0.0676	1929.7	0.0507	TRUE
43	ACTGCATGGCTATCGAGCTAAGCTAGCTGTACAGTCTGAC	NFkB-p65-Rel(RHD)/ThioMac-LPS-Expression(GSE23622)/Homer	1e-46	-106.6	0	1961	0.0495	1347.4	0.0354	TRUE
44	ATGCAGTCCTGAAGTCCGATACGTAGTCAGTCACGTATCGGACTACGT	Etv2(ETS)/ES-ER71-ChIP-Seq(GSE59402)/Homer	1e-45	-105.8	0	21139	0.5333	18941.5	0.4974	TRUE
45	AGTCATCGCTAGAGCTGACTCTAGAGTCAGTCGCTACAGTTCAGTCAGGATCCTGATCGAGATC	RFX(HTH)/K562-RFX3-ChIP-Seq(SRA012198)/Homer	1e-43	-101.2	0	2403	0.0606	1725	0.0453	FALSE
46	TAGCCGTACTGATACGCGTAACGTACTGACTGAGTCTACGCTAGGTAC	YY1(Zf)/Promoter/Homer	1e-40	-93.17	0	1823	0.046	1266.6	0.0333	TRUE
47	TCAGAGCTATGCCGTAAGTCTCAGACGTATCGTCGAAGTCGATCTGAC	TFE3(bHLH)/MEF-TFE3-ChIP-Seq(GSE75757)/Homer	1e-40	-92.61	0	2364	0.0596	1716.7	0.0451	TRUE
48	CATGCTAGAGCTGACTCATGAGTCGATCGCTACGATCTAGTCAGGTACCTGATCGA	X-box(HTH)/NPC-H3K4me1-ChIP-Seq(GSE16256)/Homer	1e-40	-92.27	0	3013	0.076	2267.8	0.0595	FALSE
49	TCGATAGCTGCAACTGACTGCGTACGTACTAGGACTTACG	ETS1(ETS)/Jurkat-ETS1-ChIP-Seq(GSE17954)/Homer	1e-39	-91.47	0	22701	0.5727	20548	0.5395	TRUE
50	TGCAAGCTACGTCTAGGATCCTAGGATCGTCACTGAAGTC	CEBP(bZIP)/ThioMac-CEBPb-ChIP-Seq(GSE21512)/Homer	1e-37	-87.34	0	15023	0.379	13245.4	0.3478	FALSE
51	ACGTCTAGCGTAAGTCGTACACGTACGTACGTGTCAGTACTGACGACT	Nur77(NR)/K562-NR4A1-ChIP-Seq(GSE31363)/Homer	1e-36	-82.99	0	5367	0.1354	4368.5	0.1147	FALSE
52	ATGCGACTAGCTAGCTAGTCGCTACAGTCGATGCTAACGTACTGGCTATAGCGCATTGAC	IRF:BATF(IRF:bZIP)/pDC-Irf8-ChIP-Seq(GSE66899)/Homer	1e-34	-79.31	0	3825	0.0965	3018.9	0.0793	FALSE
53	TCGAACGTACTGCTGAAGTCTCAGAGCTGTACCGTAAGCTGATCTCGA	JunD(bZIP)/K562-JunD-ChIP-Seq/Homer	1e-34	-79.03	0	2133	0.0538	1561.9	0.041	TRUE
54	TCGAAGCTACGTACGTAGTCAGTCACGTATCGGACTATCG	EWS:ERG-fusion(ETS)/CADO_ES1-EWS:ERG-ChIP-Seq(SRA014231)/Homer	1e-33	-77.6	0	17810	0.4493	15957.4	0.419	FALSE
55	GCTATAGCAGCTATCGGTCACGTAGCTAATGCGATCCTGA	IRF4(IRF)/GM12878-IRF4-ChIP-Seq(GSE32465)/Homer	1e-32	-75.06	0	11265	0.2842	9810	0.2576	TRUE
56	ATGCAGTCGTACAGCTTCGACTAGGATCCTGAGTCAAGTCGCTATCAG	Rfx5(HTH)/GM12878-Rfx5-ChIP-Seq(GSE31477)/Homer	1e-26	-60.62	0	7188	0.1813	6140.5	0.1612	TRUE
57	TGCAATGCACGTACGTACGTATGCCTAGACGTACGTAGCTGATCAGCT	T1ISRE(IRF)/ThioMac-Ifnb-Expression/Homer	1e-25	-59.43	0	454	0.0115	254.6	0.0067	FALSE
58	TCGAGCATACTGCTGAAGTCTCAGGACTGTACCGTAAGCTAGTCGATC	c-Jun-CRE(bZIP)/K562-cJun-ChIP-Seq(GSE31477)/Homer	1e-24	-57.13	0	6590	0.1662	5615.9	0.1475	FALSE
59	ATGCTCAGTCGAGCATACTGCGTAAGTCTCAGGACTTGACCGTAAGCT	Atf2(bZIP)/3T3L1-Atf2-ChIP-Seq(GSE56872)/Homer	1e-23	-54.2	0	7205	0.1818	6198.8	0.1628	TRUE
60	TGCATCGATCGAACGTCATGCGTAAGTCTCAGACGTGTACCGTAAGCT	CREB5(bZIP)/LNCaP-CREB5.V5-ChIP-Seq(GSE137775)/Homer	1e-23	-54.02	0	8710	0.2197	7588.9	0.1993	TRUE
61	ACTGTCAGAGCTGACTCATGAGTCAGTCGCTACGATCTAGTCAGGTACCTGATCGA	Rfx1(HTH)/NPC-H3K4me1-ChIP-Seq(GSE16256)/Homer	1e-22	-52.71	0	5174	0.1305	4353.1	0.1143	TRUE
62	TACGCTGATCGACGATCTAGCTAGTCGACTGATCGATCGACGTATCGAGCATCATGCGTATACGGCATTGACCGTAAGCT	NFAT:AP1(RHD,bZIP)/Jurkat-NFATC1-ChIP-Seq(Jolma_et_al.)/Homer	1e-21	-49.23	0	5001	0.1262	4217.1	0.1107	FALSE
63	CTAGCATGCATGAGCTGACTCGTAGATCAGCTGTCAATGCTCGACTAGCATGACGTAGTCCTGA	LXRE(NR),DR4/RAW-LXRb.biotin-ChIP-Seq(GSE21512)/Homer	1e-20	-46.82	0	1377	0.0347	1021.8	0.0268	FALSE
64	GCTACGTAAGTCACGTTCGATACGACTGAGCTAGTCTCGA	RORgt(NR)/EL4-RORgt.Flag-ChIP-Seq(GSE56019)/Homer	1e-19	-45.83	0	3484	0.0879	2869	0.0753	FALSE
65	GCTACGTAAGTCACGTTCGATACGACTGAGCTAGTCTCGA	RORgt(NR)/EL4-RORgt.Flag-ChIP-Seq(GSE56019)/Homer	1e-19	-45.83	0	3484	0.0879	2869	0.0753	FALSE
66	TCGAGACTAGCTTGACAGCTGTACTCAGGATCATCGTGCAACTGCTGA	GFX(?)/Promoter/Homer	1e-19	-44.65	0	444	0.0112	268.5	0.007	FALSE
67	AGTCCTGAATCGAGCTAGCTGACTAGTCGCTAACGTCGATGCATCGATATCGCGTATAGCGCATATGCCGTA	bZIP:IRF(bZIP,IRF)/Th17-BatF-ChIP-Seq(GSE39756)/Homer	1e-19	-44.38	0	10428	0.2631	9266.6	0.2433	FALSE
68	CGTACGTACGTAAGTCAGCTCTGAACTGCTAGAGCTAGTCCGTATCAG	RORg(NR)/Liver-Rorc-ChIP-Seq(GSE101115)/Homer	1e-19	-44.21	0	2687	0.0678	2169	0.057	FALSE
69	TCGAACGTACGTCTGAGATCTCAGGACTGTCACGTAAGCTGTCACTAGAGCTACGTTCGA	NFIL3(bZIP)/HepG2-NFIL3-ChIP-Seq(Encode)/Homer	1e-18	-43.42	0	14467	0.365	13079.8	0.3434	TRUE
70	GACTTCAGCTAGAGTCAGTCGTACAGTCCTGAAGTCAGTCAGTCGACTAGTCACTGATGC	KLF3(Zf)/MEF-Klf3-ChIP-Seq(GSE44748)/Homer	1e-17	-39.2	0	11249	0.2838	10084.6	0.2648	TRUE
71	TCAGTGACGTACTGCAGTACCTAGGTACATGCAGTCGTCAAGTCGACT	Klf9(Zf)/GBM-Klf9-ChIP-Seq(GSE62211)/Homer	1e-16	-38.32	0	9207	0.2323	8179.1	0.2148	TRUE
72	TCGAACTGACTGCGTACGTATCGAAGTCCTGAATCGGTACGCATCATG	ETS:E-box(ETS,bHLH)/HPC7-Scl-ChIP-Seq(GSE22178)/Homer	1e-15	-36.22	0	2712	0.0684	2231	0.0586	FALSE
73	CGTACGTACGTAAGTCAGCTCTGAACTGACTGAGCTAGTCCGTACTAGCTAGCTAGTGCA	RORa(NR)/Liver-Rora-ChIP-Seq(GSE101115)/Homer	1e-15	-35.84	0	3845	0.097	3252.5	0.0854	TRUE
74	TCAGCTGACTAGCATGACGTATGCCTGACTGACTGACTAGCATGACGTATGCCTGA	TR4(NR),DR1/Hela-TR4-ChIP-Seq(GSE24685)/Homer	1e-15	-34.6	0	3401	0.0858	2858.5	0.0751	FALSE
75	CATGAGTCAGCTCGTACGATCGATGCATGCATCGATCTGACATGTGAC	Mef2d(MADS)/Retina-Mef2d-ChIP-Seq(GSE61391)/Homer	1e-14	-33.42	0	5437	0.1372	4724.9	0.1241	TRUE
76	ATGCCTGAGACTACGTACGTGTACGATCCGATCTAGCATGCGTACGTACTGAGACT	STAT1(Stat)/HelaS3-STAT1-ChIP-Seq(GSE12782)/Homer	1e-13	-31.77	0	8478	0.2139	7560.5	0.1985	TRUE
77	ACGTTACGGATCACTGACGTCTAGACTGACTGGATCCTAGCATGCTAG	Egr2(Zf)/Thymocytes-Egr2-ChIP-Seq(GSE34254)/Homer	1e-12	-28.43	0	4672	0.1179	4060.5	0.1066	TRUE
78	TGACCGATACTGACTGACTGGACTACTGACGTACTGACTGGATCGATC	EKLF(Zf)/Erythrocyte-Klf1-ChIP-Seq(GSE20478)/Homer	1e-11	-27.5	0	5161	0.1302	4518.3	0.1186	FALSE
79	TACGTCAGTGCAAGCTTGACAGCTAGTCACTGGATCACTGTCGAACTGCTGACTGAATGC	ZBTB33(Zf)/GM12878-ZBTB33-ChIP-Seq(GSE32465)/Homer	1e-11	-27.36	0	1275	0.0322	1003.4	0.0263	TRUE
80	CGTAGACTCGATATCGGTACGCATCATGCGTATACGGCATGTACCGTACATGATGCGCTACTAGGCATGCATGCATGACT	MafB(bZIP)/BMM-Mafb-ChIP-Seq(GSE75722)/Homer	1e-11	-26.86	0	8785	0.2216	7898.5	0.2074	TRUE
81	ATCGAGCTACTGAGTCACTGAGTCCGTAACGTACTGAGTCACTGAGTC	NRF(NRF)/Promoter/Homer	1e-11	-25.41	0	3762	0.0949	3249.8	0.0853	FALSE
82	CTGAGTACGACTAGTCCAGTTGCACTGAACGTAGCTGATCCTAGCGATACTGATGCGACTCTGAGATCGACTAGCTGATC	Mouse_Recombination_Hotspot(Zf)/Testis-DMC1-ChIP-Seq(GSE24438)/Homer	1e-10	-23.86	0	1891	0.0477	1564.7	0.0411	FALSE
83	TGCAGCATCGATCGTACAGTACTGGTACCGTACTGAAGCTGTCAACTGCTAGGTCACGATACTGGTACTGCACGTAAGCT	CEBP:CEBP(bZIP)/MEF-Chop-ChIP-Seq(GSE35681)/Homer	1e-10	-23.83	0	4009	0.1011	3488.5	0.0916	FALSE
84	CTGACTGACTAGTCGACGTAATGCCGTAACTGCGTAACGTCTGACGATAGCTCGTAACGTAGTCCGATTACGGTCAGCAT	GATA(Zf),IR3/iTreg-Gata3-ChIP-Seq(GSE20898)/Homer	1e-10	-23.62	0	3798	0.0958	3296.7	0.0866	FALSE
85	TAGCCTAGTCGAGACTACTGCTGAAGTCTCAGGCATTGACCTGAAGCT	Atf7(bZIP)/3T3L1-Atf7-ChIP-Seq(GSE56872)/Homer	1e-09	-22.66	0	9852	0.2485	8950.9	0.235	TRUE
86	CTAGGACTGATCACGTATCGAGCTCTGAATCGCGATCTAGGATCGACTCATGATCGGTACGACTAGTCGCATAGCTCGAT	ZNF382(Zf)/HEK293-ZNF382.GFP-ChIP-Seq(GSE58341)/Homer	1e-09	-21.65	0	679	0.0171	511.5	0.0134	TRUE
87	ATGCATGCATCGTACGAGCTAGTCGCTAAGTCTCAGGACTACTGTCGA	E-box(bHLH)/Promoter/Homer	1e-09	-21.42	0	2328	0.0587	1973	0.0518	FALSE
88	CTAGACGTAGTCCGTAACTGAGTCGCATACTGGCATAGTCGACTGATCGCATAGTCAGCT	ZNF317(Zf)/HEK293-ZNF317.GFP-ChIP-Seq(GSE58341)/Homer	1e-09	-21.13	0	2264	0.0571	1916.3	0.0503	TRUE
89	GACTCGATCATGGCTAGCATCGTAAGTCGCTAGCATCGATTACGGCATCGTACAGTGATC	DMRT6(DM)/Testis-DMRT6-ChIP-Seq(GSE60440)/Homer	1e-09	-21.08	0	4628	0.1168	4083.9	0.1072	FALSE
90	CTAGATGCATGCCGATACTGGACTATGCGCTATGACAGCTTAGCGCTA	PBX1(Homeobox)/MCF7-PBX1-ChIP-Seq(GSE28007)/Homer	1e-08	-20.4	0	1746	0.044	1454.7	0.0382	FALSE
91	CTAGGTACAGTCTGCAAGTCCTGAAGTCAGTCAGTCGCTA	Klf4(Zf)/mES-Klf4-ChIP-Seq(GSE11431)/Homer	1e-08	-19.66	0	8957	0.226	8145.2	0.2139	TRUE
92	TCAGACGTAGTCTCGAAGTCTCAGGCATCTAGCTAGAGCT	Usf2(bHLH)/C2C12-Usf2-ChIP-Seq(GSE36030)/Homer	1e-08	-19.11	0	7635	0.1926	6909.1	0.1814	TRUE
93	CGTACTGACTAGCGTACGTAAGTCCGTACAGTGCATGTCACGATACTGACGTGCATGATC	PGR(NR)/EndoStromal-PGR-ChIP-Seq(GSE69539)/Homer	1e-08	-18.75	0	5358	0.1352	4784.1	0.1256	FALSE
94	AGTCCTGAAGTCCGATCAGTGATCATGCACTGATCGGACT	Fli1(ETS)/CD8-FLI-ChIP-Seq(GSE20898)/Homer	1e-07	-18.27	0	23323	0.5884	21879.5	0.5745	TRUE
95	TAGCCGATACGTAGCTAGCTAGTCATGCAGTCACTGATGCATGCGCTA	E2F7(E2F)/Hela-E2F7-ChIP-Seq(GSE32673)/Homer	1e-07	-18.24	0	3368	0.085	2946.6	0.0774	FALSE
96	TGACCTAGACTGTAGCCGATACTGATGCCATGATCGATCGATCGTAGCCTGATAGCGCTAACTGCGTAAGCTCGTACTGA	GATA:SCL(Zf,bHLH)/Ter119-SCL-ChIP-Seq(GSE18720)/Homer	1e-07	-17.78	0	2746	0.0693	2379.6	0.0625	FALSE
97	GCATCGATCTAGGCTAGCATCGTAGATCGCTACGATCGATCTAGCGATCGTACGATGATC	DMRT1(DM)/Testis-DMRT1-ChIP-Seq(GSE64892)/Homer	1e-07	-17.6	0	5755	0.1452	5167.1	0.1357	FALSE
98	GTACCGTACGTATACGGCATGTACCGTACATGAGTCCGTACGTACGATGCATGCATGACT	MafF(bZIP)/HepG2-MafF-ChIP-Seq(GSE31477)/Homer	1e-07	-16.88	0	7102	0.1792	6437.9	0.169	TRUE
99	CGTAATGCCGATACGTAGTCCGTACGTACGTACTAGATCG	TCFL2(HMG)/K562-TCF7L2-ChIP-Seq(GSE29196)/Homer	1e-07	-16.85	0	2142	0.054	1835.9	0.0482	FALSE
100	ATGCATCGTACGAGCTATCGCTGAAGTCCTAGAGCTATGCCTGAATGC	CRE(bZIP)/Promoter/Homer	1e-07	-16.84	0	5301	0.1337	4752.7	0.1248	FALSE
101	AGCTAGCTTAGCATCGAGTCACTGATGCATCGTCGACTGATCGACTGA	E2F(E2F)/Hela-CellCycle-Expression/Homer	1e-06	-15.93	0	1664	0.042	1408	0.037	FALSE
102	TAGCGTACAGTCGTACCGATAGTCAGTCAGTCAGTCAGTCCGTAGATC	Zfp281(Zf)/ES-Zfp281-ChIP-Seq(GSE81042)/Homer	1e-06	-15.77	0	5201	0.1312	4671.7	0.1227	FALSE
103	CGATGACTCGATTCAGGACTACGTCAGTCTGAGACTGACTAGCTCGATACTGATCGGTACGCTA	NF1:FOXA1(CTF,Forkhead)/LNCAP-FOXA1-ChIP-Seq(GSE27824)/Homer	1e-06	-13.97	0	1385	0.0349	1169.7	0.0307	TRUE
104	CGTATAGCAGTCCTAGCAGTCTAGCTGAGTACGCATTCGACGTAGCATAGCTCTAGTCGA	PAX3:FKHR-fusion(Paired,Homeobox)/Rh4-PAX3:FKHR-ChIP-Seq(GSE19063)/Homer	1e-05	-13.74	0	4859	0.1226	4377	0.1149	FALSE
105	TAGCTAGCGACTCTAGAGCTAGTCGTCATGCAACGTATGCGCTATGCA	Pbx3(Homeobox)/GM12878-PBX3-ChIP-Seq(GSE32465)/Homer	1e-05	-13.54	0	5127	0.1293	4629.2	0.1216	TRUE
106	TGACTCGACTGACTGAATGCGATCCTAGTACGGACTGACTGATCTCGACTGACTGAATGCGATCCTAGATCGGACTGACT	Tcfcp2l1(CP2)/mES-Tcfcp2l1-ChIP-Seq(GSE11431)/Homer	1e-05	-12.73	0	3553	0.0896	3171.2	0.0833	FALSE
107	CAGTACTGCGTAGTCACGTAAGCTGATCAGCTACTGCGTAAGTCGTCAAGTCAGTCATCG	Six4(Homeobox)/MCF7-SIX4-ChIP-Seq(Encode)/Homer	1e-05	-12.48	0	1396	0.0352	1189.9	0.0312	FALSE
108	GCATTCGACTGAGATCAGTCGATCGTCAGTCAACGTAGTCCGTACTGA	Duxbl(Homeobox)/NIH3T3-Duxbl.HA-ChIP-Seq(GSE119782)/Homer	1e-05	-12.42	0	1917	0.0484	1664	0.0437	FALSE
109	TCGATGACGCATAGCTCAGTGATCGCTAGATCGACTACGTGCATAGTC	PRDM1(Zf)/Hela-PRDM1-ChIP-Seq(GSE31477)/Homer	1e-05	-12.4	0	13376	0.3374	12449.6	0.3269	TRUE
110	CAGTGACTCGTAGCTAGTACGATCGTACGACTAGCTACGTTGACCGTACAGTACGTATGC	ZNF652/HepG2-ZNF652.Flag-ChIP-Seq(Encode)/Homer	1e-05	-12.29	0	6987	0.1763	6393.5	0.1679	TRUE
111	ATGCCGTAACTGCGTAACGTGCTATCGAAGCTCGATCGTAACGTAGTCCGATACTGGATC	GATA(Zf),IR4/iTreg-Gata3-ChIP-Seq(GSE20898)/Homer	1e-05	-12.26	0	2088	0.0527	1822.9	0.0479	FALSE
112	ATGCAGTCGCTACGATCGTAGCATGCTACGATCTAGCATGTGACGTCA	CArG(MADS)/PUER-Srf-ChIP-Seq(Sullivan_et_al.)/Homer	0.0001	-11.45	0	7522	0.1898	6911.7	0.1815	FALSE
113	CTGAACGTACGTACGTAGTCGACTCGATCTGAACTGCGTACGTATCGA	STAT5(Stat)/mCD4+-Stat5-ChIP-Seq(GSE12346)/Homer	0.0001	-11.22	0.0001	9376	0.2365	8669.8	0.2277	FALSE
114	CTAGCATGTGCAACGTAGTCCGTACATGTCAGACGTACGTGCTAAGTC	Six1(Homeobox)/Myoblast-Six1-ChIP-Chip(GSE20150)/Homer	0.0001	-10.69	0.0001	6295	0.1588	5766.5	0.1514	FALSE
115	TGCACTAGCTAGCTGACATGACTGTGCAGATCGTCATGCAGTCAGTCAAGCTCTAGGCAT	ZNF675(Zf)/HEK293-ZNF675.GFP-ChIP-Seq(GSE58341)/Homer	0.0001	-10.36	0.0001	3789	0.0956	3419.3	0.0898	FALSE
116	GATCGCATACTGCTAGCTGAAGCTGCTAGCTACTGATCAGGCATTGCAACGTACGTGATCGACTGCATCTAGTACGGACTCTAGCATGCTAGGTACTCGA	ZNF136(Zf)/HEK293-ZNF136.GFP-ChIP-Seq(GSE58341)/Homer	0.0001	-10.1	0.0002	2361	0.0596	2094.7	0.055	FALSE
117	CTGATAGCTGACTCAGCTAGGTCACGTATCAGAGCTTCAG	ETV4(ETS)/HepG2-ETV4-ChIP-Seq(ENCODE)/Homer	0.0001	-9.219	0.0004	22623	0.5707	21381.2	0.5614	FALSE
118	CGTACTAGGACTGTCAGTCACGTAAGTCCGTATCGATCGATCGACGTACTGACTAGGCTACGTATAGCCGTACGATCGTA	FOXA1:AR(Forkhead,NR)/LNCAP-AR-ChIP-Seq(GSE27824)/Homer	0.001	-8.962	0.0005	1467	0.037	1281.3	0.0336	FALSE
119	CGTAACTGGTCAACGTATCGCAGTCTAGTCAGCGTAACTGCGTAACGTCGTACTGATACG	GATA3(Zf),DR4/iTreg-Gata3-ChIP-Seq(GSE20898)/Homer	0.001	-8.76	0.0006	2161	0.0545	1923.2	0.0505	TRUE
120	CTAGCTGAAGTCGCTACGATACTGGACTGATCGATCCTGACTAGCTGATGACGCTACGATTCAGGACTGATCGATCTGAC	p53(p53)/Saos-p53-ChIP-Seq(GSE15780)/Homer	0.001	-8.49	0.0007	1838	0.0464	1627.4	0.0427	TRUE
121	CTAGCTGAAGTCGCTACGATACTGGACTGATCGATCCTGACTAGCTGATGACGCTACGATTCAGGACTGATCGATCTGAC	p53(p53)/Saos-p53-ChIP-Seq/Homer	0.001	-8.49	0.0007	1838	0.0464	1627.4	0.0427	TRUE
122	CTAGTCGACGATCTAGGCATCAGTCTAGGATCCGTAGTCA	CEBP:AP1(bZIP)/ThioMac-CEBPb-ChIP-Seq(GSE21512)/Homer	0.001	-8.451	0.0008	15635	0.3944	14692	0.3858	FALSE
123	TACGTACGGTACATCGTACGTACGGTCACTGACGTAGACT	E2F4(E2F)/K562-E2F4-ChIP-Seq(GSE31477)/Homer	0.001	-7.784	0.0015	10351	0.2611	9665.3	0.2538	TRUE
124	ACTGCTAGGATCCGTACTAGAGTCTGCAGACTCGTAACGTTCAGAGTCACGTCTGAAGTCAGTCGATCCGTATCAGTACG	EBNA1(EBV-virus)/Raji-EBNA1-ChIP-Seq(GSE30709)/Homer	0.001	-7.549	0.0019	432	0.0109	353.9	0.0093	FALSE
125	GACTGACTTCGACGTACGATAGCTCTGAACTGTGACGACTTCGACGTAACGTAGCTCTGACTGAGTCAGCTAGCTACGTA	Pax7(Paired,Homeobox),longest/Myoblast-Pax7-ChIP-Seq(GSE25064)/Homer	0.001	-7.436	0.0021	969	0.0244	838.9	0.022	FALSE
126	GACTCGATCTGAGTCAGACTCGATTCGACGTAGCTAGCTATGACGTACCGTAACTGTGCACGATACTGACGT	Pitx1:Ebox(Homeobox,bHLH)/Hindlimb-Pitx1-ChIP-Seq(GSE41591)/Homer	0.001	-7.363	0.0022	5107	0.1288	4702.3	0.1235	FALSE
127	CTGACTGACTGAATGCGATCCATGACTGGACTGACTGCATCGTACGTAAGTCGTACCTGAATCGGCATGACTGACTAGCT	GRHL2(CP2)/HBE-GRHL2-ChIP-Seq(GSE46194)/Homer	0.001	-7.071	0.0029	8007	0.202	7453.3	0.1957	FALSE
128	TACGATGCGACTACTGAGCTAGTCGTCATGCAACGTAGTCGCTATGCA	Pknox1(Homeobox)/ES-Prep1-ChIP-Seq(GSE63282)/Homer	0.01	-6.791	0.0039	5026	0.1268	4636.3	0.1217	TRUE
129	TCAGATCGGACTACTGGACTCAGTCTAGCGTAGTACCGTACTAGATCG	Tbx20(T-box)/Heart-Tbx20-ChIP-Seq(GSE29636)/Homer	0.01	-5.38	0.0157	5367	0.1354	4987	0.1309	FALSE
130	GCTAACGTCTAGGTCACGTAACGTCGTACGATCAGTAGTCCGTAACGTCTAGCTGAATCG	OCT:OCT(POU,Homeobox)/NPC-Brn1-ChIP-Seq(GSE35496)/Homer	0.01	-5.054	0.0216	251	0.0063	205.2	0.0054	FALSE
131	CGTACTGACTAGCTGAAGTCGCTACGATATCGGACTGATCAGTCCTGACTAGCTAGAGTCGCTACGATCTAGGATCGATC	p73(p53)/Trachea-p73-ChIP-Seq(PRJNA310161)/Homer	0.01	-4.88	0.0255	965	0.0243	857.2	0.0225	FALSE

## Sheet: H3K27ac-LPS2h
Supplementary file S11. Homer Known Motif Enrichment Results H3K27ac-LPS2h
Total Target Sequences = 39917, Total Background Sequences = 38420
Rank	Motif	Name	P-value	log P-pvalue	q-value (Benjamini)	# Target Sequences with Motif	% of Targets Sequences with Motif	# Background Sequences with Motif	% of Background Sequences with Motif	AM Transcriptome
1	CTAGTCGAACGTACTGCGTATAGCCGATGTACCGTAAGCTGATCGTAC	Jun-AP1(bZIP)/K562-cJun-ChIP-Seq(GSE31477)/Homer	1e-409	-943.1	0	7257	0.1818	4176.2	0.1087	TRUE
2	CGTACTGACGTACTAGTCGACTAGACTGCGTACGTATACGAGCTATCG	SpiB(ETS)/OCILY3-SPIB-ChIP-Seq(GSE56857)/Homer	1e-400	-921.6	0	9048	0.2267	5612	0.1461	FALSE
3	TCAGCTGACGTACGTATACGGCATCTAGCTGACGTACGTATACGGACT	IRF1(IRF)/PBMC-IRF1-ChIP-Seq(GSE43036)/Homer	1e-400	-921.1	0	5945	0.149	3217	0.0837	TRUE
4	CTAGTCGACTGACGTATACGGACTTCAGTCGAGTCATGCATACGAGCT	IRF2(IRF)/Erythroblas-IRF2-ChIP-Seq(GSE36985)/Homer	1e-399	-919.2	0	4846	0.1214	2428.8	0.0632	TRUE
5	CTAGTCGACGATACTGCGTATACGAGCTTGACGCTAACGTGATCTAGC	Fosl2(bZIP)/3T3L1-Fosl2-ChIP-Seq(GSE56872)/Homer	1e-383	-883.9	0	9467	0.2372	6007.4	0.1563	TRUE
6	CTGAATCGAGCTAGCTACGTTAGCCTGATACGCGATACGTGACTAGTC	ISRE(IRF)/ThioMac-LPS-Expression(GSE23622)/Homer	1e-352	-812.5	0	2988	0.0749	1272.6	0.0331	FALSE
7	CGTATACGTCGAACTGACTGCGTACGTATACGAGCTTACG	PU.1(ETS)/ThioMac-PU.1-ChIP-Seq(GSE21512)/Homer	1e-346	-798.7	0	14508	0.3635	10453.6	0.2721	TRUE
8	TCAGTCAGGCTACGTATACGGACTTCAGTCGACTGACGTATACGGACT	IRF8(IRF)/BMDM-IRF8-ChIP-Seq(GSE77884)/Homer	1e-329	-757.7	0	11038	0.2766	7529.9	0.196	TRUE
9	CTAGCTAGCGTACGTATACGCGATCTAGCTGACTGACGTATACGGACT	PU.1:IRF8(ETS:IRF)/pDC-Irf8-ChIP-Seq(GSE66899)/Homer	1e-298	-686.7	0	7326	0.1836	4593.7	0.1196	TRUE
10	CTGATACGGCATAGCTAGCTAGTCTCGAACTGCAGTAGCTAGCTGATC	IRF3(IRF)/BMDM-Irf3-ChIP-Seq(GSE67343)/Homer	1e-281	-648.3	0	10675	0.2675	7434.1	0.1935	TRUE
11	CATGCTAGTCGAACGTACTGCGTATAGCCGATTGACCGTAAGCTGATC	Fra2(bZIP)/Striatum-Fra2-ChIP-Seq(GSE43429)/Homer	1e-280	-646.3	0	12510	0.3135	9023.4	0.2348	FALSE
12	CGATTACGTGACGACTCATGCGTATACGACGTGTACCTGA	Bach2(bZIP)/OCILy7-Bach2-ChIP-Seq(GSE44420)/Homer	1e-267	-615.4	0	6015	0.1507	3667	0.0954	TRUE
13	TGCACTGAATGCGTCAACTGACTGCGTACGTACTAGAGCT	Ets1-distal(ETS)/CD4+-PolII-ChIP-Seq(Barski_et_al.)/Homer	1e-262	-603.9	0	9615	0.2409	6624.7	0.1724	TRUE
14	CTAGTCGAGCATCATGGCTATAGCCGATGTACCTGAAGCT	JunB(bZIP)/DendriticCells-Junb-ChIP-Seq(GSE36099)/Homer	1e-260	-600.3	0	13782	0.3453	10251.7	0.2668	TRUE
15	TGCATCGATAGCGTACTCAGCTAGGTCAGCTATCAGGACT	ETS(ETS)/Promoter/Homer	1e-253	-583.8	0	10532	0.2639	7446.1	0.1938	FALSE
16	ACTGCTAGTCGACGATCATGGCTAATCGCGATGTACGCTAAGCTGTAC	Fra1(bZIP)/BT549-Fra1-ChIP-Seq(GSE46166)/Homer	1e-241	-555.7	0	13994	0.3506	10550.6	0.2746	FALSE
17	ACTGCATGTCGAACGTACTGCGTAATCGACGTGTACCGTAGACTAGTC	Fos(bZIP)/TSC-Fos-ChIP-Seq(GSE110950)/Homer	1e-222	-512.7	0	14476	0.3627	11095.3	0.2888	TRUE
18	TACGTCGACAGTACTGGCTAATGCCGATGTACCGTAACTGTAGCCGTA	NF-E2(bZIP)/K562-NFE2-ChIP-Seq(GSE31477)/Homer	1e-193	-445.9	0	2154	0.054	1027.2	0.0267	FALSE
19	CTAGTCGAACGTACTGCGTAATGCACGTGTACCGTAAGCTGATCGTAC	Atf3(bZIP)/GBM-ATF3-ChIP-Seq(GSE33912)/Homer	1e-190	-439.1	0	15436	0.3868	12176.2	0.3169	TRUE
20	CGTACGTACGTAGCATGCATTACGGTACGACTACTGCGTAATCGACGTGTACCGTAAGCT	Bach1(bZIP)/K562-Bach1-ChIP-Seq(GSE31477)/Homer	1e-190	-437.8	0	2052	0.0514	966.9	0.0252	TRUE
21	CAGTTGCAACGTACTGCGTAATCGCGATTGACCGTAACGT	BATF(bZIP)/Th17-BATF-ChIP-Seq(GSE39756)/Homer	1e-186	-428.3	0	15203	0.3809	11995	0.3122	TRUE
22	GTCAGCATACTGGTACGACTACTGGCTAATCGCAGTGTACCGTAAGCT	Nrf2(bZIP)/Lymphoblast-Nrf2-ChIP-Seq(GSE37589)/Homer	1e-171	-394.9	0	1799	0.0451	836.3	0.0218	FALSE
23	CGTACGTACGTAGCATGCATACTGGTACGACTCTAGGCTATACGGACTTGACCGTAAGCT	NFE2L2(bZIP)/HepG2-NFE2L2-ChIP-Seq(Encode)/Homer	1e-167	-385.5	0	1971	0.0494	960.7	0.025	TRUE
24	CTGATGCATAGCTGACTACGTCAGCTGAGCTATCAGGACT	ELF1(ETS)/Jurkat-ELF1-ChIP-Seq(SRA014231)/Homer	1e-149	-345.3	0	14489	0.363	11603.5	0.302	TRUE
25	TCGAACGTCATGGCTATAGCCGATGTACGCTAACGTATGC	AP-1(bZIP)/ThioMac-PU.1-ChIP-Seq(GSE21512)/Homer	1e-131	-302.4	0	16399	0.4109	13519.5	0.3518	FALSE
26	GCTAAGTCTACGTGCAATCGTCAGGCTATCGATCAGAGCT	ELF5(ETS)/T47D-ELF5-ChIP-Seq(GSE30407)/Homer	1e-112	-258.2	0	18957	0.475	16100.1	0.419	FALSE
27	GATCTCGAAGTCCGATCGATAGTCATGCACTGATCGGACT	Elk1(ETS)/Hela-Elk1-ChIP-Seq(GSE31477)/Homer	1e-109	-252.8	0	15167	0.38	12564.3	0.327	TRUE
28	TCGATAGCGTCAACTGCTAGCGTACGATACTGACGTACTGACTGACGT	ETS:RUNX(ETS,Runt)/Jurkat-RUNX1-ChIP-Seq(GSE17954)/Homer	1e-102	-237.2	0	3316	0.0831	2170.9	0.0565	FALSE
29	CGTATGACTAGCTGCAACTGACTGCGTACGTATCAGGACT	ELF3(ETS)/PDAC-ELF3-ChIP-Seq(GSE64557)/Homer	1e-93	-214.6	0	18504	0.4636	15861.6	0.4128	FALSE
30	TGCACTGAAGTCGTCAACTGACTGCGTACGTACTGAAGCT	EWS:FLI1-fusion(ETS)/SK_N_MC-EWS:FLI1-ChIP-Seq(SRA014231)/Homer	1e-80	-184.7	0	14834	0.3717	12547.2	0.3265	FALSE
31	GATCCTGAAGTCCGATCGATGATCAGTCACTGATCGAGCT	Elk4(ETS)/Hela-Elk4-ChIP-Seq(GSE31477)/Homer	1e-77	-177.9	0	15109	0.3786	12836.2	0.3341	TRUE
32	TGCAAGCTCATGCGTAAGCTACTGGATCGTCACGTAAGCT	Atf4(bZIP)/MEF-Atf4-ChIP-Seq(GSE35681)/Homer	1e-72	-167.7	0	7832	0.1962	6223.8	0.162	TRUE
33	TCGATCGATAGCGTACTCAGTACGCGTACGTATCAGAGCT	GABPA(ETS)/Jurkat-GABPa-ChIP-Seq(GSE17954)/Homer	1e-70	-163.4	0	20766	0.5203	18275.7	0.4756	TRUE
34	TCGAGCATACGTCTAGGTACTCGAGCATTGACTCGAACGT	Chop(bZIP)/MEF-Chop-ChIP-Seq(GSE35681)/Homer	1e-70	-161.9	0	6438	0.1613	5011	0.1304	FALSE
35	CTGAAGTCCGATAGCTATGCGTACACGTATCGCAGTGCAT	Elf4(ETS)/BMDM-Elf4-ChIP-Seq(GSE88699)/Homer	1e-67	-154.6	0	22651	0.5676	20142.6	0.5242	TRUE
36	TACGCTAGATGCGATCGTACAGTCCTAGAGTCAGTCAGTCGTACAGTC	Sp1(Zf)/Promoter/Homer	1e-62	-144.5	0	7675	0.1923	6175	0.1607	TRUE
37	TCGACGTAAGTCAGCTCGTAAGTCTCGAGCTAGACTCGATAGTCAGTCAGTCCTGATCAGTGCATCGACAGTATCGAGTC	GFY-Staf(?,Zf)/Promoter/Homer	1e-60	-139.1	0	1493	0.0374	915.5	0.0238	FALSE
38	TCAGTAGCGACTCATGCTGAATCGGCATGTACCGTAACTGTAGCTGCA	MafK(bZIP)/C2C12-MafK-ChIP-Seq(GSE36030)/Homer	1e-60	-139	0	5476	0.1372	4247.7	0.1105	TRUE
39	ACTGCATGGCTATCGAGCTAAGCTAGCTGTACAGTCTGAC	NFkB-p65-Rel(RHD)/ThioMac-LPS-Expression(GSE23622)/Homer	1e-56	-130.5	0	2036	0.051	1358.7	0.0354	TRUE
40	ATGCGACTAGCTAGCTAGTCGCTACAGTCGATGCTAACGTACTGGCTATAGCGCATTGAC	IRF:BATF(IRF:bZIP)/pDC-Irf8-ChIP-Seq(GSE66899)/Homer	1e-54	-125.4	0	4009	0.1005	3020.5	0.0786	FALSE
41	TGCATCGATCGAACGTCATGCGTAAGTCTCAGACGTGTACCGTAAGCT	CREB5(bZIP)/LNCaP-CREB5.V5-ChIP-Seq(GSE137775)/Homer	1e-51	-119.5	0	8990	0.2253	7474.2	0.1945	TRUE
42	TCAGCGTAAGTCAGCTCGTAAGTCCTGACGTAAGTCGCATAGTCAGTCAGTCCTGAACTGTGCATCGACATGATCGGATC	Ronin(THAP)/ES-Thap11-ChIP-Seq(GSE51522)/Homer	1e-51	-117.4	0	985	0.0247	565.2	0.0147	FALSE
43	TGCAAGCTACGTCTAGGATCCTAGGATCGTCACTGAAGTC	CEBP(bZIP)/ThioMac-CEBPb-ChIP-Seq(GSE21512)/Homer	1e-49	-114.9	0	15067	0.3775	13134.9	0.3418	FALSE
44	TGCATAGCGACTTGCATGACTGCACGTAAGCTAGCTAGTCAGTCGTAC	GFY(?)/Promoter/Homer	1e-49	-114.1	0	2039	0.0511	1396.5	0.0363	FALSE
45	TCAGAGCTATGCCGTAAGTCTCAGACGTATCGTCGAAGTCGATCTGAC	TFE3(bHLH)/MEF-TFE3-ChIP-Seq(GSE75757)/Homer	1e-47	-109.7	0	2356	0.059	1668	0.0434	TRUE
46	ATGCTCAGTCGAGCATACTGCGTAAGTCTCAGGACTTGACCGTAAGCT	Atf2(bZIP)/3T3L1-Atf2-ChIP-Seq(GSE56872)/Homer	1e-45	-105.5	0	7387	0.1851	6087.4	0.1584	TRUE
47	TCGAGCATACTGCTGAAGTCTCAGGACTGTACCGTAAGCTAGTCGATC	c-Jun-CRE(bZIP)/K562-cJun-ChIP-Seq(GSE31477)/Homer	1e-45	-105.2	0	6735	0.1688	5501.9	0.1432	TRUE
48	TCGAACGTACTGCTGAAGTCTCAGAGCTGTACCGTAAGCTGATCTCGA	JunD(bZIP)/K562-JunD-ChIP-Seq/Homer	1e-43	-100.1	0	2219	0.0556	1578.5	0.0411	TRUE
49	TCGAAGCTACGTACGTAGTCAGTCACGTATCGGACTATCG	EWS:ERG-fusion(ETS)/CADO_ES1-EWS:ERG-ChIP-Seq(SRA014231)/Homer	1e-42	-96.87	0	17939	0.4495	15971.6	0.4157	FALSE
50	ATGCAGTCCTGAAGTCCGATACGTAGTCAGTCACGTATCGGACTACGT	Etv2(ETS)/ES-ER71-ChIP-Seq(GSE59402)/Homer	1e-40	-92.39	0	21238	0.5321	19165.7	0.4988	TRUE
51	TAGCCGTACTGATACGCGTAACGTACTGACTGAGTCTACGCTAGGTAC	YY1(Zf)/Promoter/Homer	1e-39	-91.79	0	1795	0.045	1249.6	0.0325	TRUE
52	TCGATAGCTGCAACTGACTGCGTACGTACTAGGACTTACG	ETS1(ETS)/Jurkat-ETS1-ChIP-Seq(GSE17954)/Homer	1e-37	-85.2	0	22652	0.5676	20584.4	0.5357	TRUE
53	AGTCCTGAATCGAGCTAGCTGACTAGTCGCTAACGTCGATGCATCGATATCGCGTATAGCGCATATGCCGTA	bZIP:IRF(bZIP,IRF)/Th17-BatF-ChIP-Seq(GSE39756)/Homer	1e-36	-82.95	0	10707	0.2683	9258.6	0.241	FALSE
54	ATGCAGCTTCAGTGACTCAGATGCTGCAACGTATCGGATCACTGAGTC	NRF1(NRF)/MCF7-NRF1-ChIP-Seq(Unpublished)/Homer	1e-35	-82.88	0	3328	0.0834	2576.6	0.0671	TRUE
55	CTAGAGCTGACTCATGAGTCAGTCGTCACAGTCTAGTCAGGTACCTGATCGAGATCTGAC	Rfx2(HTH)/LoVo-RFX2-ChIP-Seq(GSE49402)/Homer	1e-33	-77.27	0	2607	0.0653	1973.9	0.0514	TRUE
56	TGCAGCATCGATCGTACAGTACTGGTACCGTACTGAAGCTGTCAACTGCTAGGTCACGATACTGGTACTGCACGTAAGCT	CEBP:CEBP(bZIP)/MEF-Chop-ChIP-Seq(GSE35681)/Homer	1e-32	-73.97	0	4147	0.1039	3331.4	0.0867	FALSE
57	AGTCATCGCTAGAGCTGACTCTAGAGTCAGTCGCTACAGTTCAGTCAGGATCCTGATCGAGATC	RFX(HTH)/K562-RFX3-ChIP-Seq(SRA012198)/Homer	1e-31	-71.62	0	2361	0.0592	1781.2	0.0464	FALSE
58	GCTATAGCAGCTATCGGTCACGTAGCTAATGCGATCCTGA	IRF4(IRF)/GM12878-IRF4-ChIP-Seq(GSE32465)/Homer	1e-30	-69.46	0	11555	0.2895	10140.1	0.2639	TRUE
59	TACGCTGATCGACGATCTAGCTAGTCGACTGATCGATCGACGTATCGAGCATCATGCGTATACGGCATTGACCGTAAGCT	NFAT:AP1(RHD,bZIP)/Jurkat-NFATC1-ChIP-Seq(Jolma_et_al.)/Homer	1e-25	-58.19	0	5082	0.1273	4247.2	0.1105	FALSE
60	TCGATGACGCATAGCTCAGTGATCGCTAGATCGACTACGTGCATAGTC	PRDM1(Zf)/Hela-PRDM1-ChIP-Seq(GSE31477)/Homer	1e-23	-55.06	0	13698	0.3432	12269.1	0.3193	TRUE
61	TAGCCTAGTCGAGACTACTGCTGAAGTCTCAGGCATTGACCTGAAGCT	Atf7(bZIP)/3T3L1-Atf7-ChIP-Seq(GSE56872)/Homer	1e-23	-54.52	0	10061	0.2521	8857.4	0.2305	TRUE
62	TGCAATGCACGTACGTACGTATGCCTAGACGTACGTAGCTGATCAGCT	T1ISRE(IRF)/ThioMac-Ifnb-Expression/Homer	1e-21	-50.07	0	485	0.0122	291.6	0.0076	FALSE
63	ATGCCTGAGACTACGTACGTGTACGATCCGATCTAGCATGCGTACGTACTGAGACT	STAT1(Stat)/HelaS3-STAT1-ChIP-Seq(GSE12782)/Homer	1e-20	-48.22	0	8595	0.2154	7541.2	0.1963	TRUE
64	GCTACGTAAGTCACGTTCGATACGACTGAGCTAGTCTCGA	RORgt(NR)/EL4-RORgt.Flag-ChIP-Seq(GSE56019)/Homer	1e-20	-48.2	0	3490	0.0874	2868.3	0.0746	FALSE
65	GCTACGTAAGTCACGTTCGATACGACTGAGCTAGTCTCGA	RORgt(NR)/EL4-RORgt.Flag-ChIP-Seq(GSE56019)/Homer	1e-20	-48.2	0	3490	0.0874	2868.3	0.0746	FALSE
66	CTGACTGACTAGTCGACGTAATGCCGTAACTGCGTAACGTCTGACGATAGCTCGTAACGTAGTCCGATTACGGTCAGCAT	GATA(Zf),IR3/iTreg-Gata3-ChIP-Seq(GSE20898)/Homer	1e-20	-48.02	0	3908	0.0979	3244.3	0.0844	FALSE
67	ACGTCTAGCGTAAGTCGTACACGTACGTACGTGTCAGTACTGACGACT	Nur77(NR)/K562-NR4A1-ChIP-Seq(GSE31363)/Homer	1e-19	-45.73	0	5349	0.134	4565.4	0.1188	FALSE
68	CATGCTAGAGCTGACTCATGAGTCGATCGCTACGATCTAGTCAGGTACCTGATCGA	X-box(HTH)/NPC-H3K4me1-ChIP-Seq(GSE16256)/Homer	1e-18	-43.11	0	2956	0.0741	2418	0.0629	FALSE
69	ATGCAGTCGTACAGCTTCGACTAGGATCCTGAGTCAAGTCGCTATCAG	Rfx5(HTH)/GM12878-Rfx5-ChIP-Seq(GSE31477)/Homer	1e-18	-41.66	0	7175	0.1798	6275.8	0.1633	TRUE
70	GACTTCAGCTAGAGTCAGTCGTACAGTCCTGAAGTCAGTCAGTCGACTAGTCACTGATGC	KLF3(Zf)/MEF-Klf3-ChIP-Seq(GSE44748)/Homer	1e-17	-40.44	0	11243	0.2817	10087.9	0.2625	TRUE
71	TCGAACGTACGTCTGAGATCTCAGGACTGTCACGTAAGCTGTCACTAGAGCTACGTTCGA	NFIL3(bZIP)/HepG2-NFIL3-ChIP-Seq(Encode)/Homer	1e-17	-39.51	0	14516	0.3637	13192.8	0.3433	TRUE
72	CGTAGACTCGATATCGGTACGCATCATGCGTATACGGCATGTACCGTACATGATGCGCTACTAGGCATGCATGCATGACT	MafB(bZIP)/BMM-Mafb-ChIP-Seq(GSE75722)/Homer	1e-16	-38.41	0	8731	0.2188	7750.4	0.2017	TRUE
73	CGTACGTACGTAAGTCAGCTCTGAACTGACTGAGCTAGTCCGTACTAGCTAGCTAGTGCA	RORa(NR)/Liver-Rora-ChIP-Seq(GSE101115)/Homer	1e-16	-37.51	0	3848	0.0964	3251.7	0.0846	TRUE
74	CGTACGTACGTAAGTCAGCTCTGAACTGCTAGAGCTAGTCCGTATCAG	RORg(NR)/Liver-Rorc-ChIP-Seq(GSE101115)/Homer	1e-16	-37.46	0	2667	0.0668	2188.5	0.057	FALSE
75	TCAGTGACGTACTGCAGTACCTAGGTACATGCAGTCGTCAAGTCGACT	Klf9(Zf)/GBM-Klf9-ChIP-Seq(GSE62211)/Homer	1e-15	-35.67	0	9232	0.2313	8244.8	0.2146	TRUE
76	TCAGCTGACTAGCATGACGTATGCCTGACTGACTGACTAGCATGACGTATGCCTGA	TR4(NR),DR1/Hela-TR4-ChIP-Seq(GSE24685)/Homer	1e-15	-35.64	0	3408	0.0854	2864.1	0.0745	FALSE
77	TACGTCAGTGCAAGCTTGACAGCTAGTCACTGGATCACTGTCGAACTGCTGACTGAATGC	ZBTB33(Zf)/GM12878-ZBTB33-ChIP-Seq(GSE32465)/Homer	1e-14	-34.18	0	1251	0.0313	958.6	0.0249	TRUE
78	CTAGCATGTGCAACGTAGTCCGTACATGTCAGACGTACGTGCTAAGTC	Six1(Homeobox)/Myoblast-Six1-ChIP-Chip(GSE20150)/Homer	1e-14	-33.41	0	6431	0.1611	5653.3	0.1471	FALSE
79	TCGAACTGACTGCGTACGTATCGAAGTCCTGAATCGGTACGCATCATG	ETS:E-box(ETS,bHLH)/HPC7-Scl-ChIP-Seq(GSE22178)/Homer	1e-13	-32.17	0	2721	0.0682	2265.1	0.059	FALSE
80	GACTCGATCATGGCTAGCATCGTAAGTCGCTAGCATCGATTACGGCATCGTACAGTGATC	DMRT6(DM)/Testis-DMRT6-ChIP-Seq(GSE60440)/Homer	1e-13	-32.17	0	4691	0.1175	4057.1	0.1056	FALSE
81	TCGAGACTAGCTTGACAGCTGTACTCAGGATCATCGTGCAACTGCTGA	GFX(?)/Promoter/Homer	1e-13	-31.83	0	437	0.0109	287	0.0075	FALSE
82	GCATCGATCTAGGCTAGCATCGTAGATCGCTACGATCGATCTAGCGATCGTACGATGATC	DMRT1(DM)/Testis-DMRT1-ChIP-Seq(GSE64892)/Homer	1e-12	-29.8	0	5828	0.146	5125.5	0.1334	FALSE
83	CTAGGTACAGTCTGCAAGTCCTGAAGTCAGTCAGTCGCTA	Klf4(Zf)/mES-Klf4-ChIP-Seq(GSE11431)/Homer	1e-11	-27.09	0	8930	0.2238	8048.4	0.2095	TRUE
84	AGTCCTGAAGTCCGATCAGTGATCATGCACTGATCGGACT	Fli1(ETS)/CD8-FLI-ChIP-Seq(GSE20898)/Homer	1e-11	-26.85	0	23396	0.5862	21866.9	0.5691	TRUE
85	ATCGAGCTACTGAGTCACTGAGTCCGTAACGTACTGAGTCACTGAGTC	NRF(NRF)/Promoter/Homer	1e-11	-26.41	0	3693	0.0925	3185.7	0.0829	FALSE
86	CGTACTAGGACTGTCAGTCACGTAAGTCCGTATCGATCGATCGACGTACTGACTAGGCTACGTATAGCCGTACGATCGTA	FOXA1:AR(Forkhead,NR)/LNCAP-AR-ChIP-Seq(GSE27824)/Homer	1e-11	-26.08	0	1502	0.0376	1210.9	0.0315	FALSE
87	TAGCGTACAGTCGTACCGATAGTCAGTCAGTCAGTCAGTCCGTAGATC	Zfp281(Zf)/ES-Zfp281-ChIP-Seq(GSE81042)/Homer	1e-11	-25.77	0	5263	0.1319	4637.2	0.1207	FALSE
88	GTACCGTACGTATACGGCATGTACCGTACATGAGTCCGTACGTACGATGCATGCATGACT	MafF(bZIP)/HepG2-MafF-ChIP-Seq(GSE31477)/Homer	1e-11	-25.42	0	7122	0.1785	6371.5	0.1658	TRUE
89	TGACCGATACTGACTGACTGGACTACTGACGTACTGACTGGATCGATC	EKLF(Zf)/Erythrocyte-Klf1-ChIP-Seq(GSE20478)/Homer	1e-10	-24.38	0	5175	0.1297	4568.4	0.1189	FALSE
90	CTAGCATGCATGAGCTGACTCGTAGATCAGCTGTCAATGCTCGACTAGCATGACGTAGTCCTGA	LXRE(NR),DR4/RAW-LXRb.biotin-ChIP-Seq(GSE21512)/Homer	1e-10	-24.31	0	1352	0.0339	1086.8	0.0283	FALSE
91	CAGTACTGCGTAGTCACGTAAGCTGATCAGCTACTGCGTAAGTCGTCAAGTCAGTCATCG	Six4(Homeobox)/MCF7-SIX4-ChIP-Seq(Encode)/Homer	1e-10	-24.19	0	1399	0.0351	1128.7	0.0294	FALSE
92	CGATGACTCGATTCAGGACTACGTCAGTCTGAGACTGACTAGCTCGATACTGATCGGTACGCTA	NF1:FOXA1(CTF,Forkhead)/LNCAP-FOXA1-ChIP-Seq(GSE27824)/Homer	1e-10	-23.58	0	1381	0.0346	1115.6	0.029	TRUE
93	CATGAGTCAGCTCGTACGATCGATGCATGCATCGATCTGACATGTGAC	Mef2d(MADS)/Retina-Mef2d-ChIP-Seq(GSE61391)/Homer	1e-09	-22.88	0	5529	0.1385	4911.7	0.1278	TRUE
94	ACTGTCAGAGCTGACTCATGAGTCAGTCGCTACGATCTAGTCAGGTACCTGATCGA	Rfx1(HTH)/NPC-H3K4me1-ChIP-Seq(GSE16256)/Homer	1e-09	-21.59	0	5068	0.127	4495.8	0.117	TRUE
95	CGTACTGACTAGCGTACGTAAGTCCGTACAGTGCATGTCACGATACTGACGTGCATGATC	PGR(NR)/EndoStromal-PGR-ChIP-Seq(GSE69539)/Homer	1e-09	-21.56	0	5385	0.1349	4790.3	0.1247	FALSE
96	CGTATAGCAGTCCTAGCAGTCTAGCTGAGTACGCATTCGACGTAGCATAGCTCTAGTCGA	PAX3:FKHR-fusion(Paired,Homeobox)/Rh4-PAX3:FKHR-ChIP-Seq(GSE19063)/Homer	1e-09	-20.78	0	4912	0.1231	4358.3	0.1134	FALSE
97	CTGAGTACGACTAGTCCAGTTGCACTGAACGTAGCTGATCCTAGCGATACTGATGCGACTCTGAGATCGACTAGCTGATC	Mouse_Recombination_Hotspot(Zf)/Testis-DMC1-ChIP-Seq(GSE24438)/Homer	1e-08	-20.45	0	1924	0.0482	1617.8	0.0421	FALSE
98	ATGCAGTCGCTACGATCGTAGCATGCTACGATCTAGCATGTGACGTCA	CArG(MADS)/PUER-Srf-ChIP-Seq(Sullivan_et_al.)/Homer	1e-08	-20.39	0	7598	0.1904	6873.5	0.1789	FALSE
99	TGACCTAGACTGTAGCCGATACTGATGCCATGATCGATCGATCGTAGCCTGATAGCGCTAACTGCGTAAGCTCGTACTGA	GATA:SCL(Zf,bHLH)/Ter119-SCL-ChIP-Seq(GSE18720)/Homer	1e-08	-19.93	0	2796	0.0701	2413.1	0.0628	FALSE
100	CTAGTCGACGATCTAGGCATCAGTCTAGGATCCGTAGTCA	CEBP:AP1(bZIP)/ThioMac-CEBPb-ChIP-Seq(GSE21512)/Homer	1e-08	-19.04	0	15726	0.394	14605.4	0.3801	FALSE
101	ACGTTACGGATCACTGACGTCTAGACTGACTGGATCCTAGCATGCTAG	Egr2(Zf)/Thymocytes-Egr2-ChIP-Seq(GSE34254)/Homer	1e-08	-18.47	0	4642	0.1163	4130.7	0.1075	TRUE
102	ATGCATCGTACGAGCTATCGCTGAAGTCCTAGAGCTATGCCTGAATGC	CRE(bZIP)/Promoter/Homer	1e-07	-17.5	0	5384	0.1349	4832.3	0.1258	FALSE
103	CGTAACTGGTCAACGTATCGCAGTCTAGTCAGCGTAACTGCGTAACGTCGTACTGATACG	GATA3(Zf),DR4/iTreg-Gata3-ChIP-Seq(GSE20898)/Homer	1e-06	-16.09	0	2228	0.0558	1923.8	0.0501	TRUE
104	CTGAACGTACGTACGTAGTCGACTCGATCTGAACTGCGTACGTATCGA	STAT5(Stat)/mCD4+-Stat5-ChIP-Seq(GSE12346)/Homer	1e-06	-15.53	0	9453	0.2369	8689.2	0.2261	FALSE
105	GATCGCATACTGCTAGCTGAAGCTGCTAGCTACTGATCAGGCATTGCAACGTACGTGATCGACTGCATCTAGTACGGACTCTAGCATGCTAGGTACTCGA	ZNF136(Zf)/HEK293-ZNF136.GFP-ChIP-Seq(GSE58341)/Homer	1e-06	-15.22	0	2381	0.0597	2070.5	0.0539	FALSE
106	CTAGGACTGATCACGTATCGAGCTCTGAATCGCGATCTAGGATCGACTCATGATCGGTACGACTAGTCGCATAGCTCGAT	ZNF382(Zf)/HEK293-ZNF382.GFP-ChIP-Seq(GSE58341)/Homer	1e-06	-14.35	0	685	0.0172	545.1	0.0142	TRUE
107	TCAGACGTAGTCTCGAAGTCTCAGGCATCTAGCTAGAGCT	Usf2(bHLH)/C2C12-Usf2-ChIP-Seq(GSE36030)/Homer	1e-06	-14.25	0	7633	0.1913	6987.2	0.1818	TRUE
108	CGTACTGACTAGCTGAAGTCGCTACGATATCGGACTGATCAGTCCTGACTAGCTAGAGTCGCTACGATCTAGGATCGATC	p73(p53)/Trachea-p73-ChIP-Seq(PRJNA310161)/Homer	1e-05	-12.88	0	1016	0.0255	846.7	0.022	FALSE
109	CTAGACGTAGTCCGTAACTGAGTCGCATACTGGCATAGTCGACTGATCGCATAGTCAGCT	ZNF317(Zf)/HEK293-ZNF317.GFP-ChIP-Seq(GSE58341)/Homer	1e-05	-12.67	0	2242	0.0562	1964.6	0.0511	TRUE
110	CAGTGACTCGTAGCTAGTACGATCGTACGACTAGCTACGTTGACCGTACAGTACGTATGC	ZNF652/HepG2-ZNF652.Flag-ChIP-Seq(Encode)/Homer	1e-05	-12.17	0	6991	0.1752	6412.8	0.1669	TRUE
111	TGCACTAGCTAGCTGACATGACTGTGCAGATCGTCATGCAGTCAGTCAAGCTCTAGGCAT	ZNF675(Zf)/HEK293-ZNF675.GFP-ChIP-Seq(GSE58341)/Homer	1e-05	-11.61	0	3830	0.096	3449.5	0.0898	FALSE
112	ATGCATGCATCGTACGAGCTAGTCGCTAAGTCTCAGGACTACTGTCGA	E-box(bHLH)/Promoter/Homer	0.0001	-11.44	0	2322	0.0582	2049.5	0.0533	FALSE
113	CTGACTAGATCGGCATACTGGTACATGCCGTAACTGGCTAAGTCCGTA	Tbox:Smad(T-box,MAD)/ESCd5-Smad2_3-ChIP-Seq(GSE29422)/Homer	0.0001	-11.03	0.0001	4159	0.1042	3764	0.098	FALSE
114	ATGCCGTAACTGCGTAACGTGCTATCGAAGCTCGATCGTAACGTAGTCCGATACTGGATC	GATA(Zf),IR4/iTreg-Gata3-ChIP-Seq(GSE20898)/Homer	0.0001	-10.93	0.0001	2150	0.0539	1895.5	0.0493	FALSE
115	GCATTCGACTGAGATCAGTCGATCGTCAGTCAACGTAGTCCGTACTGA	Duxbl(Homeobox)/NIH3T3-Duxbl.HA-ChIP-Seq(GSE119782)/Homer	0.0001	-10.71	0.0001	1945	0.0487	1708.8	0.0445	FALSE
116	TAGCGATCAGCTTGACGCTAAGCTCATGACTGACGTTCAGAGTCGATCGACTAGCTGCTAAGTCAGCTAGTCGATCATGCAGCTGACTCATGACGTATCG	ZNF41(Zf)/HEK293-ZNF41.GFP-ChIP-Seq(GSE58341)/Homer	0.0001	-10.47	0.0001	601	0.0151	489.8	0.0127	TRUE
117	TACGTACGGTACATCGTACGTACGGTCACTGACGTAGACT	E2F4(E2F)/K562-E2F4-ChIP-Seq(GSE31477)/Homer	0.0001	-10.42	0.0001	10419	0.2611	9694.4	0.2523	TRUE
118	TAGCCGATACGTAGCTAGCTAGTCATGCAGTCACTGATGCATGCGCTA	E2F7(E2F)/Hela-E2F7-ChIP-Seq(GSE32673)/Homer	0.0001	-9.909	0.0002	3341	0.0837	3013.6	0.0784	FALSE
119	GACTCGATCTGAGTCAGACTCGATTCGACGTAGCTAGCTATGACGTACCGTAACTGTGCACGATACTGACGT	Pitx1:Ebox(Homeobox,bHLH)/Hindlimb-Pitx1-ChIP-Seq(GSE41591)/Homer	0.0001	-9.244	0.0004	5165	0.1294	4735.7	0.1232	FALSE
120	CTGATAGCTGACTCAGCTAGGTCACGTATCAGAGCTTCAG	ETV4(ETS)/HepG2-ETV4-ChIP-Seq(ENCODE)/Homer	0.001	-9.02	0.0004	22617	0.5667	21424.5	0.5576	FALSE
121	CGATCTAGTCGAAGCTCGATCTGACGTAAGCTACTGCTAGATGCGATC	Hoxb4(Homeobox)/ES-Hoxb4-ChIP-Seq(GSE34014)/Homer	0.001	-8.829	0.0005	4775	0.1196	4374.8	0.1139	FALSE
122	CTAGATGCATGCCGATACTGGACTATGCGCTATGACAGCTTAGCGCTA	PBX1(Homeobox)/MCF7-PBX1-ChIP-Seq(GSE28007)/Homer	0.001	-8.236	0.001	1744	0.0437	1546.6	0.0403	FALSE
123	GACTGACTTCGACGTACGATAGCTCTGAACTGTGACGACTTCGACGTAACGTAGCTCTGACTGAGTCAGCTAGCTACGTA	Pax7(Paired,Homeobox),longest/Myoblast-Pax7-ChIP-Seq(GSE25064)/Homer	0.001	-8.175	0.001	993	0.0249	856.1	0.0223	FALSE
124	CTAGCTGAAGTCGCTACGATACTGGACTGATCGATCCTGACTAGCTGATGACGCTACGATTCAGGACTGATCGATCTGAC	p53(p53)/Saos-p53-ChIP-Seq(GSE15780)/Homer	0.001	-7.922	0.0013	1856	0.0465	1653.3	0.043	TRUE
125	CTAGCTGAAGTCGCTACGATACTGGACTGATCGATCCTGACTAGCTGATGACGCTACGATTCAGGACTGATCGATCTGAC	p53(p53)/Saos-p53-ChIP-Seq/Homer	0.001	-7.922	0.0013	1856	0.0465	1653.3	0.043	TRUE
126	TAGCTAGCGACTCTAGAGCTAGTCGTCATGCAACGTATGCGCTATGCA	Pbx3(Homeobox)/GM12878-PBX3-ChIP-Seq(GSE32465)/Homer	0.001	-7.881	0.0013	5103	0.1279	4699.9	0.1223	TRUE
127	TGACTAGCTCAGTCGATCGACGTAAGTCCGTACGTACGATCTAGTACG	Sox7(HMG)/ESC-Sox7-ChIP-Seq(GSE133899)/Homer	0.001	-7.819	0.0014	6367	0.1595	5896.3	0.1535	FALSE
128	CGTAACTGCGTAACGTATCGCAGTTAGCCGTATCGAGTACCTGATAGCCGTAACTGCGTAACGTCGTACTGAATCGGCTA	GATA3(Zf),DR8/iTreg-Gata3-ChIP-Seq(GSE20898)/Homer	0.001	-7.681	0.0016	1864	0.0467	1663.1	0.0433	TRUE
129	TGACTCGACTGACTGAATGCGATCCTAGTACGGACTGACTGATCTCGACTGACTGAATGCGATCCTAGATCGGACTGACT	Tcfcp2l1(CP2)/mES-Tcfcp2l1-ChIP-Seq(GSE11431)/Homer	0.001	-7.206	0.0025	3519	0.0882	3218	0.0837	FALSE
130	ACTGCTAGGATCCGTACTAGAGTCTGCAGACTCGTAACGTTCAGAGTCACGTCTGAAGTCAGTCGATCCGTATCAGTACG	EBNA1(EBV-virus)/Raji-EBNA1-ChIP-Seq(GSE30709)/Homer	0.001	-7.195	0.0025	419	0.0105	344.9	0.009	FALSE
131	AGCTTACGCGATTCAGAGCTACGTGATCCTGATAGCAGCTATGCCTGACGTAATCGAGTCCTAGACTGCTGAGTCATCGA	PAX6(Paired,Homeobox)/Forebrain-Pax6-ChIP-Seq(GSE66961)/Homer	0.001	-7.015	0.003	2118	0.0531	1907	0.0496	FALSE
132	AGCTAGCTTAGCATCGAGTCACTGATGCATCGTCGACTGATCGACTGA	E2F(E2F)/Hela-CellCycle-Expression/Homer	0.001	-6.915	0.0033	1659	0.0416	1481.5	0.0386	FALSE
133	CTGACTGACTGAATGCGATCCATGACTGGACTGACTGCATCGTACGTAAGTCGTACCTGAATCGGCATGACTGACTAGCT	GRHL2(CP2)/HBE-GRHL2-ChIP-Seq(GSE46194)/Homer	0.01	-6.753	0.0039	8086	0.2026	7551.9	0.1965	FALSE
134	TCAGCTAGCTAGCTAGTCAGTCGACTGACGATAGTCGATCAGTCTGAC	NFkB-p50,p52(RHD)/Monocyte-p50-ChIP-Chip(Schreiber_et_al.)/Homer	0.01	-6.673	0.0042	3423	0.0858	3135.7	0.0816	TRUE
135	CTAGCTAGACTGAGCTGACTAGCTACGTCTAGGTCACTGAACTGTCAGCTGAACGTCTAGGCTACTGAACGTCGTACTAGACTGCGTAACTGAGCTACGT	ZFP3(Zf)/HEK293-ZFP3.GFP-ChIP-Seq(GSE58341)/Homer	0.01	-6.604	0.0044	69	0.0017	45.6	0.0012	FALSE
136	CGTAATGCCGATACGTAGTCCGTACGTACGTACTAGATCG	TCFL2(HMG)/K562-TCF7L2-ChIP-Seq(GSE29196)/Homer	0.01	-6.315	0.0059	2176	0.0545	1970.3	0.0513	FALSE
137	GATCCGTAGACTCTAGGATCCTGAGACTCTGAGACTCTAGGATCCTGAGACTCTGAGACT	OCT:OCT(POU,Homeobox)/NPC-OCT6-ChIP-Seq(GSE43916)/Homer	0.01	-6.303	0.0059	2334	0.0585	2118.2	0.0551	FALSE
138	AGTCTAGCGACTACGTCTAGACGTACGTACGTCTGAAGTCGCTAGACTCGTACTAGACTG	Foxa3(Forkhead)/Liver-Foxa3-ChIP-Seq(GSE77670)/Homer	0.01	-6.093	0.0072	8077	0.2024	7558.6	0.1967	FALSE
139	TGCATGCAAGTCAGTCGACTCAGTATGCGATCCTGAACGTCTAGCTAGAGTCACGTAGTCAGTCAGTCGACTCGTAACGTAGCTCTAGGATCGATCGATC	ZNF16(Zf)/HEK293-ZNF16.GFP-ChIP-Seq(GSE58341)/Homer	0.01	-5.96	0.0082	270	0.0068	218.8	0.0057	FALSE
140	GTCAACGTCTAGGTCACGTAGCATCGTACGTAGCATCAGTAGTCCGTACAGTCTAGCTGA	OCT:OCT(POU,Homeobox,IR1)/NPC-Brn2-ChIP-Seq(GSE35496)/Homer	0.01	-5.915	0.0085	510	0.0128	433.9	0.0113	FALSE
141	CTGACTAGTGCACTGATCGAAGCTCATGTCGAAGTCGACTACGTAGTCGATCGATCGACT	ZNF528(Zf)/HEK293-ZNF528.GFP-ChIP-Seq(GSE58341)/Homer	0.01	-4.607	0.0312	186	0.0047	150.4	0.0039	FALSE

## Sheet: H3K27ac-PolyIC2h
Supplementary file S11. Homer Known Motif Enrichment Results H3K27ac-Poly(I:C)2h
Total Target Sequences = 41600, Total Background Sequences = 40175
Rank	Motif	Name	P-value	log P-pvalue	q-value (Benjamini)	# Target Sequences with Motif	% of Targets Sequences with Motif	# Background Sequences with Motif	% of Background Sequences with Motif	AM Transcriptome
1	CGTACTGACGTACTAGTCGACTAGACTGCGTACGTATACGAGCTATCG	SpiB(ETS)/OCILY3-SPIB-ChIP-Seq(GSE56857)/Homer	1e-397	-914.4	0	9518	0.2288	6006.2	0.1495	FALSE
2	CTAGTCGACTGACGTATACGGACTTCAGTCGAGTCATGCATACGAGCT	IRF2(IRF)/Erythroblas-IRF2-ChIP-Seq(GSE36985)/Homer	1e-394	-908	0	5216	0.1254	2706.3	0.0674	TRUE
3	TCAGCTGACGTACGTATACGGCATCTAGCTGACGTACGTATACGGACT	IRF1(IRF)/PBMC-IRF1-ChIP-Seq(GSE43036)/Homer	1e-373	-859.8	0	6447	0.155	3670.3	0.0914	TRUE
4	CTGAATCGAGCTAGCTACGTTAGCCTGATACGCGATACGTGACTAGTC	ISRE(IRF)/ThioMac-LPS-Expression(GSE23622)/Homer	1e-318	-732.9	0	3298	0.0793	1541.8	0.0384	FALSE
5	CTAGTCGAACGTACTGCGTATAGCCGATGTACCGTAAGCTGATCGTAC	Jun-AP1(bZIP)/K562-cJun-ChIP-Seq(GSE31477)/Homer	0	-712.6	0	7498	0.1803	4696.1	0.1169	TRUE
6	TCAGTCAGGCTACGTATACGGACTTCAGTCGACTGACGTATACGGACT	IRF8(IRF)/BMDM-IRF8-ChIP-Seq(GSE77884)/Homer	1e-273	-630.7	0	11815	0.2841	8459.1	0.2106	TRUE
7	CTAGTCGACGATACTGCGTATACGAGCTTGACGCTAACGTGATCTAGC	Fosl2(bZIP)/3T3L1-Fosl2-ChIP-Seq(GSE56872)/Homer	1e-264	-610.1	0	9824	0.2362	6796	0.1692	TRUE
8	CTGATACGGCATAGCTAGCTAGTCTCGAACTGCAGTAGCTAGCTGATC	IRF3(IRF)/BMDM-Irf3-ChIP-Seq(GSE67343)/Homer	1e-260	-600.5	0	11670	0.2806	8400.4	0.2092	TRUE
9	CGTATACGTCGAACTGACTGCGTACGTATACGAGCTTACG	PU.1(ETS)/ThioMac-PU.1-ChIP-Seq(GSE21512)/Homer	1e-248	-572.9	0	15097	0.363	11505.2	0.2865	TRUE
10	CTAGCTAGCGTACGTATACGCGATCTAGCTGACTGACGTATACGGACT	PU.1:IRF8(ETS:IRF)/pDC-Irf8-ChIP-Seq(GSE66899)/Homer	1e-236	-545.4	0	7785	0.1872	5218.6	0.1299	TRUE
11	TGCATCGATAGCGTACTCAGCTAGGTCAGCTATCAGGACT	ETS(ETS)/Promoter/Homer	1e-216	-499.5	0	10895	0.2619	7960.9	0.1982	FALSE
12	TGCACTGAATGCGTCAACTGACTGCGTACGTACTAGAGCT	Ets1-distal(ETS)/CD4+-PolII-ChIP-Seq(Barski_et_al.)/Homer	1e-214	-494.8	0	10035	0.2413	7226.2	0.1799	TRUE
13	CGATTACGTGACGACTCATGCGTATACGACGTGTACCTGA	Bach2(bZIP)/OCILy7-Bach2-ChIP-Seq(GSE44420)/Homer	1e-200	-462.7	0	6243	0.1501	4110.9	0.1024	TRUE
14	CATGCTAGTCGAACGTACTGCGTATAGCCGATTGACCGTAAGCTGATC	Fra2(bZIP)/Striatum-Fra2-ChIP-Seq(GSE43429)/Homer	1e-180	-414.7	0	12967	0.3118	10018.3	0.2494	FALSE
15	CTAGTCGAGCATCATGGCTATAGCCGATGTACCTGAAGCT	JunB(bZIP)/DendriticCells-Junb-ChIP-Seq(GSE36099)/Homer	1e-139	-320.8	0	14249	0.3426	11479.6	0.2858	TRUE
16	TACGTCGACAGTACTGGCTAATGCCGATGTACCGTAACTGTAGCCGTA	NF-E2(bZIP)/K562-NFE2-ChIP-Seq(GSE31477)/Homer	1e-136	-314.5	0	2168	0.0521	1177.2	0.0293	FALSE
17	ACTGCTAGTCGACGATCATGGCTAATCGCGATGTACGCTAAGCTGTAC	Fra1(bZIP)/BT549-Fra1-ChIP-Seq(GSE46166)/Homer	1e-134	-310.6	0	14528	0.3493	11771.7	0.2931	FALSE
18	GTCAGCATACTGGTACGACTACTGGCTAATCGCAGTGTACCGTAAGCT	Nrf2(bZIP)/Lymphoblast-Nrf2-ChIP-Seq(GSE37589)/Homer	1e-134	-309	0	1836	0.0441	947.1	0.0236	FALSE
19	CGTACGTACGTAGCATGCATTACGGTACGACTACTGCGTAATCGACGTGTACCGTAAGCT	Bach1(bZIP)/K562-Bach1-ChIP-Seq(GSE31477)/Homer	1e-130	-299.8	0	2106	0.0506	1150.2	0.0286	TRUE
20	ACTGCATGTCGAACGTACTGCGTAATCGACGTGTACCGTAGACTAGTC	Fos(bZIP)/TSC-Fos-ChIP-Seq(GSE110950)/Homer	1e-120	-277.6	0	15038	0.3616	12363.4	0.3078	TRUE
21	CGTACGTACGTAGCATGCATACTGGTACGACTCTAGGCTATACGGACTTGACCGTAAGCT	NFE2L2(bZIP)/HepG2-NFE2L2-ChIP-Seq(Encode)/Homer	1e-116	-269	0	2042	0.0491	1142.4	0.0284	TRUE
22	CTAGTCGAACGTACTGCGTAATGCACGTGTACCGTAAGCTGATCGTAC	Atf3(bZIP)/GBM-ATF3-ChIP-Seq(GSE33912)/Homer	1e-98	-227.1	0	16011	0.3849	13474.8	0.3355	TRUE
23	CTGATGCATAGCTGACTACGTCAGCTGAGCTATCAGGACT	ELF1(ETS)/Jurkat-ELF1-ChIP-Seq(SRA014231)/Homer	1e-96	-222	0	14914	0.3586	12473.2	0.3106	TRUE
24	CAGTTGCAACGTACTGCGTAATCGCGATTGACCGTAACGT	BATF(bZIP)/Th17-BATF-ChIP-Seq(GSE39756)/Homer	1e-95	-220.3	0	15764	0.379	13273.7	0.3305	TRUE
25	TCAGCGTAAGTCAGCTCGTAAGTCCTGACGTAAGTCGCATAGTCAGTCAGTCCTGAACTGTGCATCGACATGATCGGATC	Ronin(THAP)/ES-Thap11-ChIP-Seq(GSE51522)/Homer	1e-91	-210	0	1010	0.0243	480.8	0.012	FALSE
26	TCGATAGCGTCAACTGCTAGCGTACGATACTGACGTACTGACTGACGT	ETS:RUNX(ETS,Runt)/Jurkat-RUNX1-ChIP-Seq(GSE17954)/Homer	1e-85	-198	0	3443	0.0828	2359.7	0.0588	FALSE
27	TCGACGTAAGTCAGCTCGTAAGTCTCGAGCTAGACTCGATAGTCAGTCAGTCCTGATCAGTGCATCGACAGTATCGAGTC	GFY-Staf(?,Zf)/Promoter/Homer	1e-85	-196.4	0	1553	0.0373	878	0.0219	FALSE
28	GCTAAGTCTACGTGCAATCGTCAGGCTATCGATCAGAGCT	ELF5(ETS)/T47D-ELF5-ChIP-Seq(GSE30407)/Homer	1e-83	-191.1	0	19699	0.4736	17129.6	0.4265	FALSE
29	TGCATAGCGACTTGCATGACTGCACGTAAGCTAGCTAGTCAGTCGTAC	GFY(?)/Promoter/Homer	1e-73	-170.2	0	2135	0.0513	1363.1	0.0339	FALSE
30	TGCAAGCTCATGCGTAAGCTACTGGATCGTCACGTAAGCT	Atf4(bZIP)/MEF-Atf4-ChIP-Seq(GSE35681)/Homer	1e-66	-152.6	0	8236	0.198	6658.9	0.1658	TRUE
31	GATCTCGAAGTCCGATCGATAGTCATGCACTGATCGGACT	Elk1(ETS)/Hela-Elk1-ChIP-Seq(GSE31477)/Homer	1e-62	-143.1	0	15624	0.3756	13519.7	0.3366	TRUE
32	TCGAGCATACGTCTAGGTACTCGAGCATTGACTCGAACGT	Chop(bZIP)/MEF-Chop-ChIP-Seq(GSE35681)/Homer	1e-59	-136.5	0	6752	0.1623	5395.5	0.1343	FALSE
33	TCGAACGTCATGGCTATAGCCGATGTACGCTAACGTATGC	AP-1(bZIP)/ThioMac-PU.1-ChIP-Seq(GSE21512)/Homer	1e-55	-128.5	0	17063	0.4102	14962.5	0.3725	FALSE
34	CGTATGACTAGCTGCAACTGACTGCGTACGTATCAGGACT	ELF3(ETS)/PDAC-ELF3-ChIP-Seq(GSE64557)/Homer	1e-53	-123.9	0	19224	0.4622	17048.7	0.4245	FALSE
35	TCAGAGCTATGCCGTAAGTCTCAGACGTATCGTCGAAGTCGATCTGAC	TFE3(bHLH)/MEF-TFE3-ChIP-Seq(GSE75757)/Homer	1e-52	-121.5	0	2472	0.0594	1738.3	0.0433	TRUE
36	TACGCTAGATGCGATCGTACAGTCCTAGAGTCAGTCAGTCGTACAGTC	Sp1(Zf)/Promoter/Homer	1e-50	-116.4	0	7892	0.1897	6507.5	0.162	TRUE
37	ACTGCATGGCTATCGAGCTAAGCTAGCTGTACAGTCTGAC	NFkB-p65-Rel(RHD)/ThioMac-LPS-Expression(GSE23622)/Homer	1e-48	-112.1	0	2118	0.0509	1469.7	0.0366	TRUE
38	ATGCAGCTTCAGTGACTCAGATGCTGCAACGTATCGGATCACTGAGTC	NRF1(NRF)/MCF7-NRF1-ChIP-Seq(Unpublished)/Homer	1e-48	-111.5	0	3387	0.0814	2537.9	0.0632	TRUE
39	GATCCTGAAGTCCGATCGATGATCAGTCACTGATCGAGCT	Elk4(ETS)/Hela-Elk4-ChIP-Seq(GSE31477)/Homer	1e-44	-103.3	0	15600	0.3751	13734.4	0.342	TRUE
40	ATGCGACTAGCTAGCTAGTCGCTACAGTCGATGCTAACGTACTGGCTATAGCGCATTGAC	IRF:BATF(IRF:bZIP)/pDC-Irf8-ChIP-Seq(GSE66899)/Homer	1e-42	-97.75	0	4268	0.1026	3349.8	0.0834	FALSE
41	TCGAACGTACTGCTGAAGTCTCAGAGCTGTACCGTAAGCTGATCTCGA	JunD(bZIP)/K562-JunD-ChIP-Seq/Homer	1e-40	-92.79	0	2311	0.0556	1679.9	0.0418	TRUE
42	TGCACTGAAGTCGTCAACTGACTGCGTACGTACTGAAGCT	EWS:FLI1-fusion(ETS)/SK_N_MC-EWS:FLI1-ChIP-Seq(SRA014231)/Homer	1e-39	-90.92	0	15338	0.3688	13570.4	0.3379	FALSE
43	TCGATCGATAGCGTACTCAGTACGCGTACGTATCAGAGCT	GABPA(ETS)/Jurkat-GABPa-ChIP-Seq(GSE17954)/Homer	1e-37	-85.44	0	21524	0.5175	19523.6	0.4861	TRUE
44	TAGCCGTACTGATACGCGTAACGTACTGACTGAGTCTACGCTAGGTAC	YY1(Zf)/Promoter/Homer	1e-33	-76.63	0	1839	0.0442	1328.1	0.0331	TRUE
45	AGTCATCGCTAGAGCTGACTCTAGAGTCAGTCGCTACAGTTCAGTCAGGATCCTGATCGAGATC	RFX(HTH)/K562-RFX3-ChIP-Seq(SRA012198)/Homer	1e-31	-73.43	0	2430	0.0584	1839.1	0.0458	FALSE
46	TCAGTAGCGACTCATGCTGAATCGGCATGTACCGTAACTGTAGCTGCA	MafK(bZIP)/C2C12-MafK-ChIP-Seq(GSE36030)/Homer	1e-31	-72.39	0	5749	0.1382	4785.5	0.1192	TRUE
47	TCGAGCATACTGCTGAAGTCTCAGGACTGTACCGTAAGCTAGTCGATC	c-Jun-CRE(bZIP)/K562-cJun-ChIP-Seq(GSE31477)/Homer	1e-30	-71.01	0	7087	0.1704	6011	0.1497	TRUE
48	CTAGAGCTGACTCATGAGTCAGTCGTCACAGTCTAGTCAGGTACCTGATCGAGATCTGAC	Rfx2(HTH)/LoVo-RFX2-ChIP-Seq(GSE49402)/Homer	1e-29	-68.38	0	2706	0.0651	2095.3	0.0522	TRUE
49	CTGAAGTCCGATAGCTATGCGTACACGTATCGCAGTGCAT	Elf4(ETS)/BMDM-Elf4-ChIP-Seq(GSE88699)/Homer	1e-28	-66.22	0	23442	0.5636	21536.7	0.5362	TRUE
50	AGTCCTGAATCGAGCTAGCTGACTAGTCGCTAACGTCGATGCATCGATATCGCGTATAGCGCATATGCCGTA	bZIP:IRF(bZIP,IRF)/Th17-BatF-ChIP-Seq(GSE39756)/Homer	1e-28	-65.87	0	11530	0.2772	10166.4	0.2531	FALSE
51	ACGTCTAGCGTAAGTCGTACACGTACGTACGTGTCAGTACTGACGACT	Nur77(NR)/K562-NR4A1-ChIP-Seq(GSE31363)/Homer	1e-28	-65.85	0	5743	0.1381	4815.7	0.1199	FALSE
52	ATGCTCAGTCGAGCATACTGCGTAAGTCTCAGGACTTGACCGTAAGCT	Atf2(bZIP)/3T3L1-Atf2-ChIP-Seq(GSE56872)/Homer	1e-26	-60.38	0	7741	0.1861	6679.4	0.1663	TRUE
53	TGCAATGCACGTACGTACGTATGCCTAGACGTACGTAGCTGATCAGCT	T1ISRE(IRF)/ThioMac-Ifnb-Expression/Homer	1e-23	-54.48	0	534	0.0128	323	0.008	FALSE
54	GCTATAGCAGCTATCGGTCACGTAGCTAATGCGATCCTGA	IRF4(IRF)/GM12878-IRF4-ChIP-Seq(GSE32465)/Homer	1e-21	-49.22	0	12371	0.2974	11094.7	0.2762	TRUE
55	CATGCTAGAGCTGACTCATGAGTCGATCGCTACGATCTAGTCAGGTACCTGATCGA	X-box(HTH)/NPC-H3K4me1-ChIP-Seq(GSE16256)/Homer	1e-20	-47.83	0	3042	0.0731	2477.6	0.0617	FALSE
56	TGCATCGATCGAACGTCATGCGTAAGTCTCAGACGTGTACCGTAAGCT	CREB5(bZIP)/LNCaP-CREB5.V5-ChIP-Seq(GSE137775)/Homer	1e-18	-42.51	0	9408	0.2262	8367.1	0.2083	TRUE
57	TGCAGCATCGATCGTACAGTACTGGTACCGTACTGAAGCTGTCAACTGCTAGGTCACGATACTGGTACTGCACGTAAGCT	CEBP:CEBP(bZIP)/MEF-Chop-ChIP-Seq(GSE35681)/Homer	1e-18	-42.5	0	4410	0.106	3740.8	0.0931	FALSE
58	TGCAAGCTACGTCTAGGATCCTAGGATCGTCACTGAAGTC	CEBP(bZIP)/ThioMac-CEBPb-ChIP-Seq(GSE21512)/Homer	1e-17	-40.01	0	15756	0.3788	14399.3	0.3585	FALSE
59	TACGCTGATCGACGATCTAGCTAGTCGACTGATCGATCGACGTATCGAGCATCATGCGTATACGGCATTGACCGTAAGCT	NFAT:AP1(RHD,bZIP)/Jurkat-NFATC1-ChIP-Seq(Jolma_et_al.)/Homer	1e-16	-37.16	0	5446	0.1309	4726.6	0.1177	FALSE
60	CGTACGTACGTAAGTCAGCTCTGAACTGCTAGAGCTAGTCCGTATCAG	RORg(NR)/Liver-Rorc-ChIP-Seq(GSE101115)/Homer	1e-15	-35.14	0	2837	0.0682	2359.8	0.0588	FALSE
61	TCAGTGACGTACTGCAGTACCTAGGTACATGCAGTCGTCAAGTCGACT	Klf9(Zf)/GBM-Klf9-ChIP-Seq(GSE62211)/Homer	1e-14	-33.91	0	9432	0.2268	8471	0.2109	TRUE
62	GACTCGATCATGGCTAGCATCGTAAGTCGCTAGCATCGATTACGGCATCGTACAGTGATC	DMRT6(DM)/Testis-DMRT6-ChIP-Seq(GSE60440)/Homer	1e-14	-33.38	0	5017	0.1206	4359	0.1085	FALSE
63	ACTGTCAGAGCTGACTCATGAGTCAGTCGCTACGATCTAGTCAGGTACCTGATCGA	Rfx1(HTH)/NPC-H3K4me1-ChIP-Seq(GSE16256)/Homer	1e-13	-32.18	0	5268	0.1267	4601	0.1146	TRUE
64	TCGAAGCTACGTACGTAGTCAGTCACGTATCGGACTATCG	EWS:ERG-fusion(ETS)/CADO_ES1-EWS:ERG-ChIP-Seq(SRA014231)/Homer	1e-13	-30.98	0	18782	0.4516	17404.5	0.4333	FALSE
65	GCTACGTAAGTCACGTTCGATACGACTGAGCTAGTCTCGA	RORgt(NR)/EL4-RORgt.Flag-ChIP-Seq(GSE56019)/Homer	1e-13	-30.85	0	3740	0.0899	3205.1	0.0798	FALSE
66	GCTACGTAAGTCACGTTCGATACGACTGAGCTAGTCTCGA	RORgt(NR)/EL4-RORgt.Flag-ChIP-Seq(GSE56019)/Homer	1e-13	-30.85	0	3740	0.0899	3205.1	0.0798	FALSE
67	TAGCGTACAGTCGTACCGATAGTCAGTCAGTCAGTCAGTCCGTAGATC	Zfp281(Zf)/ES-Zfp281-ChIP-Seq(GSE81042)/Homer	1e-12	-28.65	0	5475	0.1316	4821.6	0.12	FALSE
68	GCATCGATCTAGGCTAGCATCGTAGATCGCTACGATCGATCTAGCGATCGTACGATGATC	DMRT1(DM)/Testis-DMRT1-ChIP-Seq(GSE64892)/Homer	1e-12	-28.63	0	6246	0.1502	5538	0.1379	FALSE
69	CGTACGTACGTAAGTCAGCTCTGAACTGACTGAGCTAGTCCGTACTAGCTAGCTAGTGCA	RORa(NR)/Liver-Rora-ChIP-Seq(GSE101115)/Homer	1e-12	-28.49	0	4113	0.0989	3564.7	0.0888	TRUE
70	ATGCAGTCCTGAAGTCCGATACGTAGTCAGTCACGTATCGGACTACGT	Etv2(ETS)/ES-ER71-ChIP-Seq(GSE59402)/Homer	1e-12	-28.32	0	21954	0.5278	20497.4	0.5104	TRUE
71	ATGCCTGAGACTACGTACGTGTACGATCCGATCTAGCATGCGTACGTACTGAGACT	STAT1(Stat)/HelaS3-STAT1-ChIP-Seq(GSE12782)/Homer	1e-12	-27.92	0	9152	0.22	8269.5	0.2059	TRUE
72	ATGCAGTCGTACAGCTTCGACTAGGATCCTGAGTCAAGTCGCTATCAG	Rfx5(HTH)/GM12878-Rfx5-ChIP-Seq(GSE31477)/Homer	1e-12	-27.91	0	7558	0.1817	6771.6	0.1686	TRUE
73	GACTTCAGCTAGAGTCAGTCGTACAGTCCTGAAGTCAGTCAGTCGACTAGTCACTGATGC	KLF3(Zf)/MEF-Klf3-ChIP-Seq(GSE44748)/Homer	1e-11	-27.17	0	11626	0.2795	10617.4	0.2644	TRUE
74	ATGCATGCATCGTACGAGCTAGTCGCTAAGTCTCAGGACTACTGTCGA	E-box(bHLH)/Promoter/Homer	1e-11	-25.6	0	2424	0.0583	2042.8	0.0509	FALSE
75	TCAGCTGACTAGCATGACGTATGCCTGACTGACTGACTAGCATGACGTATGCCTGA	TR4(NR),DR1/Hela-TR4-ChIP-Seq(GSE24685)/Homer	1e-10	-25.04	0	3584	0.0862	3104.8	0.0773	FALSE
76	CTAGCATGCATGAGCTGACTCGTAGATCAGCTGTCAATGCTCGACTAGCATGACGTAGTCCTGA	LXRE(NR),DR4/RAW-LXRb.biotin-ChIP-Seq(GSE21512)/Homer	1e-10	-25.02	0	1471	0.0354	1191.7	0.0297	FALSE
77	TGACCGATACTGACTGACTGGACTACTGACGTACTGACTGGATCGATC	EKLF(Zf)/Erythrocyte-Klf1-ChIP-Seq(GSE20478)/Homer	1e-10	-24.22	0	5476	0.1317	4862	0.1211	FALSE
78	ATCGAGCTACTGAGTCACTGAGTCCGTAACGTACTGAGTCACTGAGTC	NRF(NRF)/Promoter/Homer	1e-10	-23.71	0	3815	0.0917	3327.4	0.0828	FALSE
79	TCGAGACTAGCTTGACAGCTGTACTCAGGATCATCGTGCAACTGCTGA	GFX(?)/Promoter/Homer	1e-09	-22.95	0	446	0.0107	314.8	0.0078	FALSE
80	TCGAACGTACGTCTGAGATCTCAGGACTGTCACGTAAGCTGTCACTAGAGCTACGTTCGA	NFIL3(bZIP)/HepG2-NFIL3-ChIP-Seq(Encode)/Homer	1e-08	-20.26	0	15401	0.3703	14311.9	0.3563	TRUE
81	CTAGACGTAGTCCGTAACTGAGTCGCATACTGGCATAGTCGACTGATCGCATAGTCAGCT	ZNF317(Zf)/HEK293-ZNF317.GFP-ChIP-Seq(GSE58341)/Homer	1e-08	-19.88	0	2387	0.0574	2046.3	0.0509	TRUE
82	TCGAACTGACTGCGTACGTATCGAAGTCCTGAATCGGTACGCATCATG	ETS:E-box(ETS,bHLH)/HPC7-Scl-ChIP-Seq(GSE22178)/Homer	1e-08	-19.56	0	2864	0.0689	2485.6	0.0619	FALSE
83	CGATGACTCGATTCAGGACTACGTCAGTCTGAGACTGACTAGCTCGATACTGATCGGTACGCTA	NF1:FOXA1(CTF,Forkhead)/LNCAP-FOXA1-ChIP-Seq(GSE27824)/Homer	1e-07	-18.01	0	1488	0.0358	1243.3	0.031	TRUE
84	CATGAGTCAGCTCGTACGATCGATGCATGCATCGATCTGACATGTGAC	Mef2d(MADS)/Retina-Mef2d-ChIP-Seq(GSE61391)/Homer	1e-07	-17.57	0	5889	0.1416	5318.5	0.1324	TRUE
85	CTGACTGACTAGTCGACGTAATGCCGTAACTGCGTAACGTCTGACGATAGCTCGTAACGTAGTCCGATTACGGTCAGCAT	GATA(Zf),IR3/iTreg-Gata3-ChIP-Seq(GSE20898)/Homer	1e-07	-16.97	0	4125	0.0992	3675.6	0.0915	FALSE
86	TAGCCTAGTCGAGACTACTGCTGAAGTCTCAGGCATTGACCTGAAGCT	Atf7(bZIP)/3T3L1-Atf7-ChIP-Seq(GSE56872)/Homer	1e-07	-16.59	0	10517	0.2529	9707.3	0.2417	TRUE
87	CGTATAGCAGTCCTAGCAGTCTAGCTGAGTACGCATTCGACGTAGCATAGCTCTAGTCGA	PAX3:FKHR-fusion(Paired,Homeobox)/Rh4-PAX3:FKHR-ChIP-Seq(GSE19063)/Homer	1e-06	-15.35	0	5327	0.1281	4817.3	0.1199	FALSE
88	GATCGCATACTGCTAGCTGAAGCTGCTAGCTACTGATCAGGCATTGCAACGTACGTGATCGACTGCATCTAGTACGGACTCTAGCATGCTAGGTACTCGA	ZNF136(Zf)/HEK293-ZNF136.GFP-ChIP-Seq(GSE58341)/Homer	1e-06	-14.92	0	2615	0.0629	2294.1	0.0571	FALSE
89	CGTACTAGGACTGTCAGTCACGTAAGTCCGTATCGATCGATCGACGTACTGACTAGGCTACGTATAGCCGTACGATCGTA	FOXA1:AR(Forkhead,NR)/LNCAP-AR-ChIP-Seq(GSE27824)/Homer	1e-06	-14.66	0	1627	0.0391	1390.6	0.0346	FALSE
90	CTAGCTGAAGTCGCTACGATACTGGACTGATCGATCCTGACTAGCTGATGACGCTACGATTCAGGACTGATCGATCTGAC	p53(p53)/Saos-p53-ChIP-Seq(GSE15780)/Homer	1e-06	-14.26	0	2020	0.0486	1752.2	0.0436	TRUE
91	CTAGCTGAAGTCGCTACGATACTGGACTGATCGATCCTGACTAGCTGATGACGCTACGATTCAGGACTGATCGATCTGAC	p53(p53)/Saos-p53-ChIP-Seq/Homer	1e-06	-14.26	0	2020	0.0486	1752.2	0.0436	TRUE
92	TACGTCAGTGCAAGCTTGACAGCTAGTCACTGGATCACTGTCGAACTGCTGACTGAATGC	ZBTB33(Zf)/GM12878-ZBTB33-ChIP-Seq(GSE32465)/Homer	1e-05	-13.82	0	1257	0.0302	1060.8	0.0264	TRUE
93	ATGCATCGTACGAGCTATCGCTGAAGTCCTAGAGCTATGCCTGAATGC	CRE(bZIP)/Promoter/Homer	1e-05	-13.4	0	5573	0.134	5073.9	0.1263	FALSE
94	ACGTTACGGATCACTGACGTCTAGACTGACTGGATCCTAGCATGCTAG	Egr2(Zf)/Thymocytes-Egr2-ChIP-Seq(GSE34254)/Homer	1e-05	-12.89	0	4794	0.1153	4348	0.1083	TRUE
95	ATGCAGTCGCTACGATCGTAGCATGCTACGATCTAGCATGTGACGTCA	CArG(MADS)/PUER-Srf-ChIP-Seq(Sullivan_et_al.)/Homer	1e-05	-12.1	0	8125	0.1953	7506.9	0.1869	FALSE
96	TGACCTAGACTGTAGCCGATACTGATGCCATGATCGATCGATCGTAGCCTGATAGCGCTAACTGCGTAAGCTCGTACTGA	GATA:SCL(Zf,bHLH)/Ter119-SCL-ChIP-Seq(GSE18720)/Homer	1e-05	-12.06	0	2963	0.0712	2644.1	0.0658	FALSE
97	CTAGGACTGATCACGTATCGAGCTCTGAATCGCGATCTAGGATCGACTCATGATCGGTACGACTAGTCGCATAGCTCGAT	ZNF382(Zf)/HEK293-ZNF382.GFP-ChIP-Seq(GSE58341)/Homer	0.0001	-11.01	0.0001	726	0.0175	599.7	0.0149	TRUE
98	CTAGGTACAGTCTGCAAGTCCTGAAGTCAGTCAGTCGCTA	Klf4(Zf)/mES-Klf4-ChIP-Seq(GSE11431)/Homer	0.0001	-11	0.0001	9313	0.2239	8655.8	0.2155	TRUE
99	ATGCCGTAACTGCGTAACGTGCTATCGAAGCTCGATCGTAACGTAGTCCGATACTGGATC	GATA(Zf),IR4/iTreg-Gata3-ChIP-Seq(GSE20898)/Homer	0.0001	-10.62	0.0001	2321	0.0558	2062.9	0.0514	FALSE
100	CAGTACTGCGTAGTCACGTAAGCTGATCAGCTACTGCGTAAGTCGTCAAGTCAGTCATCG	Six4(Homeobox)/MCF7-SIX4-ChIP-Seq(Encode)/Homer	0.0001	-10.59	0.0001	1490	0.0358	1295.4	0.0323	FALSE
101	CGTACTGACTAGCTGAAGTCGCTACGATATCGGACTGATCAGTCCTGACTAGCTAGAGTCGCTACGATCTAGGATCGATC	p73(p53)/Trachea-p73-ChIP-Seq(PRJNA310161)/Homer	0.0001	-10.31	0.0001	1063	0.0256	907.2	0.0226	FALSE
102	TGCACTAGCTAGCTGACATGACTGTGCAGATCGTCATGCAGTCAGTCAAGCTCTAGGCAT	ZNF675(Zf)/HEK293-ZNF675.GFP-ChIP-Seq(GSE58341)/Homer	0.0001	-9.614	0.0003	4121	0.0991	3758.3	0.0936	FALSE
103	CTGAACGTACGTACGTAGTCGACTCGATCTGAACTGCGTACGTATCGA	STAT5(Stat)/mCD4+-Stat5-ChIP-Seq(GSE12346)/Homer	0.0001	-9.397	0.0004	10028	0.2411	9368.5	0.2333	FALSE
104	GCATTCGACTGAGATCAGTCGATCGTCAGTCAACGTAGTCCGTACTGA	Duxbl(Homeobox)/NIH3T3-Duxbl.HA-ChIP-Seq(GSE119782)/Homer	0.001	-9.042	0.0005	2098	0.0504	1871.1	0.0466	FALSE
105	CTGAGTACGACTAGTCCAGTTGCACTGAACGTAGCTGATCCTAGCGATACTGATGCGACTCTGAGATCGACTAGCTGATC	Mouse_Recombination_Hotspot(Zf)/Testis-DMC1-ChIP-Seq(GSE24438)/Homer	0.001	-8.99	0.0005	2049	0.0493	1826.2	0.0455	FALSE
106	CGTACTGACTAGCGTACGTAAGTCCGTACAGTGCATGTCACGATACTGACGTGCATGATC	PGR(NR)/EndoStromal-PGR-ChIP-Seq(GSE69539)/Homer	0.001	-8.451	0.0009	5758	0.1384	5323	0.1325	FALSE
107	TCAGCTAGCTAGCTAGTCAGTCGACTGACGATAGTCGATCAGTCTGAC	NFkB-p50,p52(RHD)/Monocyte-p50-ChIP-Chip(Schreiber_et_al.)/Homer	0.001	-7.977	0.0014	3548	0.0853	3242.2	0.0807	TRUE
108	CGTAACTGGTCAACGTATCGCAGTCTAGTCAGCGTAACTGCGTAACGTCGTACTGATACG	GATA3(Zf),DR4/iTreg-Gata3-ChIP-Seq(GSE20898)/Homer	0.001	-7.814	0.0016	2408	0.0579	2175	0.0542	TRUE
109	CAGTGACTCGTAGCTAGTACGATCGTACGACTAGCTACGTTGACCGTACAGTACGTATGC	ZNF652/HepG2-ZNF652.Flag-ChIP-Seq(Encode)/Homer	0.001	-7.746	0.0017	7518	0.1808	7009.9	0.1745	TRUE
110	CTAGATGCATGCCGATACTGGACTATGCGCTATGACAGCTTAGCGCTA	PBX1(Homeobox)/MCF7-PBX1-ChIP-Seq(GSE28007)/Homer	0.001	-7.569	0.0021	1850	0.0445	1656.1	0.0412	FALSE
111	CGTAGACTCGATATCGGTACGCATCATGCGTATACGGCATGTACCGTACATGATGCGCTACTAGGCATGCATGCATGACT	MafB(bZIP)/BMM-Mafb-ChIP-Seq(GSE75722)/Homer	0.001	-7.213	0.0029	9340	0.2246	8759.7	0.2181	TRUE
112	GACTGACTTCGACGTACGATAGCTCTGAACTGTGACGACTTCGACGTAACGTAGCTCTGACTGAGTCAGCTAGCTACGTA	Pax7(Paired,Homeobox),longest/Myoblast-Pax7-ChIP-Seq(GSE25064)/Homer	0.001	-7.203	0.0029	1069	0.0257	936.5	0.0233	FALSE
113	CTAGCATGTGCAACGTAGTCCGTACATGTCAGACGTACGTGCTAAGTC	Six1(Homeobox)/Myoblast-Six1-ChIP-Chip(GSE20150)/Homer	0.001	-7.118	0.0032	6830	0.1642	6367.7	0.1585	FALSE
114	CGTAATGCCGATACGTAGTCCGTACGTACGTACTAGATCG	TCFL2(HMG)/K562-TCF7L2-ChIP-Seq(GSE29196)/Homer	0.001	-7.016	0.0035	2345	0.0564	2125.7	0.0529	FALSE
115	TCGATGACGCATAGCTCAGTGATCGCTAGATCGACTACGTGCATAGTC	PRDM1(Zf)/Hela-PRDM1-ChIP-Seq(GSE31477)/Homer	0.01	-6.835	0.0041	14526	0.3492	13739.8	0.3421	TRUE
116	TCGATAGCTGCAACTGACTGCGTACGTACTAGGACTTACG	ETS1(ETS)/Jurkat-ETS1-ChIP-Seq(GSE17954)/Homer	0.01	-6.79	0.0043	23314	0.5605	22214	0.5531	TRUE
117	TAGCCGATACGTAGCTAGCTAGTCATGCAGTCACTGATGCATGCGCTA	E2F7(E2F)/Hela-E2F7-ChIP-Seq(GSE32673)/Homer	0.01	-6.462	0.0059	3412	0.082	3137.7	0.0781	FALSE
118	CTGACTAGATCGGCATACTGGTACATGCCGTAACTGGCTAAGTCCGTA	Tbox:Smad(T-box,MAD)/ESCd5-Smad2_3-ChIP-Seq(GSE29422)/Homer	0.01	-6.011	0.0091	4419	0.1062	4098.5	0.102	FALSE
119	TCAGACGTAGTCTCGAAGTCTCAGGCATCTAGCTAGAGCT	Usf2(bHLH)/C2C12-Usf2-ChIP-Seq(GSE36030)/Homer	0.01	-5.939	0.0097	7968	0.1916	7480	0.1862	TRUE
120	CTGACTAGTGCACTGATCGAAGCTCATGTCGAAGTCGACTACGTAGTCGATCGATCGACT	ZNF528(Zf)/HEK293-ZNF528.GFP-ChIP-Seq(GSE58341)/Homer	0.01	-5.531	0.0145	199	0.0048	158.3	0.0039	FALSE
121	CGTAACTGCGTAACGTATCGCAGTTAGCCGTATCGAGTACCTGATAGCCGTAACTGCGTAACGTCGTACTGAATCGGCTA	GATA3(Zf),DR8/iTreg-Gata3-ChIP-Seq(GSE20898)/Homer	0.01	-4.67	0.0341	1991	0.0479	1825.5	0.0455	TRUE

## Sheet: H3K27ac-C6h
Supplementary file S11. Homer Known Motif Enrichment Results H3K27ac-Control6h
Total Target Sequences = 39848, Total Background Sequences = 38366
Rank	Motif	Name	P-value	log P-pvalue	q-value (Benjamini)	# Target Sequences with Motif	% of Targets Sequences with Motif	# Background Sequences with Motif	% of Background Sequences with Motif	AM Transcriptome
1	CGTACTGACGTACTAGTCGACTAGACTGCGTACGTATACGAGCTATCG	SpiB(ETS)/OCILY3-SPIB-ChIP-Seq(GSE56857)/Homer	1e-425	-979.9	0	9456	0.2373	5850.8	0.1525	FALSE
2	CGTATACGTCGAACTGACTGCGTACGTATACGAGCTTACG	PU.1(ETS)/ThioMac-PU.1-ChIP-Seq(GSE21512)/Homer	1e-363	-837.3	0	15158	0.3803	10945.3	0.2854	TRUE
3	TCAGCTGACGTACGTATACGGCATCTAGCTGACGTACGTATACGGACT	IRF1(IRF)/PBMC-IRF1-ChIP-Seq(GSE43036)/Homer	1e-320	-739	0	5906	0.1482	3409	0.0889	TRUE
4	CTAGTCGACTGACGTATACGGACTTCAGTCGAGTCATGCATACGAGCT	IRF2(IRF)/Erythroblas-IRF2-ChIP-Seq(GSE36985)/Homer	1e-305	-703.3	0	4760	0.1194	2596.9	0.0677	TRUE
5	CTAGTCGAACGTACTGCGTATAGCCGATGTACCGTAAGCTGATCGTAC	Jun-AP1(bZIP)/K562-cJun-ChIP-Seq(GSE31477)/Homer	1e-303	-699.8	0	7139	0.1791	4422.7	0.1153	TRUE
6	TGCACTGAATGCGTCAACTGACTGCGTACGTACTAGAGCT	Ets1-distal(ETS)/CD4+-PolII-ChIP-Seq(Barski_et_al.)/Homer	1e-293	-675.9	0	10069	0.2526	6863.1	0.1789	TRUE
7	CTAGTCGACGATACTGCGTATACGAGCTTGACGCTAACGTGATCTAGC	Fosl2(bZIP)/3T3L1-Fosl2-ChIP-Seq(GSE56872)/Homer	1e-252	-580.5	0	9336	0.2342	6433.4	0.1677	TRUE
8	CTGAATCGAGCTAGCTACGTTAGCCTGATACGCGATACGTGACTAGTC	ISRE(IRF)/ThioMac-LPS-Expression(GSE23622)/Homer	1e-242	-558.8	0	2922	0.0733	1442.6	0.0376	FALSE
9	TGCATCGATAGCGTACTCAGCTAGGTCAGCTATCAGGACT	ETS(ETS)/Promoter/Homer	1e-231	-533.4	0	10939	0.2745	7906.6	0.2062	FALSE
10	TCAGTCAGGCTACGTATACGGACTTCAGTCGACTGACGTATACGGACT	IRF8(IRF)/BMDM-IRF8-ChIP-Seq(GSE77884)/Homer	1e-221	-509.9	0	11037	0.2769	8046	0.2098	TRUE
11	CTAGCTAGCGTACGTATACGCGATCTAGCTGACTGACGTATACGGACT	PU.1:IRF8(ETS:IRF)/pDC-Irf8-ChIP-Seq(GSE66899)/Homer	1e-208	-479.7	0	7397	0.1856	5015.9	0.1308	TRUE
12	CGATTACGTGACGACTCATGCGTATACGACGTGTACCTGA	Bach2(bZIP)/OCILy7-Bach2-ChIP-Seq(GSE44420)/Homer	1e-186	-429	0	5997	0.1505	3964.4	0.1034	TRUE
13	CTGATACGGCATAGCTAGCTAGTCTCGAACTGCAGTAGCTAGCTGATC	IRF3(IRF)/BMDM-Irf3-ChIP-Seq(GSE67343)/Homer	1e-181	-416.9	0	10573	0.2653	7873	0.2053	TRUE
14	CATGCTAGTCGAACGTACTGCGTATAGCCGATTGACCGTAAGCTGATC	Fra2(bZIP)/Striatum-Fra2-ChIP-Seq(GSE43429)/Homer	1e-172	-397.5	0	12343	0.3097	9493.6	0.2475	FALSE
15	CTGATGCATAGCTGACTACGTCAGCTGAGCTATCAGGACT	ELF1(ETS)/Jurkat-ELF1-ChIP-Seq(SRA014231)/Homer	1e-137	-315.7	0	15013	0.3767	12181.2	0.3176	TRUE
16	TACGTCGACAGTACTGGCTAATGCCGATGTACCGTAACTGTAGCCGTA	NF-E2(bZIP)/K562-NFE2-ChIP-Seq(GSE31477)/Homer	1e-134	-310.7	0	2101	0.0527	1130.8	0.0295	FALSE
17	CGTACGTACGTAGCATGCATTACGGTACGACTACTGCGTAATCGACGTGTACCGTAAGCT	Bach1(bZIP)/K562-Bach1-ChIP-Seq(GSE31477)/Homer	1e-132	-304.9	0	2030	0.0509	1086.3	0.0283	TRUE
18	CTAGTCGAGCATCATGGCTATAGCCGATGTACCTGAAGCT	JunB(bZIP)/DendriticCells-Junb-ChIP-Seq(GSE36099)/Homer	1e-130	-301.5	0	13573	0.3406	10909.8	0.2845	TRUE
19	ACTGCTAGTCGACGATCATGGCTAATCGCGATGTACGCTAAGCTGTAC	Fra1(bZIP)/BT549-Fra1-ChIP-Seq(GSE46166)/Homer	1e-127	-292.8	0	13829	0.347	11175	0.2914	FALSE
20	GTCAGCATACTGGTACGACTACTGGCTAATCGCAGTGTACCGTAAGCT	Nrf2(bZIP)/Lymphoblast-Nrf2-ChIP-Seq(GSE37589)/Homer	1e-125	-289.5	0	1767	0.0443	917.1	0.0239	FALSE
21	GCTAAGTCTACGTGCAATCGTCAGGCTATCGATCAGAGCT	ELF5(ETS)/T47D-ELF5-ChIP-Seq(GSE30407)/Homer	1e-124	-287.5	0	19544	0.4904	16532.3	0.4311	FALSE
22	CGTACGTACGTAGCATGCATACTGGTACGACTCTAGGCTATACGGACTTGACCGTAAGCT	NFE2L2(bZIP)/HepG2-NFE2L2-ChIP-Seq(Encode)/Homer	1e-115	-265.2	0	1937	0.0486	1067.7	0.0278	TRUE
23	ACTGCATGTCGAACGTACTGCGTAATCGACGTGTACCGTAGACTAGTC	Fos(bZIP)/TSC-Fos-ChIP-Seq(GSE110950)/Homer	1e-113	-262.3	0	14284	0.3584	11705.3	0.3052	TRUE
24	TCGATAGCGTCAACTGCTAGCGTACGATACTGACGTACTGACTGACGT	ETS:RUNX(ETS,Runt)/Jurkat-RUNX1-ChIP-Seq(GSE17954)/Homer	1e-100	-230.3	0	3554	0.0892	2374.1	0.0619	FALSE
25	CGTATGACTAGCTGCAACTGACTGCGTACGTATCAGGACT	ELF3(ETS)/PDAC-ELF3-ChIP-Seq(GSE64557)/Homer	1e-88	-203.1	0	19104	0.4793	16478.8	0.4297	FALSE
26	GATCTCGAAGTCCGATCGATAGTCATGCACTGATCGGACT	Elk1(ETS)/Hela-Elk1-ChIP-Seq(GSE31477)/Homer	1e-86	-198.3	0	15604	0.3915	13198.3	0.3441	TRUE
27	CTAGTCGAACGTACTGCGTAATGCACGTGTACCGTAAGCTGATCGTAC	Atf3(bZIP)/GBM-ATF3-ChIP-Seq(GSE33912)/Homer	1e-85	-196.6	0	15266	0.383	12890.2	0.3361	TRUE
28	CAGTTGCAACGTACTGCGTAATCGCGATTGACCGTAACGT	BATF(bZIP)/Th17-BATF-ChIP-Seq(GSE39756)/Homer	1e-85	-196	0	15052	0.3777	12693.2	0.331	TRUE
29	TGCACTGAAGTCGTCAACTGACTGCGTACGTACTGAAGCT	EWS:FLI1-fusion(ETS)/SK_N_MC-EWS:FLI1-ChIP-Seq(SRA014231)/Homer	1e-72	-167.1	0	15352	0.3852	13111.7	0.3419	FALSE
30	GATCCTGAAGTCCGATCGATGATCAGTCACTGATCGAGCT	Elk4(ETS)/Hela-Elk4-ChIP-Seq(GSE31477)/Homer	1e-70	-161.9	0	15589	0.3911	13359.2	0.3483	TRUE
31	TCGATCGATAGCGTACTCAGTACGCGTACGTATCAGAGCT	GABPA(ETS)/Jurkat-GABPa-ChIP-Seq(GSE17954)/Homer	1e-64	-148.3	0	21472	0.5388	19030.5	0.4962	TRUE
32	CTGAAGTCCGATAGCTATGCGTACACGTATCGCAGTGCAT	Elf4(ETS)/BMDM-Elf4-ChIP-Seq(GSE88699)/Homer	1e-57	-132.9	0	23292	0.5844	20880.5	0.5444	TRUE
33	TCGAACGTCATGGCTATAGCCGATGTACGCTAACGTATGC	AP-1(bZIP)/ThioMac-PU.1-ChIP-Seq(GSE21512)/Homer	1e-49	-114.8	0	16318	0.4094	14309.6	0.3731	FALSE
34	TCAGCGTAAGTCAGCTCGTAAGTCCTGACGTAAGTCGCATAGTCAGTCAGTCCTGAACTGTGCATCGACATGATCGGATC	Ronin(THAP)/ES-Thap11-ChIP-Seq(GSE51522)/Homer	1e-49	-114	0	1030	0.0258	603.3	0.0157	FALSE
35	TCAGAGCTATGCCGTAAGTCTCAGACGTATCGTCGAAGTCGATCTGAC	TFE3(bHLH)/MEF-TFE3-ChIP-Seq(GSE75757)/Homer	1e-49	-114	0	2446	0.0614	1730.9	0.0451	TRUE
36	TGCAAGCTCATGCGTAAGCTACTGGATCGTCACGTAAGCT	Atf4(bZIP)/MEF-Atf4-ChIP-Seq(GSE35681)/Homer	1e-47	-110	0	7846	0.1969	6478.5	0.1689	TRUE
37	TACGCTAGATGCGATCGTACAGTCCTAGAGTCAGTCAGTCGTACAGTC	Sp1(Zf)/Promoter/Homer	1e-46	-107.7	0	7824	0.1963	6469.5	0.1687	TRUE
38	ATGCAGTCCTGAAGTCCGATACGTAGTCAGTCACGTATCGGACTACGT	Etv2(ETS)/ES-ER71-ChIP-Seq(GSE59402)/Homer	1e-46	-107	0	21952	0.5508	19745.6	0.5148	TRUE
39	TCGAACGTACTGCTGAAGTCTCAGAGCTGTACCGTAAGCTGATCTCGA	JunD(bZIP)/K562-JunD-ChIP-Seq/Homer	1e-45	-105.8	0	2235	0.0561	1576.6	0.0411	TRUE
40	TCGAAGCTACGTACGTAGTCAGTCACGTATCGGACTATCG	EWS:ERG-fusion(ETS)/CADO_ES1-EWS:ERG-ChIP-Seq(SRA014231)/Homer	1e-45	-105	0	18530	0.4649	16473	0.4295	FALSE
41	TCGAGCATACGTCTAGGTACTCGAGCATTGACTCGAACGT	Chop(bZIP)/MEF-Chop-ChIP-Seq(GSE35681)/Homer	1e-45	-103.7	0	6427	0.1613	5229.3	0.1363	FALSE
42	TCAGTAGCGACTCATGCTGAATCGGCATGTACCGTAACTGTAGCTGCA	MafK(bZIP)/C2C12-MafK-ChIP-Seq(GSE36030)/Homer	1e-41	-95.36	0	5588	0.1402	4516.4	0.1178	TRUE
43	ACTGCATGGCTATCGAGCTAAGCTAGCTGTACAGTCTGAC	NFkB-p65-Rel(RHD)/ThioMac-LPS-Expression(GSE23622)/Homer	1e-39	-91.52	0	2047	0.0514	1457.7	0.038	TRUE
44	TCGACGTAAGTCAGCTCGTAAGTCTCGAGCTAGACTCGATAGTCAGTCAGTCCTGATCAGTGCATCGACAGTATCGAGTC	GFY-Staf(?,Zf)/Promoter/Homer	1e-39	-90.74	0	1552	0.0389	1053.5	0.0275	FALSE
45	ATGCGACTAGCTAGCTAGTCGCTACAGTCGATGCTAACGTACTGGCTATAGCGCATTGAC	IRF:BATF(IRF:bZIP)/pDC-Irf8-ChIP-Seq(GSE66899)/Homer	1e-37	-86.51	0	3949	0.0991	3103.9	0.0809	FALSE
46	TGCATAGCGACTTGCATGACTGCACGTAAGCTAGCTAGTCAGTCGTAC	GFY(?)/Promoter/Homer	1e-35	-81.18	0	2141	0.0537	1564.3	0.0408	FALSE
47	TAGCCGTACTGATACGCGTAACGTACTGACTGAGTCTACGCTAGGTAC	YY1(Zf)/Promoter/Homer	1e-32	-75.76	0	1828	0.0459	1317.9	0.0344	TRUE
48	TCGATAGCTGCAACTGACTGCGTACGTACTAGGACTTACG	ETS1(ETS)/Jurkat-ETS1-ChIP-Seq(GSE17954)/Homer	1e-32	-74.98	0	23398	0.5871	21377.9	0.5574	TRUE
49	ATGCAGCTTCAGTGACTCAGATGCTGCAACGTATCGGATCACTGAGTC	NRF1(NRF)/MCF7-NRF1-ChIP-Seq(Unpublished)/Homer	1e-30	-70.91	0	3398	0.0853	2682.7	0.0699	TRUE
50	AGTCATCGCTAGAGCTGACTCTAGAGTCAGTCGCTACAGTTCAGTCAGGATCCTGATCGAGATC	RFX(HTH)/K562-RFX3-ChIP-Seq(SRA012198)/Homer	1e-29	-68.36	0	2461	0.0617	1877.8	0.049	FALSE
51	TCGAGCATACTGCTGAAGTCTCAGGACTGTACCGTAAGCTAGTCGATC	c-Jun-CRE(bZIP)/K562-cJun-ChIP-Seq(GSE31477)/Homer	1e-29	-67.48	0	6817	0.171	5768.3	0.1504	FALSE
52	CATGCTAGAGCTGACTCATGAGTCGATCGCTACGATCTAGTCAGGTACCTGATCGA	X-box(HTH)/NPC-H3K4me1-ChIP-Seq(GSE16256)/Homer	1e-27	-62.3	0	3050	0.0765	2412.3	0.0629	FALSE
53	TGCAAGCTACGTCTAGGATCCTAGGATCGTCACTGAAGTC	CEBP(bZIP)/ThioMac-CEBPb-ChIP-Seq(GSE21512)/Homer	1e-25	-59.46	0	15295	0.3838	13737.7	0.3582	FALSE
54	ACGTCTAGCGTAAGTCGTACACGTACGTACGTGTCAGTACTGACGACT	Nur77(NR)/K562-NR4A1-ChIP-Seq(GSE31363)/Homer	1e-25	-57.65	0	5455	0.1369	4586.1	0.1196	FALSE
55	CTAGAGCTGACTCATGAGTCAGTCGTCACAGTCTAGTCAGGTACCTGATCGAGATCTGAC	Rfx2(HTH)/LoVo-RFX2-ChIP-Seq(GSE49402)/Homer	1e-24	-57.18	0	2719	0.0682	2143.6	0.0559	TRUE
56	TGCATCGATCGAACGTCATGCGTAAGTCTCAGACGTGTACCGTAAGCT	CREB5(bZIP)/LNCaP-CREB5.V5-ChIP-Seq(GSE137775)/Homer	1e-24	-56.96	0	8964	0.2249	7814.2	0.2037	TRUE
57	GCTATAGCAGCTATCGGTCACGTAGCTAATGCGATCCTGA	IRF4(IRF)/GM12878-IRF4-ChIP-Seq(GSE32465)/Homer	1e-24	-55.34	0	11684	0.2932	10365.8	0.2703	TRUE
58	AGTCCTGAATCGAGCTAGCTGACTAGTCGCTAACGTCGATGCATCGATATCGCGTATAGCGCATATGCCGTA	bZIP:IRF(bZIP,IRF)/Th17-BatF-ChIP-Seq(GSE39756)/Homer	1e-23	-53.87	0	10810	0.2712	9558.3	0.2492	FALSE
59	ATGCTCAGTCGAGCATACTGCGTAAGTCTCAGGACTTGACCGTAAGCT	Atf2(bZIP)/3T3L1-Atf2-ChIP-Seq(GSE56872)/Homer	1e-22	-51.75	0	7421	0.1862	6424.6	0.1675	TRUE
60	TGCAATGCACGTACGTACGTATGCCTAGACGTACGTAGCTGATCAGCT	T1ISRE(IRF)/ThioMac-Ifnb-Expression/Homer	1e-20	-46.72	0	486	0.0122	297.4	0.0078	FALSE
61	TACGCTGATCGACGATCTAGCTAGTCGACTGATCGATCGACGTATCGAGCATCATGCGTATACGGCATTGACCGTAAGCT	NFAT:AP1(RHD,bZIP)/Jurkat-NFATC1-ChIP-Seq(Jolma_et_al.)/Homer	1e-18	-43.14	0	5187	0.1301	4433	0.1156	FALSE
62	TGCAGCATCGATCGTACAGTACTGGTACCGTACTGAAGCTGTCAACTGCTAGGTCACGATACTGGTACTGCACGTAAGCT	CEBP:CEBP(bZIP)/MEF-Chop-ChIP-Seq(GSE35681)/Homer	1e-16	-38.84	0	4152	0.1042	3517.7	0.0917	FALSE
63	GCTACGTAAGTCACGTTCGATACGACTGAGCTAGTCTCGA	RORgt(NR)/EL4-RORgt.Flag-ChIP-Seq(GSE56019)/Homer	1e-16	-37.58	0	3616	0.0907	3039.5	0.0793	FALSE
64	GCTACGTAAGTCACGTTCGATACGACTGAGCTAGTCTCGA	RORgt(NR)/EL4-RORgt.Flag-ChIP-Seq(GSE56019)/Homer	1e-16	-37.58	0	3616	0.0907	3039.5	0.0793	FALSE
65	CGTACGTACGTAAGTCAGCTCTGAACTGCTAGAGCTAGTCCGTATCAG	RORg(NR)/Liver-Rorc-ChIP-Seq(GSE101115)/Homer	1e-15	-35.83	0	2795	0.0701	2310.4	0.0602	FALSE
66	TCAGTGACGTACTGCAGTACCTAGGTACATGCAGTCGTCAAGTCGACT	Klf9(Zf)/GBM-Klf9-ChIP-Seq(GSE62211)/Homer	1e-14	-34.09	0	9399	0.2358	8412.2	0.2193	TRUE
67	GACTTCAGCTAGAGTCAGTCGTACAGTCCTGAAGTCAGTCAGTCGACTAGTCACTGATGC	KLF3(Zf)/MEF-Klf3-ChIP-Seq(GSE44748)/Homer	1e-14	-33.82	0	11471	0.2878	10364.8	0.2702	TRUE
68	TCGAACTGACTGCGTACGTATCGAAGTCCTGAATCGGTACGCATCATG	ETS:E-box(ETS,bHLH)/HPC7-Scl-ChIP-Seq(GSE22178)/Homer	1e-14	-32.75	0	2836	0.0712	2364.3	0.0616	FALSE
69	TCGAACGTACGTCTGAGATCTCAGGACTGTCACGTAAGCTGTCACTAGAGCTACGTTCGA	NFIL3(bZIP)/HepG2-NFIL3-ChIP-Seq(Encode)/Homer	1e-13	-31.94	0	14743	0.3699	13486.4	0.3516	TRUE
70	CGTACGTACGTAAGTCAGCTCTGAACTGACTGAGCTAGTCCGTACTAGCTAGCTAGTGCA	RORa(NR)/Liver-Rora-ChIP-Seq(GSE101115)/Homer	1e-13	-31.16	0	3975	0.0997	3407.6	0.0888	TRUE
71	CTAGGACTGATCACGTATCGAGCTCTGAATCGCGATCTAGGATCGACTCATGATCGGTACGACTAGTCGCATAGCTCGAT	ZNF382(Zf)/HEK293-ZNF382.GFP-ChIP-Seq(GSE58341)/Homer	1e-12	-29.73	0	717	0.018	519.1	0.0135	TRUE
72	ATGCATGCATCGTACGAGCTAGTCGCTAAGTCTCAGGACTACTGTCGA	E-box(bHLH)/Promoter/Homer	1e-12	-28.97	0	2429	0.0609	2020.9	0.0527	FALSE
73	AGTCCTGAAGTCCGATCAGTGATCATGCACTGATCGGACT	Fli1(ETS)/CD8-FLI-ChIP-Seq(GSE20898)/Homer	1e-12	-28.76	0	24054	0.6035	22468.5	0.5858	TRUE
74	TGACCGATACTGACTGACTGGACTACTGACGTACTGACTGGATCGATC	EKLF(Zf)/Erythrocyte-Klf1-ChIP-Seq(GSE20478)/Homer	1e-12	-28.49	0	5358	0.1344	4699.7	0.1225	FALSE
75	TCGAGACTAGCTTGACAGCTGTACTCAGGATCATCGTGCAACTGCTGA	GFX(?)/Promoter/Homer	1e-12	-28.4	0	447	0.0112	301.9	0.0079	FALSE
76	ACGTTACGGATCACTGACGTCTAGACTGACTGGATCCTAGCATGCTAG	Egr2(Zf)/Thymocytes-Egr2-ChIP-Seq(GSE34254)/Homer	1e-12	-27.7	0	4780	0.1199	4172.8	0.1088	TRUE
77	CGTAGACTCGATATCGGTACGCATCATGCGTATACGGCATGTACCGTACATGATGCGCTACTAGGCATGCATGCATGACT	MafB(bZIP)/BMM-Mafb-ChIP-Seq(GSE75722)/Homer	1e-11	-27.57	0	9113	0.2287	8211.5	0.2141	TRUE
78	CTAGCATGCATGAGCTGACTCGTAGATCAGCTGTCAATGCTCGACTAGCATGACGTAGTCCTGA	LXRE(NR),DR4/RAW-LXRb.biotin-ChIP-Seq(GSE21512)/Homer	1e-11	-25.65	0	1455	0.0365	1170.3	0.0305	FALSE
79	ACTGTCAGAGCTGACTCATGAGTCAGTCGCTACGATCTAGTCAGGTACCTGATCGA	Rfx1(HTH)/NPC-H3K4me1-ChIP-Seq(GSE16256)/Homer	1e-11	-25.36	0	5243	0.1316	4620.5	0.1205	TRUE
80	CTGACTGACTAGTCGACGTAATGCCGTAACTGCGTAACGTCTGACGATAGCTCGTAACGTAGTCCGATTACGGTCAGCAT	GATA(Zf),IR3/iTreg-Gata3-ChIP-Seq(GSE20898)/Homer	1e-10	-24.59	0	3954	0.0992	3437.2	0.0896	FALSE
81	ATGCAGTCGTACAGCTTCGACTAGGATCCTGAGTCAAGTCGCTATCAG	Rfx5(HTH)/GM12878-Rfx5-ChIP-Seq(GSE31477)/Homer	1e-10	-24.14	0	7379	0.1851	6622.6	0.1727	TRUE
82	ATCGAGCTACTGAGTCACTGAGTCCGTAACGTACTGAGTCACTGAGTC	NRF(NRF)/Promoter/Homer	1e-10	-23.48	0	3805	0.0955	3309.4	0.0863	FALSE
83	CTAGCTGAAGTCGCTACGATACTGGACTGATCGATCCTGACTAGCTGATGACGCTACGATTCAGGACTGATCGATCTGAC	p53(p53)/Saos-p53-ChIP-Seq(GSE15780)/Homer	1e-09	-22.48	0	1944	0.0488	1622.6	0.0423	TRUE
84	CTAGCTGAAGTCGCTACGATACTGGACTGATCGATCCTGACTAGCTGATGACGCTACGATTCAGGACTGATCGATCTGAC	p53(p53)/Saos-p53-ChIP-Seq/Homer	1e-09	-22.48	0	1944	0.0488	1622.6	0.0423	TRUE
85	GCATCGATCTAGGCTAGCATCGTAGATCGCTACGATCGATCTAGCGATCGTACGATGATC	DMRT1(DM)/Testis-DMRT1-ChIP-Seq(GSE64892)/Homer	1e-09	-22.45	0	5919	0.1485	5276.7	0.1376	FALSE
86	TCAGACGTAGTCTCGAAGTCTCAGGCATCTAGCTAGAGCT	Usf2(bHLH)/C2C12-Usf2-ChIP-Seq(GSE36030)/Homer	1e-09	-22.34	0	7909	0.1984	7139.2	0.1861	TRUE
87	ATGCATCGTACGAGCTATCGCTGAAGTCCTAGAGCTATGCCTGAATGC	CRE(bZIP)/Promoter/Homer	1e-09	-22.3	0	5506	0.1382	4894	0.1276	FALSE
88	GACTCGATCATGGCTAGCATCGTAAGTCGCTAGCATCGATTACGGCATCGTACAGTGATC	DMRT6(DM)/Testis-DMRT6-ChIP-Seq(GSE60440)/Homer	1e-09	-22.15	0	4772	0.1197	4213.6	0.1099	FALSE
89	CTGAGTACGACTAGTCCAGTTGCACTGAACGTAGCTGATCCTAGCGATACTGATGCGACTCTGAGATCGACTAGCTGATC	Mouse_Recombination_Hotspot(Zf)/Testis-DMC1-ChIP-Seq(GSE24438)/Homer	1e-09	-21.26	0	1967	0.0494	1650.4	0.043	FALSE
90	CATGAGTCAGCTCGTACGATCGATGCATGCATCGATCTGACATGTGAC	Mef2d(MADS)/Retina-Mef2d-ChIP-Seq(GSE61391)/Homer	1e-09	-21.24	0	5602	0.1406	4993.7	0.1302	TRUE
91	GTACCGTACGTATACGGCATGTACCGTACATGAGTCCGTACGTACGATGCATGCATGACT	MafF(bZIP)/HepG2-MafF-ChIP-Seq(GSE31477)/Homer	1e-08	-19.52	0	7389	0.1854	6684.5	0.1743	TRUE
92	TACGTCAGTGCAAGCTTGACAGCTAGTCACTGGATCACTGTCGAACTGCTGACTGAATGC	ZBTB33(Zf)/GM12878-ZBTB33-ChIP-Seq(GSE32465)/Homer	1e-08	-18.73	0	1272	0.0319	1042.6	0.0272	TRUE
93	CGTACTGACTAGCTGAAGTCGCTACGATATCGGACTGATCAGTCCTGACTAGCTAGAGTCGCTACGATCTAGGATCGATC	p73(p53)/Trachea-p73-ChIP-Seq(PRJNA310161)/Homer	1e-07	-16.23	0	1012	0.0254	824.9	0.0215	FALSE
94	ATGCCTGAGACTACGTACGTGTACGATCCGATCTAGCATGCGTACGTACTGAGACT	STAT1(Stat)/HelaS3-STAT1-ChIP-Seq(GSE12782)/Homer	1e-06	-16.06	0	8772	0.2201	8033.1	0.2094	TRUE
95	CTAGGTACAGTCTGCAAGTCCTGAAGTCAGTCAGTCGCTA	Klf4(Zf)/mES-Klf4-ChIP-Seq(GSE11431)/Homer	1e-06	-15.71	0	9139	0.2293	8385.1	0.2186	TRUE
96	TCAGCTGACTAGCATGACGTATGCCTGACTGACTGACTAGCATGACGTATGCCTGA	TR4(NR),DR1/Hela-TR4-ChIP-Seq(GSE24685)/Homer	1e-06	-14.61	0	3474	0.0872	3083.7	0.0804	FALSE
97	CGTACTGACTAGCGTACGTAAGTCCGTACAGTGCATGTCACGATACTGACGTGCATGATC	PGR(NR)/EndoStromal-PGR-ChIP-Seq(GSE69539)/Homer	1e-06	-14.41	0	5582	0.1401	5052.2	0.1317	FALSE
98	TGCACTAGCTAGCTGACATGACTGTGCAGATCGTCATGCAGTCAGTCAAGCTCTAGGCAT	ZNF675(Zf)/HEK293-ZNF675.GFP-ChIP-Seq(GSE58341)/Homer	1e-06	-13.96	0	4039	0.1013	3615.7	0.0943	FALSE
99	CAGTGACTCGTAGCTAGTACGATCGTACGACTAGCTACGTTGACCGTACAGTACGTATGC	ZNF652/HepG2-ZNF652.Flag-ChIP-Seq(Encode)/Homer	1e-05	-13.77	0	7205	0.1808	6587.4	0.1718	TRUE
100	CGTACTAGGACTGTCAGTCACGTAAGTCCGTATCGATCGATCGACGTACTGACTAGGCTACGTATAGCCGTACGATCGTA	FOXA1:AR(Forkhead,NR)/LNCAP-AR-ChIP-Seq(GSE27824)/Homer	1e-05	-12.5	0	1525	0.0383	1308.7	0.0341	FALSE
101	TAGCCTAGTCGAGACTACTGCTGAAGTCTCAGGCATTGACCTGAAGCT	Atf7(bZIP)/3T3L1-Atf7-ChIP-Seq(GSE56872)/Homer	1e-05	-12.41	0	10127	0.2541	9375.5	0.2445	TRUE
102	CTGAACGTACGTACGTAGTCGACTCGATCTGAACTGCGTACGTATCGA	STAT5(Stat)/mCD4+-Stat5-ChIP-Seq(GSE12346)/Homer	1e-05	-11.87	0	9702	0.2434	8981.9	0.2342	FALSE
103	TGACCTAGACTGTAGCCGATACTGATGCCATGATCGATCGATCGTAGCCTGATAGCGCTAACTGCGTAAGCTCGTACTGA	GATA:SCL(Zf,bHLH)/Ter119-SCL-ChIP-Seq(GSE18720)/Homer	0.0001	-10.8	0.0001	2904	0.0729	2594.3	0.0676	FALSE
104	TAGCGTACAGTCGTACCGATAGTCAGTCAGTCAGTCAGTCCGTAGATC	Zfp281(Zf)/ES-Zfp281-ChIP-Seq(GSE81042)/Homer	0.0001	-10.75	0.0001	5402	0.1355	4933.3	0.1286	FALSE
105	ATGCAGTCGCTACGATCGTAGCATGCTACGATCTAGCATGTGACGTCA	CArG(MADS)/PUER-Srf-ChIP-Seq(Sullivan_et_al.)/Homer	0.0001	-10.56	0.0001	7715	0.1936	7120.3	0.1856	FALSE
106	TCGATGACGCATAGCTCAGTGATCGCTAGATCGACTACGTGCATAGTC	PRDM1(Zf)/Hela-PRDM1-ChIP-Seq(GSE31477)/Homer	0.0001	-10.43	0.0001	13845	0.3474	12957.7	0.3379	TRUE
107	CTAGACGTAGTCCGTAACTGAGTCGCATACTGGCATAGTCGACTGATCGCATAGTCAGCT	ZNF317(Zf)/HEK293-ZNF317.GFP-ChIP-Seq(GSE58341)/Homer	0.0001	-10.16	0.0002	2332	0.0585	2070.8	0.054	TRUE
108	CTAGCATGTGCAACGTAGTCCGTACATGTCAGACGTACGTGCTAAGTC	Six1(Homeobox)/Myoblast-Six1-ChIP-Chip(GSE20150)/Homer	0.0001	-9.874	0.0002	6524	0.1637	6005.3	0.1566	FALSE
109	GACTCGATCTGAGTCAGACTCGATTCGACGTAGCTAGCTATGACGTACCGTAACTGTGCACGATACTGACGT	Pitx1:Ebox(Homeobox,bHLH)/Hindlimb-Pitx1-ChIP-Seq(GSE41591)/Homer	0.0001	-9.771	0.0002	5261	0.132	4815.1	0.1255	FALSE
110	GCATTCGACTGAGATCAGTCGATCGTCAGTCAACGTAGTCCGTACTGA	Duxbl(Homeobox)/NIH3T3-Duxbl.HA-ChIP-Seq(GSE119782)/Homer	0.0001	-9.494	0.0003	1993	0.05	1763.6	0.046	FALSE
111	CTAGATGCATGCCGATACTGGACTATGCGCTATGACAGCTTAGCGCTA	PBX1(Homeobox)/MCF7-PBX1-ChIP-Seq(GSE28007)/Homer	0.0001	-9.304	0.0004	1782	0.0447	1570.3	0.0409	FALSE
112	GACTGACTTCGACGTACGATAGCTCTGAACTGTGACGACTTCGACGTAACGTAGCTCTGACTGAGTCAGCTAGCTACGTA	Pax7(Paired,Homeobox),longest/Myoblast-Pax7-ChIP-Seq(GSE25064)/Homer	0.001	-9.068	0.0005	994	0.0249	850.4	0.0222	FALSE
113	CAGTACTGCGTAGTCACGTAAGCTGATCAGCTACTGCGTAAGTCGTCAAGTCAGTCATCG	Six4(Homeobox)/MCF7-SIX4-ChIP-Seq(Encode)/Homer	0.001	-8.996	0.0005	1428	0.0358	1247.4	0.0325	FALSE
114	ATGCCGTAACTGCGTAACGTGCTATCGAAGCTCGATCGTAACGTAGTCCGATACTGGATC	GATA(Zf),IR4/iTreg-Gata3-ChIP-Seq(GSE20898)/Homer	0.001	-8.701	0.0006	2186	0.0548	1950.1	0.0508	FALSE
115	TAGCCGATACGTAGCTAGCTAGTCATGCAGTCACTGATGCATGCGCTA	E2F7(E2F)/Hela-E2F7-ChIP-Seq(GSE32673)/Homer	0.001	-8.69	0.0006	3440	0.0863	3120.1	0.0814	FALSE
116	GATCGCATACTGCTAGCTGAAGCTGCTAGCTACTGATCAGGCATTGCAACGTACGTGATCGACTGCATCTAGTACGGACTCTAGCATGCTAGGTACTCGA	ZNF136(Zf)/HEK293-ZNF136.GFP-ChIP-Seq(GSE58341)/Homer	0.001	-8.383	0.0009	2451	0.0615	2200.9	0.0574	FALSE
117	CGTAATGCCGATACGTAGTCCGTACGTACGTACTAGATCG	TCFL2(HMG)/K562-TCF7L2-ChIP-Seq(GSE29196)/Homer	0.001	-8.379	0.0009	2222	0.0558	1987	0.0518	FALSE
118	CGATGACTCGATTCAGGACTACGTCAGTCTGAGACTGACTAGCTCGATACTGATCGGTACGCTA	NF1:FOXA1(CTF,Forkhead)/LNCAP-FOXA1-ChIP-Seq(GSE27824)/Homer	0.001	-7.929	0.0013	1409	0.0354	1239.8	0.0323	TRUE
119	CGTATAGCAGTCCTAGCAGTCTAGCTGAGTACGCATTCGACGTAGCATAGCTCTAGTCGA	PAX3:FKHR-fusion(Paired,Homeobox)/Rh4-PAX3:FKHR-ChIP-Seq(GSE19063)/Homer	0.01	-6.633	0.0049	5037	0.1264	4657.8	0.1214	FALSE
120	AGCTAGTCAGTCACGTCTAGACGTACGTACGTCGTAAGTCGATCCGTA	FOXP1(Forkhead)/H9-FOXP1-ChIP-Seq(GSE31006)/Homer	0.01	-6.322	0.0066	10517	0.2639	9875.5	0.2575	TRUE
121	AGCTTACGCGATTCAGAGCTACGTGATCCTGATAGCAGCTATGCCTGACGTAATCGAGTCCTAGACTGCTGAGTCATCGA	PAX6(Paired,Homeobox)/Forebrain-Pax6-ChIP-Seq(GSE66961)/Homer	0.01	-6.191	0.0074	2218	0.0557	2010.2	0.0524	FALSE
122	CGTAACTGCGTAACGTATCGCAGTTAGCCGTATCGAGTACCTGATAGCCGTAACTGCGTAACGTCGTACTGAATCGGCTA	GATA3(Zf),DR8/iTreg-Gata3-ChIP-Seq(GSE20898)/Homer	0.01	-5.604	0.0133	1907	0.0478	1727.4	0.045	TRUE
123	TAGCGATCAGCTTGACGCTAAGCTCATGACTGACGTTCAGAGTCGATCGACTAGCTGCTAAGTCAGCTAGTCGATCATGCAGCTGACTCATGACGTATCG	ZNF41(Zf)/HEK293-ZNF41.GFP-ChIP-Seq(GSE58341)/Homer	0.01	-5.502	0.0146	604	0.0152	521.6	0.0136	TRUE
124	AGCTAGCTTAGCATCGAGTCACTGATGCATCGTCGACTGATCGACTGA	E2F(E2F)/Hela-CellCycle-Expression/Homer	0.01	-5.446	0.0153	1665	0.0418	1503.1	0.0392	FALSE
125	CTGATAGCTGACTCAGCTAGGTCACGTATCAGAGCTTCAG	ETV4(ETS)/HepG2-ETV4-ChIP-Seq(ENCODE)/Homer	0.01	-5.138	0.0207	23314	0.585	22196.2	0.5787	FALSE
126	CGTAACTGGTCAACGTATCGCAGTCTAGTCAGCGTAACTGCGTAACGTCGTACTGATACG	GATA3(Zf),DR4/iTreg-Gata3-ChIP-Seq(GSE20898)/Homer	0.01	-5.077	0.0218	2248	0.0564	2054.8	0.0536	TRUE
127	TGACTAGCTCAGTCGATCGACGTAAGTCCGTACGTACGATCTAGTACG	Sox7(HMG)/ESC-Sox7-ChIP-Seq(GSE133899)/Homer	0.01	-5.076	0.0218	6515	0.1635	6093.2	0.1589	FALSE
128	AGTCATGCCGATACTGCGTAACGTAGCTAGTCCGTACGTAACGTAGTCGCTAGCTATGCA	DUX(Homeobox)/C2C12-Dux-ChIP-Seq(GSE87279)/Homer	0.01	-4.733	0.0302	106	0.0027	80.6	0.0021	FALSE
129	TGACTCGACTGACTGAATGCGATCCTAGTACGGACTGACTGATCTCGACTGACTGAATGCGATCCTAGATCGGACTGACT	Tcfcp2l1(CP2)/mES-Tcfcp2l1-ChIP-Seq(GSE11431)/Homer	0.01	-4.674	0.0318	3654	0.0917	3387	0.0883	FALSE

## Sheet: H3K27ac-LPS6h
Supplementary file S11. Homer Known Motif Enrichment Results H3K27ac-LPS6h
Total Target Sequences = 40120, Total Background Sequences = 38582
Rank	Motif	Name	P-value	log P-pvalue	q-value (Benjamini)	# Target Sequences with Motif	% of Targets Sequences with Motif	# Background Sequences with Motif	% of Background Sequences with Motif	AM Transcriptome
1	CGTACTGACGTACTAGTCGACTAGACTGCGTACGTATACGAGCTATCG	SpiB(ETS)/OCILY3-SPIB-ChIP-Seq(GSE56857)/Homer	1e-435	-1004	0	9332	0.2326	5710.1	0.148	FALSE
2	CTAGTCGAACGTACTGCGTATAGCCGATGTACCGTAAGCTGATCGTAC	Jun-AP1(bZIP)/K562-cJun-ChIP-Seq(GSE31477)/Homer	1e-373	-859	0	7475	0.1863	4450.8	0.1154	TRUE
3	CGTATACGTCGAACTGACTGCGTACGTATACGAGCTTACG	PU.1(ETS)/ThioMac-PU.1-ChIP-Seq(GSE21512)/Homer	1e-365	-841.4	0	14954	0.3728	10743.3	0.2785	TRUE
4	CTAGTCGACGATACTGCGTATACGAGCTTGACGCTAACGTGATCTAGC	Fosl2(bZIP)/3T3L1-Fosl2-ChIP-Seq(GSE56872)/Homer	1e-343	-791.5	0	9751	0.2431	6382.1	0.1654	TRUE
5	CTAGTCGACTGACGTATACGGACTTCAGTCGAGTCATGCATACGAGCT	IRF2(IRF)/Erythroblas-IRF2-ChIP-Seq(GSE36985)/Homer	1e-330	-761.6	0	5014	0.125	2712.2	0.0703	TRUE
6	TCAGCTGACGTACGTATACGGCATCTAGCTGACGTACGTATACGGACT	IRF1(IRF)/PBMC-IRF1-ChIP-Seq(GSE43036)/Homer	1e-328	-756.8	0	6214	0.1549	3616.7	0.0937	TRUE
7	CTGAATCGAGCTAGCTACGTTAGCCTGATACGCGATACGTGACTAGTC	ISRE(IRF)/ThioMac-LPS-Expression(GSE23622)/Homer	1e-283	-652.5	0	3156	0.0787	1512.8	0.0392	FALSE
8	CGATTACGTGACGACTCATGCGTATACGACGTGTACCTGA	Bach2(bZIP)/OCILy7-Bach2-ChIP-Seq(GSE44420)/Homer	1e-272	-628	0	6213	0.1549	3798.2	0.0985	TRUE
9	TGCACTGAATGCGTCAACTGACTGCGTACGTACTAGAGCT	Ets1-distal(ETS)/CD4+-PolII-ChIP-Seq(Barski_et_al.)/Homer	1e-266	-614.5	0	10063	0.2508	6972.8	0.1807	TRUE
10	CATGCTAGTCGAACGTACTGCGTATAGCCGATTGACCGTAAGCTGATC	Fra2(bZIP)/Striatum-Fra2-ChIP-Seq(GSE43429)/Homer	1e-263	-607.4	0	12869	0.3208	9412.4	0.244	FALSE
11	TCAGTCAGGCTACGTATACGGACTTCAGTCGACTGACGTATACGGACT	IRF8(IRF)/BMDM-IRF8-ChIP-Seq(GSE77884)/Homer	1e-259	-596.5	0	11431	0.2849	8182.9	0.2121	TRUE
12	CTAGCTAGCGTACGTATACGCGATCTAGCTGACTGACGTATACGGACT	PU.1:IRF8(ETS:IRF)/pDC-Irf8-ChIP-Seq(GSE66899)/Homer	1e-252	-581.5	0	7567	0.1886	4958.9	0.1285	TRUE
13	TGCATCGATAGCGTACTCAGCTAGGTCAGCTATCAGGACT	ETS(ETS)/Promoter/Homer	1e-238	-549.9	0	10861	0.2707	7793.4	0.202	FALSE
14	CTAGTCGAGCATCATGGCTATAGCCGATGTACCTGAAGCT	JunB(bZIP)/DendriticCells-Junb-ChIP-Seq(GSE36099)/Homer	1e-224	-515.9	0	14139	0.3524	10767.7	0.2791	TRUE
15	CTGATACGGCATAGCTAGCTAGTCTCGAACTGCAGTAGCTAGCTGATC	IRF3(IRF)/BMDM-Irf3-ChIP-Seq(GSE67343)/Homer	1e-221	-510.7	0	11039	0.2752	8038.7	0.2084	TRUE
16	ACTGCTAGTCGACGATCATGGCTAATCGCGATGTACGCTAAGCTGTAC	Fra1(bZIP)/BT549-Fra1-ChIP-Seq(GSE46166)/Homer	1e-214	-493.3	0	14426	0.3596	11086.4	0.2874	FALSE
17	CGTACGTACGTAGCATGCATTACGGTACGACTACTGCGTAATCGACGTGTACCGTAAGCT	Bach1(bZIP)/K562-Bach1-ChIP-Seq(GSE31477)/Homer	1e-192	-442.1	0	2118	0.0528	1005.9	0.0261	TRUE
18	ACTGCATGTCGAACGTACTGCGTAATCGACGTGTACCGTAGACTAGTC	Fos(bZIP)/TSC-Fos-ChIP-Seq(GSE110950)/Homer	1e-189	-435.6	0	14883	0.371	11664.9	0.3024	TRUE
19	CGTACGTACGTAGCATGCATACTGGTACGACTCTAGGCTATACGGACTTGACCGTAAGCT	NFE2L2(bZIP)/HepG2-NFE2L2-ChIP-Seq(Encode)/Homer	1e-179	-412.3	0	2071	0.0516	1001.9	0.026	TRUE
20	TACGTCGACAGTACTGGCTAATGCCGATGTACCGTAACTGTAGCCGTA	NF-E2(bZIP)/K562-NFE2-ChIP-Seq(GSE31477)/Homer	1e-173	-399.6	0	2202	0.0549	1103.3	0.0286	FALSE
21	CAGTTGCAACGTACTGCGTAATCGCGATTGACCGTAACGT	BATF(bZIP)/Th17-BATF-ChIP-Seq(GSE39756)/Homer	1e-171	-394	0	15639	0.3898	12483.6	0.3236	TRUE
22	GTCAGCATACTGGTACGACTACTGGCTAATCGCAGTGTACCGTAAGCT	Nrf2(bZIP)/Lymphoblast-Nrf2-ChIP-Seq(GSE37589)/Homer	1e-169	-391	0	1866	0.0465	883.5	0.0229	FALSE
23	CTAGTCGAACGTACTGCGTAATGCACGTGTACCGTAAGCTGATCGTAC	Atf3(bZIP)/GBM-ATF3-ChIP-Seq(GSE33912)/Homer	1e-168	-388.9	0	15858	0.3953	12701.2	0.3292	TRUE
24	CTGATGCATAGCTGACTACGTCAGCTGAGCTATCAGGACT	ELF1(ETS)/Jurkat-ELF1-ChIP-Seq(SRA014231)/Homer	1e-136	-313.2	0	14906	0.3716	12079.3	0.3131	TRUE
25	TCGATAGCGTCAACTGCTAGCGTACGATACTGACGTACTGACTGACGT	ETS:RUNX(ETS,Runt)/Jurkat-RUNX1-ChIP-Seq(GSE17954)/Homer	1e-123	-283.6	0	3532	0.088	2253.3	0.0584	FALSE
26	TCGAACGTCATGGCTATAGCCGATGTACGCTAACGTATGC	AP-1(bZIP)/ThioMac-PU.1-ChIP-Seq(GSE21512)/Homer	1e-117	-269.4	0	16870	0.4205	14066.6	0.3646	FALSE
27	GCTAAGTCTACGTGCAATCGTCAGGCTATCGATCAGAGCT	ELF5(ETS)/T47D-ELF5-ChIP-Seq(GSE30407)/Homer	1e-101	-234.2	0	19317	0.4815	16522.8	0.4283	FALSE
28	GATCTCGAAGTCCGATCGATAGTCATGCACTGATCGGACT	Elk1(ETS)/Hela-Elk1-ChIP-Seq(GSE31477)/Homer	1e-93	-216.3	0	15591	0.3886	13093.6	0.3394	TRUE
29	GATCCTGAAGTCCGATCGATGATCAGTCACTGATCGAGCT	Elk4(ETS)/Hela-Elk4-ChIP-Seq(GSE31477)/Homer	1e-74	-171.8	0	15607	0.389	13314.3	0.3451	TRUE
30	TGCACTGAAGTCGTCAACTGACTGCGTACGTACTGAAGCT	EWS:FLI1-fusion(ETS)/SK_N_MC-EWS:FLI1-ChIP-Seq(SRA014231)/Homer	1e-69	-159.6	0	15344	0.3825	13129.7	0.3403	FALSE
31	CGTATGACTAGCTGCAACTGACTGCGTACGTATCAGGACT	ELF3(ETS)/PDAC-ELF3-ChIP-Seq(GSE64557)/Homer	1e-68	-157.9	0	18823	0.4692	16422.9	0.4257	FALSE
32	ATGCGACTAGCTAGCTAGTCGCTACAGTCGATGCTAACGTACTGGCTATAGCGCATTGAC	IRF:BATF(IRF:bZIP)/pDC-Irf8-ChIP-Seq(GSE66899)/Homer	1e-65	-151.4	0	4136	0.1031	3046.3	0.079	FALSE
33	TGCAAGCTCATGCGTAAGCTACTGGATCGTCACGTAAGCT	Atf4(bZIP)/MEF-Atf4-ChIP-Seq(GSE35681)/Homer	1e-63	-145.7	0	7974	0.1988	6429	0.1666	TRUE
34	TCGATCGATAGCGTACTCAGTACGCGTACGTATCAGAGCT	GABPA(ETS)/Jurkat-GABPa-ChIP-Seq(GSE17954)/Homer	1e-62	-143.5	0	21318	0.5314	18890.2	0.4896	TRUE
35	TCAGCGTAAGTCAGCTCGTAAGTCCTGACGTAAGTCGCATAGTCAGTCAGTCCTGAACTGTGCATCGACATGATCGGATC	Ronin(THAP)/ES-Thap11-ChIP-Seq(GSE51522)/Homer	1e-58	-135.4	0	1034	0.0258	576.6	0.0149	FALSE
36	TCGACGTAAGTCAGCTCGTAAGTCTCGAGCTAGACTCGATAGTCAGTCAGTCCTGATCAGTGCATCGACAGTATCGAGTC	GFY-Staf(?,Zf)/Promoter/Homer	1e-58	-134.6	0	1569	0.0391	980.7	0.0254	FALSE
37	TCGAGCATACGTCTAGGTACTCGAGCATTGACTCGAACGT	Chop(bZIP)/MEF-Chop-ChIP-Seq(GSE35681)/Homer	1e-57	-132.4	0	6538	0.163	5202.6	0.1349	FALSE
38	CTGAAGTCCGATAGCTATGCGTACACGTATCGCAGTGCAT	Elf4(ETS)/BMDM-Elf4-ChIP-Seq(GSE88699)/Homer	1e-56	-129.3	0	23089	0.5755	20684.9	0.5362	TRUE
39	TGCATAGCGACTTGCATGACTGCACGTAAGCTAGCTAGTCAGTCGTAC	GFY(?)/Promoter/Homer	1e-55	-127.6	0	2115	0.0527	1426.2	0.037	FALSE
40	TCAGTAGCGACTCATGCTGAATCGGCATGTACCGTAACTGTAGCTGCA	MafK(bZIP)/C2C12-MafK-ChIP-Seq(GSE36030)/Homer	1e-52	-120.9	0	5722	0.1426	4525.5	0.1173	TRUE
41	ACTGCATGGCTATCGAGCTAAGCTAGCTGTACAGTCTGAC	NFkB-p65-Rel(RHD)/ThioMac-LPS-Expression(GSE23622)/Homer	1e-50	-116.1	0	2102	0.0524	1441.8	0.0374	TRUE
42	TCAGAGCTATGCCGTAAGTCTCAGACGTATCGTCGAAGTCGATCTGAC	TFE3(bHLH)/MEF-TFE3-ChIP-Seq(GSE75757)/Homer	1e-46	-108	0	2464	0.0614	1759.7	0.0456	TRUE
43	TCGAACGTACTGCTGAAGTCTCAGAGCTGTACCGTAAGCTGATCTCGA	JunD(bZIP)/K562-JunD-ChIP-Seq/Homer	1e-44	-102.6	0	2265	0.0565	1608.3	0.0417	TRUE
44	TACGCTAGATGCGATCGTACAGTCCTAGAGTCAGTCAGTCGTACAGTC	Sp1(Zf)/Promoter/Homer	1e-44	-101.7	0	7808	0.1946	6479	0.1679	TRUE
45	AGTCCTGAATCGAGCTAGCTGACTAGTCGCTAACGTCGATGCATCGATATCGCGTATAGCGCATATGCCGTA	bZIP:IRF(bZIP,IRF)/Th17-BatF-ChIP-Seq(GSE39756)/Homer	1e-38	-89.43	0	11125	0.2773	9594	0.2487	FALSE
46	TGCAAGCTACGTCTAGGATCCTAGGATCGTCACTGAAGTC	CEBP(bZIP)/ThioMac-CEBPb-ChIP-Seq(GSE21512)/Homer	1e-37	-85.88	0	15377	0.3833	13598.5	0.3525	FALSE
47	TAGCCGTACTGATACGCGTAACGTACTGACTGAGTCTACGCTAGGTAC	YY1(Zf)/Promoter/Homer	1e-37	-85.59	0	1828	0.0456	1291	0.0335	TRUE
48	ATGCAGCTTCAGTGACTCAGATGCTGCAACGTATCGGATCACTGAGTC	NRF1(NRF)/MCF7-NRF1-ChIP-Seq(Unpublished)/Homer	1e-36	-85.11	0	3379	0.0842	2609.1	0.0676	TRUE
49	ATGCAGTCCTGAAGTCCGATACGTAGTCAGTCACGTATCGGACTACGT	Etv2(ETS)/ES-ER71-ChIP-Seq(GSE59402)/Homer	1e-36	-83.99	0	21868	0.5451	19809	0.5135	TRUE
50	TGCAATGCACGTACGTACGTATGCCTAGACGTACGTAGCTGATCAGCT	T1ISRE(IRF)/ThioMac-Ifnb-Expression/Homer	1e-34	-79.41	0	543	0.0135	293.8	0.0076	FALSE
51	GCTATAGCAGCTATCGGTCACGTAGCTAATGCGATCCTGA	IRF4(IRF)/GM12878-IRF4-ChIP-Seq(GSE32465)/Homer	1e-33	-77.47	0	11925	0.2972	10416.5	0.27	TRUE
52	TCGAGCATACTGCTGAAGTCTCAGGACTGTACCGTAAGCTAGTCGATC	c-Jun-CRE(bZIP)/K562-cJun-ChIP-Seq(GSE31477)/Homer	1e-32	-74.49	0	6918	0.1724	5815	0.1507	FALSE
53	TCGATAGCTGCAACTGACTGCGTACGTACTAGGACTTACG	ETS1(ETS)/Jurkat-ETS1-ChIP-Seq(GSE17954)/Homer	1e-30	-71.23	0	23220	0.5788	21215.9	0.5499	TRUE
54	ACGTCTAGCGTAAGTCGTACACGTACGTACGTGTCAGTACTGACGACT	Nur77(NR)/K562-NR4A1-ChIP-Seq(GSE31363)/Homer	1e-30	-71.2	0	5510	0.1373	4558.4	0.1182	FALSE
55	TCGAAGCTACGTACGTAGTCAGTCACGTATCGGACTATCG	EWS:ERG-fusion(ETS)/CADO_ES1-EWS:ERG-ChIP-Seq(SRA014231)/Homer	1e-30	-70.42	0	18506	0.4613	16688.6	0.4326	FALSE
56	ATGCTCAGTCGAGCATACTGCGTAAGTCTCAGGACTTGACCGTAAGCT	Atf2(bZIP)/3T3L1-Atf2-ChIP-Seq(GSE56872)/Homer	1e-30	-69.65	0	7552	0.1882	6422.4	0.1665	TRUE
57	CTAGAGCTGACTCATGAGTCAGTCGTCACAGTCTAGTCAGGTACCTGATCGAGATCTGAC	Rfx2(HTH)/LoVo-RFX2-ChIP-Seq(GSE49402)/Homer	1e-28	-66.69	0	2737	0.0682	2120.2	0.055	TRUE
58	AGTCATCGCTAGAGCTGACTCTAGAGTCAGTCGCTACAGTTCAGTCAGGATCCTGATCGAGATC	RFX(HTH)/K562-RFX3-ChIP-Seq(SRA012198)/Homer	1e-27	-63.67	0	2470	0.0616	1900	0.0492	FALSE
59	TGCATCGATCGAACGTCATGCGTAAGTCTCAGACGTGTACCGTAAGCT	CREB5(bZIP)/LNCaP-CREB5.V5-ChIP-Seq(GSE137775)/Homer	1e-27	-63.6	0	9147	0.228	7930.4	0.2056	TRUE
60	CATGCTAGAGCTGACTCATGAGTCGATCGCTACGATCTAGTCAGGTACCTGATCGA	X-box(HTH)/NPC-H3K4me1-ChIP-Seq(GSE16256)/Homer	1e-22	-52.83	0	3077	0.0767	2475.9	0.0642	FALSE
61	TACGCTGATCGACGATCTAGCTAGTCGACTGATCGATCGACGTATCGAGCATCATGCGTATACGGCATTGACCGTAAGCT	NFAT:AP1(RHD,bZIP)/Jurkat-NFATC1-ChIP-Seq(Jolma_et_al.)/Homer	1e-22	-51.79	0	5263	0.1312	4444	0.1152	FALSE
62	TCGAACTGACTGCGTACGTATCGAAGTCCTGAATCGGTACGCATCATG	ETS:E-box(ETS,bHLH)/HPC7-Scl-ChIP-Seq(GSE22178)/Homer	1e-20	-47.66	0	2850	0.071	2298.6	0.0596	FALSE
63	ATGCCTGAGACTACGTACGTGTACGATCCGATCTAGCATGCGTACGTACTGAGACT	STAT1(Stat)/HelaS3-STAT1-ChIP-Seq(GSE12782)/Homer	1e-19	-44.92	0	8898	0.2218	7841	0.2032	TRUE
64	TCAGCTGACTAGCATGACGTATGCCTGACTGACTGACTAGCATGACGTATGCCTGA	TR4(NR),DR1/Hela-TR4-ChIP-Seq(GSE24685)/Homer	1e-18	-42.98	0	3512	0.0875	2912.9	0.0755	FALSE
65	CGTACGTACGTAAGTCAGCTCTGAACTGCTAGAGCTAGTCCGTATCAG	RORg(NR)/Liver-Rorc-ChIP-Seq(GSE101115)/Homer	1e-17	-41.36	0	2773	0.0691	2260.5	0.0586	FALSE
66	GCTACGTAAGTCACGTTCGATACGACTGAGCTAGTCTCGA	RORgt(NR)/EL4-RORgt.Flag-ChIP-Seq(GSE56019)/Homer	1e-17	-40.06	0	3627	0.0904	3032.4	0.0786	FALSE
67	GCTACGTAAGTCACGTTCGATACGACTGAGCTAGTCTCGA	RORgt(NR)/EL4-RORgt.Flag-ChIP-Seq(GSE56019)/Homer	1e-17	-40.06	0	3627	0.0904	3032.4	0.0786	FALSE
68	CGTACGTACGTAAGTCAGCTCTGAACTGACTGAGCTAGTCCGTACTAGCTAGCTAGTGCA	RORa(NR)/Liver-Rora-ChIP-Seq(GSE101115)/Homer	1e-16	-39.1	0	3999	0.0997	3374.6	0.0875	TRUE
69	ATGCATGCATCGTACGAGCTAGTCGCTAAGTCTCAGGACTACTGTCGA	E-box(bHLH)/Promoter/Homer	1e-16	-36.97	0	2421	0.0603	1969	0.051	FALSE
70	TCAGTGACGTACTGCAGTACCTAGGTACATGCAGTCGTCAAGTCGACT	Klf9(Zf)/GBM-Klf9-ChIP-Seq(GSE62211)/Homer	1e-14	-33.88	0	9441	0.2353	8447.4	0.219	TRUE
71	TCGAACGTACGTCTGAGATCTCAGGACTGTCACGTAAGCTGTCACTAGAGCTACGTTCGA	NFIL3(bZIP)/HepG2-NFIL3-ChIP-Seq(Encode)/Homer	1e-14	-33.09	0	14902	0.3715	13613.7	0.3529	TRUE
72	ATGCAGTCGTACAGCTTCGACTAGGATCCTGAGTCAAGTCGCTATCAG	Rfx5(HTH)/GM12878-Rfx5-ChIP-Seq(GSE31477)/Homer	1e-13	-31.88	0	7422	0.185	6580.9	0.1706	TRUE
73	GACTTCAGCTAGAGTCAGTCGTACAGTCCTGAAGTCAGTCAGTCGACTAGTCACTGATGC	KLF3(Zf)/MEF-Klf3-ChIP-Seq(GSE44748)/Homer	1e-13	-30.22	0	11405	0.2843	10333.3	0.2678	TRUE
74	TCGATGACGCATAGCTCAGTGATCGCTAGATCGACTACGTGCATAGTC	PRDM1(Zf)/Hela-PRDM1-ChIP-Seq(GSE31477)/Homer	1e-12	-29.78	0	14043	0.35	12836.2	0.3327	TRUE
75	ATGCATCGTACGAGCTATCGCTGAAGTCCTAGAGCTATGCCTGAATGC	CRE(bZIP)/Promoter/Homer	1e-12	-29.6	0	5530	0.1378	4845.7	0.1256	FALSE
76	TGACCGATACTGACTGACTGGACTACTGACGTACTGACTGGATCGATC	EKLF(Zf)/Erythrocyte-Klf1-ChIP-Seq(GSE20478)/Homer	1e-12	-29.19	0	5327	0.1328	4661.5	0.1208	FALSE
77	TCGAGACTAGCTTGACAGCTGTACTCAGGATCATCGTGCAACTGCTGA	GFX(?)/Promoter/Homer	1e-12	-28.2	0	443	0.011	298.8	0.0077	FALSE
78	CTAGCATGCATGAGCTGACTCGTAGATCAGCTGTCAATGCTCGACTAGCATGACGTAGTCCTGA	LXRE(NR),DR4/RAW-LXRb.biotin-ChIP-Seq(GSE21512)/Homer	1e-12	-27.77	0	1427	0.0356	1135.4	0.0294	FALSE
79	TGCAGCATCGATCGTACAGTACTGGTACCGTACTGAAGCTGTCAACTGCTAGGTCACGATACTGGTACTGCACGTAAGCT	CEBP:CEBP(bZIP)/MEF-Chop-ChIP-Seq(GSE35681)/Homer	1e-11	-27.42	0	4236	0.1056	3671.5	0.0952	FALSE
80	CTGACTGACTAGTCGACGTAATGCCGTAACTGCGTAACGTCTGACGATAGCTCGTAACGTAGTCCGATTACGGTCAGCAT	GATA(Zf),IR3/iTreg-Gata3-ChIP-Seq(GSE20898)/Homer	1e-11	-27.07	0	4027	0.1004	3482.2	0.0903	FALSE
81	GACTCGATCATGGCTAGCATCGTAAGTCGCTAGCATCGATTACGGCATCGTACAGTGATC	DMRT6(DM)/Testis-DMRT6-ChIP-Seq(GSE60440)/Homer	1e-11	-26.67	0	4786	0.1193	4183.7	0.1084	FALSE
82	CGTAGACTCGATATCGGTACGCATCATGCGTATACGGCATGTACCGTACATGATGCGCTACTAGGCATGCATGCATGACT	MafB(bZIP)/BMM-Mafb-ChIP-Seq(GSE75722)/Homer	1e-11	-26.31	0	9125	0.2275	8230.8	0.2133	TRUE
83	ACTGTCAGAGCTGACTCATGAGTCAGTCGCTACGATCTAGTCAGGTACCTGATCGA	Rfx1(HTH)/NPC-H3K4me1-ChIP-Seq(GSE16256)/Homer	1e-11	-25.49	0	5249	0.1308	4621.3	0.1198	TRUE
84	ACGTTACGGATCACTGACGTCTAGACTGACTGGATCCTAGCATGCTAG	Egr2(Zf)/Thymocytes-Egr2-ChIP-Seq(GSE34254)/Homer	1e-10	-25.32	0	4753	0.1185	4164.6	0.1079	TRUE
85	TAGCCTAGTCGAGACTACTGCTGAAGTCTCAGGCATTGACCTGAAGCT	Atf7(bZIP)/3T3L1-Atf7-ChIP-Seq(GSE56872)/Homer	1e-09	-22.73	0	10235	0.2551	9318.6	0.2415	TRUE
86	CATGAGTCAGCTCGTACGATCGATGCATGCATCGATCTGACATGTGAC	Mef2d(MADS)/Retina-Mef2d-ChIP-Seq(GSE61391)/Homer	1e-08	-19.9	0	5724	0.1427	5117.4	0.1326	TRUE
87	CTGAACGTACGTACGTAGTCGACTCGATCTGAACTGCGTACGTATCGA	STAT5(Stat)/mCD4+-Stat5-ChIP-Seq(GSE12346)/Homer	1e-07	-18.42	0	9846	0.2454	9008.8	0.2335	FALSE
88	CTGAGTACGACTAGTCCAGTTGCACTGAACGTAGCTGATCCTAGCGATACTGATGCGACTCTGAGATCGACTAGCTGATC	Mouse_Recombination_Hotspot(Zf)/Testis-DMC1-ChIP-Seq(GSE24438)/Homer	1e-07	-18.4	0	1936	0.0483	1639.6	0.0425	FALSE
89	AGTCCTGAAGTCCGATCAGTGATCATGCACTGATCGGACT	Fli1(ETS)/CD8-FLI-ChIP-Seq(GSE20898)/Homer	1e-07	-18.39	0	23925	0.5964	22475.2	0.5826	TRUE
90	TGACCTAGACTGTAGCCGATACTGATGCCATGATCGATCGATCGTAGCCTGATAGCGCTAACTGCGTAAGCTCGTACTGA	GATA:SCL(Zf,bHLH)/Ter119-SCL-ChIP-Seq(GSE18720)/Homer	1e-07	-17.41	0	2918	0.0727	2542.5	0.0659	FALSE
91	TAGCGTACAGTCGTACCGATAGTCAGTCAGTCAGTCAGTCCGTAGATC	Zfp281(Zf)/ES-Zfp281-ChIP-Seq(GSE81042)/Homer	1e-07	-17.23	0	5359	0.1336	4806.4	0.1246	FALSE
92	TCAGACGTAGTCTCGAAGTCTCAGGCATCTAGCTAGAGCT	Usf2(bHLH)/C2C12-Usf2-ChIP-Seq(GSE36030)/Homer	1e-07	-17.16	0	7856	0.1958	7148.3	0.1853	TRUE
93	CTAGGACTGATCACGTATCGAGCTCTGAATCGCGATCTAGGATCGACTCATGATCGGTACGACTAGTCGCATAGCTCGAT	ZNF382(Zf)/HEK293-ZNF382.GFP-ChIP-Seq(GSE58341)/Homer	1e-07	-16.86	0	730	0.0182	573.6	0.0149	TRUE
94	CGTACTGACTAGCTGAAGTCGCTACGATATCGGACTGATCAGTCCTGACTAGCTAGAGTCGCTACGATCTAGGATCGATC	p73(p53)/Trachea-p73-ChIP-Seq(PRJNA310161)/Homer	1e-07	-16.27	0	1014	0.0253	825.2	0.0214	FALSE
95	ATCGAGCTACTGAGTCACTGAGTCCGTAACGTACTGAGTCACTGAGTC	NRF(NRF)/Promoter/Homer	1e-06	-15.79	0	3800	0.0947	3371.2	0.0874	FALSE
96	GTACCGTACGTATACGGCATGTACCGTACATGAGTCCGTACGTACGATGCATGCATGACT	MafF(bZIP)/HepG2-MafF-ChIP-Seq(GSE31477)/Homer	1e-06	-15.78	0	7442	0.1855	6777.5	0.1757	TRUE
97	TGCACTAGCTAGCTGACATGACTGTGCAGATCGTCATGCAGTCAGTCAAGCTCTAGGCAT	ZNF675(Zf)/HEK293-ZNF675.GFP-ChIP-Seq(GSE58341)/Homer	1e-06	-15.53	0	3975	0.0991	3536.4	0.0917	FALSE
98	CAGTGACTCGTAGCTAGTACGATCGTACGACTAGCTACGTTGACCGTACAGTACGTATGC	ZNF652/HepG2-ZNF652.Flag-ChIP-Seq(Encode)/Homer	1e-06	-15.23	0	7214	0.1798	6570.2	0.1703	FALSE
99	CGTATAGCAGTCCTAGCAGTCTAGCTGAGTACGCATTCGACGTAGCATAGCTCTAGTCGA	PAX3:FKHR-fusion(Paired,Homeobox)/Rh4-PAX3:FKHR-ChIP-Seq(GSE19063)/Homer	1e-06	-14.91	0	5085	0.1268	4577.7	0.1187	FALSE
100	CTAGGTACAGTCTGCAAGTCCTGAAGTCAGTCAGTCGCTA	Klf4(Zf)/mES-Klf4-ChIP-Seq(GSE11431)/Homer	1e-06	-14.77	0	9177	0.2288	8429.7	0.2185	TRUE
101	CTAGATGCATGCCGATACTGGACTATGCGCTATGACAGCTTAGCGCTA	PBX1(Homeobox)/MCF7-PBX1-ChIP-Seq(GSE28007)/Homer	1e-06	-14.54	0	1837	0.0458	1576	0.0409	FALSE
102	GCATCGATCTAGGCTAGCATCGTAGATCGCTACGATCGATCTAGCGATCGTACGATGATC	DMRT1(DM)/Testis-DMRT1-ChIP-Seq(GSE64892)/Homer	1e-06	-14.12	0	5934	0.1479	5382.8	0.1395	FALSE
103	CGATGACTCGATTCAGGACTACGTCAGTCTGAGACTGACTAGCTCGATACTGATCGGTACGCTA	NF1:FOXA1(CTF,Forkhead)/LNCAP-FOXA1-ChIP-Seq(GSE27824)/Homer	1e-06	-13.95	0	1429	0.0356	1210.8	0.0314	TRUE
104	CTAGACGTAGTCCGTAACTGAGTCGCATACTGGCATAGTCGACTGATCGCATAGTCAGCT	ZNF317(Zf)/HEK293-ZNF317.GFP-ChIP-Seq(GSE58341)/Homer	1e-05	-13.6	0	2335	0.0582	2040	0.0529	TRUE
105	CGTACTAGGACTGTCAGTCACGTAAGTCCGTATCGATCGATCGACGTACTGACTAGGCTACGTATAGCCGTACGATCGTA	FOXA1:AR(Forkhead,NR)/LNCAP-AR-ChIP-Seq(GSE27824)/Homer	1e-05	-13.42	0	1541	0.0384	1315.9	0.0341	FALSE
106	CGTACTGACTAGCGTACGTAAGTCCGTACAGTGCATGTCACGATACTGACGTGCATGATC	PGR(NR)/EndoStromal-PGR-ChIP-Seq(GSE69539)/Homer	1e-05	-12.98	0	5598	0.1395	5082.1	0.1317	FALSE
107	GACTCGATCTGAGTCAGACTCGATTCGACGTAGCTAGCTATGACGTACCGTAACTGTGCACGATACTGACGT	Pitx1:Ebox(Homeobox,bHLH)/Hindlimb-Pitx1-ChIP-Seq(GSE41591)/Homer	1e-05	-12.45	0	5406	0.1348	4909.2	0.1272	FALSE
108	GACTGACTTCGACGTACGATAGCTCTGAACTGTGACGACTTCGACGTAACGTAGCTCTGACTGAGTCAGCTAGCTACGTA	Pax7(Paired,Homeobox),longest/Myoblast-Pax7-ChIP-Seq(GSE25064)/Homer	1e-05	-11.83	0	1018	0.0254	853.6	0.0221	FALSE
109	CTAGCATGTGCAACGTAGTCCGTACATGTCAGACGTACGTGCTAAGTC	Six1(Homeobox)/Myoblast-Six1-ChIP-Chip(GSE20150)/Homer	1e-05	-11.8	0	6573	0.1638	6016.1	0.1559	FALSE
110	CGATCTAGTCGAAGCTCGATCTGACGTAAGCTACTGCTAGATGCGATC	Hoxb4(Homeobox)/ES-Hoxb4-ChIP-Seq(GSE34014)/Homer	1e-05	-11.52	0	4917	0.1226	4463.4	0.1157	FALSE
111	TACGTCAGTGCAAGCTTGACAGCTAGTCACTGGATCACTGTCGAACTGCTGACTGAATGC	ZBTB33(Zf)/GM12878-ZBTB33-ChIP-Seq(GSE32465)/Homer	0.0001	-10.18	0.0002	1261	0.0314	1084.9	0.0281	TRUE
112	ATGCCGTAACTGCGTAACGTGCTATCGAAGCTCGATCGTAACGTAGTCCGATACTGGATC	GATA(Zf),IR4/iTreg-Gata3-ChIP-Seq(GSE20898)/Homer	0.0001	-10.08	0.0002	2243	0.0559	1988	0.0515	FALSE
113	CTGATAGCTGACTCAGCTAGGTCACGTATCAGAGCTTCAG	ETV4(ETS)/HepG2-ETV4-ChIP-Seq(ENCODE)/Homer	0.001	-9.045	0.0005	23231	0.5791	21989.2	0.57	FALSE
114	CGTAACTGGTCAACGTATCGCAGTCTAGTCAGCGTAACTGCGTAACGTCGTACTGATACG	GATA3(Zf),DR4/iTreg-Gata3-ChIP-Seq(GSE20898)/Homer	0.001	-8.823	0.0006	2273	0.0567	2028.8	0.0526	TRUE
115	CTAGCTGAAGTCGCTACGATACTGGACTGATCGATCCTGACTAGCTGATGACGCTACGATTCAGGACTGATCGATCTGAC	p53(p53)/Saos-p53-ChIP-Seq(GSE15780)/Homer	0.001	-8.315	0.0009	1909	0.0476	1696.7	0.044	TRUE
116	CTAGCTGAAGTCGCTACGATACTGGACTGATCGATCCTGACTAGCTGATGACGCTACGATTCAGGACTGATCGATCTGAC	p53(p53)/Saos-p53-ChIP-Seq/Homer	0.001	-8.315	0.0009	1909	0.0476	1696.7	0.044	TRUE
117	CGTAATGCCGATACGTAGTCCGTACGTACGTACTAGATCG	TCFL2(HMG)/K562-TCF7L2-ChIP-Seq(GSE29196)/Homer	0.001	-8.242	0.001	2252	0.0561	2015.6	0.0522	FALSE
118	ATGCAGTCGCTACGATCGTAGCATGCTACGATCTAGCATGTGACGTCA	CArG(MADS)/PUER-Srf-ChIP-Seq(Sullivan_et_al.)/Homer	0.001	-8.168	0.0011	7800	0.1944	7241	0.1877	FALSE
119	CAGTACTGCGTAGTCACGTAAGCTGATCAGCTACTGCGTAAGTCGTCAAGTCAGTCATCG	Six4(Homeobox)/MCF7-SIX4-ChIP-Seq(Encode)/Homer	0.001	-7.256	0.0026	1428	0.0356	1262.7	0.0327	FALSE
120	GATCGCATACTGCTAGCTGAAGCTGCTAGCTACTGATCAGGCATTGCAACGTACGTGATCGACTGCATCTAGTACGGACTCTAGCATGCTAGGTACTCGA	ZNF136(Zf)/HEK293-ZNF136.GFP-ChIP-Seq(GSE58341)/Homer	0.001	-7.061	0.0031	2493	0.0621	2254.4	0.0584	FALSE
121	AGCTAGCTTAGCATCGAGTCACTGATGCATCGTCGACTGATCGACTGA	E2F(E2F)/Hela-CellCycle-Expression/Homer	0.01	-6.625	0.0048	1665	0.0415	1488.2	0.0386	FALSE
122	TAGCGATCAGCTTGACGCTAAGCTCATGACTGACGTTCAGAGTCGATCGACTAGCTGCTAAGTCAGCTAGTCGATCATGCAGCTGACTCATGACGTATCG	ZNF41(Zf)/HEK293-ZNF41.GFP-ChIP-Seq(GSE58341)/Homer	0.01	-6.619	0.0048	613	0.0153	521.2	0.0135	TRUE
123	CATGGCATCGATCGTACGTAGATCAGTCAGCTCGTACGTAACGTAGTCCGTACGTAGCAT	DUX4(Homeobox)/Myoblasts-DUX4.V5-ChIP-Seq(GSE75791)/Homer	0.01	-6.329	0.0064	1326	0.0331	1177.9	0.0305	FALSE
124	TGACTCGACTGACTGAATGCGATCCTAGTACGGACTGACTGATCTCGACTGACTGAATGCGATCCTAGATCGGACTGACT	Tcfcp2l1(CP2)/mES-Tcfcp2l1-ChIP-Seq(GSE11431)/Homer	0.01	-6.32	0.0064	3592	0.0895	3296.1	0.0854	FALSE
125	TCAGATCGGACTACTGGACTCAGTCTAGCGTAGTACCGTACTAGATCG	Tbx20(T-box)/Heart-Tbx20-ChIP-Seq(GSE29636)/Homer	0.01	-5.599	0.013	5633	0.1404	5239.8	0.1358	FALSE
126	CGTAACTGCGTAACGTATCGCAGTTAGCCGTATCGAGTACCTGATAGCCGTAACTGCGTAACGTCGTACTGAATCGGCTA	GATA3(Zf),DR8/iTreg-Gata3-ChIP-Seq(GSE20898)/Homer	0.01	-5.322	0.0171	1931	0.0481	1752.4	0.0454	TRUE
127	CGTACGATGACTGACTTGACCTGAATGCCTGATAGCAGTCACGTTCGACATGTACGGACTATCGGACTACGTCTGATCGACGTA	Brachyury(T-box)/Mesoendoderm-Brachyury-ChIP-exo(GSE54963)/Homer	0.01	-4.804	0.0284	6443	0.1606	6027.3	0.1562	FALSE
128	CTAGTCGACGATCTAGGCATCAGTCTAGGATCCGTAGTCA	CEBP:AP1(bZIP)/ThioMac-CEBPb-ChIP-Seq(GSE21512)/Homer	0.01	-4.63	0.0335	15972	0.3981	15139.5	0.3924	FALSE

## Sheet: H3K27ac-PolyIC6h
Supplementary file S11. Homer Known Motif Enrichment Results H3K27ac-Poly6h
Total Target Sequences = 40521, Total Background Sequences = 39102
Rank	Motif	Name	P-value	log P-pvalue	q-value (Benjamini)	# Target Sequences with Motif	% of Targets Sequences with Motif	# Background Sequences with Motif	% of Background Sequences with Motif	AM Transcriptome
1	CGTACTGACGTACTAGTCGACTAGACTGCGTACGTATACGAGCTATCG	SpiB(ETS)/OCILY3-SPIB-ChIP-Seq(GSE56857)/Homer	1e-459	-1059	0	9571	0.2362	5841.8	0.1494	FALSE
2	CTAGTCGACTGACGTATACGGACTTCAGTCGAGTCATGCATACGAGCT	IRF2(IRF)/Erythroblas-IRF2-ChIP-Seq(GSE36985)/Homer	1e-365	-841.1	0	4970	0.1227	2601.3	0.0665	TRUE
3	TCAGCTGACGTACGTATACGGCATCTAGCTGACGTACGTATACGGACT	IRF1(IRF)/PBMC-IRF1-ChIP-Seq(GSE43036)/Homer	1e-352	-812.4	0	6149	0.1518	3506	0.0897	TRUE
4	CGTATACGTCGAACTGACTGCGTACGTATACGAGCTTACG	PU.1(ETS)/ThioMac-PU.1-ChIP-Seq(GSE21512)/Homer	1e-345	-795.2	0	15261	0.3767	11145.1	0.285	TRUE
5	CTAGTCGAACGTACTGCGTATAGCCGATGTACCGTAAGCTGATCGTAC	Jun-AP1(bZIP)/K562-cJun-ChIP-Seq(GSE31477)/Homer	1e-323	-745.5	0	7404	0.1828	4573.7	0.117	TRUE
6	TCAGTCAGGCTACGTATACGGACTTCAGTCGACTGACGTATACGGACT	IRF8(IRF)/BMDM-IRF8-ChIP-Seq(GSE77884)/Homer	1e-294	-677.5	0	11419	0.2819	8025.6	0.2052	TRUE
7	CTAGTCGACGATACTGCGTATACGAGCTTGACGCTAACGTGATCTAGC	Fosl2(bZIP)/3T3L1-Fosl2-ChIP-Seq(GSE56872)/Homer	1e-283	-653.1	0	9650	0.2382	6569.8	0.168	TRUE
8	CTGAATCGAGCTAGCTACGTTAGCCTGATACGCGATACGTGACTAGTC	ISRE(IRF)/ThioMac-LPS-Expression(GSE23622)/Homer	1e-280	-645.1	0	3100	0.0765	1486.3	0.038	FALSE
9	TGCACTGAATGCGTCAACTGACTGCGTACGTACTAGAGCT	Ets1-distal(ETS)/CD4+-PolII-ChIP-Seq(Barski_et_al.)/Homer	1e-264	-608.7	0	10112	0.2496	7048.1	0.1802	TRUE
10	CTAGCTAGCGTACGTATACGCGATCTAGCTGACTGACGTATACGGACT	PU.1:IRF8(ETS:IRF)/pDC-Irf8-ChIP-Seq(GSE66899)/Homer	1e-259	-596.6	0	7613	0.1879	4985	0.1275	TRUE
11	TGCATCGATAGCGTACTCAGCTAGGTCAGCTATCAGGACT	ETS(ETS)/Promoter/Homer	1e-238	-550	0	10898	0.269	7850.6	0.2008	FALSE
12	CTGATACGGCATAGCTAGCTAGTCTCGAACTGCAGTAGCTAGCTGATC	IRF3(IRF)/BMDM-Irf3-ChIP-Seq(GSE67343)/Homer	1e-230	-530.5	0	10987	0.2712	7972.9	0.2039	TRUE
13	CGATTACGTGACGACTCATGCGTATACGACGTGTACCTGA	Bach2(bZIP)/OCILy7-Bach2-ChIP-Seq(GSE44420)/Homer	1e-226	-522.1	0	6219	0.1535	3986.8	0.102	TRUE
14	CATGCTAGTCGAACGTACTGCGTATAGCCGATTGACCGTAAGCTGATC	Fra2(bZIP)/Striatum-Fra2-ChIP-Seq(GSE43429)/Homer	1e-197	-455.5	0	12687	0.3132	9660	0.247	FALSE
15	TACGTCGACAGTACTGGCTAATGCCGATGTACCGTAACTGTAGCCGTA	NF-E2(bZIP)/K562-NFE2-ChIP-Seq(GSE31477)/Homer	1e-175	-403.3	0	2245	0.0554	1133.9	0.029	FALSE
16	CTAGTCGAGCATCATGGCTATAGCCGATGTACCTGAAGCT	JunB(bZIP)/DendriticCells-Junb-ChIP-Seq(GSE36099)/Homer	1e-173	-398.6	0	13981	0.3451	10990.5	0.2811	TRUE
17	ACTGCTAGTCGACGATCATGGCTAATCGCGATGTACGCTAAGCTGTAC	Fra1(bZIP)/BT549-Fra1-ChIP-Seq(GSE46166)/Homer	1e-165	-380.1	0	14186	0.3502	11234.8	0.2873	FALSE
18	CGTACGTACGTAGCATGCATTACGGTACGACTACTGCGTAATCGACGTGTACCGTAAGCT	Bach1(bZIP)/K562-Bach1-ChIP-Seq(GSE31477)/Homer	1e-161	-370.8	0	2132	0.0526	1088.5	0.0278	TRUE
19	CGTACGTACGTAGCATGCATACTGGTACGACTCTAGGCTATACGGACTTGACCGTAAGCT	NFE2L2(bZIP)/HepG2-NFE2L2-ChIP-Seq(Encode)/Homer	1e-157	-362.5	0	2052	0.0506	1041.1	0.0266	TRUE
20	GTCAGCATACTGGTACGACTACTGGCTAATCGCAGTGTACCGTAAGCT	Nrf2(bZIP)/Lymphoblast-Nrf2-ChIP-Seq(GSE37589)/Homer	1e-144	-332.2	0	1870	0.0462	946.6	0.0242	FALSE
21	ACTGCATGTCGAACGTACTGCGTAATCGACGTGTACCGTAGACTAGTC	Fos(bZIP)/TSC-Fos-ChIP-Seq(GSE110950)/Homer	1e-138	-319.3	0	14633	0.3612	11845.1	0.3029	TRUE
22	CTGATGCATAGCTGACTACGTCAGCTGAGCTATCAGGACT	ELF1(ETS)/Jurkat-ELF1-ChIP-Seq(SRA014231)/Homer	1e-122	-282.1	0	14943	0.3688	12266.7	0.3137	TRUE
23	CAGTTGCAACGTACTGCGTAATCGCGATTGACCGTAACGT	BATF(bZIP)/Th17-BATF-ChIP-Seq(GSE39756)/Homer	1e-113	-260.4	0	15415	0.3805	12789	0.3271	TRUE
24	CTAGTCGAACGTACTGCGTAATGCACGTGTACCGTAAGCTGATCGTAC	Atf3(bZIP)/GBM-ATF3-ChIP-Seq(GSE33912)/Homer	1e-109	-252.1	0	15619	0.3855	13011.2	0.3327	TRUE
25	GCTAAGTCTACGTGCAATCGTCAGGCTATCGATCAGAGCT	ELF5(ETS)/T47D-ELF5-ChIP-Seq(GSE30407)/Homer	1e-104	-240.5	0	19657	0.4852	16871.8	0.4315	FALSE
26	TCGATAGCGTCAACTGCTAGCGTACGATACTGACGTACTGACTGACGT	ETS:RUNX(ETS,Runt)/Jurkat-RUNX1-ChIP-Seq(GSE17954)/Homer	1e-85	-197.4	0	3544	0.0875	2443.4	0.0625	FALSE
27	CGTATGACTAGCTGCAACTGACTGCGTACGTATCAGGACT	ELF3(ETS)/PDAC-ELF3-ChIP-Seq(GSE64557)/Homer	1e-76	-177.1	0	19197	0.4738	16732.2	0.4279	FALSE
28	GATCTCGAAGTCCGATCGATAGTCATGCACTGATCGGACT	Elk1(ETS)/Hela-Elk1-ChIP-Seq(GSE31477)/Homer	1e-75	-173.2	0	15596	0.385	13341.7	0.3412	TRUE
29	TCAGCGTAAGTCAGCTCGTAAGTCCTGACGTAAGTCGCATAGTCAGTCAGTCCTGAACTGTGCATCGACATGATCGGATC	Ronin(THAP)/ES-Thap11-ChIP-Seq(GSE51522)/Homer	1e-74	-172.2	0	1038	0.0256	537.3	0.0137	FALSE
30	TCGACGTAAGTCAGCTCGTAAGTCTCGAGCTAGACTCGATAGTCAGTCAGTCCTGATCAGTGCATCGACAGTATCGAGTC	GFY-Staf(?,Zf)/Promoter/Homer	1e-74	-171.4	0	1580	0.039	933.2	0.0239	FALSE
31	TCGAACGTCATGGCTATAGCCGATGTACGCTAACGTATGC	AP-1(bZIP)/ThioMac-PU.1-ChIP-Seq(GSE21512)/Homer	1e-68	-156.9	0	16661	0.4112	14428.2	0.369	FALSE
32	TGCATAGCGACTTGCATGACTGCACGTAAGCTAGCTAGTCAGTCGTAC	GFY(?)/Promoter/Homer	1e-67	-155.9	0	2147	0.053	1399.3	0.0358	FALSE
33	TACGCTAGATGCGATCGTACAGTCCTAGAGTCAGTCAGTCGTACAGTC	Sp1(Zf)/Promoter/Homer	1e-56	-130.5	0	7909	0.1952	6458.3	0.1652	TRUE
34	TCGATCGATAGCGTACTCAGTACGCGTACGTATCAGAGCT	GABPA(ETS)/Jurkat-GABPa-ChIP-Seq(GSE17954)/Homer	1e-55	-127.9	0	21558	0.5321	19276.5	0.493	TRUE
35	GATCCTGAAGTCCGATCGATGATCAGTCACTGATCGAGCT	Elk4(ETS)/Hela-Elk4-ChIP-Seq(GSE31477)/Homer	1e-54	-125.8	0	15570	0.3843	13571.4	0.3471	TRUE
36	TCAGAGCTATGCCGTAAGTCTCAGACGTATCGTCGAAGTCGATCTGAC	TFE3(bHLH)/MEF-TFE3-ChIP-Seq(GSE75757)/Homer	1e-54	-125.5	0	2465	0.0608	1722.6	0.0441	TRUE
37	TGCACTGAAGTCGTCAACTGACTGCGTACGTACTGAAGCT	EWS:FLI1-fusion(ETS)/SK_N_MC-EWS:FLI1-ChIP-Seq(SRA014231)/Homer	1e-54	-124.4	0	15325	0.3783	13348.4	0.3414	FALSE
38	TGCAAGCTCATGCGTAAGCTACTGGATCGTCACGTAAGCT	Atf4(bZIP)/MEF-Atf4-ChIP-Seq(GSE35681)/Homer	1e-53	-122.8	0	7999	0.1974	6574.9	0.1681	TRUE
39	ACTGCATGGCTATCGAGCTAAGCTAGCTGTACAGTCTGAC	NFkB-p65-Rel(RHD)/ThioMac-LPS-Expression(GSE23622)/Homer	1e-49	-113.1	0	2136	0.0527	1481.4	0.0379	TRUE
40	TCGAGCATACGTCTAGGTACTCGAGCATTGACTCGAACGT	Chop(bZIP)/MEF-Chop-ChIP-Seq(GSE35681)/Homer	1e-49	-113	0	6543	0.1615	5306.2	0.1357	FALSE
41	ATGCGACTAGCTAGCTAGTCGCTACAGTCGATGCTAACGTACTGGCTATAGCGCATTGAC	IRF:BATF(IRF:bZIP)/pDC-Irf8-ChIP-Seq(GSE66899)/Homer	1e-48	-112.4	0	4173	0.103	3212.6	0.0822	FALSE
42	TCAGTAGCGACTCATGCTGAATCGGCATGTACCGTAACTGTAGCTGCA	MafK(bZIP)/C2C12-MafK-ChIP-Seq(GSE36030)/Homer	1e-46	-106.6	0	5733	0.1415	4609.8	0.1179	TRUE
43	CTGAAGTCCGATAGCTATGCGTACACGTATCGCAGTGCAT	Elf4(ETS)/BMDM-Elf4-ChIP-Seq(GSE88699)/Homer	1e-44	-102.9	0	23465	0.5792	21287.9	0.5444	TRUE
44	TCGAACGTACTGCTGAAGTCTCAGAGCTGTACCGTAAGCTGATCTCGA	JunD(bZIP)/K562-JunD-ChIP-Seq/Homer	1e-44	-101.9	0	2286	0.0564	1633.3	0.0418	TRUE
45	TGCAAGCTACGTCTAGGATCCTAGGATCGTCACTGAAGTC	CEBP(bZIP)/ThioMac-CEBPb-ChIP-Seq(GSE21512)/Homer	1e-40	-94.24	0	15519	0.3831	13721.4	0.3509	FALSE
46	ATGCAGCTTCAGTGACTCAGATGCTGCAACGTATCGGATCACTGAGTC	NRF1(NRF)/MCF7-NRF1-ChIP-Seq(Unpublished)/Homer	1e-39	-90.22	0	3417	0.0843	2633.3	0.0673	TRUE
47	TCGAAGCTACGTACGTAGTCAGTCACGTATCGGACTATCG	EWS:ERG-fusion(ETS)/CADO_ES1-EWS:ERG-ChIP-Seq(SRA014231)/Homer	1e-34	-79.81	0	18634	0.4599	16793.3	0.4295	FALSE
48	AGTCCTGAATCGAGCTAGCTGACTAGTCGCTAACGTCGATGCATCGATATCGCGTATAGCGCATATGCCGTA	bZIP:IRF(bZIP,IRF)/Th17-BatF-ChIP-Seq(GSE39756)/Homer	1e-33	-77.58	0	11044	0.2726	9628.6	0.2462	FALSE
49	ATGCAGTCCTGAAGTCCGATACGTAGTCAGTCACGTATCGGACTACGT	Etv2(ETS)/ES-ER71-ChIP-Seq(GSE59402)/Homer	1e-31	-72.41	0	21982	0.5426	20076.6	0.5134	TRUE
50	TAGCCGTACTGATACGCGTAACGTACTGACTGAGTCTACGCTAGGTAC	YY1(Zf)/Promoter/Homer	1e-30	-70.11	0	1839	0.0454	1346.5	0.0344	TRUE
51	AGTCATCGCTAGAGCTGACTCTAGAGTCAGTCGCTACAGTTCAGTCAGGATCCTGATCGAGATC	RFX(HTH)/K562-RFX3-ChIP-Seq(SRA012198)/Homer	1e-30	-69.65	0	2446	0.0604	1865.2	0.0477	FALSE
52	GCTATAGCAGCTATCGGTCACGTAGCTAATGCGATCCTGA	IRF4(IRF)/GM12878-IRF4-ChIP-Seq(GSE32465)/Homer	1e-30	-69.27	0	11908	0.2939	10495.2	0.2684	TRUE
53	TCGAGCATACTGCTGAAGTCTCAGGACTGTACCGTAAGCTAGTCGATC	c-Jun-CRE(bZIP)/K562-cJun-ChIP-Seq(GSE31477)/Homer	1e-28	-65.04	0	7028	0.1735	5992.3	0.1532	TRUE
54	TGCAATGCACGTACGTACGTATGCCTAGACGTACGTAGCTGATCAGCT	T1ISRE(IRF)/ThioMac-Ifnb-Expression/Homer	1e-28	-64.56	0	526	0.013	301.1	0.0077	FALSE
55	CTAGAGCTGACTCATGAGTCAGTCGTCACAGTCTAGTCAGGTACCTGATCGAGATCTGAC	Rfx2(HTH)/LoVo-RFX2-ChIP-Seq(GSE49402)/Homer	1e-27	-64.4	0	2716	0.067	2118.9	0.0542	TRUE
56	CATGCTAGAGCTGACTCATGAGTCGATCGCTACGATCTAGTCAGGTACCTGATCGA	X-box(HTH)/NPC-H3K4me1-ChIP-Seq(GSE16256)/Homer	1e-27	-62.93	0	3077	0.0759	2440.5	0.0624	FALSE
57	ATGCTCAGTCGAGCATACTGCGTAAGTCTCAGGACTTGACCGTAAGCT	Atf2(bZIP)/3T3L1-Atf2-ChIP-Seq(GSE56872)/Homer	1e-26	-59.94	0	7650	0.1888	6597.1	0.1687	TRUE
58	TGCATCGATCGAACGTCATGCGTAAGTCTCAGACGTGTACCGTAAGCT	CREB5(bZIP)/LNCaP-CREB5.V5-ChIP-Seq(GSE137775)/Homer	1e-24	-56.71	0	9258	0.2285	8111.5	0.2074	TRUE
59	ACGTCTAGCGTAAGTCGTACACGTACGTACGTGTCAGTACTGACGACT	Nur77(NR)/K562-NR4A1-ChIP-Seq(GSE31363)/Homer	1e-21	-50.03	0	5526	0.1364	4710.4	0.1205	FALSE
60	CGTACGTACGTAAGTCAGCTCTGAACTGACTGAGCTAGTCCGTACTAGCTAGCTAGTGCA	RORa(NR)/Liver-Rora-ChIP-Seq(GSE101115)/Homer	1e-20	-46.84	0	4066	0.1004	3402	0.087	TRUE
61	GCTACGTAAGTCACGTTCGATACGACTGAGCTAGTCTCGA	RORgt(NR)/EL4-RORgt.Flag-ChIP-Seq(GSE56019)/Homer	1e-19	-45.89	0	3669	0.0906	3048.4	0.078	FALSE
62	GCTACGTAAGTCACGTTCGATACGACTGAGCTAGTCTCGA	RORgt(NR)/EL4-RORgt.Flag-ChIP-Seq(GSE56019)/Homer	1e-19	-45.89	0	3669	0.0906	3048.4	0.078	FALSE
63	TGCAGCATCGATCGTACAGTACTGGTACCGTACTGAAGCTGTCAACTGCTAGGTCACGATACTGGTACTGCACGTAAGCT	CEBP:CEBP(bZIP)/MEF-Chop-ChIP-Seq(GSE35681)/Homer	1e-19	-45.17	0	4275	0.1055	3600.1	0.0921	FALSE
64	ATGCATGCATCGTACGAGCTAGTCGCTAAGTCTCAGGACTACTGTCGA	E-box(bHLH)/Promoter/Homer	1e-19	-44.87	0	2474	0.0611	1986.6	0.0508	FALSE
65	TCAGCTGACTAGCATGACGTATGCCTGACTGACTGACTAGCATGACGTATGCCTGA	TR4(NR),DR1/Hela-TR4-ChIP-Seq(GSE24685)/Homer	1e-18	-42.24	0	3631	0.0896	3034.8	0.0776	FALSE
66	TCGAACGTACGTCTGAGATCTCAGGACTGTCACGTAAGCTGTCACTAGAGCTACGTTCGA	NFIL3(bZIP)/HepG2-NFIL3-ChIP-Seq(Encode)/Homer	1e-17	-41.22	0	14932	0.3686	13600.7	0.3478	TRUE
67	CTGACTGACTAGTCGACGTAATGCCGTAACTGCGTAACGTCTGACGATAGCTCGTAACGTAGTCCGATTACGGTCAGCAT	GATA(Zf),IR3/iTreg-Gata3-ChIP-Seq(GSE20898)/Homer	1e-17	-40.47	0	3985	0.0984	3365.7	0.0861	FALSE
68	ATGCAGTCGTACAGCTTCGACTAGGATCCTGAGTCAAGTCGCTATCAG	Rfx5(HTH)/GM12878-Rfx5-ChIP-Seq(GSE31477)/Homer	1e-17	-39.94	0	7424	0.1832	6535.5	0.1671	TRUE
69	CGTACGTACGTAAGTCAGCTCTGAACTGCTAGAGCTAGTCCGTATCAG	RORg(NR)/Liver-Rorc-ChIP-Seq(GSE101115)/Homer	1e-17	-39.65	0	2828	0.0698	2326.3	0.0595	FALSE
70	TCGATAGCTGCAACTGACTGCGTACGTACTAGGACTTACG	ETS1(ETS)/Jurkat-ETS1-ChIP-Seq(GSE17954)/Homer	1e-15	-35.81	0	23420	0.5781	21824.3	0.5581	TRUE
71	TCGAACTGACTGCGTACGTATCGAAGTCCTGAATCGGTACGCATCATG	ETS:E-box(ETS,bHLH)/HPC7-Scl-ChIP-Seq(GSE22178)/Homer	1e-15	-35.72	0	2897	0.0715	2409.4	0.0616	FALSE
72	GTACCGTACGTATACGGCATGTACCGTACATGAGTCCGTACGTACGATGCATGCATGACT	MafF(bZIP)/HepG2-MafF-ChIP-Seq(GSE31477)/Homer	1e-15	-35.06	0	7538	0.1861	6683.8	0.1709	TRUE
73	ACTGTCAGAGCTGACTCATGAGTCAGTCGCTACGATCTAGTCAGGTACCTGATCGA	Rfx1(HTH)/NPC-H3K4me1-ChIP-Seq(GSE16256)/Homer	1e-14	-34.45	0	5308	0.131	4619	0.1181	TRUE
74	GACTCGATCATGGCTAGCATCGTAAGTCGCTAGCATCGATTACGGCATCGTACAGTGATC	DMRT6(DM)/Testis-DMRT6-ChIP-Seq(GSE60440)/Homer	1e-14	-32.48	0	4911	0.1212	4267.3	0.1091	FALSE
75	TACGCTGATCGACGATCTAGCTAGTCGACTGATCGATCGACGTATCGAGCATCATGCGTATACGGCATTGACCGTAAGCT	NFAT:AP1(RHD,bZIP)/Jurkat-NFATC1-ChIP-Seq(Jolma_et_al.)/Homer	1e-14	-32.38	0	5244	0.1294	4575.7	0.117	FALSE
76	TCGAGACTAGCTTGACAGCTGTACTCAGGATCATCGTGCAACTGCTGA	GFX(?)/Promoter/Homer	1e-13	-31.36	0	445	0.011	294.7	0.0075	FALSE
77	GACTTCAGCTAGAGTCAGTCGTACAGTCCTGAAGTCAGTCAGTCGACTAGTCACTGATGC	KLF3(Zf)/MEF-Klf3-ChIP-Seq(GSE44748)/Homer	1e-13	-30.79	0	11603	0.2864	10551.7	0.2698	TRUE
78	GCATCGATCTAGGCTAGCATCGTAGATCGCTACGATCGATCTAGCGATCGTACGATGATC	DMRT1(DM)/Testis-DMRT1-ChIP-Seq(GSE64892)/Homer	1e-13	-30.07	0	6081	0.1501	5370.5	0.1373	FALSE
79	TCAGACGTAGTCTCGAAGTCTCAGGCATCTAGCTAGAGCT	Usf2(bHLH)/C2C12-Usf2-ChIP-Seq(GSE36030)/Homer	1e-12	-28.61	0	8043	0.1985	7217.1	0.1846	TRUE
80	ATGCCTGAGACTACGTACGTGTACGATCCGATCTAGCATGCGTACGTACTGAGACT	STAT1(Stat)/HelaS3-STAT1-ChIP-Seq(GSE12782)/Homer	1e-11	-27.41	0	8906	0.2198	8041.2	0.2056	TRUE
81	TCAGTGACGTACTGCAGTACCTAGGTACATGCAGTCGTCAAGTCGACT	Klf9(Zf)/GBM-Klf9-ChIP-Seq(GSE62211)/Homer	1e-11	-25.72	0	9518	0.2349	8637.4	0.2209	TRUE
82	CTAGCATGTGCAACGTAGTCCGTACATGTCAGACGTACGTGCTAAGTC	Six1(Homeobox)/Myoblast-Six1-ChIP-Chip(GSE20150)/Homer	1e-11	-25.52	0	6717	0.1658	6006.9	0.1536	FALSE
83	CATGAGTCAGCTCGTACGATCGATGCATGCATCGATCTGACATGTGAC	Mef2d(MADS)/Retina-Mef2d-ChIP-Seq(GSE61391)/Homer	1e-11	-25.46	0	5735	0.1416	5090.3	0.1302	TRUE
84	CTAGCATGCATGAGCTGACTCGTAGATCAGCTGTCAATGCTCGACTAGCATGACGTAGTCCTGA	LXRE(NR),DR4/RAW-LXRb.biotin-ChIP-Seq(GSE21512)/Homer	1e-10	-24.45	0	1491	0.0368	1211.5	0.031	FALSE
85	CGATGACTCGATTCAGGACTACGTCAGTCTGAGACTGACTAGCTCGATACTGATCGGTACGCTA	NF1:FOXA1(CTF,Forkhead)/LNCAP-FOXA1-ChIP-Seq(GSE27824)/Homer	1e-10	-23.99	0	1449	0.0358	1177	0.0301	TRUE
86	ATGCATCGTACGAGCTATCGCTGAAGTCCTAGAGCTATGCCTGAATGC	CRE(bZIP)/Promoter/Homer	1e-10	-23.98	0	5589	0.138	4968	0.127	FALSE
87	TACGTCAGTGCAAGCTTGACAGCTAGTCACTGGATCACTGTCGAACTGCTGACTGAATGC	ZBTB33(Zf)/GM12878-ZBTB33-ChIP-Seq(GSE32465)/Homer	1e-09	-22.43	0	1287	0.0318	1040.7	0.0266	TRUE
88	ACGTTACGGATCACTGACGTCTAGACTGACTGGATCCTAGCATGCTAG	Egr2(Zf)/Thymocytes-Egr2-ChIP-Seq(GSE34254)/Homer	1e-09	-21.88	0	4810	0.1187	4263.3	0.109	TRUE
89	TAGCCTAGTCGAGACTACTGCTGAAGTCTCAGGCATTGACCTGAAGCT	Atf7(bZIP)/3T3L1-Atf7-ChIP-Seq(GSE56872)/Homer	1e-08	-20.2	0	10404	0.2568	9545.3	0.2441	TRUE
90	ATCGAGCTACTGAGTCACTGAGTCCGTAACGTACTGAGTCACTGAGTC	NRF(NRF)/Promoter/Homer	1e-08	-19.52	0	3836	0.0947	3381.3	0.0865	FALSE
91	TGACCGATACTGACTGACTGGACTACTGACGTACTGACTGGATCGATC	EKLF(Zf)/Erythrocyte-Klf1-ChIP-Seq(GSE20478)/Homer	1e-08	-18.86	0	5396	0.1332	4840.8	0.1238	FALSE
92	CTAGGACTGATCACGTATCGAGCTCTGAATCGCGATCTAGGATCGACTCATGATCGGTACGACTAGTCGCATAGCTCGAT	ZNF382(Zf)/HEK293-ZNF382.GFP-ChIP-Seq(GSE58341)/Homer	1e-07	-17.33	0	701	0.0173	548.9	0.014	TRUE
93	CGTACTGACTAGCTGAAGTCGCTACGATATCGGACTGATCAGTCCTGACTAGCTAGAGTCGCTACGATCTAGGATCGATC	p73(p53)/Trachea-p73-ChIP-Seq(PRJNA310161)/Homer	1e-07	-17.22	0	1061	0.0262	865.1	0.0221	FALSE
94	CGTAGACTCGATATCGGTACGCATCATGCGTATACGGCATGTACCGTACATGATGCGCTACTAGGCATGCATGCATGACT	MafB(bZIP)/BMM-Mafb-ChIP-Seq(GSE75722)/Homer	1e-07	-17.08	0	9197	0.227	8444.1	0.2159	TRUE
95	GACTCGATCTGAGTCAGACTCGATTCGACGTAGCTAGCTATGACGTACCGTAACTGTGCACGATACTGACGT	Pitx1:Ebox(Homeobox,bHLH)/Hindlimb-Pitx1-ChIP-Seq(GSE41591)/Homer	1e-07	-16.13	0	5408	0.1335	4882.2	0.1249	FALSE
96	CGTATAGCAGTCCTAGCAGTCTAGCTGAGTACGCATTCGACGTAGCATAGCTCTAGTCGA	PAX3:FKHR-fusion(Paired,Homeobox)/Rh4-PAX3:FKHR-ChIP-Seq(GSE19063)/Homer	1e-06	-15.69	0	5060	0.1249	4561.4	0.1167	FALSE
97	CTGAGTACGACTAGTCCAGTTGCACTGAACGTAGCTGATCCTAGCGATACTGATGCGACTCTGAGATCGACTAGCTGATC	Mouse_Recombination_Hotspot(Zf)/Testis-DMC1-ChIP-Seq(GSE24438)/Homer	1e-06	-15.07	0	1962	0.0484	1692.7	0.0433	FALSE
98	GATCGCATACTGCTAGCTGAAGCTGCTAGCTACTGATCAGGCATTGCAACGTACGTGATCGACTGCATCTAGTACGGACTCTAGCATGCTAGGTACTCGA	ZNF136(Zf)/HEK293-ZNF136.GFP-ChIP-Seq(GSE58341)/Homer	1e-06	-14.99	0	2494	0.0616	2181.4	0.0558	FALSE
99	CTAGACGTAGTCCGTAACTGAGTCGCATACTGGCATAGTCGACTGATCGCATAGTCAGCT	ZNF317(Zf)/HEK293-ZNF317.GFP-ChIP-Seq(GSE58341)/Homer	1e-06	-14.46	0	2349	0.058	2052.5	0.0525	TRUE
100	CTAGCTGAAGTCGCTACGATACTGGACTGATCGATCCTGACTAGCTGATGACGCTACGATTCAGGACTGATCGATCTGAC	p53(p53)/Saos-p53-ChIP-Seq(GSE15780)/Homer	1e-06	-14.24	0	1966	0.0485	1702.1	0.0435	TRUE
101	CTAGCTGAAGTCGCTACGATACTGGACTGATCGATCCTGACTAGCTGATGACGCTACGATTCAGGACTGATCGATCTGAC	p53(p53)/Saos-p53-ChIP-Seq/Homer	1e-06	-14.24	0	1966	0.0485	1702.1	0.0435	TRUE
102	CTAGATGCATGCCGATACTGGACTATGCGCTATGACAGCTTAGCGCTA	PBX1(Homeobox)/MCF7-PBX1-ChIP-Seq(GSE28007)/Homer	1e-06	-14.19	0	1864	0.046	1609.8	0.0412	FALSE
103	CTAGGTACAGTCTGCAAGTCCTGAAGTCAGTCAGTCGCTA	Klf4(Zf)/mES-Klf4-ChIP-Seq(GSE11431)/Homer	1e-06	-14.08	0	9281	0.2291	8569.4	0.2191	TRUE
104	CGTACTAGGACTGTCAGTCACGTAAGTCCGTATCGATCGATCGACGTACTGACTAGGCTACGTATAGCCGTACGATCGTA	FOXA1:AR(Forkhead,NR)/LNCAP-AR-ChIP-Seq(GSE27824)/Homer	1e-05	-13.5	0	1555	0.0384	1332.5	0.0341	FALSE
105	TGACCTAGACTGTAGCCGATACTGATGCCATGATCGATCGATCGTAGCCTGATAGCGCTAACTGCGTAAGCTCGTACTGA	GATA:SCL(Zf,bHLH)/Ter119-SCL-ChIP-Seq(GSE18720)/Homer	1e-05	-13.21	0	2938	0.0725	2608.1	0.0667	FALSE
106	TAGCGTACAGTCGTACCGATAGTCAGTCAGTCAGTCAGTCCGTAGATC	Zfp281(Zf)/ES-Zfp281-ChIP-Seq(GSE81042)/Homer	1e-05	-12.19	0	5464	0.1349	4985.9	0.1275	FALSE
107	ATGCAGTCGCTACGATCGTAGCATGCTACGATCTAGCATGTGACGTCA	CArG(MADS)/PUER-Srf-ChIP-Seq(Sullivan_et_al.)/Homer	0.0001	-11.23	0.0001	7834	0.1934	7242.3	0.1852	FALSE
108	ATGCCGTAACTGCGTAACGTGCTATCGAAGCTCGATCGTAACGTAGTCCGATACTGGATC	GATA(Zf),IR4/iTreg-Gata3-ChIP-Seq(GSE20898)/Homer	0.0001	-10.47	0.0001	2289	0.0565	2033.5	0.052	FALSE
109	CGTAACTGCGTAACGTATCGCAGTTAGCCGTATCGAGTACCTGATAGCCGTAACTGCGTAACGTCGTACTGAATCGGCTA	GATA3(Zf),DR8/iTreg-Gata3-ChIP-Seq(GSE20898)/Homer	0.0001	-10.21	0.0001	1969	0.0486	1739.3	0.0445	TRUE
110	CTGAACGTACGTACGTAGTCGACTCGATCTGAACTGCGTACGTATCGA	STAT5(Stat)/mCD4+-Stat5-ChIP-Seq(GSE12346)/Homer	0.0001	-9.916	0.0002	9820	0.2424	9156.8	0.2342	FALSE
111	AGTCCTGAAGTCCGATCAGTGATCATGCACTGATCGGACT	Fli1(ETS)/CD8-FLI-ChIP-Seq(GSE20898)/Homer	0.0001	-9.5	0.0003	24027	0.5931	22827.9	0.5838	TRUE
112	TCGATGACGCATAGCTCAGTGATCGCTAGATCGACTACGTGCATAGTC	PRDM1(Zf)/Hela-PRDM1-ChIP-Seq(GSE31477)/Homer	0.001	-9.027	0.0005	14100	0.348	13270.5	0.3394	TRUE
113	CAGTGACTCGTAGCTAGTACGATCGTACGACTAGCTACGTTGACCGTACAGTACGTATGC	ZNF652/HepG2-ZNF652.Flag-ChIP-Seq(Encode)/Homer	0.001	-8.139	0.0011	7260	0.1792	6753.7	0.1727	FALSE
114	GACTGACTTCGACGTACGATAGCTCTGAACTGTGACGACTTCGACGTAACGTAGCTCTGACTGAGTCAGCTAGCTACGTA	Pax7(Paired,Homeobox),longest/Myoblast-Pax7-ChIP-Seq(GSE25064)/Homer	0.001	-8.129	0.0011	1022	0.0252	885.2	0.0226	FALSE
115	AGCTAGCTTAGCATCGAGTCACTGATGCATCGTCGACTGATCGACTGA	E2F(E2F)/Hela-CellCycle-Expression/Homer	0.001	-7.952	0.0013	1726	0.0426	1537	0.0393	FALSE
116	TAGCCGATACGTAGCTAGCTAGTCATGCAGTCACTGATGCATGCGCTA	E2F7(E2F)/Hela-E2F7-ChIP-Seq(GSE32673)/Homer	0.001	-7.41	0.0023	3464	0.0855	3170.7	0.0811	FALSE
117	CAGTACTGCGTAGTCACGTAAGCTGATCAGCTACTGCGTAAGTCGTCAAGTCAGTCATCG	Six4(Homeobox)/MCF7-SIX4-ChIP-Seq(Encode)/Homer	0.001	-7.36	0.0024	1477	0.0365	1311.4	0.0335	FALSE
118	TACGCTGACTAGTCGACGTAAGTCCTGAATCGGCATTAGCGACTACTGACGTAGCTAGTCGACT	GRE(NR),IR3/A549-GR-ChIP-Seq(GSE32465)/Homer	0.001	-7.128	0.003	3108	0.0767	2839.2	0.0726	FALSE
119	CGTACTGACTAGCGTACGTAAGTCCGTACAGTGCATGTCACGATACTGACGTGCATGATC	PGR(NR)/EndoStromal-PGR-ChIP-Seq(GSE69539)/Homer	0.001	-7.101	0.003	5677	0.1401	5269.2	0.1347	FALSE
120	TGACTCGACTGACTGAATGCGATCCTAGTACGGACTGACTGATCTCGACTGACTGAATGCGATCCTAGATCGGACTGACT	Tcfcp2l1(CP2)/mES-Tcfcp2l1-ChIP-Seq(GSE11431)/Homer	0.01	-6.749	0.0043	3699	0.0913	3402.7	0.087	FALSE
121	AGCTTACGCGATTCAGAGCTACGTGATCCTGATAGCAGCTATGCCTGACGTAATCGAGTCCTAGACTGCTGAGTCATCGA	PAX6(Paired,Homeobox)/Forebrain-Pax6-ChIP-Seq(GSE66961)/Homer	0.01	-6.648	0.0047	2248	0.0555	2038.7	0.0521	FALSE
122	CGTAATGCCGATACGTAGTCCGTACGTACGTACTAGATCG	TCFL2(HMG)/K562-TCF7L2-ChIP-Seq(GSE29196)/Homer	0.01	-6.619	0.0048	2270	0.056	2059.9	0.0527	FALSE
123	TGCACTAGCTAGCTGACATGACTGTGCAGATCGTCATGCAGTCAGTCAAGCTCTAGGCAT	ZNF675(Zf)/HEK293-ZNF675.GFP-ChIP-Seq(GSE58341)/Homer	0.01	-6.61	0.0048	3996	0.0986	3685.3	0.0942	FALSE
124	CATGGCATCGATCGTACGTAGATCAGTCAGCTCGTACGTAACGTAGTCCGTACGTAGCAT	DUX4(Homeobox)/Myoblasts-DUX4.V5-ChIP-Seq(GSE75791)/Homer	0.01	-6.408	0.0058	1347	0.0332	1200.5	0.0307	FALSE
125	TAGCGATCAGCTTGACGCTAAGCTCATGACTGACGTTCAGAGTCGATCGACTAGCTGCTAAGTCAGCTAGTCGATCATGCAGCTGACTCATGACGTATCG	ZNF41(Zf)/HEK293-ZNF41.GFP-ChIP-Seq(GSE58341)/Homer	0.01	-6.285	0.0066	626	0.0155	537	0.0137	TRUE
126	CGTAACTGGTCAACGTATCGCAGTCTAGTCAGCGTAACTGCGTAACGTCGTACTGATACG	GATA3(Zf),DR4/iTreg-Gata3-ChIP-Seq(GSE20898)/Homer	0.01	-6.074	0.008	2275	0.0562	2071.1	0.053	TRUE
127	CTGACTAGATCGGCATACTGGTACATGCCGTAACTGGCTAAGTCCGTA	Tbox:Smad(T-box,MAD)/ESCd5-Smad2_3-ChIP-Seq(GSE29422)/Homer	0.01	-5.621	0.0125	4398	0.1086	4084.8	0.1045	FALSE
128	TGACTAGCTCAGTCGATCGACGTAAGTCCGTACGTACGATCTAGTACG	Sox7(HMG)/ESC-Sox7-ChIP-Seq(GSE133899)/Homer	0.01	-4.938	0.0246	6565	0.162	6162.8	0.1576	FALSE

## Sheet: K27ac-Prom-C-LPS2h-Up
Supplementary file S11. Homer Known Motif Enrichment Results.DEGs.H3K27ac.promoter.TSS.2hLPS-CK.up
Total Target Sequences = 609, Total Background Sequences = 45035
Rank	Motif	Name	P-value	log P-pvalue	q-value (Benjamini)	# Target Sequences with Motif	% of Targets Sequences with Motif	# Background Sequences with Motif	% of Background Sequences with Motif	AM Transcriptome
1	ACTGCATGGCTATCGAGCTAAGCTAGCTGTACAGTCTGAC	NFkB-p65-Rel(RHD)/ThioMac-LPS-Expression(GSE23622)/Homer	1e-19	-45.59	0	127	0.2085	3886.5	0.0863	TRUE
2	CTGAATCGAGCTAGCTACGTTAGCCTGATACGCGATACGTGACTAGTC	ISRE(IRF)/ThioMac-LPS-Expression(GSE23622)/Homer	1e-16	-38.41	0	113	0.1856	3547.6	0.0788	FALSE
3	TCAGCTGACGTACGTATACGGCATCTAGCTGACGTACGTATACGGACT	IRF1(IRF)/PBMC-IRF1-ChIP-Seq(GSE43036)/Homer	1e-13	-30.57	0	185	0.3038	8062.3	0.1791	TRUE
4	CGTACTGACGTACTAGTCGACTAGACTGCGTACGTATACGAGCTATCG	SpiB(ETS)/OCILY3-SPIB-ChIP-Seq(GSE56857)/Homer	1e-09	-22.18	0	261	0.4286	13859.4	0.3079	FALSE
5	CTAGTCGACTGACGTATACGGACTTCAGTCGAGTCATGCATACGAGCT	IRF2(IRF)/Erythroblas-IRF2-ChIP-Seq(GSE36985)/Homer	1e-09	-22.18	0	145	0.2381	6409.9	0.1424	TRUE
6	CTAGTCGAACGTACTGCGTATAGCCGATGTACCGTAAGCTGATCGTAC	Jun-AP1(bZIP)/K562-cJun-ChIP-Seq(GSE31477)/Homer	1e-09	-21.31	0	218	0.358	11090.6	0.2464	TRUE
7	CTAGTCGACGATACTGCGTATACGAGCTTGACGCTAACGTGATCTAGC	Fosl2(bZIP)/3T3L1-Fosl2-ChIP-Seq(GSE56872)/Homer	1e-08	-18.74	0	275	0.4516	15293.4	0.3397	TRUE
8	CTAGCTAGCGTACGTATACGCGATCTAGCTGACTGACGTATACGGACT	PU.1:IRF8(ETS:IRF)/pDC-Irf8-ChIP-Seq(GSE66899)/Homer	1e-07	-16.26	0	219	0.3596	11820.3	0.2626	TRUE
9	CTGATACGGCATAGCTAGCTAGTCTCGAACTGCAGTAGCTAGCTGATC	IRF3(IRF)/BMDM-Irf3-ChIP-Seq(GSE67343)/Homer	1e-05	-13.8	0	289	0.4745	17070.5	0.3792	TRUE
10	TCAGTCAGGCTACGTATACGGACTTCAGTCGACTGACGTATACGGACT	IRF8(IRF)/BMDM-IRF8-ChIP-Seq(GSE77884)/Homer	1e-05	-12.03	0.0003	297	0.4877	17970.7	0.3992	TRUE
11	ATGCGACTAGCTAGCTAGTCGCTACAGTCGATGCTAACGTACTGGCTATAGCGCATTGAC	IRF:BATF(IRF:bZIP)/pDC-Irf8-ChIP-Seq(GSE66899)/Homer	0.0001	-9.933	0.0019	130	0.2135	6898.6	0.1532	FALSE
12	TGCAAGCTACGTCTAGGATCCTAGGATCGTCACTGAAGTC	CEBP(bZIP)/ThioMac-CEBPb-ChIP-Seq(GSE21512)/Homer	0.001	-9.074	0.0042	390	0.6404	25486.2	0.5662	FALSE
13	TCGAACGTACTGCTGAAGTCTCAGAGCTGTACCGTAAGCTGATCTCGA	JunD(bZIP)/K562-JunD-ChIP-Seq/Homer	0.001	-8.839	0.0049	88	0.1445	4393.5	0.0976	TRUE
14	CGTACGTACGTAGCATGCATACTGGTACGACTCTAGGCTATACGGACTTGACCGTAAGCT	NFE2L2(bZIP)/HepG2-NFE2L2-ChIP-Seq(Encode)/Homer	0.001	-8.137	0.0092	54	0.0887	2427.4	0.0539	TRUE
15	CGATTACGTGACGACTCATGCGTATACGACGTGTACCTGA	Bach2(bZIP)/OCILy7-Bach2-ChIP-Seq(GSE44420)/Homer	0.001	-7.92	0.0107	170	0.2791	9908.5	0.2201	TRUE
16	GTCAGCATACTGGTACGACTACTGGCTAATCGCAGTGTACCGTAAGCT	Nrf2(bZIP)/Lymphoblast-Nrf2-ChIP-Seq(GSE37589)/Homer	0.001	-7.83	0.0109	51	0.0837	2284.4	0.0507	FALSE
17	AGTCCTGAATCGAGCTAGCTGACTAGTCGCTAACGTCGATGCATCGATATCGCGTATAGCGCATATGCCGTA	bZIP:IRF(bZIP,IRF)/Th17-BatF-ChIP-Seq(GSE39756)/Homer	0.001	-7.806	0.0109	300	0.4926	19105	0.4244	FALSE
18	CGTACGTACGTAGCATGCATTACGGTACGACTACTGCGTAATCGACGTGTACCGTAAGCT	Bach1(bZIP)/K562-Bach1-ChIP-Seq(GSE31477)/Homer	0.001	-7.281	0.0168	55	0.0903	2578.8	0.0573	TRUE
19	CGTATACGTCGAACTGACTGCGTACGTATACGAGCTTACG	PU.1(ETS)/ThioMac-PU.1-ChIP-Seq(GSE21512)/Homer	0.001	-6.917	0.023	367	0.6026	24290.5	0.5396	TRUE
20	TCGAGCATACGTCTAGGTACTCGAGCATTGACTCGAACGT	Chop(bZIP)/MEF-Chop-ChIP-Seq(GSE35681)/Homer	0.01	-6.812	0.0242	187	0.3071	11315.3	0.2514	FALSE
21	TACGCTGATCGACGATCTAGCTAGTCGACTGATCGATCGACGTATCGAGCATCATGCGTATACGGCATTGACCGTAAGCT	NFAT:AP1(RHD,bZIP)/Jurkat-NFATC1-ChIP-Seq(Jolma_et_al.)/Homer	0.01	-6.486	0.032	171	0.2808	10286	0.2285	FALSE
22	ACTGCTAGTCGACGATCATGGCTAATCGCGATGTACGCTAAGCTGTAC	Fra1(bZIP)/BT549-Fra1-ChIP-Seq(GSE46166)/Homer	0.01	-6.43	0.0322	350	0.5747	23154.8	0.5144	FALSE
23	CATGCTAGTCGAACGTACTGCGTATAGCCGATTGACCGTAAGCTGATC	Fra2(bZIP)/Striatum-Fra2-ChIP-Seq(GSE43429)/Homer	0.01	-6.398	0.0322	317	0.5205	20721.1	0.4603	FALSE
24	TACGTCGACAGTACTGGCTAATGCCGATGTACCGTAACTGTAGCCGTA	NF-E2(bZIP)/K562-NFE2-ChIP-Seq(GSE31477)/Homer	0.01	-6.243	0.0356	58	0.0952	2886.1	0.0641	FALSE
25	CGTAACTGGTCAACGTATCGCAGTCTAGTCAGCGTAACTGCGTAACGTCGTACTGATACG	GATA3(Zf),DR4/iTreg-Gata3-ChIP-Seq(GSE20898)/Homer	0.01	-5.969	0.045	83	0.1363	4502.5	0.1	TRUE
26	TGCAGCATCGATCGTACAGTACTGGTACCGTACTGAAGCTGTCAACTGCTAGGTCACGATACTGGTACTGCACGTAAGCT	CEBP:CEBP(bZIP)/MEF-Chop-ChIP-Seq(GSE35681)/Homer	0.01	-5.693	0.057	132	0.2167	7801.7	0.1733	FALSE
27	CTGATCAGCAGTCTAGACTGCTAGGATCATCGACTGCTGATCAGGATC	Sp5(Zf)/mES-Sp5.Flag-ChIP-Seq(GSE72989)/Homer	0.01	-5.637	0.0581	517	0.8489	36287.9	0.8061	FALSE
28	CTAGTCGAGCATCATGGCTATAGCCGATGTACCTGAAGCT	JunB(bZIP)/DendriticCells-Junb-ChIP-Seq(GSE36099)/Homer	0.01	-5.625	0.0581	342	0.5616	22795.6	0.5064	TRUE
29	CTGAGTACGACTAGTCCAGTTGCACTGAACGTAGCTGATCCTAGCGATACTGATGCGACTCTGAGATCGACTAGCTGATC	Mouse_Recombination_Hotspot(Zf)/Testis-DMC1-ChIP-Seq(GSE24438)/Homer	0.01	-5.598	0.0581	72	0.1182	3858.2	0.0857	FALSE
30	TACGCTAGATGCGATCGTACAGTCCTAGAGTCAGTCAGTCGTACAGTC	Sp1(Zf)/Promoter/Homer	0.01	-5.488	0.0607	284	0.4663	18573.9	0.4126	TRUE
31	TCGAACGTACGTCTGAGATCTCAGGACTGTCACGTAAGCTGTCACTAGAGCTACGTTCGA	NFIL3(bZIP)/HepG2-NFIL3-ChIP-Seq(Encode)/Homer	0.01	-5.396	0.0644	371	0.6092	25031.9	0.5561	TRUE
32	TGCAAGCTCATGCGTAAGCTACTGGATCGTCACGTAAGCT	Atf4(bZIP)/MEF-Atf4-ChIP-Seq(GSE35681)/Homer	0.01	-5.027	0.0901	216	0.3547	13820	0.307	TRUE
33	TGACCTAGACTGTAGCCGATACTGATGCCATGATCGATCGATCGTAGCCTGATAGCGCTAACTGCGTAAGCTCGTACTGA	GATA:SCL(Zf,bHLH)/Ter119-SCL-ChIP-Seq(GSE18720)/Homer	0.01	-4.741	0.1164	111	0.1823	6597	0.1465	FALSE

## Sheet: K27ac-Prom-C-LPS2h-Down
Supplementary file S11. Homer Known Motif Enrichment Results.DEGs.H3K27ac.promoter.TSS.2hLPS-CK.down
Total Target Sequences = 316, Total Background Sequences = 42597
Rank	Motif	Name	P-value	log P-pvalue	q-value (Benjamini)	# Target Sequences with Motif	% of Targets Sequences with Motif	# Background Sequences with Motif	% of Background Sequences with Motif	AM Transcriptome
1	TCAGCGTAAGTCAGCTCGTAAGTCCTGACGTAAGTCGCATAGTCAGTCAGTCCTGAACTGTGCATCGACATGATCGGATC	Ronin(THAP)/ES-Thap11-ChIP-Seq(GSE51522)/Homer	1e-17	-40.65	0	49	0.1551	1469.6	0.0345	FALSE
2	TCGACGTAAGTCAGCTCGTAAGTCTCGAGCTAGACTCGATAGTCAGTCAGTCCTGATCAGTGCATCGACAGTATCGAGTC	GFY-Staf(?,Zf)/Promoter/Homer	1e-16	-38.01	0	56	0.1772	2036.3	0.0478	FALSE
3	TGCATAGCGACTTGCATGACTGCACGTAAGCTAGCTAGTCAGTCGTAC	GFY(?)/Promoter/Homer	1e-15	-34.57	0	62	0.1962	2655.6	0.0623	FALSE
4	ATGCAGCTTCAGTGACTCAGATGCTGCAACGTATCGGATCACTGAGTC	NRF1(NRF)/MCF7-NRF1-ChIP-Seq(Unpublished)/Homer	1e-12	-28.46	0	115	0.3639	8130.5	0.1907	TRUE
5	ATCGAGCTACTGAGTCACTGAGTCCGTAACGTACTGAGTCACTGAGTC	NRF(NRF)/Promoter/Homer	1e-09	-21.11	0	117	0.3703	9327.9	0.2188	FALSE
6	TCAGCTGACGTACGTATACGGCATCTAGCTGACGTACGTATACGGACT	IRF1(IRF)/PBMC-IRF1-ChIP-Seq(GSE43036)/Homer	0.0001	-9.705	0.0045	50	0.1582	3816.3	0.0895	TRUE
7	CGTACTGACGTACTAGTCGACTAGACTGCGTACGTATACGAGCTATCG	SpiB(ETS)/OCILY3-SPIB-ChIP-Seq(GSE56857)/Homer	0.0001	-9.409	0.0052	83	0.2627	7512.1	0.1762	FALSE
8	CTAGTCGACTGACGTATACGGACTTCAGTCGAGTCATGCATACGAGCT	IRF2(IRF)/Erythroblas-IRF2-ChIP-Seq(GSE36985)/Homer	0.001	-9.039	0.0065	44	0.1392	3297.3	0.0773	TRUE
9	TACGCTAGATGCGATCGTACAGTCCTAGAGTCAGTCAGTCGTACAGTC	Sp1(Zf)/Promoter/Homer	0.001	-8.864	0.0069	170	0.538	18530.1	0.4346	TRUE
10	CGTATACGTCGAACTGACTGCGTACGTATACGAGCTTACG	PU.1(ETS)/ThioMac-PU.1-ChIP-Seq(GSE21512)/Homer	0.001	-7.674	0.0205	143	0.4525	15361.2	0.3603	TRUE
11	TCGACTAGAGTCAGTCCGTACGTAACGTTAGCTCAGTACG	NFY(CCAAT)/Promoter/Homer	0.001	-7.481	0.0225	174	0.5506	19508.6	0.4576	FALSE
12	TCAGTCAGGCTACGTATACGGACTTCAGTCGACTGACGTATACGGACT	IRF8(IRF)/BMDM-IRF8-ChIP-Seq(GSE77884)/Homer	0.001	-7.318	0.0243	95	0.3006	9446.4	0.2216	TRUE
13	CATGCTAGAGCTGACTCATGAGTCGATCGCTACGATCTAGTCAGGTACCTGATCGA	X-box(HTH)/NPC-H3K4me1-ChIP-Seq(GSE16256)/Homer	0.001	-7.096	0.028	41	0.1297	3294.4	0.0773	FALSE
14	TGCATCGATAGCGTACTCAGCTAGGTCAGCTATCAGGACT	ETS(ETS)/Promoter/Homer	0.001	-7.053	0.028	143	0.4525	15563.2	0.365	FALSE
15	GACTCGATCATGGCTAGCATCGTAAGTCGCTAGCATCGATTACGGCATCGTACAGTGATC	DMRT6(DM)/Testis-DMRT6-ChIP-Seq(GSE60440)/Homer	0.01	-6.588	0.0404	41	0.1297	3384.1	0.0794	FALSE
16	TGCAAGCTCATGCGTAAGCTACTGGATCGTCACGTAAGCT	Atf4(bZIP)/MEF-Atf4-ChIP-Seq(GSE35681)/Homer	0.01	-6.505	0.0411	64	0.2025	5978.1	0.1402	TRUE
17	GCATCGATCTAGGCTAGCATCGTAGATCGCTACGATCGATCTAGCGATCGTACGATGATC	DMRT1(DM)/Testis-DMRT1-ChIP-Seq(GSE64892)/Homer	0.01	-6.422	0.0421	48	0.1519	4181.1	0.0981	FALSE
18	GATCTCGAAGTCCGATCGATAGTCATGCACTGATCGGACT	Elk1(ETS)/Hela-Elk1-ChIP-Seq(GSE31477)/Homer	0.01	-6.3	0.0449	215	0.6804	25566.5	0.5997	TRUE
19	CTAGCTAGCGTACGTATACGCGATCTAGCTGACTGACGTATACGGACT	PU.1:IRF8(ETS:IRF)/pDC-Irf8-ChIP-Seq(GSE66899)/Homer	0.01	-6.287	0.0449	61	0.193	5684.2	0.1333	TRUE
20	CGTACTAGGACTGTCAGTCACGTAAGTCCGTATCGATCGATCGACGTACTGACTAGGCTACGTATAGCCGTACGATCGTA	FOXA1:AR(Forkhead,NR)/LNCAP-AR-ChIP-Seq(GSE27824)/Homer	0.01	-6.134	0.0477	17	0.0538	1036.7	0.0243	FALSE
21	CTGAATCGAGCTAGCTACGTTAGCCTGATACGCGATACGTGACTAGTC	ISRE(IRF)/ThioMac-LPS-Expression(GSE23622)/Homer	0.01	-6.075	0.0482	23	0.0728	1608.3	0.0377	FALSE
22	AGTCATCGCTAGAGCTGACTCTAGAGTCAGTCGCTACAGTTCAGTCAGGATCCTGATCGAGATC	RFX(HTH)/K562-RFX3-ChIP-Seq(SRA012198)/Homer	0.01	-5.649	0.0704	41	0.1297	3566.8	0.0837	FALSE
23	CTAGAGCTGACTCATGAGTCAGTCGTCACAGTCTAGTCAGGTACCTGATCGAGATCTGAC	Rfx2(HTH)/LoVo-RFX2-ChIP-Seq(GSE49402)/Homer	0.01	-5.284	0.097	42	0.1329	3755.7	0.0881	TRUE
24	TGCAGCATCGATCGTACAGTACTGGTACCGTACTGAAGCTGTCAACTGCTAGGTCACGATACTGGTACTGCACGTAAGCT	CEBP:CEBP(bZIP)/MEF-Chop-ChIP-Seq(GSE35681)/Homer	0.01	-5.008	0.1225	35	0.1108	3037.7	0.0713	FALSE
25	TGCACTGAATGCGTCAACTGACTGCGTACGTACTAGAGCT	Ets1-distal(ETS)/CD4+-PolII-ChIP-Seq(Barski_et_al.)/Homer	0.01	-4.845	0.1385	89	0.2816	9476.5	0.2223	TRUE
26	CTGATGCATAGCTGACTACGTCAGCTGAGCTATCAGGACT	ELF1(ETS)/Jurkat-ELF1-ChIP-Seq(SRA014231)/Homer	0.01	-4.669	0.1587	198	0.6266	23863.3	0.5597	TRUE

## Sheet: K27ac-Prom-C-LPS6h-Up
Supplementary file S11. Homer Known Motif Enrichment Results.DEGs.H3K27ac.promoter.TSS.6hLPS-CK.up
Total Target Sequences = 1271, Total Background Sequences = 43558
Rank	Motif	Name	P-value	log P-pvalue	q-value (Benjamini)	# Target Sequences with Motif	% of Targets Sequences with Motif	# Background Sequences with Motif	% of Background Sequences with Motif	AM Transcriptome
1	CTAGTCGACTGACGTATACGGACTTCAGTCGAGTCATGCATACGAGCT	IRF2(IRF)/Erythroblas-IRF2-ChIP-Seq(GSE36985)/Homer	1e-65	-150.1	0	396	0.3116	5549.3	0.1274	TRUE
2	TCAGCTGACGTACGTATACGGCATCTAGCTGACGTACGTATACGGACT	IRF1(IRF)/PBMC-IRF1-ChIP-Seq(GSE43036)/Homer	1e-60	-139.8	0	447	0.3517	7024	0.1612	TRUE
3	CTGAATCGAGCTAGCTACGTTAGCCTGATACGCGATACGTGACTAGTC	ISRE(IRF)/ThioMac-LPS-Expression(GSE23622)/Homer	1e-60	-138.6	0	273	0.2148	3079.2	0.0707	FALSE
4	TCAGTCAGGCTACGTATACGGACTTCAGTCGACTGACGTATACGGACT	IRF8(IRF)/BMDM-IRF8-ChIP-Seq(GSE77884)/Homer	1e-42	-97.07	0	699	0.55	15721.5	0.3609	TRUE
5	CTGATACGGCATAGCTAGCTAGTCTCGAACTGCAGTAGCTAGCTGATC	IRF3(IRF)/BMDM-Irf3-ChIP-Seq(GSE67343)/Homer	1e-42	-96.9	0	667	0.5248	14705.3	0.3375	TRUE
6	CTAGCTAGCGTACGTATACGCGATCTAGCTGACTGACGTATACGGACT	PU.1:IRF8(ETS:IRF)/pDC-Irf8-ChIP-Seq(GSE66899)/Homer	1e-25	-58.1	0	461	0.3627	10098.8	0.2318	TRUE
7	ACTGCATGGCTATCGAGCTAAGCTAGCTGTACAGTCTGAC	NFkB-p65-Rel(RHD)/ThioMac-LPS-Expression(GSE23622)/Homer	1e-16	-36.95	0	184	0.1448	3323.7	0.0763	TRUE
8	CGTACTGACGTACTAGTCGACTAGACTGCGTACGTATACGAGCTATCG	SpiB(ETS)/OCILY3-SPIB-ChIP-Seq(GSE56857)/Homer	1e-15	-35.9	0	481	0.3784	11908.3	0.2733	FALSE
9	TGCAATGCACGTACGTACGTATGCCTAGACGTACGTAGCTGATCAGCT	T1ISRE(IRF)/ThioMac-Ifnb-Expression/Homer	1e-14	-32.46	0	57	0.0448	580	0.0133	FALSE
10	TACGCTAGATGCGATCGTACAGTCCTAGAGTCAGTCAGTCGTACAGTC	Sp1(Zf)/Promoter/Homer	1e-12	-29.49	0	620	0.4878	16846	0.3867	TRUE
11	TCGACGTAAGTCAGCTCGTAAGTCTCGAGCTAGACTCGATAGTCAGTCAGTCCTGATCAGTGCATCGACAGTATCGAGTC	GFY-Staf(?,Zf)/Promoter/Homer	1e-10	-23.54	0	131	0.1031	2465.3	0.0566	FALSE
12	ATGCGACTAGCTAGCTAGTCGCTACAGTCGATGCTAACGTACTGGCTATAGCGCATTGAC	IRF:BATF(IRF:bZIP)/pDC-Irf8-ChIP-Seq(GSE66899)/Homer	1e-09	-21.32	0	248	0.1951	5811.3	0.1334	FALSE
13	CTAGTCGAACGTACTGCGTATAGCCGATGTACCGTAAGCTGATCGTAC	Jun-AP1(bZIP)/K562-cJun-ChIP-Seq(GSE31477)/Homer	1e-08	-19.16	0	360	0.2832	9349	0.2146	TRUE
14	TCAGCGTAAGTCAGCTCGTAAGTCCTGACGTAAGTCGCATAGTCAGTCAGTCCTGAACTGTGCATCGACATGATCGGATC	Ronin(THAP)/ES-Thap11-ChIP-Seq(GSE51522)/Homer	1e-07	-16.95	0	85	0.0669	1549	0.0356	FALSE
15	CTGATCAGCAGTCTAGACTGCTAGGATCATCGACTGCTGATCAGGATC	Sp5(Zf)/mES-Sp5.Flag-ChIP-Seq(GSE72989)/Homer	1e-06	-14.72	0	1069	0.8411	34234.3	0.7858	FALSE
16	AGTCCTGAATCGAGCTAGCTGACTAGTCGCTAACGTCGATGCATCGATATCGCGTATAGCGCATATGCCGTA	bZIP:IRF(bZIP,IRF)/Th17-BatF-ChIP-Seq(GSE39756)/Homer	1e-05	-13.72	0	569	0.4477	16651.4	0.3822	FALSE
17	TGCATAGCGACTTGCATGACTGCACGTAAGCTAGCTAGTCAGTCGTAC	GFY(?)/Promoter/Homer	1e-05	-12.85	0.0001	151	0.1188	3547.8	0.0814	FALSE
18	TCGATGACGCATAGCTCAGTGATCGCTAGATCGACTACGTGCATAGTC	PRDM1(Zf)/Hela-PRDM1-ChIP-Seq(GSE31477)/Homer	1e-05	-11.93	0.0002	737	0.5799	22592.2	0.5186	TRUE
19	GCTATAGCAGCTATCGGTCACGTAGCTAATGCGATCCTGA	IRF4(IRF)/GM12878-IRF4-ChIP-Seq(GSE32465)/Homer	0.0001	-11.15	0.0003	647	0.509	19611.2	0.4501	TRUE
20	CTAGTCGACGATACTGCGTATACGAGCTTGACGCTAACGTGATCTAGC	Fosl2(bZIP)/3T3L1-Fosl2-ChIP-Seq(GSE56872)/Homer	0.0001	-11	0.0004	448	0.3525	12986.1	0.2981	TRUE
21	TAGCCGTACTGATACGCGTAACGTACTGACTGAGTCTACGCTAGGTAC	YY1(Zf)/Promoter/Homer	0.0001	-10.2	0.0008	132	0.1039	3180.9	0.073	TRUE
22	TCGAGCATACGTCTAGGTACTCGAGCATTGACTCGAACGT	Chop(bZIP)/MEF-Chop-ChIP-Seq(GSE35681)/Homer	0.0001	-10.08	0.0008	339	0.2667	9569.4	0.2196	FALSE
23	CGTATACGTCGAACTGACTGCGTACGTATACGAGCTTACG	PU.1(ETS)/ThioMac-PU.1-ChIP-Seq(GSE21512)/Homer	0.0001	-10.02	0.0008	697	0.5484	21481.6	0.4931	TRUE
24	CGATTACGTGACGACTCATGCGTATACGACGTGTACCTGA	Bach2(bZIP)/OCILy7-Bach2-ChIP-Seq(GSE44420)/Homer	0.0001	-9.986	0.0008	298	0.2345	8275.3	0.1899	TRUE
25	GTCAGCATACTGGTACGACTACTGGCTAATCGCAGTGTACCGTAAGCT	Nrf2(bZIP)/Lymphoblast-Nrf2-ChIP-Seq(GSE37589)/Homer	0.0001	-9.769	0.001	88	0.0692	1955.1	0.0449	FALSE
26	ATGCAGCTTCAGTGACTCAGATGCTGCAACGTATCGGATCACTGAGTC	NRF1(NRF)/MCF7-NRF1-ChIP-Seq(Unpublished)/Homer	0.001	-8.943	0.0022	261	0.2054	7225.6	0.1659	TRUE
27	CTAGACGTGCATTCGAGTCAGCATATCGCGTACAGTAGCTCTGATGCA	HNF1b(Homeobox)/PDAC-HNF1B-ChIP-Seq(GSE64557)/Homer	0.001	-8.625	0.0029	287	0.2258	8085.5	0.1856	FALSE
28	TCGAGACTAGCTTGACAGCTGTACTCAGGATCATCGTGCAACTGCTGA	GFX(?)/Promoter/Homer	0.001	-8.59	0.0029	44	0.0346	835.7	0.0192	FALSE
29	TACGTCGACAGTACTGGCTAATGCCGATGTACCGTAACTGTAGCCGTA	NF-E2(bZIP)/K562-NFE2-ChIP-Seq(GSE31477)/Homer	0.001	-8.316	0.0037	100	0.0787	2387.6	0.0548	FALSE
30	CTAGCTAGGCATCGATCTGAGTCAGCTAATGCCGTACAGTGACTCGTATGCA	Hnf1(Homeobox)/Liver-Foxa2-Chip-Seq(GSE25694)/Homer	0.001	-7.674	0.0068	271	0.2132	7694	0.1766	FALSE
31	TGCATCGATAGCGTACTCAGCTAGGTCAGCTATCAGGACT	ETS(ETS)/Promoter/Homer	0.001	-7.552	0.0075	588	0.4626	18156.1	0.4167	FALSE
32	TACGCTGATCGACGATCTAGCTAGTCGACTGATCGATCGACGTATCGAGCATCATGCGTATACGGCATTGACCGTAAGCT	NFAT:AP1(RHD,bZIP)/Jurkat-NFATC1-ChIP-Seq(Jolma_et_al.)/Homer	0.001	-7.147	0.0108	300	0.236	8693.3	0.1995	FALSE
33	TGCAGCATCGATCGTACAGTACTGGTACCGTACTGAAGCTGTCAACTGCTAGGTCACGATACTGGTACTGCACGTAAGCT	CEBP:CEBP(bZIP)/MEF-Chop-ChIP-Seq(GSE35681)/Homer	0.001	-7.128	0.0108	232	0.1825	6525.2	0.1498	FALSE
34	CGTATAGCAGTCCTAGCAGTCTAGCTGAGTACGCATTCGACGTAGCATAGCTCTAGTCGA	PAX3:FKHR-fusion(Paired,Homeobox)/Rh4-PAX3:FKHR-ChIP-Seq(GSE19063)/Homer	0.001	-7.014	0.0116	292	0.2297	8454.3	0.1941	FALSE
35	ACTGCTAGTCGACGATCATGGCTAATCGCGATGTACGCTAAGCTGTAC	Fra1(bZIP)/BT549-Fra1-ChIP-Seq(GSE46166)/Homer	0.01	-6.814	0.0138	634	0.4988	19848.3	0.4556	FALSE
36	CGTACGTACGTAGCATGCATTACGGTACGACTACTGCGTAATCGACGTGTACCGTAAGCT	Bach1(bZIP)/K562-Bach1-ChIP-Seq(GSE31477)/Homer	0.01	-6.763	0.0141	89	0.07	2181.6	0.0501	TRUE
37	GATCGCATACTGCTAGCTGAAGCTGCTAGCTACTGATCAGGCATTGCAACGTACGTGATCGACTGCATCTAGTACGGACTCTAGCATGCTAGGTACTCGA	ZNF136(Zf)/HEK293-ZNF136.GFP-ChIP-Seq(GSE58341)/Homer	0.01	-6.646	0.0155	150	0.118	4023.6	0.0924	FALSE
38	TGCAAGCTCATGCGTAAGCTACTGGATCGTCACGTAAGCT	Atf4(bZIP)/MEF-Atf4-ChIP-Seq(GSE35681)/Homer	0.01	-6.643	0.0155	392	0.3084	11767	0.2701	TRUE
39	AGTCCTAGCTAGAGTCGATCGTACAGTCCTAGAGTCAGTCAGTCGTAC	Sp2(Zf)/HEK293-Sp2.eGFP-ChIP-Seq(Encode)/Homer	0.01	-6.56	0.016	1148	0.9032	38167.6	0.8761	TRUE
40	GACTCGATCTGAGTCAGACTCGATTCGACGTAGCTAGCTATGACGTACCGTAACTGTGCACGATACTGACGT	Pitx1:Ebox(Homeobox,bHLH)/Hindlimb-Pitx1-ChIP-Seq(GSE41591)/Homer	0.01	-6.419	0.0179	303	0.2384	8895.3	0.2042	FALSE
41	CTAGTCGAGCATCATGGCTATAGCCGATGTACCTGAAGCT	JunB(bZIP)/DendriticCells-Junb-ChIP-Seq(GSE36099)/Homer	0.01	-6.163	0.0226	626	0.4925	19697.5	0.4521	TRUE
42	CTGAGTACGACTAGTCCAGTTGCACTGAACGTAGCTGATCCTAGCGATACTGATGCGACTCTGAGATCGACTAGCTGATC	Mouse_Recombination_Hotspot(Zf)/Testis-DMC1-ChIP-Seq(GSE24438)/Homer	0.01	-6.057	0.0245	122	0.096	3227.7	0.0741	FALSE
43	TCGAACGTACGTCTGAGATCTCAGGACTGTCACGTAAGCTGTCACTAGAGCTACGTTCGA	NFIL3(bZIP)/HepG2-NFIL3-ChIP-Seq(Encode)/Homer	0.01	-6.026	0.0247	691	0.5437	21948.1	0.5038	TRUE
44	TCAGCTAGCTAGACTGACTGGATCACTGACTGCTAGCTAGAGTCGATC	KLF1(Zf)/HUDEP2-KLF1-CutnRun(GSE136251)/Homer	0.01	-5.91	0.0271	1001	0.7876	32852.3	0.7541	FALSE
45	CGTACGTACGTAGCATGCATACTGGTACGACTCTAGGCTATACGGACTTGACCGTAAGCT	NFE2L2(bZIP)/HepG2-NFE2L2-ChIP-Seq(Encode)/Homer	0.01	-5.688	0.0331	82	0.0645	2060.4	0.0473	TRUE
46	CTAGTCAGCAGTTCAGACTGACTGGATCCTAGACTGCTAGTCAGATGC	KLF14(Zf)/HEK293-KLF14.GFP-ChIP-Seq(GSE58341)/Homer	0.01	-5.612	0.0349	1168	0.919	39049.2	0.8963	FALSE
47	AGCTTACGCGATTCAGAGCTACGTGATCCTGATAGCAGCTATGCCTGACGTAATCGAGTCCTAGACTGCTGAGTCATCGA	PAX6(Paired,Homeobox)/Forebrain-Pax6-ChIP-Seq(GSE66961)/Homer	0.01	-5.485	0.0388	160	0.1259	4463.3	0.1024	FALSE
48	CGATCTGACGTAAGCTAGTCTGCACTGAACGTAGCTGCTA	Pax7(Paired,Homeobox)/Myoblast-Pax7-ChIP-Seq(GSE25064)/Homer	0.01	-5.339	0.044	174	0.1369	4921.2	0.113	FALSE
49	GATCCGTAGACTCTAGGATCCTGAGACTCTGAGACTCTAGGATCCTGAGACTCTGAGACT	OCT:OCT(POU,Homeobox)/NPC-OCT6-ChIP-Seq(GSE43916)/Homer	0.01	-5.177	0.0507	147	0.1157	4094.6	0.094	FALSE
50	GCATCGATCTAGGCTAGCATCGTAGATCGCTACGATCGATCTAGCGATCGTACGATGATC	DMRT1(DM)/Testis-DMRT1-ChIP-Seq(GSE64892)/Homer	0.01	-5.124	0.0524	319	0.251	9626.6	0.221	FALSE
51	CAGTGACTCGTAGCTAGTACGATCGTACGACTAGCTACGTTGACCGTACAGTACGTATGC	ZNF652/HepG2-ZNF652.Flag-ChIP-Seq(Encode)/Homer	0.01	-5.054	0.0551	407	0.3202	12544.2	0.2879	TRUE
52	GACTTCAGCTAGAGTCAGTCGTACAGTCCTGAAGTCAGTCAGTCGACTAGTCACTGATGC	KLF3(Zf)/MEF-Klf3-ChIP-Seq(GSE44748)/Homer	0.01	-5.053	0.0551	734	0.5775	23630.4	0.5424	TRUE
53	CAGTGACTAGTCGCTACTGAGTCACGTAAGCTGTCACTGACTGACTGAACTGAGCTGATC	MYNN(Zf)/HEK293-MYNN.eGFP-ChIP-Seq(Encode)/Homer	0.01	-4.815	0.0673	410	0.3226	12692	0.2913	TRUE
54	CTGACTGACTAGTCGACGTAATGCCGTAACTGCGTAACGTCTGACGATAGCTCGTAACGTAGTCCGATTACGGTCAGCAT	GATA(Zf),IR3/iTreg-Gata3-ChIP-Seq(GSE20898)/Homer	0.01	-4.806	0.0673	215	0.1692	6302.5	0.1447	FALSE
55	TCAGTGACGTACTGCAGTACCTAGGTACATGCAGTCGTCAAGTCGACT	Klf9(Zf)/GBM-Klf9-ChIP-Seq(GSE62211)/Homer	0.01	-4.76	0.0685	624	0.491	19919.9	0.4572	TRUE
56	TCGAACGTACTGCTGAAGTCTCAGAGCTGTACCGTAAGCTGATCTCGA	JunD(bZIP)/K562-JunD-ChIP-Seq/Homer	0.01	-4.727	0.0696	130	0.1023	3618.5	0.0831	TRUE
57	TACGTACGGTACATCGTACGTACGGTCACTGACGTAGACT	E2F4(E2F)/K562-E2F4-ChIP-Seq(GSE31477)/Homer	0.01	-4.659	0.0732	753	0.5924	24374.6	0.5595	TRUE
58	GCTAGCATGACTGCATTCAGGTACGCTAGCATCTGAGCTATAGCGCTACTGACGATCTAG	OCT4-SOX2-TCF-NANOG(POU,Homeobox,HMG)/mES-Oct4-ChIP-Seq(GSE11431)/Homer	0.01	-4.645	0.0732	272	0.214	8174.8	0.1876	FALSE
59	CGTAACTGGTCAACGTATCGCAGTCTAGTCAGCGTAACTGCGTAACGTCGTACTGATACG	GATA3(Zf),DR4/iTreg-Gata3-ChIP-Seq(GSE20898)/Homer	0.01	-4.628	0.0732	134	0.1054	3755	0.0862	TRUE

## Sheet: K27ac-Prom-C-LPS6h-Down
Supplementary file S11. Homer Known Motif Enrichment Results.DEGs.H3K27ac.promoter.TSS.6hLPS-CK.down
Total Target Sequences = 1108, Total Background Sequences = 42757
Rank	Motif	Name	P-value	log P-pvalue	q-value (Benjamini)	# Target Sequences with Motif	% of Targets Sequences with Motif	# Background Sequences with Motif	% of Background Sequences with Motif	AM Transcriptome
1	CGTACTGACGTACTAGTCGACTAGACTGCGTACGTATACGAGCTATCG	SpiB(ETS)/OCILY3-SPIB-ChIP-Seq(GSE56857)/Homer	1e-17	-40.15	0	353	0.3186	8876.4	0.2076	FALSE
2	TCAGCTGACGTACGTATACGGCATCTAGCTGACGTACGTATACGGACT	IRF1(IRF)/PBMC-IRF1-ChIP-Seq(GSE43036)/Homer	1e-08	-18.98	0	183	0.1652	4619.1	0.108	TRUE
3	TCAGCGTAAGTCAGCTCGTAAGTCCTGACGTAAGTCGCATAGTCAGTCAGTCCTGAACTGTGCATCGACATGATCGGATC	Ronin(THAP)/ES-Thap11-ChIP-Seq(GSE51522)/Homer	1e-08	-18.75	0	78	0.0704	1486.4	0.0348	FALSE
4	TACGCTAGATGCGATCGTACAGTCCTAGAGTCAGTCAGTCGTACAGTC	Sp1(Zf)/Promoter/Homer	1e-07	-16.84	0	574	0.5181	18723.1	0.4378	TRUE
5	TCGACGTAAGTCAGCTCGTAAGTCTCGAGCTAGACTCGATAGTCAGTCAGTCCTGATCAGTGCATCGACAGTATCGAGTC	GFY-Staf(?,Zf)/Promoter/Homer	1e-07	-16.59	0	99	0.0894	2167.4	0.0507	FALSE
6	TGCATAGCGACTTGCATGACTGCACGTAAGCTAGCTAGTCAGTCGTAC	GFY(?)/Promoter/Homer	1e-06	-14.14	0.0001	118	0.1065	2870.4	0.0671	FALSE
7	CTGAATCGAGCTAGCTACGTTAGCCTGATACGCGATACGTGACTAGTC	ISRE(IRF)/ThioMac-LPS-Expression(GSE23622)/Homer	1e-05	-12.33	0.0003	84	0.0758	1934.7	0.0452	FALSE
8	CTAGTCGACTGACGTATACGGACTTCAGTCGAGTCATGCATACGAGCT	IRF2(IRF)/Erythroblas-IRF2-ChIP-Seq(GSE36985)/Homer	0.0001	-10.85	0.0011	143	0.1291	3899.9	0.0912	TRUE
9	TCAGTCAGGCTACGTATACGGACTTCAGTCGACTGACGTATACGGACT	IRF8(IRF)/BMDM-IRF8-ChIP-Seq(GSE77884)/Homer	0.0001	-10.85	0.0011	358	0.3231	11416.1	0.2669	TRUE
10	TGCACTGAATGCGTCAACTGACTGCGTACGTACTAGAGCT	Ets1-distal(ETS)/CD4+-PolII-ChIP-Seq(Barski_et_al.)/Homer	0.001	-8.852	0.0063	346	0.3123	11249.3	0.263	TRUE
11	CTAGCTAGCGTACGTATACGCGATCTAGCTGACTGACGTATACGGACT	PU.1:IRF8(ETS:IRF)/pDC-Irf8-ChIP-Seq(GSE66899)/Homer	0.001	-8.587	0.0075	231	0.2085	7144.9	0.1671	TRUE
12	TCGATAGCGTCAACTGCTAGCGTACGATACTGACGTACTGACTGACGT	ETS:RUNX(ETS,Runt)/Jurkat-RUNX1-ChIP-Seq(GSE17954)/Homer	0.001	-7.979	0.0126	169	0.1525	5047.2	0.118	FALSE
13	ATGCAGCTTCAGTGACTCAGATGCTGCAACGTATCGGATCACTGAGTC	NRF1(NRF)/MCF7-NRF1-ChIP-Seq(Unpublished)/Homer	0.001	-7.604	0.0169	247	0.2229	7840.6	0.1833	TRUE
14	CGTACTAGGACTGTCAGTCACGTAAGTCCGTATCGATCGATCGACGTACTGACTAGGCTACGTATAGCCGTACGATCGTA	FOXA1:AR(Forkhead,NR)/LNCAP-AR-ChIP-Seq(GSE27824)/Homer	0.001	-7.16	0.0244	57	0.0514	1405.7	0.0329	FALSE
15	CATGCTAGAGCTGACTCATGAGTCGATCGCTACGATCTAGTCAGGTACCTGATCGA	X-box(HTH)/NPC-H3K4me1-ChIP-Seq(GSE16256)/Homer	0.01	-6.475	0.0452	136	0.1227	4075.6	0.0953	FALSE
16	TGCATCGATAGCGTACTCAGCTAGGTCAGCTATCAGGACT	ETS(ETS)/Promoter/Homer	0.01	-6.468	0.0452	491	0.4431	17063.8	0.399	FALSE
17	GACTCGATCTGAGTCAGACTCGATTCGACGTAGCTAGCTATGACGTACCGTAACTGTGCACGATACTGACGT	Pitx1:Ebox(Homeobox,bHLH)/Hindlimb-Pitx1-ChIP-Seq(GSE41591)/Homer	0.01	-6.232	0.0509	171	0.1543	5324.5	0.1245	FALSE
18	CGATCTGACGTAAGCTAGTCTGCACTGAACGTAGCTGCTA	Pax7(Paired,Homeobox)/Myoblast-Pax7-ChIP-Seq(GSE25064)/Homer	0.01	-6.15	0.0522	95	0.0857	2715	0.0635	FALSE
19	CTAGTCGAACGTACTGCGTATAGCCGATGTACCGTAAGCTGATCGTAC	Jun-AP1(bZIP)/K562-cJun-ChIP-Seq(GSE31477)/Homer	0.01	-5.911	0.0627	223	0.2013	7222.8	0.1689	TRUE
20	GTACCGTACGTATACGGCATGTACCGTACATGAGTCCGTACGTACGATGCATGCATGACT	MafF(bZIP)/HepG2-MafF-ChIP-Seq(GSE31477)/Homer	0.01	-5.786	0.0676	231	0.2085	7530.4	0.1761	TRUE
21	CTGACTGACTAGTCGACGTAATGCCGTAACTGCGTAACGTCTGACGATAGCTCGTAACGTAGTCCGATTACGGTCAGCAT	GATA(Zf),IR3/iTreg-Gata3-ChIP-Seq(GSE20898)/Homer	0.01	-5.697	0.0703	128	0.1155	3888.7	0.0909	FALSE
22	ATCGAGCTACTGAGTCACTGAGTCCGTAACGTACTGAGTCACTGAGTC	NRF(NRF)/Promoter/Homer	0.01	-5.572	0.0761	289	0.2608	9680.7	0.2264	FALSE
23	CTAGCTAGGCATCGATCTGAGTCAGCTAATGCCGTACAGTGACTCGTATGCA	Hnf1(Homeobox)/Liver-Foxa2-Chip-Seq(GSE25694)/Homer	0.01	-5.571	0.0761	139	0.1255	4286.5	0.1002	FALSE
24	CTGATACGGCATAGCTAGCTAGTCTCGAACTGCAGTAGCTAGCTGATC	IRF3(IRF)/BMDM-Irf3-ChIP-Seq(GSE67343)/Homer	0.01	-5.547	0.0761	300	0.2708	10089.5	0.2359	TRUE
25	ATGCCGTAACTGCGTAACGTGCTATCGAAGCTCGATCGTAACGTAGTCCGATACTGGATC	GATA(Zf),IR4/iTreg-Gata3-ChIP-Seq(GSE20898)/Homer	0.01	-5.513	0.0761	76	0.0686	2139.3	0.05	FALSE
26	GCATCGATCTAGGCTAGCATCGTAGATCGCTACGATCGATCTAGCGATCGTACGATGATC	DMRT1(DM)/Testis-DMRT1-ChIP-Seq(GSE64892)/Homer	0.01	-5.404	0.0761	179	0.1616	5721.1	0.1338	FALSE
27	TGCAAGCTACGTCTAGGATCCTAGGATCGTCACTGAAGTC	CEBP(bZIP)/ThioMac-CEBPb-ChIP-Seq(GSE21512)/Homer	0.01	-5.382	0.0761	461	0.4161	16144.4	0.3775	FALSE
28	TGCAGCATCGATCGTACAGTACTGGTACCGTACTGAAGCTGTCAACTGCTAGGTCACGATACTGGTACTGCACGTAAGCT	CEBP:CEBP(bZIP)/MEF-Chop-ChIP-Seq(GSE35681)/Homer	0.01	-5.241	0.0832	131	0.1182	4048.9	0.0947	FALSE
29	CGATGACTCGATTCAGGACTACGTCAGTCTGAGACTGACTAGCTCGATACTGATCGGTACGCTA	NF1:FOXA1(CTF,Forkhead)/LNCAP-FOXA1-ChIP-Seq(GSE27824)/Homer	0.01	-5.222	0.0832	58	0.0523	1572.9	0.0368	TRUE
30	GACTCGATCATGGCTAGCATCGTAAGTCGCTAGCATCGATTACGGCATCGTACAGTGATC	DMRT6(DM)/Testis-DMRT6-ChIP-Seq(GSE60440)/Homer	0.01	-5.211	0.0832	149	0.1345	4684.6	0.1095	FALSE
31	CAGTGACTCGTAGCTAGTACGATCGTACGACTAGCTACGTTGACCGTACAGTACGTATGC	ZNF652/HepG2-ZNF652.Flag-ChIP-Seq(Encode)/Homer	0.01	-5.049	0.091	259	0.2338	8673.2	0.2028	TRUE
32	CGTACGTACGTAGCATGCATACTGGTACGACTCTAGGCTATACGGACTTGACCGTAAGCT	NFE2L2(bZIP)/HepG2-NFE2L2-ChIP-Seq(Encode)/Homer	0.01	-4.878	0.1046	47	0.0424	1243.2	0.0291	TRUE
33	AGTCGATCGCTACGATACGTTACGGCATCTGAGACTACTGAGTCGCTACTGATCGACAGT	Oct4:Sox17(POU,Homeobox,HMG)/F9-Sox17-ChIP-Seq(GSE44553)/Homer	0.01	-4.815	0.1081	119	0.1074	3683.3	0.0861	FALSE
34	CGTACGTACGTAAGTCAGCTCTGAACTGACTGAGCTAGTCCGTACTAGCTAGCTAGTGCA	RORa(NR)/Liver-Rora-ChIP-Seq(GSE101115)/Homer	0.01	-4.804	0.1081	155	0.1399	4954.1	0.1158	TRUE
35	CGTACGTACGTAGCATGCATTACGGTACGACTACTGCGTAATCGACGTGTACCGTAAGCT	Bach1(bZIP)/K562-Bach1-ChIP-Seq(GSE31477)/Homer	0.01	-4.763	0.1081	56	0.0505	1544.2	0.0361	TRUE
36	ATGCAGTCGTACAGCTTCGACTAGGATCCTGAGTCAAGTCGCTATCAG	Rfx5(HTH)/GM12878-Rfx5-ChIP-Seq(GSE31477)/Homer	0.01	-4.715	0.1095	328	0.296	11287.6	0.2639	TRUE
37	GACTGACTTCGACGTACGATAGCTCTGAACTGTGACGACTTCGACGTAACGTAGCTCTGACTGAGTCAGCTAGCTACGTA	Pax7(Paired,Homeobox),longest/Myoblast-Pax7-ChIP-Seq(GSE25064)/Homer	0.01	-4.682	0.1101	31	0.028	753.6	0.0176	FALSE

[truncated: 12 more sheets: K27ac-Prom-C-PolyIC2h-Up, K27ac-Prom-C-PolyIC2h-Down, K27ac-Prom-C-PolyIC6h-Up, K27ac-Prom-C-PolyIC6h-Down, Diff-K27ac-C-LPS2h-Up, Diff-K27ac-C-LPS2h-Down, Diff-K27ac-C-LPS6h-Up, Diff-K27ac-C-LPS6h-Down, Diff-K27ac-C-PolyIC2h-Up, Diff-K27acC-PolyIC2h-Down, Diff-K27ac-C-PolyIC6h-Up, Diff-K27ac-C-PolyIC6h-Down]
