# Supplementary material for: Changes in H3K27ac at Gene Regulatory Regions in Porcine Alveolar Macrophages Following LPS or PolyIC Exposure
Source: Front Genet. 2020 Aug 20;11:817. doi: 10.3389/fgene.2020.00817 (PMC7468443; doi:10.3389/fgene.2020.00817)
Supplement: Supplementary file 19 [file Data_Sheet_12.xlsx]

## Sheet: K27-TSS-LPS2h-Up
Supplementary file S12 - Gene Ontology analysis of transcription factors with HOMER-motifs in enriched H3K27ac promoter regions of upregulated genes in AM after LPS-6h treatment.
GroupID	Category	Term	Description	LogP	Log(q-value)	InTerm_InList	Symbols
1_Summary	GO Molecular Functions	GO:0000978	RNA polymerase II proximal promoter sequence-specific DNA binding	-22.4886	-18.1286	16/343	ATF4,BACH1,FOSL2,GATA3,IRF8,IRF1,IRF3,JUN,JUNB,JUND,NFE2L2,NFIL3,RELA,SP1,SPI1,BACH2
1_Member	GO Molecular Functions	GO:0000978	RNA polymerase II proximal promoter sequence-specific DNA binding	-22.4886	-18.1286	16/343	ATF4,BACH1,FOSL2,GATA3,IRF8,IRF1,IRF3,JUN,JUNB,JUND,NFE2L2,NFIL3,RELA,SP1,SPI1,BACH2
1_Member	GO Molecular Functions	GO:0000987	proximal promoter sequence-specific DNA binding	-22.2051	-18.1286	16/357	ATF4,BACH1,FOSL2,GATA3,IRF8,IRF1,IRF3,JUN,JUNB,JUND,NFE2L2,NFIL3,RELA,SP1,SPI1,BACH2
2_Summary	GO Molecular Functions	GO:0001228	DNA-binding transcription activator activity, RNA polymerase II-specific	-21.8102	-17.9098	14/207	ATF4,BACH1,FOSL2,GATA3,IRF1,IRF2,IRF3,JUN,JUNB,JUND,NFE2L2,RELA,SP1,SPI1
2_Member	GO Molecular Functions	GO:0001228	DNA-binding transcription activator activity, RNA polymerase II-specific	-21.8102	-17.9098	14/207	ATF4,BACH1,FOSL2,GATA3,IRF1,IRF2,IRF3,JUN,JUNB,JUND,NFE2L2,RELA,SP1,SPI1
3_Summary	GO Molecular Functions	GO:0001227	DNA-binding transcription repressor activity, RNA polymerase II-specific	-10.3039	-7.04038	8/154	BACH1,GATA3,IRF8,IRF3,NFIL3,RELA,SPI1,BACH2
3_Member	GO Molecular Functions	GO:0001227	DNA-binding transcription repressor activity, RNA polymerase II-specific	-10.3039	-7.04038	8/154	BACH1,GATA3,IRF8,IRF3,NFIL3,RELA,SPI1,BACH2
4_Summary	Hallmark Gene Sets	M5890	HALLMARK TNFA SIGNALING VIA NFKB	-8.07599	-5.03594	7/181	FOSL2,IRF1,JUN,JUNB,NFE2L2,NFIL3,RELA
4_Member	Hallmark Gene Sets	M5890	HALLMARK TNFA SIGNALING VIA NFKB	-8.07599	-5.03594	7/181	FOSL2,IRF1,JUN,JUNB,NFE2L2,NFIL3,RELA
5_Summary	GO Biological Processes	GO:0048511	rhythmic process	-5.0808	-2.53636	5/179	ATF4,JUN,JUND,NFIL3,SP1
5_Member	GO Biological Processes	GO:0048511	rhythmic process	-5.0808	-2.53636	5/179	ATF4,JUN,JUND,NFIL3,SP1
6_Summary	GO Biological Processes	GO:0098542	defense response to other organism	-8.37351	-5.25127	5/274	IRF8,IRF1,IRF2,IRF3,RELA,GATA3,ATF4,JUN,JUNB,SPI1
6_Member	GO Biological Processes	GO:0098542	defense response to other organism	-4.33052	-1.87209	5/274	IRF8,IRF1,IRF2,IRF3,RELA
6_Member	GO Biological Processes	GO:0009615	response to virus	-4.63334	-2.14792	5/237	GATA3,IRF1,IRF2,IRF3,RELA
6_Member	GO Biological Processes	GO:0001817	regulation of cytokine production	-5.08018	-2.53636	6/486	ATF4,GATA3,IRF8,IRF1,IRF3,RELA
6_Member	GO Biological Processes	GO:0002764	immune response-regulating signaling pathway	-4.20301	-1.76502	5/407	GATA3,IRF1,IRF3,JUN,RELA
6_Member	GO Biological Processes	GO:0019221	cytokine-mediated signaling pathway	-6.43634	-3.61428	8/515	GATA3,IRF8,IRF1,IRF2,IRF3,JUNB,RELA,SPI1
6_Member	KEGG Pathway	hsa05133	Pertussis	-8.37351	-5.25127	5/59	IRF8,IRF1,IRF3,JUN,RELA
6_Member	GO Biological Processes	GO:0001819	positive regulation of cytokine production	-6.17067	-3.4744	6/316	ATF4,GATA3,IRF8,IRF1,IRF3,RELA
7_Summary	GO Molecular Functions	GO:0003712	transcription coregulator activity	-12.9778	-9.60027	6/439	GATA3,IRF3,JUN,JUNB,JUND,NFIL3,NFE2L2,RELA,SP1,ATF4,IRF8,IRF1,SPI1,FOSL2
7_Member	GO Molecular Functions	GO:0003712	transcription coregulator activity	-4.2893	-1.84122	6/439	GATA3,IRF3,JUN,JUNB,JUND,NFIL3
7_Member	GO Biological Processes	GO:0032870	cellular response to hormone stimulus	-4.46234	-1.99331	6/439	JUN,JUNB,JUND,NFE2L2,RELA,SP1
7_Member	GO Biological Processes	GO:0010038	response to metal ion	-4.93852	-2.40611	5/205	ATF4,JUN,JUNB,JUND,NFE2L2
7_Member	GO Biological Processes	GO:0010035	response to inorganic substance	-5.08806	-2.53636	6/341	ATF4,JUN,JUNB,JUND,NFE2L2,RELA
7_Member	GO Biological Processes	GO:0009617	response to bacterium	-5.99135	-3.33812	6/339	IRF8,IRF3,JUN,JUNB,JUND,RELA
7_Member	GO Biological Processes	GO:0071241	cellular response to inorganic substance	-5.99495	-3.33812	5/125	ATF4,JUN,JUNB,JUND,NFE2L2
7_Member	GO Biological Processes	GO:0009314	response to radiation	-6.29506	-3.52076	6/301	ATF4,GATA3,JUN,JUNB,JUND,RELA
7_Member	GO Biological Processes	GO:0071248	cellular response to metal ion	-6.37247	-3.57474	5/105	ATF4,JUN,JUNB,JUND,NFE2L2
7_Member	GO Biological Processes	GO:0002237	response to molecule of bacterial origin	-6.94243	-4.08344	6/234	IRF8,IRF3,JUN,JUNB,JUND,RELA
7_Member	GO Biological Processes	GO:0009612	response to mechanical stimulus	-6.97829	-4.10593	5/111	IRF1,JUN,JUNB,JUND,RELA
7_Member	GO Biological Processes	GO:0032496	response to lipopolysaccharide	-7.07846	-4.19232	6/222	IRF8,IRF3,JUN,JUNB,JUND,RELA
7_Member	GO Molecular Functions	GO:0008134	transcription factor binding	-8.07102	-5.03594	9/476	ATF4,GATA3,JUN,JUNB,JUND,NFE2L2,RELA,SP1,SPI1
7_Member	Canonical Pathways	M167	PID AP1 PATHWAY	-8.7447	-5.57131	5/50	FOSL2,JUN,JUNB,JUND,SP1
7_Member	KEGG Pathway	hsa04380	Osteoclast differentiation	-9.1929	-5.96152	6/99	FOSL2,JUN,JUNB,JUND,RELA,SPI1
7_Member	Canonical Pathways	M65	PID FRA PATHWAY	-12.9778	-9.60027	6/25	ATF4,FOSL2,JUN,JUNB,JUND,SP1
8_Summary	GO Biological Processes	GO:0009611	response to wounding	-8.53061	-5.38355	5/385	GATA3,IRF1,IRF2,JUN,NFE2L2,SPI1,JUNB,ATF4,RELA,IRF8
8_Member	GO Biological Processes	GO:0009611	response to wounding	-3.63164	-1.26274	5/385	GATA3,IRF1,IRF2,JUN,NFE2L2
8_Member	GO Biological Processes	GO:1903706	regulation of hemopoiesis	-3.84926	-1.45402	5/346	GATA3,IRF1,JUN,NFE2L2,SPI1
8_Member	GO Biological Processes	GO:0002521	leukocyte differentiation	-4.35142	-1.88772	5/379	GATA3,IRF1,JUN,JUNB,SPI1
8_Member	GO Biological Processes	GO:0009636	response to toxic substance	-5.3676	-2.75762	6/305	ATF4,GATA3,JUN,NFE2L2,RELA,SPI1
8_Member	GO Biological Processes	GO:0046677	response to antibiotic	-4.92825	-2.40582	5/206	GATA3,JUN,NFE2L2,RELA,SPI1
8_Member	GO Biological Processes	GO:0030099	myeloid cell differentiation	-4.84896	-2.34069	5/299	GATA3,IRF8,JUN,JUNB,SPI1
8_Member	Canonical Pathways	M115	PID REG GR PATHWAY	-8.53061	-5.38355	5/55	GATA3,IRF1,JUN,RELA,SPI1
9_Summary	GO Biological Processes	GO:1901699	cellular response to nitrogen compound	-6.43548	-3.61428	5/422	ATF4,IRF3,NFE2L2,RELA,SP1,JUN,SPI1,BACH1,GATA3,JUNB
9_Member	GO Biological Processes	GO:1901699	cellular response to nitrogen compound	-3.44621	-1.09809	5/422	ATF4,IRF3,NFE2L2,RELA,SP1
9_Member	GO Molecular Functions	GO:0001085	RNA polymerase II transcription factor binding	-6.43548	-3.61428	5/102	ATF4,JUN,NFE2L2,SP1,SPI1
9_Member	GO Biological Processes	GO:0043620	regulation of DNA-templated transcription in response to stress	-6.37247	-3.57474	5/105	ATF4,BACH1,JUN,NFE2L2,RELA
9_Member	GO Molecular Functions	GO:0019904	protein domain specific binding	-5.36428	-2.75762	7/487	ATF4,GATA3,IRF3,JUN,NFE2L2,RELA,SP1
9_Member	GO Biological Processes	GO:0006979	response to oxidative stress	-3.94629	-1.54192	5/330	ATF4,JUN,NFE2L2,RELA,SP1
9_Member	GO Biological Processes	GO:0048514	blood vessel morphogenesis	-3.92157	-1.52179	5/334	JUN,JUNB,NFE2L2,SP1,SPI1
9_Member	GO Biological Processes	GO:0001568	blood vessel development	-3.64752	-1.27433	5/382	JUN,JUNB,NFE2L2,SP1,SPI1

## Sheet: K27-TSS-LPS2h-Down
Supplementary file S12 - Gene Ontology analysis of transcription factors with HOMER-motifs in enriched H3K27ac promoter regions of downregulated genes in AM after LPS-2h treatment.
GroupID	Category	Term	Description	LogP	Log(q-value)	InTerm_InList	Symbols
1_Summary	GO Molecular Functions	GO:0001228	DNA-binding transcription activator activity, RNA polymerase II-specific	-15.9974	-11.6207	10/206	ATF4,ELF1,ELK1,ETS1,IRF1,IRF2,NRF1,RFX2,SP1,SPI1
1_Member	GO Molecular Functions	GO:0001228	DNA-binding transcription activator activity, RNA polymerase II-specific	-15.9974	-11.6207	10/206	ATF4,ELF1,ELK1,ETS1,IRF1,IRF2,NRF1,RFX2,SP1,SPI1
2_Summary	GO Molecular Functions	GO:0000978	RNA polymerase II proximal promoter sequence-specific DNA binding	-13.7625	-9.68699	10/342	ATF4,ELF1,ELK1,ETS1,IRF8,IRF1,NRF1,RFX2,SP1,SPI1
2_Member	GO Molecular Functions	GO:0000978	RNA polymerase II proximal promoter sequence-specific DNA binding	-13.7625	-9.68699	10/342	ATF4,ELF1,ELK1,ETS1,IRF8,IRF1,NRF1,RFX2,SP1,SPI1
2_Member	GO Molecular Functions	GO:0000987	proximal promoter sequence-specific DNA binding	-13.5866	-9.68699	10/356	ATF4,ELF1,ELK1,ETS1,IRF8,IRF1,NRF1,RFX2,SP1,SPI1
3_Summary	GO Biological Processes	GO:0019221	cytokine-mediated signaling pathway	-5.2015	-1.6699	5/515	ELF1,IRF8,IRF1,IRF2,SPI1
3_Member	GO Biological Processes	GO:0019221	cytokine-mediated signaling pathway	-5.2015	-1.6699	5/515	ELF1,IRF8,IRF1,IRF2,SPI1
4_Summary	GO Molecular Functions	GO:0008134	transcription factor binding	-4.10036	-0.626749	5/475	ATF4,ELK1,ETS1,SP1,SPI1
4_Member	GO Molecular Functions	GO:0008134	transcription factor binding	-4.10036	-0.626749	5/475	ATF4,ELK1,ETS1,SP1,SPI1

## Sheet: K27-TSS-LPS6h-Up
Supplementary file S12 - Gene Ontology analysis of transcription factors with HOMER-motifs in enriched H3K27ac promoter regions of upregulated genes in AM after LPS-6h treatment.
GroupID	Category	Term	Description	LogP	Log(q-value)	InTerm_InList	Symbols
1_Summary	GO Molecular Functions	GO:0000987	proximal promoter sequence-specific DNA binding	-30.156	-25.7785	27/361	ATF4,BACH1,PRDM1,DMRT1,E2F4,FOSL2,GATA3,IRF8,IRF1,IRF3,IRF4,JUN,JUNB,JUND,NFE2L2,NFIL3,NRF1,PAX6,PITX1,RELA,SP1,SP2,SPI1,YY1,FOSL1,KLF1,BACH2,IRF2,POU5F1
1_Member	GO Molecular Functions	GO:0000987	proximal promoter sequence-specific DNA binding	-30.156	-25.7785	27/361	ATF4,BACH1,PRDM1,DMRT1,E2F4,FOSL2,GATA3,IRF8,IRF1,IRF3,IRF4,JUN,JUNB,JUND,NFE2L2,NFIL3,NRF1,PAX6,PITX1,RELA,SP1,SP2,SPI1,YY1,FOSL1,KLF1,BACH2
1_Member	GO Molecular Functions	GO:0000978	RNA polymerase II proximal promoter sequence-specific DNA binding	-29.2026	-25.1261	23/345	ATF4,BACH1,PRDM1,E2F4,FOSL2,GATA3,IRF8,IRF1,IRF3,IRF4,JUN,JUNB,JUND,NFE2L2,NRF1,PAX6,RELA,SP1,SP2,SPI1,YY1,FOSL1,BACH2
1_Member	GO Molecular Functions	GO:0001228	DNA-binding transcription activator activity, RNA polymerase II-specific	-27.6394	-23.864	20/211	ATF4,BACH1,E2F4,FOSL2,GATA3,IRF1,IRF2,IRF3,IRF4,JUN,JUNB,JUND,NFE2L2,NRF1,PAX6,POU5F1,RELA,SP1,SPI1,FOSL1
2_Summary	GO Molecular Functions	GO:0001227	DNA-binding transcription repressor activity, RNA polymerase II-specific	-14.5719	-11.1944	12/156	BACH1,PRDM1,GATA3,IRF8,IRF3,PAX6,POU5F1,RELA,SP2,SPI1,YY1,BACH2
2_Member	GO Molecular Functions	GO:0001227	DNA-binding transcription repressor activity, RNA polymerase II-specific	-14.5719	-11.1944	12/156	BACH1,PRDM1,GATA3,IRF8,IRF3,PAX6,POU5F1,RELA,SP2,SPI1,YY1,BACH2
3_Summary	GO Molecular Functions	GO:0019904	protein domain specific binding	-6.44784	-3.83376	10/489	ATF4,E2F4,GATA3,IRF3,JUN,NFE2L2,PAX3,PAX6,RELA,SP1
3_Member	GO Molecular Functions	GO:0019904	protein domain specific binding	-6.44784	-3.83376	10/489	ATF4,E2F4,GATA3,IRF3,JUN,NFE2L2,PAX3,PAX6,RELA,SP1
4_Summary	GO Biological Processes	GO:0001819	positive regulation of cytokine production	-8.09875	-5.13622	7/316	ATF4,GATA3,IRF8,IRF1,IRF3,IRF4,RELA,JUN,IRF2,FOSL1,YY1,JUNB,SPI1
4_Member	GO Biological Processes	GO:0001819	positive regulation of cytokine production	-6.41395	-3.82177	7/316	ATF4,GATA3,IRF8,IRF1,IRF3,IRF4,RELA
4_Member	GO Biological Processes	GO:0002764	immune response-regulating signaling pathway	-4.47661	-2.21968	6/407	GATA3,IRF1,IRF3,IRF4,JUN,RELA
4_Member	GO Biological Processes	GO:0098542	defense response to other organism	-5.4608	-3.01271	6/274	IRF8,IRF1,IRF2,IRF3,IRF4,RELA
4_Member	Reactome Gene Sets	R-HSA-913531	Interferon Signaling	-5.71643	-3.22541	5/133	IRF8,IRF1,IRF2,IRF3,IRF4
4_Member	GO Biological Processes	GO:0034341	response to interferon-gamma	-5.73264	-3.23019	5/132	IRF8,IRF1,IRF2,IRF3,IRF4
4_Member	GO Biological Processes	GO:0009615	response to virus	-5.82744	-3.31326	6/237	GATA3,IRF1,IRF2,IRF3,RELA,FOSL1
4_Member	GO Biological Processes	GO:0071346	cellular response to interferon-gamma	-5.97408	-3.44665	5/118	IRF8,IRF1,IRF2,IRF3,IRF4
4_Member	GO Biological Processes	GO:0001817	regulation of cytokine production	-6.37514	-3.79003	8/486	ATF4,GATA3,IRF8,IRF1,IRF3,IRF4,RELA,YY1
4_Member	GO Biological Processes	GO:0042107	cytokine metabolic process	-6.58646	-3.92495	5/89	GATA3,IRF1,IRF3,IRF4,RELA
4_Member	GO Biological Processes	GO:0034340	response to type I interferon	-7.17754	-4.42329	5/68	IRF8,IRF1,IRF2,IRF3,IRF4
4_Member	GO Biological Processes	GO:0071357	cellular response to type I interferon	-7.27732	-4.5126	5/65	IRF8,IRF1,IRF2,IRF3,IRF4
4_Member	GO Biological Processes	GO:0060337	type I interferon signaling pathway	-7.27732	-4.5126	5/65	IRF8,IRF1,IRF2,IRF3,IRF4
4_Member	GO Biological Processes	GO:0019221	cytokine-mediated signaling pathway	-7.46744	-4.66972	9/515	GATA3,IRF8,IRF1,IRF2,IRF3,IRF4,JUNB,RELA,SPI1
4_Member	GO Biological Processes	GO:0060333	interferon-gamma-mediated signaling pathway	-7.6084	-4.77496	5/56	IRF8,IRF1,IRF2,IRF3,IRF4
4_Member	Reactome Gene Sets	R-HSA-877300	Interferon gamma signaling	-7.90713	-4.97678	5/49	IRF8,IRF1,IRF2,IRF3,IRF4
4_Member	Reactome Gene Sets	R-HSA-909733	Interferon alpha/beta signaling	-8.09875	-5.13622	5/45	IRF8,IRF1,IRF2,IRF3,IRF4
4_Member	GO Biological Processes	GO:0042089	cytokine biosynthetic process	-6.61114	-3.9412	5/88	GATA3,IRF1,IRF3,IRF4,RELA
5_Summary	GO Molecular Functions	GO:0001085	RNA polymerase II transcription factor binding	-5.63831	-3.16929	6/103	ATF4,JUN,NFE2L2,PITX1,SP1,SPI1,PRDM1,JUNB,PAX6,FOSL1
5_Member	GO Molecular Functions	GO:0001085	RNA polymerase II transcription factor binding	-5.63831	-3.16929	6/103	ATF4,JUN,NFE2L2,PITX1,SP1,SPI1
5_Member	GO Biological Processes	GO:0001568	blood vessel development	-5.22465	-2.83391	8/383	PRDM1,JUN,JUNB,NFE2L2,PAX6,SP1,SPI1,FOSL1
5_Member	GO Biological Processes	GO:0048514	blood vessel morphogenesis	-3.61432	-1.50163	6/334	PRDM1,JUN,JUNB,NFE2L2,SP1,SPI1
6_Summary	GO Biological Processes	GO:0009611	response to wounding	-5.18306	-2.80119	8/388	GATA3,IRF1,IRF2,JUN,NFE2L2,PAX6,PAX7,POU5F1
6_Member	GO Biological Processes	GO:0009611	response to wounding	-5.18306	-2.80119	8/388	GATA3,IRF1,IRF2,JUN,NFE2L2,PAX6,PAX7,POU5F1
6_Member	GO Biological Processes	GO:0042060	wound healing	-2.80575	-0.7746	5/318	GATA3,IRF1,IRF2,NFE2L2,PAX7
7_Summary	GO Molecular Functions	GO:0003682	chromatin binding	-4.804	-2.49095	9/402	PRDM1,DMRT1,E2F4,FOSL2,JUN,PAX6,RELA,YY1,KLF14,GATA3
7_Member	GO Molecular Functions	GO:0003682	chromatin binding	-4.804	-2.49095	9/402	PRDM1,DMRT1,E2F4,FOSL2,JUN,PAX6,RELA,YY1,KLF14
7_Member	GO Biological Processes	GO:0002064	epithelial cell development	-3.99154	-1.80437	5/124	PRDM1,DMRT1,E2F4,FOSL2,PAX6
7_Member	GO Biological Processes	GO:0030855	epithelial cell differentiation	-3.80536	-1.66338	7/312	PRDM1,DMRT1,E2F4,FOSL2,GATA3,JUN,PAX6
8_Summary	GO Biological Processes	GO:0050678	regulation of epithelial cell proliferation	-11.222	-8.02058	5/195	KLF9,GATA3,JUN,PAX6,SP1,PITX1,RELA,PRDM1,IRF1,IRF4,BACH2,SPI1,FOSL1,YY1,JUNB,PAX7,PAX3,ATF4,JUND,POU5F1,IRF8,NFE2L2
8_Member	GO Biological Processes	GO:0050678	regulation of epithelial cell proliferation	-3.77511	-1.63815	5/195	KLF9,GATA3,JUN,PAX6,SP1
8_Member	GO Biological Processes	GO:0048732	gland development	-2.6339	-0.620006	5/246	GATA3,JUN,PAX6,PITX1,RELA
8_Member	GO Biological Processes	GO:0002250	adaptive immune response	-3.13857	-1.08739	5/268	PRDM1,GATA3,IRF1,IRF4,BACH2
8_Member	GO Biological Processes	GO:0030098	lymphocyte differentiation	-3.20589	-1.14436	5/259	PRDM1,GATA3,IRF1,IRF4,SPI1
8_Member	GO Biological Processes	GO:0008285	negative regulation of cell proliferation	-3.43399	-1.34874	5/397	GATA3,IRF1,JUN,PAX6,FOSL1
8_Member	GO Biological Processes	GO:0007423	sensory organ development	-3.45073	-1.35897	5/229	PRDM1,GATA3,JUN,PAX6,YY1
8_Member	GO Biological Processes	GO:0050673	epithelial cell proliferation	-3.49498	-1.39623	5/224	KLF9,GATA3,JUN,PAX6,SP1
8_Member	GO Biological Processes	GO:1902105	regulation of leukocyte differentiation	-3.66379	-1.54396	5/206	PRDM1,GATA3,IRF1,IRF4,JUN
8_Member	Reactome Gene Sets	R-HSA-449147	Signaling by Interleukins	-3.76564	-1.63364	5/337	GATA3,IRF4,JUN,JUNB,RELA
8_Member	GO Biological Processes	GO:0048880	sensory system development	-4.14247	-1.93229	5/163	PRDM1,GATA3,JUN,PAX6,YY1
8_Member	GO Biological Processes	GO:0051098	regulation of binding	-3.17565	-1.11829	5/263	GATA3,IRF4,JUN,PAX6,PAX7
8_Member	GO Biological Processes	GO:0001654	eye development	-4.19382	-1.97351	5/159	PRDM1,GATA3,JUN,PAX6,YY1
8_Member	GO Molecular Functions	GO:0071837	HMG box domain binding	-11.222	-8.02058	5/8	GATA3,JUN,PAX3,PAX6,SP1
8_Member	GO Molecular Functions	GO:0008134	transcription factor binding	-9.16544	-6.06668	10/478	ATF4,GATA3,IRF4,JUN,JUNB,JUND,PAX6,RELA,SP1,SPI1
8_Member	Canonical Pathways	M60	PID NFAT TFPATHWAY	-8.48209	-5.46631	5/38	GATA3,IRF4,JUN,JUNB,FOSL1
8_Member	GO Biological Processes	GO:0045165	cell fate commitment	-6.92572	-4.20143	7/105	PRDM1,GATA3,IRF4,PAX6,PAX7,PITX1,POU5F1
8_Member	GO Biological Processes	GO:0150063	visual system development	-4.15518	-1.93904	5/162	PRDM1,GATA3,JUN,PAX6,YY1
8_Member	GO Biological Processes	GO:0002573	myeloid leukocyte differentiation	-5.40256	-2.9793	5/154	GATA3,IRF4,JUN,JUNB,SPI1
8_Member	GO Biological Processes	GO:0030099	myeloid cell differentiation	-5.23315	-2.83625	6/300	GATA3,IRF8,IRF4,JUN,JUNB,SPI1
8_Member	GO Biological Processes	GO:0002521	leukocyte differentiation	-4.65197	-2.36789	6/379	GATA3,IRF1,IRF4,JUN,JUNB,SPI1
8_Member	GO Biological Processes	GO:1903706	regulation of hemopoiesis	-4.50309	-2.24286	7/346	PRDM1,GATA3,IRF1,IRF4,JUN,NFE2L2,SPI1
8_Member	GO Biological Processes	GO:0051101	regulation of DNA binding	-5.5429	-3.08967	5/84	GATA3,IRF4,JUN,PAX6,PAX7
9_Summary	GO Biological Processes	GO:0010038	response to metal ion	-14.3884	-11.0523	5/205	ATF4,JUN,JUNB,JUND,NFE2L2,KLF9,RELA,SP1,NFIL3,GATA3,IRF3,YY1,FOSL1,IRF8,FOSL2,IRF1,SPI1
9_Member	GO Biological Processes	GO:0010038	response to metal ion	-3.67364	-1.54898	5/205	ATF4,JUN,JUNB,JUND,NFE2L2
9_Member	GO Biological Processes	GO:0032870	cellular response to hormone stimulus	-3.84831	-1.7008	7/439	KLF9,JUN,JUNB,JUND,NFE2L2,RELA,SP1
9_Member	GO Biological Processes	GO:0007623	circadian rhythm	-3.86329	-1.71109	5/132	ATF4,KLF9,JUN,JUND,NFIL3
9_Member	GO Biological Processes	GO:0048511	rhythmic process	-4.26274	-2.03171	6/179	ATF4,KLF9,JUN,JUND,NFIL3,SP1
9_Member	GO Molecular Functions	GO:0003712	transcription coregulator activity	-4.2859	-2.05141	6/440	GATA3,IRF3,JUN,JUNB,JUND,YY1
9_Member	GO Molecular Functions	GO:0003713	transcription coactivator activity	-4.34787	-2.10391	5/254	GATA3,JUN,JUNB,JUND,YY1
9_Member	GO Biological Processes	GO:0071241	cellular response to inorganic substance	-4.69592	-2.40477	5/125	ATF4,JUN,JUNB,JUND,NFE2L2
9_Member	GO Biological Processes	GO:0010035	response to inorganic substance	-4.91356	-2.57348	6/341	ATF4,JUN,JUNB,JUND,RELA,FOSL1
9_Member	GO Biological Processes	GO:0009617	response to bacterium	-4.92818	-2.5841	6/339	IRF8,IRF3,JUN,JUNB,JUND,RELA
9_Member	Reactome Gene Sets	R-HSA-9006931	Signaling by Nuclear Receptors	-5.09453	-2.72562	5/178	GATA3,JUN,JUND,SP1,YY1
9_Member	Reactome Gene Sets	R-HSA-8939211	ESR-mediated signaling	-5.73264	-3.23019	5/132	GATA3,JUN,JUND,SP1,YY1
9_Member	GO Biological Processes	GO:0002237	response to molecule of bacterial origin	-5.85977	-3.3396	6/234	IRF8,IRF3,JUN,JUNB,JUND,RELA
9_Member	GO Biological Processes	GO:0071248	cellular response to metal ion	-5.0649	-2.70442	5/105	ATF4,JUN,JUNB,JUND,NFE2L2
9_Member	GO Biological Processes	GO:0009314	response to radiation	-6.55752	-3.90429	7/301	ATF4,GATA3,JUN,JUNB,JUND,RELA,YY1
9_Member	Canonical Pathways	M65	PID FRA PATHWAY	-14.3884	-11.0523	7/25	ATF4,FOSL2,JUN,JUNB,JUND,SP1,FOSL1
9_Member	GO Biological Processes	GO:0032496	response to lipopolysaccharide	-5.99357	-3.45492	6/222	IRF8,IRF3,JUN,JUNB,JUND,RELA
9_Member	Canonical Pathways	M167	PID AP1 PATHWAY	-9.9138	-6.79157	6/50	FOSL2,JUN,JUNB,JUND,SP1,FOSL1
9_Member	GO Biological Processes	GO:0009612	response to mechanical stimulus	-7.7847	-4.86959	6/111	IRF1,JUN,JUNB,JUND,RELA,FOSL1
9_Member	Hallmark Gene Sets	M5890	HALLMARK TNFA SIGNALING VIA NFKB	-7.71212	-4.83646	9/181	KLF9,FOSL2,IRF1,JUN,JUNB,NFE2L2,NFIL3,RELA,FOSL1
9_Member	KEGG Pathway	hsa04380	Osteoclast differentiation	-9.9252	-6.79157	7/99	FOSL2,JUN,JUNB,JUND,RELA,SPI1,FOSL1
9_Member	KEGG Pathway	hsa05133	Pertussis	-7.49221	-4.6829	5/59	IRF8,IRF1,IRF3,JUN,RELA
9_Member	Reactome Gene Sets	R-HSA-9018519	Estrogen-dependent gene expression	-6.84739	-4.14198	5/79	GATA3,JUN,JUND,SP1,YY1
9_Member	GO Biological Processes	GO:0046683	response to organophosphorus	-6.79255	-4.09628	5/81	JUN,JUNB,JUND,RELA,FOSL1
9_Member	GO Biological Processes	GO:0014074	response to purine-containing compound	-6.61114	-3.9412	5/88	JUN,JUNB,JUND,RELA,FOSL1
9_Member	GO Biological Processes	GO:0051591	response to cAMP	-7.6084	-4.77496	5/56	JUN,JUNB,JUND,RELA,FOSL1
10_Summary	GO Biological Processes	GO:0035690	cellular response to drug	-8.94953	-5.87305	5/245	ATF4,KLF9,NFE2L2,RELA,SPI1,IRF1,JUN,FOSL1,SP1,GATA3,YY1,BACH1
10_Member	GO Biological Processes	GO:0035690	cellular response to drug	-3.316	-1.23952	5/245	ATF4,KLF9,NFE2L2,RELA,SPI1
10_Member	GO Biological Processes	GO:0071496	cellular response to external stimulus	-3.32413	-1.24548	5/244	ATF4,IRF1,JUN,NFE2L2,FOSL1
10_Member	GO Biological Processes	GO:0006979	response to oxidative stress	-3.80845	-1.66394	5/330	ATF4,JUN,RELA,SP1,FOSL1
10_Member	KEGG Pathway	hsa05166	HTLV-I infection	-5.01285	-2.65653	5/185	ATF4,JUN,RELA,SPI1,FOSL1
10_Member	GO Biological Processes	GO:0046677	response to antibiotic	-4.786	-2.47668	5/206	GATA3,JUN,RELA,SPI1,FOSL1
10_Member	Canonical Pathways	M115	PID REG GR PATHWAY	-7.64859	-4.7896	5/55	GATA3,IRF1,JUN,RELA,SPI1
10_Member	GO Biological Processes	GO:0061614	pri-miRNA transcription by RNA polymerase II	-8.94953	-5.87305	5/31	JUN,RELA,SPI1,YY1,FOSL1
10_Member	GO Biological Processes	GO:0043620	regulation of DNA-templated transcription in response to stress	-5.0649	-2.70442	5/105	ATF4,BACH1,JUN,NFE2L2,RELA
10_Member	GO Biological Processes	GO:0009636	response to toxic substance	-5.19177	-2.80549	6/305	ATF4,GATA3,JUN,RELA,SPI1,FOSL1
11_Summary	GO Biological Processes	GO:0061458	reproductive system development	-4.19266	-1.97351	5/239	PRDM1,DMRT1,GATA3,JUNB,FOSL1,PAX6,PAX7,POU5F1
11_Member	GO Biological Processes	GO:0061458	reproductive system development	-2.68865	-0.669074	5/239	PRDM1,DMRT1,GATA3,JUNB,FOSL1
11_Member	GO Biological Processes	GO:0043009	chordate embryonic development	-4.19266	-1.97351	7/387	PRDM1,GATA3,JUNB,PAX6,PAX7,POU5F1,FOSL1
11_Member	GO Biological Processes	GO:0009792	embryo development ending in birth or egg hatching	-4.14335	-1.93229	7/394	PRDM1,GATA3,JUNB,PAX6,PAX7,POU5F1,FOSL1
11_Member	GO Biological Processes	GO:0001701	in utero embryonic development	-3.16072	-1.10544	5/265	PRDM1,GATA3,JUNB,POU5F1,FOSL1
11_Member	GO Biological Processes	GO:0048608	reproductive structure development	-2.71268	-0.689283	5/236	PRDM1,DMRT1,GATA3,JUNB,FOSL1
11_Member	GO Biological Processes	GO:0003006	developmental process involved in reproduction	-2.04506	-0.0549428	5/339	PRDM1,DMRT1,GATA3,JUNB,FOSL1
12_Summary	GO Biological Processes	GO:0071417	cellular response to organonitrogen compound	-5.33701	-2.92798	6/382	ATF4,NFE2L2,RELA,SP1,KLF1,KLF3,IRF3,PAX3,PAX7,SPI1,JUND
12_Member	GO Biological Processes	GO:0071417	cellular response to organonitrogen compound	-2.5146	-0.508162	6/382	ATF4,NFE2L2,RELA,SP1,KLF1,KLF3
12_Member	GO Biological Processes	GO:1901653	cellular response to peptide	-2.51532	-0.508162	5/262	NFE2L2,RELA,SP1,KLF1,KLF3
12_Member	GO Biological Processes	GO:1901699	cellular response to nitrogen compound	-3.00692	-0.959826	7/423	ATF4,IRF3,NFE2L2,RELA,SP1,KLF1,KLF3
12_Member	KEGG Pathway	hsa05202	Transcriptional misregulation in cancer	-5.33701	-2.92798	6/116	PAX3,PAX7,RELA,SP1,SPI1,KLF3
12_Member	GO Biological Processes	GO:1901652	response to peptide	-2.72415	-0.698826	6/347	JUND,NFE2L2,RELA,SP1,KLF1,KLF3

## Sheet: K27-TSS-LPS6h-Down
Supplementary file S12 - Gene Ontology analysis of transcription factors with HOMER-motifs in enriched H3K27ac promoter regions of downregulated genes in AM after LPS-6h treatment.
GroupID	Category	Term	Description	LogP	Log(q-value)	InTerm_InList	Symbols
1_Summary	GO Molecular Functions	GO:0001228	DNA-binding transcription activator activity, RNA polymerase II-specific	-17.6513	-13.2746	11/207	BACH1,ETS1,IRF1,IRF2,IRF3,JUN,NFE2L2,NRF1,SP1,SPI1,MAFF
1_Member	GO Molecular Functions	GO:0001228	DNA-binding transcription activator activity, RNA polymerase II-specific	-17.6513	-13.2746	11/207	BACH1,ETS1,IRF1,IRF2,IRF3,JUN,NFE2L2,NRF1,SP1,SPI1,MAFF
2_Summary	GO Molecular Functions	GO:0000978	RNA polymerase II proximal promoter sequence-specific DNA binding	-16.528	-12.6284	13/343	BACH1,ETS1,IRF8,IRF1,IRF3,JUN,NFE2L2,NRF1,RFX5,RORA,SP1,SPI1,MAFF
2_Member	GO Molecular Functions	GO:0000978	RNA polymerase II proximal promoter sequence-specific DNA binding	-16.528	-12.6284	13/343	BACH1,ETS1,IRF8,IRF1,IRF3,JUN,NFE2L2,NRF1,RFX5,RORA,SP1,SPI1,MAFF
2_Member	GO Molecular Functions	GO:0000987	proximal promoter sequence-specific DNA binding	-16.2999	-12.5253	13/357	BACH1,ETS1,IRF8,IRF1,IRF3,JUN,NFE2L2,NRF1,RFX5,RORA,SP1,SPI1,MAFF
3_Summary	GO Biological Processes	GO:0009611	response to wounding	-6.04832	-2.62586	7/385	ETS1,IRF1,IRF2,JUN,NF1,NFE2L2,MAFF
3_Member	GO Biological Processes	GO:0009611	response to wounding	-6.04832	-2.62586	7/385	ETS1,IRF1,IRF2,JUN,NF1,NFE2L2,MAFF
3_Member	GO Biological Processes	GO:0042060	wound healing	-5.27071	-2.07716	6/317	ETS1,IRF1,IRF2,NF1,NFE2L2,MAFF
4_Summary	GO Biological Processes	GO:0019221	cytokine-mediated signaling pathway	-4.07281	-1.14326	6/515	IRF8,IRF1,IRF2,IRF3,RORA,SPI1
4_Member	GO Biological Processes	GO:0019221	cytokine-mediated signaling pathway	-4.07281	-1.14326	6/515	IRF8,IRF1,IRF2,IRF3,RORA,SPI1
5_Summary	GO Biological Processes	GO:0002521	leukocyte differentiation	-6.46636	-2.93475	5/379	IRF1,JUN,NF1,RORA,SPI1,ETS1,IRF8,NFE2L2,SP1,BACH1
5_Member	GO Biological Processes	GO:0002521	leukocyte differentiation	-3.66353	-0.778186	5/379	IRF1,JUN,NF1,RORA,SPI1
5_Member	GO Biological Processes	GO:0030099	myeloid cell differentiation	-4.14953	-1.20419	5/299	ETS1,IRF8,JUN,NF1,SPI1
5_Member	GO Molecular Functions	GO:0008134	transcription factor binding	-4.26429	-1.30256	6/476	ETS1,JUN,NFE2L2,RORA,SP1,SPI1
5_Member	GO Biological Processes	GO:0070482	response to oxygen levels	-4.33812	-1.35621	5/273	BACH1,ETS1,NF1,NFE2L2,RORA
5_Member	GO Biological Processes	GO:0036293	response to decreased oxygen levels	-4.48022	-1.46524	5/255	BACH1,ETS1,NF1,NFE2L2,RORA
5_Member	GO Biological Processes	GO:0001666	response to hypoxia	-4.5553	-1.50763	5/246	BACH1,ETS1,NF1,NFE2L2,RORA
5_Member	GO Biological Processes	GO:0001667	ameboidal-type cell migration	-4.60698	-1.53131	5/240	ETS1,JUN,NF1,NFE2L2,SP1
5_Member	GO Biological Processes	GO:1903706	regulation of hemopoiesis	-5.05173	-1.90547	6/346	ETS1,IRF1,JUN,NF1,NFE2L2,SPI1
5_Member	GO Biological Processes	GO:0090132	epithelium migration	-5.24975	-2.07716	5/177	ETS1,JUN,NF1,NFE2L2,SP1
5_Member	GO Biological Processes	GO:0090130	tissue migration	-5.24975	-2.07716	5/177	ETS1,JUN,NF1,NFE2L2,SP1
5_Member	GO Biological Processes	GO:0010631	epithelial cell migration	-5.24975	-2.07716	5/177	ETS1,JUN,NF1,NFE2L2,SP1
5_Member	GO Biological Processes	GO:0001525	angiogenesis	-5.53838	-2.24086	6/285	ETS1,JUN,NF1,NFE2L2,RORA,SP1
5_Member	GO Biological Processes	GO:0010632	regulation of epithelial cell migration	-5.76637	-2.38966	5/139	ETS1,JUN,NF1,NFE2L2,SP1
5_Member	GO Biological Processes	GO:0001568	blood vessel development	-6.07125	-2.62586	7/382	ETS1,JUN,NF1,NFE2L2,RORA,SP1,SPI1
5_Member	GO Biological Processes	GO:0048514	blood vessel morphogenesis	-6.46636	-2.93475	7/334	ETS1,JUN,NF1,NFE2L2,RORA,SP1,SPI1

## Sheet: K27-TSS-Poly2h-Up
Supplementary file S12 - Gene Ontology analysis of transcription factors with HOMER-motifs in enriched H3K27ac promoter regions of upregulated genes in AM after Poly(I:C)-2h treatment.
GroupID	Category	Term	Description	LogP	Log(q-value)	InTerm_InList	Symbols
1_Summary	GO Molecular Functions	GO:0001228	DNA-binding transcription activator activity, RNA polymerase II-specific	-17.6513	-13.2738	11/207	ATF4,FOSL2,IRF1,IRF2,IRF3,JUN,NFE2L2,NFKB1,RELA,SP1,SPI1
1_Member	GO Molecular Functions	GO:0001228	DNA-binding transcription activator activity, RNA polymerase II-specific	-17.6513	-13.2738	11/207	ATF4,FOSL2,IRF1,IRF2,IRF3,JUN,NFE2L2,NFKB1,RELA,SP1,SPI1
2_Summary	GO Molecular Functions	GO:0000978	RNA polymerase II proximal promoter sequence-specific DNA binding	-15.1971	-11.1207	11/343	ATF4,FOSL2,IRF8,IRF1,IRF3,JUN,NFE2L2,NFKB1,RELA,SP1,SPI1
2_Member	GO Molecular Functions	GO:0000978	RNA polymerase II proximal promoter sequence-specific DNA binding	-15.1971	-11.1207	11/343	ATF4,FOSL2,IRF8,IRF1,IRF3,JUN,NFE2L2,NFKB1,RELA,SP1,SPI1
2_Member	GO Molecular Functions	GO:0000987	proximal promoter sequence-specific DNA binding	-15.0038	-11.1034	11/357	ATF4,FOSL2,IRF8,IRF1,IRF3,JUN,NFE2L2,NFKB1,RELA,SP1,SPI1
3_Summary	Hallmark Gene Sets	M5890	HALLMARK TNFA SIGNALING VIA NFKB	-7.60814	-4.30981	6/181	FOSL2,IRF1,JUN,NFE2L2,NFKB1,RELA,ATF4
3_Member	Hallmark Gene Sets	M5890	HALLMARK TNFA SIGNALING VIA NFKB	-7.60814	-4.30981	6/181	FOSL2,IRF1,JUN,NFE2L2,NFKB1,RELA
3_Member	GO Biological Processes	GO:0071496	cellular response to external stimulus	-5.27972	-2.46172	5/244	ATF4,IRF1,JUN,NFE2L2,NFKB1
4_Summary	GO Biological Processes	GO:0035690	cellular response to drug	-9.67401	-6.25075	5/245	ATF4,NFE2L2,NFKB1,RELA,SPI1,JUN,IRF1,IRF3,FOSL2,SP1
4_Member	GO Biological Processes	GO:0035690	cellular response to drug	-5.27102	-2.46172	5/245	ATF4,NFE2L2,NFKB1,RELA,SPI1
4_Member	KEGG Pathway	hsa05166	HTLV-I infection	-5.87166	-2.95656	5/185	ATF4,JUN,NFKB1,RELA,SPI1
4_Member	GO Biological Processes	GO:0009636	response to toxic substance	-6.26127	-3.29874	6/305	ATF4,JUN,NFE2L2,NFKB1,RELA,SPI1
4_Member	Canonical Pathways	M115	PID REG GR PATHWAY	-9.67401	-6.25075	5/55	IRF1,JUN,NFKB1,RELA,SPI1
4_Member	KEGG Pathway	hsa05169	Epstein-Barr virus infection	-7.31272	-4.08134	5/160	IRF3,JUN,NFKB1,RELA,SPI1
4_Member	KEGG Pathway	hsa04380	Osteoclast differentiation	-8.36571	-5.0296	5/99	FOSL2,JUN,NFKB1,RELA,SPI1
4_Member	GO Molecular Functions	GO:0008134	transcription factor binding	-6.51876	-3.44228	7/476	ATF4,JUN,NFE2L2,NFKB1,RELA,SP1,SPI1
5_Summary	GO Biological Processes	GO:0098542	defense response to other organism	-12.0905	-8.31501	5/274	IRF8,IRF1,IRF2,IRF3,RELA,ATF4,NFKB1,JUN,SPI1
5_Member	GO Biological Processes	GO:0098542	defense response to other organism	-5.03355	-2.25811	5/274	IRF8,IRF1,IRF2,IRF3,RELA
5_Member	GO Biological Processes	GO:0001817	regulation of cytokine production	-5.08018	-2.28858	6/486	ATF4,IRF8,IRF1,IRF3,NFKB1,RELA
5_Member	GO Biological Processes	GO:0002764	immune response-regulating signaling pathway	-5.2956	-2.46217	5/407	IRF1,IRF3,JUN,NFKB1,RELA
5_Member	GO Biological Processes	GO:0009617	response to bacterium	-5.68726	-2.80112	5/339	IRF8,IRF3,JUN,NFKB1,RELA
5_Member	GO Biological Processes	GO:0001819	positive regulation of cytokine production	-6.17067	-3.24032	6/316	ATF4,IRF8,IRF1,IRF3,NFKB1,RELA
5_Member	GO Biological Processes	GO:0019221	cytokine-mediated signaling pathway	-6.37758	-3.3618	6/515	IRF8,IRF1,IRF3,NFKB1,RELA,SPI1
5_Member	KEGG Pathway	hsa05203	Viral carcinogenesis	-6.4425	-3.40741	5/142	ATF4,IRF3,JUN,NFKB1,RELA
5_Member	GO Biological Processes	GO:0002237	response to molecule of bacterial origin	-6.48654	-3.43125	5/234	IRF8,IRF3,JUN,NFKB1,RELA
5_Member	GO Biological Processes	GO:0032496	response to lipopolysaccharide	-6.60056	-3.50181	5/222	IRF8,IRF3,JUN,NFKB1,RELA
5_Member	KEGG Pathway	hsa05161	Hepatitis B	-6.82648	-3.70424	5/119	ATF4,IRF3,JUN,NFKB1,RELA
5_Member	GO Molecular Functions	GO:0001227	DNA-binding transcription repressor activity, RNA polymerase II-specific	-7.39615	-4.13258	5/154	IRF8,IRF3,NFKB1,RELA,SPI1
5_Member	KEGG Pathway	hsa05133	Pertussis	-12.0905	-8.31501	6/59	IRF8,IRF1,IRF3,JUN,NFKB1,RELA
6_Summary	Reactome Gene Sets	R-HSA-2262752	Cellular responses to stress	-7.1632	-3.98981	5/451	ATF4,JUN,NFKB1,RELA,SP1,NFE2L2,SPI1,IRF3
6_Member	Reactome Gene Sets	R-HSA-2262752	Cellular responses to stress	-3.99033	-1.28492	5/451	ATF4,JUN,NFKB1,RELA,SP1
6_Member	GO Molecular Functions	GO:0001085	RNA polymerase II transcription factor binding	-7.1632	-3.98981	5/102	ATF4,JUN,NFE2L2,SP1,SPI1
6_Member	GO Biological Processes	GO:1901699	cellular response to nitrogen compound	-5.43562	-2.57663	6/422	ATF4,IRF3,NFE2L2,NFKB1,RELA,SP1
6_Member	GO Molecular Functions	GO:0019904	protein domain specific binding	-5.07502	-2.28858	6/487	ATF4,IRF3,JUN,NFE2L2,RELA,SP1
6_Member	GO Biological Processes	GO:0006979	response to oxidative stress	-4.64126	-1.887	5/330	ATF4,JUN,NFE2L2,RELA,SP1
6_Member	GO Biological Processes	GO:0071417	cellular response to organonitrogen compound	-4.34044	-1.60638	5/381	ATF4,NFE2L2,NFKB1,RELA,SP1
6_Member	GO Biological Processes	GO:0032870	cellular response to hormone stimulus	-4.04608	-1.33133	5/439	JUN,NFE2L2,NFKB1,RELA,SP1
6_Member	Reactome Gene Sets	R-HSA-8953897	Cellular responses to external stimuli	-3.97664	-1.28038	5/454	ATF4,JUN,NFKB1,RELA,SP1

## Sheet: K27-TSS-Poly2h-Down
No GO temrs found

## Sheet: K27-TSS-Poly6h-Up
Supplementary file S12 - Gene Ontology analysis of transcription factors with HOMER-motifs in enriched H3K27ac promoter regions of upregulated genes in AM after Poly(I:C)-6h treatment.
GroupID	Category	Term	Description	LogP	Log(q-value)	InTerm_InList	Symbols
1_Summary	GO Molecular Functions	GO:0000987	proximal promoter sequence-specific DNA binding	-23.6544	-19.2769	17/357	PRDM1,E2F3,FOSL2,GATA3,IRF8,IRF1,IRF3,IRF4,JUN,MAZ,NFE2L2,NRF1,RELA,SP1,SPI1,YY1,BACH2
1_Member	GO Molecular Functions	GO:0000987	proximal promoter sequence-specific DNA binding	-23.6544	-19.2769	17/357	PRDM1,E2F3,FOSL2,GATA3,IRF8,IRF1,IRF3,IRF4,JUN,MAZ,NFE2L2,NRF1,RELA,SP1,SPI1,YY1,BACH2
1_Member	GO Molecular Functions	GO:0000978	RNA polymerase II proximal promoter sequence-specific DNA binding	-21.5477	-17.699	16/343	PRDM1,FOSL2,GATA3,IRF8,IRF1,IRF3,IRF4,JUN,MAZ,NFE2L2,NRF1,RELA,SP1,SPI1,YY1,BACH2
2_Summary	GO Molecular Functions	GO:0001228	DNA-binding transcription activator activity, RNA polymerase II-specific	-18.2606	-14.582	13/207	E2F3,FOSL2,GATA3,IRF1,IRF2,IRF3,IRF4,JUN,NFE2L2,NRF1,RELA,SP1,SPI1
2_Member	GO Molecular Functions	GO:0001228	DNA-binding transcription activator activity, RNA polymerase II-specific	-18.2606	-14.582	13/207	E2F3,FOSL2,GATA3,IRF1,IRF2,IRF3,IRF4,JUN,NFE2L2,NRF1,RELA,SP1,SPI1
3_Summary	GO Molecular Functions	GO:0001227	DNA-binding transcription repressor activity, RNA polymerase II-specific	-11.0815	-7.60706	9/154	PRDM1,GATA3,IRF8,IRF3,NFIL3,RELA,SPI1,YY1,BACH2
3_Member	GO Molecular Functions	GO:0001227	DNA-binding transcription repressor activity, RNA polymerase II-specific	-11.0815	-7.60706	9/154	PRDM1,GATA3,IRF8,IRF3,NFIL3,RELA,SPI1,YY1,BACH2
4_Summary	Hallmark Gene Sets	M5890	HALLMARK TNFA SIGNALING VIA NFKB	-5.89724	-3.26792	6/181	FOSL2,IRF1,JUN,NFE2L2,NFIL3,RELA
4_Member	Hallmark Gene Sets	M5890	HALLMARK TNFA SIGNALING VIA NFKB	-5.89724	-3.26792	6/181	FOSL2,IRF1,JUN,NFE2L2,NFIL3,RELA
5_Summary	GO Biological Processes	GO:0002253	activation of immune response	-9.77662	-6.4783	5/431	GATA3,IRF1,IRF3,IRF4,RELA,IRF8,IRF2,JUN,SPI1
5_Member	GO Biological Processes	GO:0002253	activation of immune response	-4.83644	-2.35656	5/431	GATA3,IRF1,IRF3,IRF4,RELA
5_Member	GO Biological Processes	GO:0002757	immune response-activating signal transduction	-5.07047	-2.55029	5/386	GATA3,IRF1,IRF3,IRF4,RELA
5_Member	GO Biological Processes	GO:0001817	regulation of cytokine production	-6.06794	-3.41471	6/486	GATA3,IRF8,IRF1,IRF3,IRF4,RELA
5_Member	GO Biological Processes	GO:0009615	response to virus	-6.1151	-3.43657	5/237	GATA3,IRF1,IRF2,IRF3,RELA
5_Member	GO Biological Processes	GO:0002764	immune response-regulating signaling pathway	-6.52382	-3.80907	6/407	GATA3,IRF1,IRF3,IRF4,JUN,RELA
5_Member	GO Biological Processes	GO:0001819	positive regulation of cytokine production	-7.17763	-4.33161	6/316	GATA3,IRF8,IRF1,IRF3,IRF4,RELA
5_Member	Reactome Gene Sets	R-HSA-913531	Interferon Signaling	-7.36917	-4.49681	5/133	IRF8,IRF1,IRF2,IRF3,IRF4
5_Member	GO Biological Processes	GO:0098542	defense response to other organism	-7.54773	-4.60159	6/274	IRF8,IRF1,IRF2,IRF3,IRF4,RELA
5_Member	GO Biological Processes	GO:0071346	cellular response to interferon-gamma	-7.63111	-4.65155	5/118	IRF8,IRF1,IRF2,IRF3,IRF4
5_Member	GO Biological Processes	GO:0034341	response to interferon-gamma	-7.38566	-4.49952	5/132	IRF8,IRF1,IRF2,IRF3,IRF4
5_Member	GO Biological Processes	GO:0042089	cytokine biosynthetic process	-8.27674	-5.22145	5/88	GATA3,IRF1,IRF3,IRF4,RELA
5_Member	GO Biological Processes	GO:0042107	cytokine metabolic process	-8.25177	-5.21669	5/89	GATA3,IRF1,IRF3,IRF4,RELA
5_Member	Reactome Gene Sets	R-HSA-877300	Interferon gamma signaling	-9.58386	-6.32029	5/49	IRF8,IRF1,IRF2,IRF3,IRF4
5_Member	GO Biological Processes	GO:0019221	cytokine-mediated signaling pathway	-9.45414	-6.22276	8/515	GATA3,IRF8,IRF1,IRF2,IRF3,IRF4,RELA,SPI1
5_Member	GO Biological Processes	GO:0060333	interferon-gamma-mediated signaling pathway	-9.28314	-6.10975	5/56	IRF8,IRF1,IRF2,IRF3,IRF4
5_Member	Reactome Gene Sets	R-HSA-909733	Interferon alpha/beta signaling	-9.77662	-6.4783	5/45	IRF8,IRF1,IRF2,IRF3,IRF4
5_Member	GO Biological Processes	GO:0060337	type I interferon signaling pathway	-8.94949	-5.85074	5/65	IRF8,IRF1,IRF2,IRF3,IRF4
5_Member	GO Biological Processes	GO:0071357	cellular response to type I interferon	-8.94949	-5.85074	5/65	IRF8,IRF1,IRF2,IRF3,IRF4
5_Member	GO Biological Processes	GO:0034340	response to type I interferon	-8.84886	-5.77238	5/68	IRF8,IRF1,IRF2,IRF3,IRF4
5_Member	KEGG Pathway	hsa05133	Pertussis	-9.16608	-6.01903	5/59	IRF8,IRF1,IRF3,JUN,RELA
6_Summary	GO Biological Processes	GO:0002250	adaptive immune response	-6.6427	-3.91841	5/268	PRDM1,GATA3,IRF1,IRF4,BACH2,SPI1,JUN,NF1,IRF8,NFE2L2
6_Member	GO Biological Processes	GO:0002250	adaptive immune response	-4.10277	-1.71204	5/268	PRDM1,GATA3,IRF1,IRF4,BACH2
6_Member	GO Biological Processes	GO:0046649	lymphocyte activation	-2.92598	-0.669044	5/481	PRDM1,GATA3,IRF1,IRF4,SPI1
6_Member	GO Biological Processes	GO:0030098	lymphocyte differentiation	-4.1733	-1.77806	5/259	PRDM1,GATA3,IRF1,IRF4,SPI1
6_Member	GO Biological Processes	GO:0002573	myeloid leukocyte differentiation	-4.90497	-2.40827	5/154	GATA3,IRF4,JUN,NF1,SPI1
6_Member	GO Biological Processes	GO:1902105	regulation of leukocyte differentiation	-5.56954	-2.98443	6/206	PRDM1,GATA3,IRF1,IRF4,JUN,NF1
6_Member	GO Biological Processes	GO:0030099	myeloid cell differentiation	-5.61565	-3.00157	5/299	GATA3,IRF8,IRF4,JUN,SPI1
6_Member	GO Biological Processes	GO:1903706	regulation of hemopoiesis	-6.6427	-3.91841	8/346	PRDM1,GATA3,IRF1,IRF4,JUN,NF1,NFE2L2,SPI1
6_Member	GO Biological Processes	GO:0002521	leukocyte differentiation	-5.15758	-2.61892	7/379	PRDM1,GATA3,IRF1,IRF4,JUN,NF1,SPI1
7_Summary	GO Molecular Functions	GO:0019904	protein domain specific binding	-9.32361	-6.1222	6/487	GATA3,IRF3,JUN,NFE2L2,RELA,SP1,MAZ,NF1,KLF3,SPI1,PRDM1,E2F3,IRF4,IRF1
7_Member	GO Molecular Functions	GO:0019904	protein domain specific binding	-3.87909	-1.52164	6/487	GATA3,IRF3,JUN,NFE2L2,RELA,SP1
7_Member	GO Biological Processes	GO:0097190	apoptotic signaling pathway	-2.78497	-0.537796	5/437	JUN,MAZ,NF1,NFE2L2,RELA
7_Member	GO Biological Processes	GO:1901699	cellular response to nitrogen compound	-2.85247	-0.59881	5/422	IRF3,NFE2L2,RELA,SP1,KLF3
7_Member	GO Biological Processes	GO:0040017	positive regulation of locomotion	-3.57522	-1.25079	5/347	GATA3,JUN,MAZ,NFE2L2,SP1
7_Member	GO Biological Processes	GO:0051272	positive regulation of cellular component movement	-3.63438	-1.30609	5/337	GATA3,JUN,MAZ,NFE2L2,SP1
7_Member	GO Biological Processes	GO:2000147	positive regulation of cell motility	-3.6708	-1.33469	5/331	GATA3,JUN,MAZ,NFE2L2,SP1
7_Member	GO Biological Processes	GO:0030335	positive regulation of cell migration	-3.7268	-1.38672	5/322	GATA3,JUN,MAZ,NFE2L2,SP1
7_Member	GO Biological Processes	GO:0009636	response to toxic substance	-3.83734	-1.48514	5/305	GATA3,JUN,NFE2L2,RELA,SPI1
7_Member	GO Biological Processes	GO:0001667	ameboidal-type cell migration	-3.98067	-1.61176	5/240	GATA3,JUN,NF1,NFE2L2,SP1
7_Member	GO Biological Processes	GO:0048514	blood vessel morphogenesis	-4.36939	-1.95567	6/334	PRDM1,JUN,NF1,NFE2L2,SP1,SPI1
7_Member	GO Biological Processes	GO:0090132	epithelium migration	-4.61217	-2.17915	5/177	GATA3,JUN,NF1,NFE2L2,SP1
7_Member	GO Biological Processes	GO:0090130	tissue migration	-4.61217	-2.17915	5/177	GATA3,JUN,NF1,NFE2L2,SP1
7_Member	GO Biological Processes	GO:0010631	epithelial cell migration	-4.61217	-2.17915	5/177	GATA3,JUN,NF1,NFE2L2,SP1
7_Member	GO Biological Processes	GO:0046677	response to antibiotic	-4.65	-2.19158	5/206	GATA3,JUN,NFE2L2,RELA,SPI1
7_Member	GO Biological Processes	GO:0010632	regulation of epithelial cell migration	-5.122	-2.58959	5/139	GATA3,JUN,NF1,NFE2L2,SP1
7_Member	GO Molecular Functions	GO:0008134	transcription factor binding	-6.20423	-3.51692	8/476	E2F3,GATA3,IRF4,JUN,NFE2L2,RELA,SP1,SPI1
7_Member	Canonical Pathways	M115	PID REG GR PATHWAY	-9.32361	-6.1222	5/55	GATA3,IRF1,JUN,RELA,SPI1
7_Member	GO Biological Processes	GO:0001568	blood vessel development	-4.04393	-1.66206	6/382	PRDM1,JUN,NF1,NFE2L2,SP1,SPI1
8_Summary	GO Biological Processes	GO:0042060	wound healing	-4.0251	-1.64759	5/317	GATA3,IRF1,IRF2,NF1,NFE2L2,YY1,JUN,E2F3
8_Member	GO Biological Processes	GO:0042060	wound healing	-3.41639	-1.11076	5/317	GATA3,IRF1,IRF2,NF1,NFE2L2
8_Member	GO Biological Processes	GO:0045596	negative regulation of cell differentiation	-3.05691	-0.786615	5/380	GATA3,IRF1,NF1,NFE2L2,YY1
8_Member	GO Biological Processes	GO:0009611	response to wounding	-4.0251	-1.64759	6/385	GATA3,IRF1,IRF2,JUN,NF1,NFE2L2
8_Member	GO Biological Processes	GO:0008285	negative regulation of cell proliferation	-2.97616	-0.712594	5/396	E2F3,GATA3,IRF1,JUN,NF1
9_Summary	GO Molecular Functions	GO:0003712	transcription coregulator activity	-4.85085	-2.36544	5/439	GATA3,IRF3,JUN,NFIL3,YY1,PRDM1,NF1,RELA,FOSL2
9_Member	GO Molecular Functions	GO:0003712	transcription coregulator activity	-2.77617	-0.532201	5/439	GATA3,IRF3,JUN,NFIL3,YY1
9_Member	GO Biological Processes	GO:0001654	eye development	-4.85085	-2.36544	5/158	PRDM1,GATA3,JUN,NF1,YY1
9_Member	GO Biological Processes	GO:0150063	visual system development	-4.81121	-2.33679	5/161	PRDM1,GATA3,JUN,NF1,YY1
9_Member	GO Biological Processes	GO:0048880	sensory system development	-4.79816	-2.32914	5/162	PRDM1,GATA3,JUN,NF1,YY1
9_Member	GO Biological Processes	GO:0007423	sensory organ development	-4.0861	-1.69982	5/228	PRDM1,GATA3,JUN,NF1,YY1
9_Member	GO Biological Processes	GO:0007507	heart development	-3.5609	-1.2403	5/295	PRDM1,GATA3,JUN,NF1,YY1
9_Member	GO Biological Processes	GO:0009314	response to radiation	-3.52035	-1.20354	5/301	GATA3,JUN,NF1,RELA,YY1
9_Member	GO Molecular Functions	GO:0003682	chromatin binding	-3.29489	-1.01367	5/399	PRDM1,FOSL2,JUN,RELA,YY1

## Sheet: K27-TSS-Poly6h-Down
Supplementary file S12 - Gene Ontology analysis of transcription factors with HOMER-motifs in enriched H3K27ac promoter regions of downregulated genes in AM after Poly(I:C)-6h treatment.
GroupID	Category	Term	Description	LogP	Log(q-value)	InTerm_InList	Symbols
1_Summary	GO Molecular Functions	GO:0001228	DNA-binding transcription activator activity, RNA polymerase II-specific	-13.5911	-9.21442	8/207	BACH1,ETS1,IRF1,IRF2,JUN,NFE2L2,NRF1,SP1
1_Member	GO Molecular Functions	GO:0001228	DNA-binding transcription activator activity, RNA polymerase II-specific	-13.5911	-9.21442	8/207	BACH1,ETS1,IRF1,IRF2,JUN,NFE2L2,NRF1,SP1
1_Member	GO Molecular Functions	GO:0000978	RNA polymerase II proximal promoter sequence-specific DNA binding	-9.44149	-5.54471	7/343	BACH1,ETS1,IRF1,JUN,NFE2L2,NRF1,SP1
1_Member	GO Molecular Functions	GO:0000987	proximal promoter sequence-specific DNA binding	-9.31936	-5.54471	7/357	BACH1,ETS1,IRF1,JUN,NFE2L2,NRF1,SP1
2_Summary	GO Biological Processes	GO:0010632	regulation of epithelial cell migration	-7.27277	-3.74117	5/139	ETS1,JUN,NF1,NFE2L2,SP1,IRF1,IRF2
2_Member	GO Biological Processes	GO:0010632	regulation of epithelial cell migration	-7.27277	-3.74117	5/139	ETS1,JUN,NF1,NFE2L2,SP1
2_Member	GO Biological Processes	GO:0010631	epithelial cell migration	-6.74661	-3.36991	5/177	ETS1,JUN,NF1,NFE2L2,SP1
2_Member	GO Biological Processes	GO:0090130	tissue migration	-6.74661	-3.36991	5/177	ETS1,JUN,NF1,NFE2L2,SP1
2_Member	GO Biological Processes	GO:0090132	epithelium migration	-6.74661	-3.36991	5/177	ETS1,JUN,NF1,NFE2L2,SP1
2_Member	GO Biological Processes	GO:0009611	response to wounding	-6.66705	-3.33174	6/385	ETS1,IRF1,IRF2,JUN,NF1,NFE2L2
2_Member	GO Biological Processes	GO:0001667	ameboidal-type cell migration	-6.08799	-2.79047	5/240	ETS1,JUN,NF1,NFE2L2,SP1
2_Member	GO Biological Processes	GO:0001525	angiogenesis	-5.71846	-2.4557	5/285	ETS1,JUN,NF1,NFE2L2,SP1
2_Member	GO Biological Processes	GO:0042060	wound healing	-5.4905	-2.25992	5/317	ETS1,IRF1,IRF2,NF1,NFE2L2
2_Member	GO Biological Processes	GO:0048514	blood vessel morphogenesis	-5.37884	-2.20625	5/334	ETS1,JUN,NF1,NFE2L2,SP1
2_Member	GO Biological Processes	GO:1903706	regulation of hemopoiesis	-5.30348	-2.15723	5/346	ETS1,IRF1,JUN,NF1,NFE2L2
2_Member	GO Biological Processes	GO:0001568	blood vessel development	-5.09262	-1.97119	5/382	ETS1,JUN,NF1,NFE2L2,SP1

## Sheet: Diff-K27-LPS2h-Up
Supplementary file S12 - Gene Ontology analysis of transcription factors with HOMER-motifs in regions with increased H3K27ac genome-wide in AM after LPS-2h treatment.
GroupID	Category	Term	Description	LogP	Log(q-value)	InTerm_InList	Symbols
1_Summary	GO Molecular Functions	GO:0001228	DNA-binding transcription activator activity, RNA polymerase II-specific	-44.0588	-39.8203	30/207	ATF1,ATF3,ATF4,BACH1,ELF1,ELF4,ELK1,ELK4,ETS1,ETV2,FLI1,FOS,FOSL2,GABPA,RBPJ,IRF1,IRF2,IRF3,IRF4,JUN,JUNB,NFE2L2,NFKB1,RELA,SP1,SPI1,STAT1,KLF4,MAFB,BATF,PRDM1,IRF8,NFIL3,MAFK,BACH2
1_Member	GO Molecular Functions	GO:0001228	DNA-binding transcription activator activity, RNA polymerase II-specific	-44.0588	-39.8203	30/207	ATF1,ATF3,ATF4,BACH1,ELF1,ELF4,ELK1,ELK4,ETS1,ETV2,FLI1,FOS,FOSL2,GABPA,RBPJ,IRF1,IRF2,IRF3,IRF4,JUN,JUNB,NFE2L2,NFKB1,RELA,SP1,SPI1,STAT1,KLF4,MAFB,BATF
1_Member	GO Molecular Functions	GO:0000978	RNA polymerase II proximal promoter sequence-specific DNA binding	-43.6182	-39.7179	33/343	ATF3,ATF4,BACH1,PRDM1,ELF1,ELF4,ELK1,ELK4,ETS1,ETV2,FLI1,FOS,FOSL2,GABPA,IRF8,RBPJ,IRF1,IRF3,IRF4,JUN,JUNB,NFE2L2,NFIL3,NFKB1,RELA,SP1,SPI1,STAT1,MAFK,KLF4,MAFB,BATF,BACH2
1_Member	GO Molecular Functions	GO:0000987	proximal promoter sequence-specific DNA binding	-43.0199	-39.2445	33/357	ATF3,ATF4,BACH1,PRDM1,ELF1,ELF4,ELK1,ELK4,ETS1,ETV2,FLI1,FOS,FOSL2,GABPA,IRF8,RBPJ,IRF1,IRF3,IRF4,JUN,JUNB,NFE2L2,NFIL3,NFKB1,RELA,SP1,SPI1,STAT1,MAFK,KLF4,MAFB,BATF,BACH2
2_Summary	Hallmark Gene Sets	M5890	HALLMARK TNFA SIGNALING VIA NFKB	-12.408	-9.14446	12/181	ATF3,KLF9,FOS,FOSL2,IRF1,JUN,JUNB,NFE2L2,NFIL3,NFKB1,RELA,KLF4,ELF1,ETS1,SP1,RBPJ
2_Member	Hallmark Gene Sets	M5890	HALLMARK TNFA SIGNALING VIA NFKB	-11.8999	-8.66849	12/181	ATF3,KLF9,FOS,FOSL2,IRF1,JUN,JUNB,NFE2L2,NFIL3,NFKB1,RELA,KLF4
2_Member	Canonical Pathways	M167	PID AP1 PATHWAY	-12.408	-9.14446	8/50	ATF3,ELF1,ETS1,FOS,FOSL2,JUN,JUNB,SP1
2_Member	Hallmark Gene Sets	M5891	HALLMARK HYPOXIA	-5.92708	-3.88604	7/151	ATF3,ETS1,FOS,FOSL2,RBPJ,JUN,NFIL3
3_Summary	GO Molecular Functions	GO:0001227	DNA-binding transcription repressor activity, RNA polymerase II-specific	-11.2488	-8.10178	11/154	ATF3,BACH1,PRDM1,IRF8,IRF3,NFIL3,NFKB1,RELA,SPI1,MAFK,BACH2
3_Member	GO Molecular Functions	GO:0001227	DNA-binding transcription repressor activity, RNA polymerase II-specific	-11.2488	-8.10178	11/154	ATF3,BACH1,PRDM1,IRF8,IRF3,NFIL3,NFKB1,RELA,SPI1,MAFK,BACH2
4_Summary	KEGG Pathway	hsa05202	Transcriptional misregulation in cancer	-7.77867	-5.27623	8/114	ATF1,ELK4,FLI1,NFKB1,RELA,SP1,SPI1,KLF3
4_Member	KEGG Pathway	hsa05202	Transcriptional misregulation in cancer	-7.77867	-5.27623	8/114	ATF1,ELK4,FLI1,NFKB1,RELA,SP1,SPI1,KLF3
5_Summary	Canonical Pathways	M92	PID ANGIOPOIETIN RECEPTOR PATHWAY	-7.31766	-4.94875	5/39	ELF1,ELK1,ETS1,NFKB1,RELA,ATF4,GABPA,IRF3,STAT1,KLF4,IRF8
5_Member	Canonical Pathways	M92	PID ANGIOPOIETIN RECEPTOR PATHWAY	-7.31766	-4.94875	5/39	ELF1,ELK1,ETS1,NFKB1,RELA
5_Member	GO Biological Processes	GO:0071407	cellular response to organic cyclic compound	-4.57265	-2.72662	7/351	ATF4,ELK1,GABPA,IRF3,NFKB1,STAT1,KLF4
5_Member	GO Biological Processes	GO:0071396	cellular response to lipid	-3.35392	-1.63059	6/388	ELK1,IRF8,IRF3,NFKB1,RELA,KLF4
5_Member	GO Biological Processes	GO:0050727	regulation of inflammatory response	-3.33501	-1.61456	5/252	ETS1,IRF3,NFKB1,RELA,KLF4
6_Summary	GO Biological Processes	GO:0043620	regulation of DNA-templated transcription in response to stress	-7.00538	-4.73124	7/105	ATF3,ATF4,BACH1,RBPJ,JUN,NFE2L2,RELA,ETS1
6_Member	GO Biological Processes	GO:0043620	regulation of DNA-templated transcription in response to stress	-7.00538	-4.73124	7/105	ATF3,ATF4,BACH1,RBPJ,JUN,NFE2L2,RELA
6_Member	GO Biological Processes	GO:0043618	regulation of transcription from RNA polymerase II promoter in response to stress	-5.78057	-3.76856	6/100	ATF3,ATF4,BACH1,RBPJ,JUN,NFE2L2
6_Member	GO Biological Processes	GO:0036293	response to decreased oxygen levels	-2.61524	-0.945304	5/255	ATF4,BACH1,ETS1,RBPJ,NFE2L2
6_Member	GO Biological Processes	GO:0070482	response to oxygen levels	-2.48715	-0.828971	5/273	ATF4,BACH1,ETS1,RBPJ,NFE2L2
7_Summary	Reactome Gene Sets	R-HSA-450294	MAP kinase activation	-10.927	-7.85049	5/57	ATF1,ELK1,FOS,JUN,NFKB1,RELA,CREB5,NFE2L2,STAT1,ETS1,SPI1,JUNB,ATF4,ELK4,ATF3,IRF1,IRF3,IRF8,SP1,RBPJ,ETV2,KLF4,ELF1,KLF9,GABPA,PRDM1,FLI1,FOSL2,IRF4,BATF
7_Member	Reactome Gene Sets	R-HSA-450294	MAP kinase activation	-6.47011	-4.30744	5/57	ATF1,ELK1,FOS,JUN,NFKB1
7_Member	KEGG Pathway	hsa04024	cAMP signaling pathway	-5.27056	-3.3308	5/99	FOS,JUN,NFKB1,RELA,CREB5
7_Member	KEGG Pathway	hsa05418	Fluid shear stress and atherosclerosis	-5.31424	-3.36936	5/97	FOS,JUN,NFE2L2,NFKB1,RELA
7_Member	Canonical Pathways	M164	PID ERBB1 DOWNSTREAM PATHWAY	-5.33643	-3.38706	5/96	ATF1,ELK1,FOS,JUN,STAT1
7_Member	KEGG Pathway	hsa05200	Pathways in cancer	-5.38103	-3.42182	7/264	ETS1,FOS,JUN,NFKB1,RELA,SPI1,STAT1
7_Member	GO Biological Processes	GO:0014074	response to purine-containing compound	-5.52334	-3.54896	5/88	FOS,JUN,JUNB,RELA,STAT1
7_Member	KEGG Pathway	hsa04010	MAPK signaling pathway	-5.54816	-3.57206	7/172	ATF4,ELK1,ELK4,FOS,JUN,NFKB1,RELA
7_Member	GO Biological Processes	GO:0071496	cellular response to external stimulus	-5.60823	-3.61811	7/244	ATF3,ATF4,FOS,IRF1,JUN,NFE2L2,NFKB1
7_Member	KEGG Pathway	hsa05168	Herpes simplex infection	-5.92117	-3.88212	6/136	FOS,IRF3,JUN,NFKB1,RELA,STAT1
7_Member	GO Biological Processes	GO:0032496	response to lipopolysaccharide	-5.88259	-3.85338	7/222	FOS,IRF8,IRF3,JUN,JUNB,NFKB1,RELA
7_Member	GO Biological Processes	GO:0032870	cellular response to hormone stimulus	-5.95196	-3.90487	9/439	ELK1,FOS,JUN,JUNB,NFE2L2,NFKB1,RELA,SP1,STAT1
7_Member	KEGG Pathway	hsa04915	Estrogen signaling pathway	-6.08261	-4.0126	5/68	ATF4,FOS,JUN,SP1,CREB5
7_Member	KEGG Pathway	hsa05203	Viral carcinogenesis	-6.10735	-4.0265	7/142	ATF4,RBPJ,IRF3,JUN,NFKB1,RELA,CREB5
7_Member	Reactome Gene Sets	R-HSA-2559583	Cellular Senescence	-6.28471	-4.17202	6/118	ETS1,FOS,JUN,NFKB1,RELA,SP1
7_Member	Canonical Pathways	M105	PID TELOMERASE PATHWAY	-6.35706	-4.2176	5/60	FOS,IRF1,JUN,NFKB1,SP1
7_Member	Reactome Gene Sets	R-HSA-448424	Interleukin-17 signaling	-6.43174	-4.27954	5/58	ATF1,ELK1,FOS,JUN,NFKB1
7_Member	GO Biological Processes	GO:0002237	response to molecule of bacterial origin	-5.72949	-3.7249	7/234	FOS,IRF8,IRF3,JUN,JUNB,NFKB1,RELA
7_Member	GO Biological Processes	GO:0071248	cellular response to metal ion	-5.14492	-3.2268	5/105	ATF4,FOS,JUN,JUNB,NFE2L2
7_Member	GO Biological Processes	GO:0010038	response to metal ion	-4.88889	-2.99993	6/205	ATF1,ATF4,FOS,JUN,JUNB,NFE2L2
7_Member	KEGG Pathway	hsa05164	Influenza A	-4.93319	-3.0414	5/116	IRF3,JUN,NFKB1,RELA,STAT1
7_Member	GO Biological Processes	GO:0071363	cellular response to growth factor stimulus	-2.58298	-0.915587	6/380	ETV2,FOS,RBPJ,JUN,RELA,KLF4
7_Member	GO Biological Processes	GO:0051090	regulation of DNA-binding transcription factor activity	-2.99803	-1.30267	5/299	FOS,JUN,NFKB1,RELA,KLF4
7_Member	GO Biological Processes	GO:0002768	immune response-regulating cell surface receptor signaling pathway	-3.1126	-1.40941	5/282	ELF1,FOS,JUN,NFKB1,RELA
7_Member	GO Biological Processes	GO:0070848	response to growth factor	-3.25839	-1.54458	7/394	ELK1,ETV2,FOS,RBPJ,JUN,RELA,KLF4
7_Member	GO Biological Processes	GO:0031667	response to nutrient levels	-3.7843	-2.03395	6/323	ATF3,ATF4,JUN,NFE2L2,RELA,STAT1
7_Member	GO Biological Processes	GO:0031668	cellular response to extracellular stimulus	-3.852	-2.09671	5/195	ATF3,ATF4,FOS,JUN,NFE2L2
7_Member	GO Biological Processes	GO:0009314	response to radiation	-3.95244	-2.19088	6/301	ATF4,ELK1,FOS,JUN,JUNB,RELA
7_Member	KEGG Pathway	hsa04210	Apoptosis	-4.95154	-3.0526	5/115	ATF4,FOS,JUN,NFKB1,RELA
7_Member	GO Biological Processes	GO:1901654	response to ketone	-4.13011	-2.34144	5/119	KLF9,ELK1,FOS,RELA,KLF4
7_Member	GO Biological Processes	GO:0009991	response to extracellular stimulus	-4.59668	-2.74552	7/348	ATF3,ATF4,FOS,JUN,NFE2L2,RELA,STAT1
7_Member	KEGG Pathway	hsa05169	Epstein-Barr virus infection	-4.60128	-2.74882	6/160	RBPJ,IRF3,JUN,NFKB1,RELA,SPI1
7_Member	GO Biological Processes	GO:0009617	response to bacterium	-4.67018	-2.81381	7/339	FOS,IRF8,IRF3,JUN,JUNB,NFKB1,RELA
7_Member	GO Biological Processes	GO:0071241	cellular response to inorganic substance	-4.77524	-2.90016	5/125	ATF4,FOS,JUN,JUNB,NFE2L2
7_Member	Reactome Gene Sets	R-HSA-8953897	Cellular responses to external stimuli	-4.81038	-2.93119	8/454	ATF3,ATF4,ETS1,FOS,JUN,NFKB1,RELA,SP1
7_Member	Reactome Gene Sets	R-HSA-2262752	Cellular responses to stress	-4.83137	-2.94662	8/451	ATF3,ATF4,ETS1,FOS,JUN,NFKB1,RELA,SP1
7_Member	KEGG Pathway	hsa04621	NOD-like receptor signaling pathway	-4.8439	-2.95775	5/121	IRF3,JUN,NFKB1,RELA,STAT1
7_Member	Hallmark Gene Sets	M5939	HALLMARK P53 PATHWAY	-4.22048	-2.41931	5/163	ATF3,FOS,JUN,SP1,KLF4
7_Member	GO Biological Processes	GO:0051591	response to cAMP	-6.50919	-4.33851	5/56	FOS,JUN,JUNB,RELA,STAT1
7_Member	GO Biological Processes	GO:0046683	response to organophosphorus	-5.70226	-3.70133	5/81	FOS,JUN,JUNB,RELA,STAT1
7_Member	KEGG Pathway	hsa04658	Th1 and Th2 cell differentiation	-7.02351	-4.73815	6/62	FOS,RBPJ,JUN,NFKB1,RELA,STAT1
7_Member	KEGG Pathway	hsa05030	Cocaine addiction	-8.53838	-5.90906	5/23	ATF4,JUN,NFKB1,RELA,CREB5
7_Member	KEGG Pathway	hsa04668	TNF signaling pathway	-8.55611	-5.91897	7/91	ATF4,FOS,JUN,JUNB,NFKB1,RELA,CREB5
7_Member	Reactome Gene Sets	R-HSA-937061	TRIF(TICAM1)-mediated TLR4 signaling	-8.62454	-5.96303	7/89	ATF1,ELK1,FOS,IRF3,JUN,NFKB1,RELA
7_Member	Reactome Gene Sets	R-HSA-166166	MyD88-independent TLR4 cascade	-8.62454	-5.96303	7/89	ATF1,ELK1,FOS,IRF3,JUN,NFKB1,RELA
7_Member	GO Molecular Functions	GO:0033613	activating transcription factor binding	-6.58963	-4.3911	5/54	FOS,GABPA,JUN,NFE2L2,RELA
7_Member	Reactome Gene Sets	R-HSA-168164	Toll Like Receptor 3 (TLR3) Cascade	-8.7664	-6.05166	7/85	ATF1,ELK1,FOS,IRF3,JUN,NFKB1,RELA
7_Member	GO Molecular Functions	GO:0003682	chromatin binding	-9.02407	-6.24863	13/399	PRDM1,ELK1,ELK4,FLI1,FOS,FOSL2,GABPA,RBPJ,JUN,NFKB1,RELA,STAT1,KLF4
7_Member	Reactome Gene Sets	R-HSA-449147	Signaling by Interleukins	-8.14876	-5.57059	10/337	ATF1,ELK1,FOS,IRF4,JUN,JUNB,NFKB1,RELA,STAT1,BATF
7_Member	BioCarta Gene Sets	M19118	BIOCARTA KERATINOCYTE PATHWAY	-9.02409	-6.24863	6/42	ETS1,FOS,JUN,NFKB1,RELA,SP1
7_Member	GO Biological Processes	GO:0009612	response to mechanical stimulus	-9.53719	-6.71599	8/111	ETS1,FOS,IRF1,JUN,JUNB,NFKB1,RELA,STAT1
7_Member	KEGG Pathway	hsa05133	Pertussis	-9.9073	-7.00691	7/59	FOS,IRF8,IRF1,IRF3,JUN,NFKB1,RELA
7_Member	KEGG Pathway	hsa04380	Osteoclast differentiation	-9.93993	-7.02482	8/99	FOS,FOSL2,JUN,JUNB,NFKB1,RELA,SPI1,STAT1
7_Member	GO Molecular Functions	GO:0001085	RNA polymerase II transcription factor binding	-10.0389	-7.09274	9/102	ATF4,ELK1,FOS,RBPJ,JUN,NFE2L2,SP1,SPI1,KLF4
7_Member	Canonical Pathways	M115	PID REG GR PATHWAY	-10.1299	-7.16737	7/55	FOS,IRF1,JUN,NFKB1,RELA,SPI1,STAT1
7_Member	KEGG Pathway	hsa05166	HTLV-I infection	-10.6999	-7.70259	10/185	ATF1,ATF3,ATF4,ELK1,ETS1,FOS,JUN,NFKB1,RELA,SPI1
7_Member	KEGG Pathway	hsa05161	Hepatitis B	-10.927	-7.85049	9/119	ATF4,ELK1,FOS,IRF3,JUN,NFKB1,RELA,STAT1,CREB5
7_Member	BioCarta Gene Sets	M13863	BIOCARTA MAPK PATHWAY	-9.03259	-6.24863	7/78	ELK1,FOS,JUN,NFKB1,RELA,SP1,STAT1
7_Member	Canonical Pathways	M10	PID BCR 5PATHWAY	-7.97063	-5.4192	6/62	ELK1,ETS1,FOS,JUN,NFKB1,RELA
7_Member	KEGG Pathway	hsa05140	Leishmaniasis	-8.65963	-5.96336	6/48	ELK1,FOS,JUN,NFKB1,RELA,STAT1
7_Member	BioCarta Gene Sets	M984	BIOCARTA TOLL PATHWAY	-7.7684	-5.27171	5/32	ELK1,FOS,JUN,NFKB1,RELA
7_Member	Reactome Gene Sets	R-HSA-181438	Toll Like Receptor 2 (TLR2) Cascade	-7.10561	-4.79998	6/86	ATF1,ELK1,FOS,JUN,NFKB1,RELA
7_Member	Reactome Gene Sets	R-HSA-166016	Toll Like Receptor 4 (TLR4) Cascade	-7.94831	-5.40331	7/111	ATF1,ELK1,FOS,IRF3,JUN,NFKB1,RELA
7_Member	Reactome Gene Sets	R-HSA-168179	Toll Like Receptor TLR1:TLR2 Cascade	-7.10561	-4.79998	6/86	ATF1,ELK1,FOS,JUN,NFKB1,RELA
7_Member	Reactome Gene Sets	R-HSA-166058	MyD88:MAL(TIRAP) cascade initiated on plasma membrane	-7.10561	-4.79998	6/86	ATF1,ELK1,FOS,JUN,NFKB1,RELA
7_Member	Reactome Gene Sets	R-HSA-168138	Toll Like Receptor 9 (TLR9) Cascade	-7.13624	-4.80796	6/85	ATF1,ELK1,FOS,JUN,NFKB1,RELA
7_Member	BioCarta Gene Sets	M19784	BIOCARTA TCR PATHWAY	-7.15049	-4.81831	5/42	ELK1,FOS,JUN,NFKB1,RELA
7_Member	Canonical Pathways	M183	PID IL6 7 PATHWAY	-7.20475	-4.85663	5/41	FOS,IRF1,JUN,JUNB,STAT1
7_Member	Reactome Gene Sets	R-HSA-975155	MyD88 dependent cascade initiated on endosome	-7.23049	-4.87829	6/82	ATF1,ELK1,FOS,JUN,NFKB1,RELA
7_Member	Reactome Gene Sets	R-HSA-168188	Toll Like Receptor TLR6:TLR2 Cascade	-7.10561	-4.79998	6/86	ATF1,ELK1,FOS,JUN,NFKB1,RELA
7_Member	Reactome Gene Sets	R-HSA-975138	TRAF6 mediated induction of NFkB and MAP kinases upon TLR7/8 or 9 activation	-7.26272	-4.90225	6/81	ATF1,ELK1,FOS,JUN,NFKB1,RELA
7_Member	KEGG Pathway	hsa04659	Th17 cell differentiation	-7.36199	-4.98012	6/78	FOS,IRF4,JUN,NFKB1,RELA,STAT1
7_Member	KEGG Pathway	hsa04620	Toll-like receptor signaling pathway	-7.39598	-5.00525	6/77	FOS,IRF3,JUN,NFKB1,RELA,STAT1
7_Member	Reactome Gene Sets	R-HSA-975871	MyD88 cascade initiated on plasma membrane	-7.50082	-5.0952	6/74	ATF1,ELK1,FOS,JUN,NFKB1,RELA
7_Member	Reactome Gene Sets	R-HSA-168176	Toll Like Receptor 5 (TLR5) Cascade	-7.50082	-5.0952	6/74	ATF1,ELK1,FOS,JUN,NFKB1,RELA
7_Member	Reactome Gene Sets	R-HSA-168142	Toll Like Receptor 10 (TLR10) Cascade	-7.50082	-5.0952	6/74	ATF1,ELK1,FOS,JUN,NFKB1,RELA
7_Member	Reactome Gene Sets	R-HSA-168898	Toll-like Receptor Cascades	-7.51657	-5.0952	7/128	ATF1,ELK1,FOS,IRF3,JUN,NFKB1,RELA
7_Member	Reactome Gene Sets	R-HSA-168181	Toll Like Receptor 7/8 (TLR7/8) Cascade	-7.23049	-4.87829	6/82	ATF1,ELK1,FOS,JUN,NFKB1,RELA
8_Summary	GO Biological Processes	GO:0090132	epithelium migration	-15.2323	-11.8548	6/177	ETS1,JUN,NFE2L2,SP1,STAT1,KLF4,RELA,SPI1,NFKB1,RBPJ,ATF4,IRF3,GABPA,PRDM1,ETV2,JUNB,ELK1,FOS,IRF4,MAFK,MAFB,ATF7,ATF1
8_Member	GO Biological Processes	GO:0090132	epithelium migration	-5.25497	-3.32306	6/177	ETS1,JUN,NFE2L2,SP1,STAT1,KLF4
8_Member	GO Biological Processes	GO:0071236	cellular response to antibiotic	-5.16532	-3.24266	5/104	ETS1,NFE2L2,RELA,SPI1,KLF4
8_Member	GO Biological Processes	GO:0043542	endothelial cell migration	-4.74179	-2.87213	5/127	ETS1,NFE2L2,SP1,STAT1,KLF4
8_Member	GO Biological Processes	GO:0010632	regulation of epithelial cell migration	-4.55215	-2.70994	5/139	ETS1,JUN,NFE2L2,SP1,KLF4
8_Member	GO Biological Processes	GO:0001667	ameboidal-type cell migration	-4.50063	-2.66471	6/240	ETS1,JUN,NFE2L2,SP1,STAT1,KLF4
8_Member	GO Biological Processes	GO:1901653	cellular response to peptide	-4.29618	-2.48805	6/261	NFE2L2,NFKB1,RELA,SP1,STAT1,KLF4
8_Member	GO Biological Processes	GO:0001525	angiogenesis	-4.12379	-2.33623	7/285	ETS1,RBPJ,JUN,NFE2L2,SP1,STAT1,KLF4
8_Member	GO Biological Processes	GO:0090130	tissue migration	-5.25497	-3.32306	6/177	ETS1,JUN,NFE2L2,SP1,STAT1,KLF4
8_Member	GO Biological Processes	GO:1901342	regulation of vasculature development	-3.89433	-2.13696	5/191	ETS1,NFE2L2,SP1,STAT1,KLF4
8_Member	GO Biological Processes	GO:0071375	cellular response to peptide hormone stimulus	-3.64426	-1.90324	5/216	NFE2L2,NFKB1,RELA,SP1,STAT1
8_Member	GO Biological Processes	GO:1901652	response to peptide	-3.62166	-1.88364	6/346	NFE2L2,NFKB1,RELA,SP1,STAT1,KLF4
8_Member	GO Biological Processes	GO:0043434	response to peptide hormone	-3.0713	-1.3714	5/288	NFE2L2,NFKB1,RELA,SP1,STAT1
8_Member	GO Molecular Functions	GO:0019904	protein domain specific binding	-2.83595	-1.15305	6/487	ATF4,IRF3,JUN,NFE2L2,RELA,SP1
8_Member	GO Biological Processes	GO:0045765	regulation of angiogenesis	-4.13357	-2.34377	5/170	ETS1,NFE2L2,SP1,STAT1,KLF4
8_Member	GO Biological Processes	GO:0071417	cellular response to organonitrogen compound	-5.37046	-3.41291	8/381	ATF4,GABPA,NFE2L2,NFKB1,RELA,SP1,STAT1,KLF4
8_Member	GO Biological Processes	GO:0010631	epithelial cell migration	-5.25497	-3.32306	6/177	ETS1,JUN,NFE2L2,SP1,STAT1,KLF4
8_Member	GO Biological Processes	GO:0048514	blood vessel morphogenesis	-7.65773	-5.1887	11/334	PRDM1,ETS1,ETV2,RBPJ,JUN,JUNB,NFE2L2,SP1,SPI1,STAT1,KLF4
8_Member	GO Molecular Functions	GO:0008134	transcription factor binding	-15.2323	-11.8548	19/476	ATF4,ELK1,ETS1,FOS,GABPA,RBPJ,IRF4,JUN,JUNB,NFE2L2,NFKB1,RELA,SP1,SPI1,STAT1,MAFK,KLF4,MAFB,ATF7
8_Member	GO Biological Processes	GO:0061614	pri-miRNA transcription by RNA polymerase II	-9.86838	-6.9961	6/31	ETS1,FOS,JUN,RELA,SPI1,KLF4
8_Member	GO Biological Processes	GO:0009636	response to toxic substance	-8.56661	-5.9215	10/305	ATF4,ETS1,FOS,JUN,NFE2L2,NFKB1,RELA,SPI1,STAT1,KLF4
8_Member	GO Biological Processes	GO:0010035	response to inorganic substance	-8.09953	-5.52821	10/341	ATF1,ATF4,ETS1,FOS,JUN,JUNB,NFE2L2,RELA,STAT1,KLF4
8_Member	GO Biological Processes	GO:0097237	cellular response to toxic substance	-5.5567	-3.57886	6/157	ETS1,NFE2L2,NFKB1,RELA,SPI1,KLF4
8_Member	GO Biological Processes	GO:0001568	blood vessel development	-7.0592	-4.76087	11/382	PRDM1,ETS1,ETV2,RBPJ,JUN,JUNB,NFE2L2,SP1,SPI1,STAT1,KLF4
8_Member	GO Biological Processes	GO:0006979	response to oxidative stress	-7.00188	-4.73124	9/330	ATF4,ETS1,FOS,JUN,NFE2L2,RELA,SP1,STAT1,KLF4
8_Member	GO Biological Processes	GO:0000302	response to reactive oxygen species	-6.65004	-4.43985	7/171	ETS1,FOS,JUN,NFE2L2,RELA,STAT1,KLF4
8_Member	GO Biological Processes	GO:0042542	response to hydrogen peroxide	-6.44225	-4.28746	6/111	ETS1,JUN,NFE2L2,RELA,STAT1,KLF4
8_Member	GO Biological Processes	GO:0034614	cellular response to reactive oxygen species	-6.17812	-4.07937	6/123	ETS1,FOS,JUN,NFE2L2,RELA,KLF4
8_Member	GO Biological Processes	GO:0046677	response to antibiotic	-6.10113	-4.02536	7/206	ETS1,JUN,NFE2L2,RELA,SPI1,STAT1,KLF4
8_Member	GO Biological Processes	GO:1901699	cellular response to nitrogen compound	-6.09564	-4.02349	9/422	ATF4,GABPA,IRF3,NFE2L2,NFKB1,RELA,SP1,STAT1,KLF4
8_Member	GO Biological Processes	GO:0034599	cellular response to oxidative stress	-5.84349	-3.81865	7/225	ATF4,ETS1,FOS,JUN,NFE2L2,RELA,KLF4
8_Member	GO Biological Processes	GO:0035690	cellular response to drug	-6.82234	-4.57838	8/245	ATF4,ETS1,GABPA,NFE2L2,NFKB1,RELA,SPI1,KLF4
9_Summary	GO Biological Processes	GO:0048511	rhythmic process	-8.34158	-5.73492	6/179	ATF4,KLF9,ETS1,JUN,NFIL3,SP1,STAT1,EHF,FOSL2,JUNB
9_Member	GO Biological Processes	GO:0048511	rhythmic process	-4.32685	-2.51637	6/179	ATF4,KLF9,ETS1,JUN,NFIL3,SP1
9_Member	GO Biological Processes	GO:0050673	epithelial cell proliferation	-2.67296	-1.00046	5/223	KLF9,JUN,SP1,STAT1,EHF
9_Member	Canonical Pathways	M65	PID FRA PATHWAY	-8.34158	-5.73492	5/25	ATF4,FOSL2,JUN,JUNB,SP1
10_Summary	GO Biological Processes	GO:0002262	myeloid cell homeostasis	-11.868	-8.66656	5/111	ETS1,ETV2,SPI1,STAT1,MAFB,ELF4,IRF8,IRF4,FOS,GABPA,JUN,IRF1,NFE2L2,FLI1,RBPJ,JUNB,BATF
10_Member	GO Biological Processes	GO:0002262	myeloid cell homeostasis	-4.27452	-2.46872	5/111	ETS1,ETV2,SPI1,STAT1,MAFB
10_Member	GO Biological Processes	GO:0048872	homeostasis of number of cells	-3.23632	-1.52439	5/185	ETS1,ETV2,SPI1,STAT1,MAFB
10_Member	Hallmark Gene Sets	M5950	HALLMARK ALLOGRAFT REJECTION	-4.58596	-2.73737	6/161	ELF4,ETS1,IRF8,IRF4,SPI1,STAT1
10_Member	GO Biological Processes	GO:0034101	erythrocyte homeostasis	-4.71464	-2.85168	5/90	ETS1,ETV2,SPI1,STAT1,MAFB
10_Member	GO Biological Processes	GO:0045637	regulation of myeloid cell differentiation	-6.66744	-4.45428	7/170	ETS1,FOS,GABPA,JUN,SPI1,STAT1,MAFB
10_Member	GO Biological Processes	GO:1903706	regulation of hemopoiesis	-8.03886	-5.4809	10/346	ETS1,FOS,GABPA,IRF1,IRF4,JUN,NFE2L2,SPI1,STAT1,MAFB
10_Member	GO Biological Processes	GO:0030099	myeloid cell differentiation	-11.868	-8.66656	14/299	ETS1,ETV2,FLI1,FOS,GABPA,IRF8,RBPJ,IRF4,JUN,JUNB,SPI1,STAT1,MAFB,BATF
10_Member	GO Biological Processes	GO:0030218	erythrocyte differentiation	-4.88644	-2.9989	5/83	ETS1,ETV2,SPI1,STAT1,MAFB
11_Summary	Hallmark Gene Sets	M5953	HALLMARK KRAS SIGNALING UP	-3.97975	-2.21503	5/128	PRDM1,ETS1,IRF8,KLF4,MAFB
11_Member	Hallmark Gene Sets	M5953	HALLMARK KRAS SIGNALING UP	-3.97975	-2.21503	5/128	PRDM1,ETS1,IRF8,KLF4,MAFB
12_Summary	GO Biological Processes	GO:0002683	negative regulation of immune system process	-3.92872	-2.16821	6/304	ELF1,GABPA,IRF1,IRF4,NFE2L2,MAFB,RBPJ,STAT1
12_Member	GO Biological Processes	GO:0002683	negative regulation of immune system process	-3.92872	-2.16821	6/304	ELF1,GABPA,IRF1,IRF4,NFE2L2,MAFB
12_Member	GO Biological Processes	GO:0045596	negative regulation of cell differentiation	-2.58298	-0.915587	6/380	GABPA,RBPJ,IRF1,NFE2L2,STAT1,MAFB
13_Summary	GO Molecular Functions	GO:0003712	transcription coregulator activity	-3.4385	-1.70838	8/439	ATF3,ELK4,GABPA,IRF3,JUN,JUNB,NFIL3,ZBTB18
13_Member	GO Molecular Functions	GO:0003712	transcription coregulator activity	-3.4385	-1.70838	8/439	ATF3,ELK4,GABPA,IRF3,JUN,JUNB,NFIL3,ZBTB18
14_Summary	GO Biological Processes	GO:0009611	response to wounding	-3.37193	-1.6457	6/385	ETS1,IRF1,IRF2,JUN,NFE2L2,KLF4,FLI1,MAFK
14_Member	GO Biological Processes	GO:0009611	response to wounding	-3.37193	-1.6457	6/385	ETS1,IRF1,IRF2,JUN,NFE2L2,KLF4
14_Member	GO Biological Processes	GO:0007599	hemostasis	-3.12249	-1.41801	5/196	FLI1,IRF1,IRF2,NFE2L2,MAFK
14_Member	GO Biological Processes	GO:0050878	regulation of body fluid levels	-2.50088	-0.841877	5/271	FLI1,IRF1,IRF2,NFE2L2,MAFK
14_Member	GO Biological Processes	GO:0042060	wound healing	-2.21212	-0.570215	5/317	ETS1,IRF1,IRF2,NFE2L2,MAFK
15_Summary	GO Biological Processes	GO:0008285	negative regulation of cell proliferation	-3.24523	-1.53237	7/396	KLF9,ETS1,RBPJ,IRF1,JUN,STAT1,KLF4,RELA,MAFB
15_Member	GO Biological Processes	GO:0008285	negative regulation of cell proliferation	-3.24523	-1.53237	7/396	KLF9,ETS1,RBPJ,IRF1,JUN,STAT1,KLF4
15_Member	GO Biological Processes	GO:0048732	gland development	-2.69884	-1.02376	5/244	ETS1,RBPJ,JUN,RELA,MAFB
16_Summary	GO Biological Processes	GO:0002253	activation of immune response	-9.89087	-7.00472	6/431	ELF1,IRF1,IRF3,IRF4,NFKB1,RELA,KLF4,STAT1,IRF8,IRF2,FOS,JUN,ETS1,ATF4,JUNB,SPI1,BATF
16_Member	GO Biological Processes	GO:0002253	activation of immune response	-3.11205	-1.40941	6/431	ELF1,IRF1,IRF3,IRF4,NFKB1,RELA
16_Member	GO Biological Processes	GO:0042035	regulation of cytokine biosynthetic process	-5.70226	-3.70133	5/81	IRF1,IRF4,NFKB1,RELA,KLF4
16_Member	KEGG Pathway	hsa05160	Hepatitis C	-5.57288	-3.59157	5/86	IRF1,IRF3,NFKB1,RELA,STAT1
16_Member	Hallmark Gene Sets	M5913	HALLMARK INTERFERON GAMMA RESPONSE	-5.3123	-3.36936	6/173	IRF8,IRF1,IRF2,IRF4,NFKB1,STAT1
16_Member	GO Biological Processes	GO:0002764	immune response-regulating signaling pathway	-5.1583	-3.23868	8/407	ELF1,FOS,IRF1,IRF3,IRF4,JUN,NFKB1,RELA
16_Member	GO Biological Processes	GO:0032479	regulation of type I interferon production	-4.97006	-3.06967	5/114	IRF1,IRF3,NFKB1,RELA,STAT1
16_Member	GO Biological Processes	GO:0032606	type I interferon production	-4.93319	-3.0414	5/116	IRF1,IRF3,NFKB1,RELA,STAT1
16_Member	GO Biological Processes	GO:0002218	activation of innate immune response	-3.46601	-1.73393	5/236	IRF1,IRF3,IRF4,NFKB1,RELA
16_Member	GO Biological Processes	GO:0045088	regulation of innate immune response	-3.76236	-2.01426	6/326	IRF1,IRF3,IRF4,NFKB1,RELA,STAT1
16_Member	GO Biological Processes	GO:0031349	positive regulation of defense response	-3.63532	-1.8953	6/344	ETS1,IRF1,IRF3,IRF4,NFKB1,RELA
16_Member	GO Biological Processes	GO:0002758	innate immune response-activating signal transduction	-3.57988	-1.84484	5/223	IRF1,IRF3,IRF4,NFKB1,RELA
16_Member	GO Biological Processes	GO:0009615	response to virus	-3.45754	-1.72644	5/237	IRF1,IRF2,IRF3,RELA,STAT1
16_Member	GO Biological Processes	GO:0002757	immune response-activating signal transduction	-3.36591	-1.64065	6/386	ELF1,IRF1,IRF3,IRF4,NFKB1,RELA
16_Member	GO Biological Processes	GO:0045089	positive regulation of innate immune response	-3.19824	-1.48912	5/270	IRF1,IRF3,IRF4,NFKB1,RELA
16_Member	GO Biological Processes	GO:0051607	defense response to virus	-4.07382	-2.29683	5/175	IRF1,IRF2,IRF3,RELA,STAT1
16_Member	GO Biological Processes	GO:0032481	positive regulation of type I interferon production	-5.9279	-3.88604	5/73	IRF1,IRF3,NFKB1,RELA,STAT1
16_Member	GO Biological Processes	GO:0001819	positive regulation of cytokine production	-5.97902	-3.92895	8/316	ATF4,IRF8,IRF1,IRF3,IRF4,NFKB1,RELA,STAT1
16_Member	GO Biological Processes	GO:0034341	response to interferon-gamma	-5.99736	-3.94207	6/132	IRF8,IRF1,IRF2,IRF3,IRF4,STAT1
16_Member	Reactome Gene Sets	R-HSA-913531	Interferon Signaling	-5.97808	-3.92895	6/133	IRF8,IRF1,IRF2,IRF3,IRF4,STAT1
16_Member	Reactome Gene Sets	R-HSA-909733	Interferon alpha/beta signaling	-8.83532	-6.10127	6/45	IRF8,IRF1,IRF2,IRF3,IRF4,STAT1
16_Member	Reactome Gene Sets	R-HSA-877300	Interferon gamma signaling	-8.60367	-5.95044	6/49	IRF8,IRF1,IRF2,IRF3,IRF4,STAT1
16_Member	GO Biological Processes	GO:0060333	interferon-gamma-mediated signaling pathway	-8.24324	-5.65229	6/56	IRF8,IRF1,IRF2,IRF3,IRF4,STAT1
16_Member	GO Biological Processes	GO:0060337	type I interferon signaling pathway	-7.84466	-5.33048	6/65	IRF8,IRF1,IRF2,IRF3,IRF4,STAT1
16_Member	GO Biological Processes	GO:0071357	cellular response to type I interferon	-7.84466	-5.33048	6/65	IRF8,IRF1,IRF2,IRF3,IRF4,STAT1
16_Member	GO Biological Processes	GO:0019221	cytokine-mediated signaling pathway	-9.89087	-7.00472	13/515	ELF1,FOS,IRF8,IRF1,IRF2,IRF3,IRF4,JUNB,NFKB1,RELA,SPI1,STAT1,BATF
16_Member	GO Biological Processes	GO:0042089	cytokine biosynthetic process	-7.04545	-4.75073	6/88	IRF1,IRF3,IRF4,NFKB1,RELA,KLF4
16_Member	GO Biological Processes	GO:0042107	cytokine metabolic process	-7.01591	-4.73531	6/89	IRF1,IRF3,IRF4,NFKB1,RELA,KLF4
16_Member	KEGG Pathway	hsa04917	Prolactin signaling pathway	-6.76044	-4.53076	5/50	FOS,IRF1,NFKB1,RELA,STAT1
16_Member	GO Biological Processes	GO:0001817	regulation of cytokine production	-6.64219	-4.43495	10/486	ATF4,ELF1,IRF8,IRF1,IRF3,IRF4,NFKB1,RELA,STAT1,KLF4
16_Member	GO Biological Processes	GO:0098542	defense response to other organism	-6.4496	-4.29221	8/274	IRF8,IRF1,IRF2,IRF3,IRF4,RELA,STAT1,BATF
16_Member	GO Biological Processes	GO:0071346	cellular response to interferon-gamma	-6.28471	-4.17202	6/118	IRF8,IRF1,IRF2,IRF3,IRF4,STAT1
16_Member	GO Biological Processes	GO:0034340	response to type I interferon	-7.72472	-5.23931	6/68	IRF8,IRF1,IRF2,IRF3,IRF4,STAT1
17_Summary	GO Biological Processes	GO:0001701	in utero embryonic development	-5.75515	-3.74686	5/264	PRDM1,ETV2,GABPA,RBPJ,JUNB,JUN,KLF4,MAFB,IRF4,BATF,FOSL2,STAT1,EHF
17_Member	GO Biological Processes	GO:0001701	in utero embryonic development	-2.54991	-0.885896	5/264	PRDM1,ETV2,GABPA,RBPJ,JUNB
17_Member	GO Biological Processes	GO:0007423	sensory organ development	-2.82857	-1.14655	5/228	PRDM1,RBPJ,JUN,KLF4,MAFB
17_Member	GO Biological Processes	GO:0045165	cell fate commitment	-5.75515	-3.74686	6/101	PRDM1,ETV2,RBPJ,IRF4,KLF4,BATF
17_Member	GO Biological Processes	GO:0030855	epithelial cell differentiation	-4.48938	-2.65594	8/310	PRDM1,ETV2,FOSL2,RBPJ,JUN,STAT1,KLF4,EHF
18_Summary	GO Biological Processes	GO:0002250	adaptive immune response	-7.11737	-4.79998	5/268	PRDM1,IRF1,IRF4,BATF,BACH2,ELF4,MAFB,RBPJ,SPI1,FOS,JUN,JUNB,STAT1
18_Member	GO Biological Processes	GO:0002250	adaptive immune response	-2.52171	-0.860207	5/268	PRDM1,IRF1,IRF4,BATF,BACH2
18_Member	GO Biological Processes	GO:0042110	T cell activation	-2.84069	-1.15691	6/338	PRDM1,ELF4,IRF1,IRF4,MAFB,BATF
18_Member	GO Biological Processes	GO:0030217	T cell differentiation	-3.21507	-1.50408	5/187	PRDM1,IRF1,IRF4,MAFB,BATF
18_Member	GO Biological Processes	GO:0046649	lymphocyte activation	-3.48454	-1.75147	8/481	PRDM1,ELF4,RBPJ,IRF1,IRF4,SPI1,MAFB,BATF
18_Member	GO Biological Processes	GO:1902105	regulation of leukocyte differentiation	-3.98772	-2.22063	6/206	PRDM1,FOS,IRF1,IRF4,JUN,MAFB
18_Member	Reactome Gene Sets	R-HSA-6785807	Interleukin-4 and Interleukin-13 signaling	-5.67572	-3.67842	5/82	FOS,IRF4,JUNB,STAT1,BATF
18_Member	GO Biological Processes	GO:0030098	lymphocyte differentiation	-4.38738	-2.56375	7/259	PRDM1,RBPJ,IRF1,IRF4,SPI1,MAFB,BATF
18_Member	GO Biological Processes	GO:0002521	leukocyte differentiation	-6.07171	-4.00596	10/379	PRDM1,FOS,RBPJ,IRF1,IRF4,JUN,JUNB,SPI1,MAFB,BATF
18_Member	GO Biological Processes	GO:0002573	myeloid leukocyte differentiation	-7.11737	-4.79998	8/154	FOS,RBPJ,IRF4,JUN,JUNB,SPI1,MAFB,BATF
18_Member	GO Biological Processes	GO:0046631	alpha-beta T cell activation	-4.27452	-2.46872	5/111	PRDM1,ELF4,IRF1,IRF4,BATF

## Sheet: Diff-K27-LPS2h-Down
Supplementary file S12 - Gene Ontology analysis of transcription factors with HOMER-motifs in regions with decreased H3K27ac genome-wide in AM after LPS-2h treatment.
GroupID	Category	Term	Description	LogP	Log(q-value)	InTerm_InList	Symbols
1_Summary	GO Molecular Functions	GO:0001228	DNA-binding transcription activator activity, RNA polymerase II-specific	-15.3184	-10.9417	9/206	ELF4,ELK1,ELK4,ETS1,ETV2,FLI1,GABPA,SPI1,EHF
1_Member	GO Molecular Functions	GO:0001228	DNA-binding transcription activator activity, RNA polymerase II-specific	-15.3184	-10.9417	9/206	ELF4,ELK1,ELK4,ETS1,ETV2,FLI1,GABPA,SPI1,EHF
1_Member	GO Molecular Functions	GO:0000978	RNA polymerase II proximal promoter sequence-specific DNA binding	-13.3061	-9.24791	9/342	ELF4,ELK1,ELK4,ETS1,ETV2,FLI1,GABPA,SPI1,EHF
1_Member	GO Molecular Functions	GO:0000987	proximal promoter sequence-specific DNA binding	-13.1475	-9.24791	9/356	ELF4,ELK1,ELK4,ETS1,ETV2,FLI1,GABPA,SPI1,EHF
2_Summary	GO Biological Processes	GO:0030099	myeloid cell differentiation	-5.62262	-1.84797	5/298	ETS1,ETV2,FLI1,GABPA,SPI1
2_Member	GO Biological Processes	GO:0030099	myeloid cell differentiation	-5.62262	-1.84797	5/298	ETS1,ETV2,FLI1,GABPA,SPI1

[truncated: 6 more sheets: Diff-K27-LPS6h-Up, Diff-K27-LPS6h-Down, Diff-K27-Poly2h-Up, Diff-K27-Poly2h-Down, Diff-K27-Poly6h-Up, Diff-K27-Poly6h-Down]
